# Supplementary material for: Finding Protein-Coding Genes through Human Polymorphisms
Source: PLoS One. 2013 Jan 22;8(1):e54210. doi: 10.1371/journal.pone.0054210 (PMC3551959; doi:10.1371/journal.pone.0054210)
Supplement: Table S1 — List of new genes after modification of mRNA by polymporhisms. (BED) [file pone.0054210.s003.bed]

##Chrname Chr_start Chr_end Transcript_names Strand Predicted_by E-value 5'UTR_len
chr14 93404946 93405303 AY129028 - NA 1.6e-8 847
chr7 128296043 128296637 AK127273 + NA 4.7e-50 347
chrUn_gl000222 28249 28585 AK124706 - NA 3.21e-10 236
chr16	3283836	3284636	BC032575	-	NA	1.09e-270	900
chr16	84696982	84699505	AK074056	+	hinv70Coding	1.07e-91	164
chr4	5500903	5501476	AL832436	+	hinv70Coding	1.01e-50	114
chr17	33430563	33433146	AB020412	-	xenoRefGene	1.77e-44	177
chr3	101395965	101396431	BC003066	+	genscan	3.54e-43	692
chr12	31821372	31821758	BC039417	+	hinv70Coding	1.04e-28	355
chr17	29890246	29890584	AK024534	-	NA	1.98e-28	835
chr6_cox_hap2	3157055	3157609	AJ315544	-	NA	1.06e-25	152
chr19	49661577	49663178	AK074664	+	acembly	1.04e-23	900
chr1	150278635	150279054	AK058101	+	ensGene	1.08e-17	150
chr14	35568885	35569219	AK128559	+	hinv70Coding	1.33e-16	35
chr22	21647680	21648735	AK292222	+	NA	1.14e-15	900
chr13	64315939	64316632	AL137719	+	genscan	1.03e-14	44
chr15	41572502	41572989	BC008373	+	hinv70Coding	1.16e-13	858
chr15	44135136	44135555	AK124169	+	hinv70Coding	1.54e-12	53
chr16	29555674	29556235	AK097877	-	NA	1.29e-10	171
chr10	131917081	131917374	BC036396	+	NA	2.56e-10	685
chr8	144778332	144779403	AY940073	+	hinv70Coding	1.53e-09	542
chr1	1660281	1660950	AK309762	-	hinv70Coding	2.5e-09	363
chr8	121381724	121382574	CR614438	+	xenoRefGene	3.7e-06	231
chr21	45231455	45232360	BC111558	-	hinv70Coding,acembly	1.11e-209	87
chr22	18260302	18260813	AK097861	+	hinv70Coding,acembly	1.05e-72	215
chr9	44998146	44999115	BC119675	+	genscan,acembly	1.01e-66	195
chr9	80046365	80047428	CR595826	-	genscan,acembly	1.01e-66	105
chr17	7017629	7017933	AK303787	-	genscan,acembly	1.31e-35	19
chr12	111887223	111888174	AK025666	+	hinv70Coding,acembly	1.31e-32	209
chr2	96196190	96196521	AK055967	+	hinv70Coding,acembly	1.64e-32	730
chr4	102077498	102077971	AK097085	-	hinv70Coding,acembly	1.1e-30	576
chr7	38502713	38503688	AF498096	-	hinv70Coding,ensGene	1.06e-26	11
chrX	48465660	48466084	AK123627	+	hinv70Coding,acembly	1.4e-26	617
chr7	29280279	29280884	AK123927	+	hinv70Coding,genscan	1.08e-24	31
chr1	14148319	14149071	AK124197	+	hinv70Coding,acembly	1.47e-18	36
chr7	95171683	95172105	AK129691	+	hinv70Coding,acembly	1.18e-17	227
chr16	79050195	79050556	AK130407	+	hinv70Coding,acembly	2.14e-15	167
chr5	175971254	175971671	AK128446	+	hinv70Coding,acembly	1.04e-11	623
chr1	100546876	100547256	AK127671	+	hinv70Coding,acembly	1.26e-10	131
chr17	38782647	38783302	AK095738	-	hinv70Coding,acembly	1.64e-10	290
chr3	10322686	10327431	EU789554	+	hinv70Coding,acembly	3.7e-06	900
chr9	97563284	97567479	CR626537	+	nscanGene,sgpGene,acembly	1.03e-229	136
chr6	170190138	170190757	AK056013	-	knownGene,hinv70Coding,acembly	1.17e-138	546
chr15	75932609	75940242	AK057531	-	hinv70Coding,genscan,acembly	1.09e-110	900
chr21	36410740	36411164	AK024509	-	knownGene,hinv70Coding,acembly	1.22e-80	559
chr6	168226233	168226749	CR600303	-	nscanGene,hinv70Coding,acembly	7.35e-64	147
chr1	54703739	54704577	AF176918	+	hinv70Coding,ensGene,vegaGene	5.98e-63	30
chr14	50877366	50883144	AF390028	-	knownGene,vegaGene,acembly	1.03e-17	0
chr4	7103806	7104954	AK094096	-	hinv70Coding,genscan,acembly	1.25e-13	158
chr9	32566988	32567648	AK098413	+	hinv70Coding,ensGene,vegaGene	1.63e-09	202
chr2	204360076	204399833	AJ584699	-	hinv70Coding,genscan,acembly	3.7e-06	900
chrX	12736909	12738647	BC143746	+	hinv70Coding,genscan,ensGene	3.7e-06	212
chr8	144153809	144155361	AK097840	-	hinv70Coding,genscan,geneid,acembly	1.01e-306	331
chr21	38334470	38338863	AK307940	-	nscanGene,knownGene,genscan,acembly	1.17e-106	0
chr11	6486962	6494841	AK311127	-	nscanGene,hinv70Coding,genscan,acembly	1.05e-104	107
chr9	5040980	5041915	AK128670	+	genscan,sgpGene,geneid,acembly	1.03e-53	16
chr3	183829369	183835685	AY956761	+	genscan,sgpGene,geneid,acembly	1.03e-53	0
chr6_cox_hap2	1219687	1232921	AL832418	-	xenoRefGene,nscanGene,genscan,sgpGene	1.05e-40	148
chr3	40465454	40466258	BC029869	+	nscanGene,ensGene,vegaGene,acembly	1.01e-24	22
chr17	72700955	72701343	BC028199	-	nscanGene,knownGene,ensGene,acembly	1.02e-16	276
chr7	99081766	99082831	AK309467	+	xenoRefGene,ensGene,vegaGene,acembly	1.03e-10	325
chr8	69021858	69023167	AK294299	+	nscanGene,knownGene,vegaGene,acembly	3.7e-06	158
chr13	50098352	50099909	AK225986	+	xenoRefGene,genscan,ensGene,vegaGene,acembly	1.13e-148	271
chr1	160012322	160038530	BC034036	-	hinv70Coding,genscan,sgpGene,geneid,acembly	1.05e-136	142
chr22	47311244	47311774	BC041833	-	knownGene,hinv70Coding,genscan,ensGene,acembly	1.13e-116	164
chr6	2959576	2970992	AK098566	-	xenoRefGene,nscanGene,hinv70Coding,genscan,acembly	1.01e-114	14
chr14	95874462	95875976	BC008299	-	knownGene,hinv70Coding,sgpGene,geneid,acembly	1.07e-107	900
chr13	111521680	111522436	AK307956	-	hinv70Coding,genscan,geneid,ensGene,acembly	1.95e-107	136
chr20	58606481	58608541	AF169690	+	nscanGene,knownGene,ensGene,vegaGene,acembly	1.01e-98	35
chr6	131191521	131197813	AJ251209	-	hinv70Coding,genscan,sgpGene,ensGene,acembly	1.22e-96	166
chr7	5880446	5886749	AK291169	+	hinv70Coding,genscan,sgpGene,geneid,acembly	1.55e-87	766
chr13	32526716	32527546	BC021729	+	nscanGene,genscan,sgpGene,geneid,acembly	1.03e-85	422
chr9	65488104	65494061	AK127145	-	nscanGene,hinv70Coding,genscan,geneid,acembly	1.01e-82	187
chr7	99950215	99951396	DQ851883	+	hinv70Coding,genscan,sgpGene,geneid,acembly	1.87e-53	173
chr2	232373764	232378254	DQ891639	-	knownGene,hinv70Coding,genscan,geneid,acembly	2.73e-49	41
chr2	114357008	114358826	AM992870	-	knownGene,hinv70Coding,genscan,sgpGene,acembly	1.15e-39	327
chr15	76551629	76552225	X72887	-	hinv70Coding,genscan,sgpGene,geneid,acembly	1.03e-37	268
chr21	43133045	43135290	BC128198	-	nscanGene,knownGene,hinv70Coding,genscan,acembly	1.01e-36	165
chr11	57876434	57877133	AB529254	-	xenoRefGene,nscanGene,genscan,sgpGene,geneid	1.01e-23	141
chr10	135381327	135383221	BC136964	-	nscanGene,hinv70Coding,genscan,ensGene,acembly	1.11e-11	118
chr22	23804420	23829093	BC036910	-	nscanGene,hinv70Coding,genscan,sgpGene,geneid,acembly	1.09e-158	900
chr15	28632291	28634511	AL833871	+	nscanGene,knownGene,hinv70Coding,genscan,geneid,acembly	1.03e-149	137
chr19	54823891	54824287	AF324830	-	knownGene,refGene,ensGene,vegaGene,acembly,ccdsGene	1.01e-130	120
chr1	113466403	113466964	AJ277796	+	nscanGene,hinv70Coding,genscan,sgpGene,geneid,acembly	1.05e-88	432
chr6	160514141	160514994	AK097332	+	xenoRefGene,hinv70Coding,genscan,sgpGene,geneid,acembly	1.26e-86	28
chr2	133363763	133402673	AK123759	+	xenoRefGene,hinv70Coding,genscan,sgpGene,geneid,acembly	2.02e-81	386
chr6	159262754	159263112	BC024224	-	nscanGene,knownGene,hinv70Coding,genscan,sgpGene,geneid	1.01e-66	235
chr13	21893275	21894339	AK295462	+	xenoRefGene,nscanGene,hinv70Coding,genscan,sgpGene,geneid	1.07e-59	322
chr7	6776720	6791021	AB116525	+	knownGene,hinv70Coding,genscan,sgpGene,geneid,acembly	1.07e-59	222
chr6	160908458	160932039	U19518	-	nscanGene,hinv70Coding,genscan,sgpGene,geneid,acembly	1.03e-53	117
chr17	36357272	36358125	AK294600	-	xenoRefGene,nscanGene,sgpGene,ensGene,vegaGene,acembly	1.01e-50	15
chr17	20405703	20407736	BC110641	-	xenoRefGene,nscanGene,genscan,sgpGene,geneid,acembly	1.11e-49	179
chr14	34955268	34955656	CR595167	+	nscanGene,hinv70Coding,genscan,sgpGene,geneid,acembly	1.04e-31	76
chr12	13154435	13155173	U86813	+	nscanGene,hinv70Coding,genscan,sgpGene,geneid,acembly	1.06e-23	0
chr3	197342537	197348729	AK299863	-	nscanGene,hinv70Coding,genscan,sgpGene,geneid,acembly	1.01e-22	361
chr17	62964152	62970691	BX537538	-	nscanGene,hinv70Coding,genscan,sgpGene,geneid,acembly	1.5e-21	900
chr1	142712911	142713257	BC022380	-	nscanGene,hinv70Coding,genscan,sgpGene,geneid,acembly	1.09e-17	348
chr2	237406130	237412274	AK295566	-	nscanGene,knownGene,genscan,ensGene,vegaGene,acembly	3.7e-06	32
chr16	21458434	21475221	BC090929	-	nscanGene,hinv70Coding,genscan,sgpGene,geneid,acembly	3.7e-06	11
chr5	37174049	37176011	BC028410	-	nscanGene,knownGene,refGene,ensGene,vegaGene,acembly,ccdsGene	1.19e-285	119
chr2	11726031	11727508	AF245390	+	knownGene,hinv70Coding,refGene,ensGene,vegaGene,acembly,ccdsGene	1.03e-261	900
chr4	13597568	13598728	BC016987	-	nscanGene,knownGene,refGene,ensGene,vegaGene,acembly,ccdsGene	1.01e-242	564
chr1	109200201	109202486	CR621929	-	nscanGene,knownGene,refGene,ensGene,vegaGene,acembly,ccdsGene	1.22e-224	157
chr17	48248810	48249825	AY286318	-	xenoRefGene,nscanGene,knownGene,hinv70Coding,genscan,vegaGene,acembly	1.77e-156	100
chr16	74386050	74394757	AK096768	-	nscanGene,hinv70Coding,genscan,sgpGene,geneid,ensGene,acembly	1.03e-149	208
chr12	11285885	11286843	BC156865	-	xenoRefGene,knownGene,hinv70Coding,sgpGene,refGene,ensGene,acembly	1.01e-130	233
chr6	150715391	150716591	AY957661	+	xenoRefGene,nscanGene,knownGene,hinv70Coding,refGene,ensGene,acembly	1.01e-98	180
chr19	43420639	43421881	CR602028	-	xenoRefGene,knownGene,refGene,ensGene,vegaGene,acembly,ccdsGene	1.01e-82	418
chr17	58040645	58041969	AK294806	-	knownGene,refGene,geneid,ensGene,vegaGene,acembly,ccdsGene	1.07e-75	396
chr7	102815719	102835998	BC045595	-	nscanGene,knownGene,hinv70Coding,genscan,sgpGene,geneid,acembly	1.03e-69	327
chr12	7917881	7926445	AY151139	+	knownGene,hinv70Coding,genscan,refGene,ensGene,acembly,ccdsGene	1.36e-66	233
chr17	72541086	72541861	DQ892000	-	nscanGene,knownGene,refGene,ensGene,vegaGene,acembly,ccdsGene	1.07e-59	213
chr10	51631009	51631893	AK293735	+	nscanGene,knownGene,hinv70Coding,genscan,sgpGene,geneid,acembly	1.05e-56	526
chr1	155402992	155403801	HQ122800	+	nscanGene,knownGene,hinv70Coding,genscan,sgpGene,geneid,acembly	1.03e-53	23
chr10	27537927	27539392	AK126872	-	nscanGene,knownGene,hinv70Coding,genscan,sgpGene,geneid,acembly	1.03e-51	556
chr14	74179290	74180342	BC039577	-	knownGene,hinv70Coding,genscan,refGene,ensGene,acembly,ccdsGene	1.01e-41	556
chr22	18761337	18769708	BC108264	-	xenoRefGene,nscanGene,hinv70Coding,genscan,sgpGene,geneid,acembly	1.03e-37	434
chr22	42970736	42978007	BC143340	-	xenoRefGene,nscanGene,hinv70Coding,genscan,sgpGene,geneid,acembly	1.39e-37	291
chr15	100330794	100345094	AK127834	-	nscanGene,hinv70Coding,genscan,sgpGene,geneid,ensGene,acembly	1.03e-32	172
chr8	11213628	11223244	AK057762	+	xenoRefGene,nscanGene,hinv70Coding,genscan,sgpGene,geneid,acembly	1.02e-31	187
chr5	69497771	69554757	AK289965	-	nscanGene,knownGene,hinv70Coding,genscan,sgpGene,geneid,acembly	1.01e-28	297
chr7	142510270	142510975	AB305801	-	knownGene,hinv70Coding,genscan,sgpGene,ensGene,vegaGene,acembly	1.08e-21	207
chrUn_gl000219	54225	88364	BC017921	-	xenoRefGene,knownGene,hinv70Coding,genscan,sgpGene,geneid,ensGene	1.06e-18	252
chr7	5161505	5172087	AK295403	-	nscanGene,knownGene,hinv70Coding,genscan,sgpGene,geneid,acembly	1.01e-17	468
chr9	114365388	114375335	BC031236	-	hinv70Coding,genscan,sgpGene,geneid,ensGene,vegaGene,acembly	1.4e-14	500
chr5	177612723	177614300	AK315701	-	nscanGene,knownGene,hinv70Coding,genscan,sgpGene,geneid,acembly	3.7e-06	103
chr1	17023036	17046538	AL035288	-	nscanGene,knownGene,hinv70Coding,genscan,sgpGene,geneid,acembly	3.7e-06	114
chr21	10971345	10973723	AL833345	-	nscanGene,knownGene,refGene,ensGene,vegaGene,acembly,ccdsGene	3.7e-06	900
chr15	58983303	58985324	AY956765	-	nscanGene,knownGene,hinv70Coding,genscan,sgpGene,geneid,acembly	3.7e-06	0
chr8	143740267	143747477	BC071862	-	nscanGene,knownGene,hinv70Coding,genscan,refGene,ensGene,acembly	3.7e-06	900
chr6	26422346	26431841	BC166633	+	nscanGene,knownGene,hinv70Coding,genscan,sgpGene,geneid,acembly	3.7e-06	203
chr19	12354029	12359364	BX640705	-	xenoRefGene,sgpGene,ensGene,genscan,hinv70Coding,nscanGene,geneid,acembly	1.11e-305	900
chr17	35937713	35939322	AK308292	-	xenoRefGene,sgpGene,ensGene,hinv70Coding,knownGene,nscanGene,geneid,acembly	1.03e-261	39
chr7	35121204	35187482	BC013598	-	xenoRefGene,sgpGene,genscan,hinv70Coding,knownGene,nscanGene,geneid,acembly	1.01e-178	18
chr17	59489336	59490091	HQ448590	+	ensGene,genscan,hinv70Coding,knownGene,nscanGene,refGene,acembly,ccdsGene	1.05e-168	10
chr17_ctg5_hap1	955382	1005618	EU012435	-	xenoRefGene,sgpGene,genscan,hinv70Coding,knownGene,nscanGene,geneid,refGene	1.03e-165	0
chr10	101489491	101491717	AK298864	-	xenoRefGene,ensGene,vegaGene,knownGene,nscanGene,refGene,acembly,ccdsGene	1.03e-149	46
chr2	198643790	198646446	HQ448207	-	xenoRefGene,ensGene,vegaGene,knownGene,nscanGene,refGene,acembly,ccdsGene	1.03e-149	23
chr8	142445384	142446046	AF370371	+	sgpGene,genscan,hinv70Coding,knownGene,nscanGene,geneid,refGene,acembly	1.22e-144	741
chr1	155184469	155187135	D13287	-	knownGene,hinv70Coding,genscan,sgpGene,geneid,ensGene,vegaGene,acembly	1.05e-136	208
chr13	46104915	46108837	AK074374	+	xenoRefGene,ensGene,vegaGene,genscan,knownGene,refGene,acembly,ccdsGene	1.03e-117	337
chr19_gl000209_random	25550	35933	AF285434	+	xenoRefGene,sgpGene,ensGene,genscan,hinv70Coding,knownGene,geneid,refGene	1.01e-114	227
chr17	62750239	62760580	BC042149	-	sgpGene,ensGene,genscan,hinv70Coding,knownGene,nscanGene,geneid,acembly	1.15e-103	253
chr3	120394710	120400944	CU687162	-	xenoRefGene,ensGene,vegaGene,knownGene,nscanGene,refGene,acembly,ccdsGene	1.03e-101	16
chr4	56310952	56314946	BX537616	-	xenoRefGene,ensGene,vegaGene,knownGene,nscanGene,refGene,acembly,ccdsGene	1.01e-98	257
chr12	100550787	100555543	AF217995	-	sgpGene,ensGene,genscan,hinv70Coding,knownGene,nscanGene,geneid,acembly	1.22e-96	900
chr11	2320688	2323091	AK290921	-	knownGene,hinv70Coding,genscan,refGene,ensGene,vegaGene,acembly,ccdsGene	1.09e-94	59
chr4	175237718	175238486	AB051499	+	xenoRefGene,ensGene,vegaGene,knownGene,nscanGene,refGene,acembly,ccdsGene	1.07e-91	171
chr4	88812994	88813835	CR616772	+	xenoRefGene,sgpGene,genscan,hinv70Coding,knownGene,nscanGene,geneid,acembly	1.05e-88	418
chr3	112198616	112218118	AK292692	-	nscanGene,knownGene,hinv70Coding,refGene,ensGene,vegaGene,acembly,ccdsGene	1.01e-82	182
chr16	70011778	70023933	BC144350	-	sgpGene,ensGene,genscan,hinv70Coding,knownGene,nscanGene,geneid,acembly	1.2e-77	383
chr12	10999663	11002036	AF530472	-	ensGene,genscan,hinv70Coding,knownGene,geneid,refGene,acembly,ccdsGene	1.74e-73	21
chr7	38384382	38389425	BC035592	-	knownGene,hinv70Coding,genscan,sgpGene,geneid,ensGene,vegaGene,acembly	2.1e-71	189
chr4	52960738	52961046	BC037886	+	nscanGene,knownGene,sgpGene,refGene,ensGene,vegaGene,acembly,ccdsGene	1.03e-69	251
chr19	15881801	15885167	AK297837	-	sgpGene,ensGene,genscan,hinv70Coding,knownGene,nscanGene,geneid,acembly	1.11e-65	404
chr17	4803344	4803825	AK309386	+	xenoRefGene,ensGene,vegaGene,hinv70Coding,knownGene,refGene,acembly,ccdsGene	2.18e-61	419
chr15	93255037	93255650	CR623139	+	xenoRefGene,sgpGene,vegaGene,genscan,hinv70Coding,nscanGene,geneid,acembly	6.45e-59	329
chr19_gl000209_random	57254	67715	AF002256	+	xenoRefGene,sgpGene,ensGene,genscan,hinv70Coding,knownGene,geneid,refGene	1.01e-50	165
chr17	71746565	71824589	BC101214	-	sgpGene,ensGene,genscan,hinv70Coding,knownGene,nscanGene,geneid,acembly	2.99e-48	113
chr13	101321048	101322614	AK056409	-	nscanGene,knownGene,genscan,refGene,ensGene,vegaGene,acembly,ccdsGene	1.01e-41	900
chr10	14884845	14885370	BC038845	+	nscanGene,knownGene,genscan,sgpGene,geneid,ensGene,vegaGene,acembly	1.05e-40	374
chr16	90048299	90061251	BC021245	+	xenoRefGene,sgpGene,genscan,hinv70Coding,knownGene,nscanGene,geneid,acembly	1.05e-31	240
chr18	42449248	42456530	BC062338	+	knownGene,genscan,refGene,geneid,ensGene,vegaGene,acembly,ccdsGene	1.16e-29	395
chr3	50646024	50647804	AF132297	-	knownGene,hinv70Coding,genscan,refGene,ensGene,vegaGene,acembly,ccdsGene	1.07e-23	900
chr7	62751928	62764366	BC089392	-	xenoRefGene,sgpGene,genscan,hinv70Coding,knownGene,nscanGene,geneid,acembly	1e-19	556
chr3	48340013	48342786	AF051941	-	nscanGene,knownGene,hinv70Coding,refGene,ensGene,vegaGene,acembly,ccdsGene	1.03e-19	192
chr3	122277314	122278453	CR596753	-	xenoRefGene,ensGene,vegaGene,knownGene,nscanGene,refGene,acembly,ccdsGene	1.05e-19	212
chr4	8108364	8129274	AK301060	-	xenoRefGene,sgpGene,genscan,hinv70Coding,knownGene,nscanGene,geneid,acembly	1e-18	191
chr16	2889658	2892452	AX721171	-	xenoRefGene,sgpGene,genscan,hinv70Coding,knownGene,nscanGene,geneid,acembly	1.02e-17	31
chr8	68536486	68658249	CU689696	-	knownGene,genscan,sgpGene,refGene,ensGene,vegaGene,acembly,ccdsGene	1.28e-16	16
chr2	241564985	241569366	AK314002	+	sgpGene,ensGene,genscan,hinv70Coding,knownGene,geneid,refGene,acembly	1.06e-15	318
chr11	5423826	5424773	AB529238	+	xenoRefGene,sgpGene,ensGene,vegaGene,genscan,hinv70Coding,nscanGene,geneid	1e-14	142
chr6	80750420	80751836	CR624652	+	xenoRefGene,ensGene,vegaGene,knownGene,nscanGene,refGene,acembly,ccdsGene	1.01e-14	330
chr13	23238029	23279478	AM492791	+	xenoRefGene,sgpGene,ensGene,genscan,hinv70Coding,nscanGene,geneid,acembly	1.05e-09	900
chrY	4968748	4972385	AJ276803	+	nscanGene,knownGene,hinv70Coding,refGene,ensGene,vegaGene,acembly,ccdsGene	3.7e-06	513
chr17	29167799	29170931	AK022797	+	xenoRefGene,ensGene,vegaGene,knownGene,nscanGene,refGene,acembly,ccdsGene	3.7e-06	632
chr16	57077516	57079360	AK074182	+	nscanGene,knownGene,refGene,geneid,ensGene,vegaGene,acembly,ccdsGene	3.7e-06	900
chr12	9027123	9027567	AK123601	+	xenoRefGene,ensGene,vegaGene,knownGene,nscanGene,refGene,acembly,ccdsGene	3.7e-06	900
chr17_ctg5_hap1	86538	98219	AK125535	-	xenoRefGene,sgpGene,genscan,hinv70Coding,knownGene,nscanGene,geneid,refGene	3.7e-06	900
chr4	47956695	47995365	AK292021	-	nscanGene,knownGene,hinv70Coding,refGene,ensGene,vegaGene,acembly,ccdsGene	3.7e-06	266
chr4_ctg9_hap1	393988	408846	AK292738	+	xenoRefGene,sgpGene,genscan,hinv70Coding,knownGene,nscanGene,geneid,refGene	3.7e-06	181
chr8	17883167	17885146	AK295856	+	xenoRefGene,ensGene,vegaGene,knownGene,nscanGene,refGene,acembly,ccdsGene	3.7e-06	900
chr18	39647477	39661087	AK298517	+	xenoRefGene,ensGene,vegaGene,knownGene,nscanGene,refGene,acembly,ccdsGene	3.7e-06	900
chr3	129284860	129285370	AK299425	-	nscanGene,knownGene,genscan,refGene,ensGene,vegaGene,acembly,ccdsGene	3.7e-06	147
chr4	169229346	169232149	AK307404	-	nscanGene,knownGene,sgpGene,refGene,ensGene,vegaGene,acembly,ccdsGene	3.7e-06	900
chr13	25912869	25914103	BC001104	+	xenoRefGene,ensGene,vegaGene,knownGene,nscanGene,refGene,acembly,ccdsGene	3.7e-06	118
chr5	140567198	140569531	AB208959	+	xenoRefGene,sgpGene,genscan,hinv70Coding,knownGene,geneid,refGene,acembly	3.7e-06	900
chr11	1213509	1222203	Z48314	+	xenoRefGene,sgpGene,ensGene,genscan,hinv70Coding,nscanGene,geneid,acembly	3.7e-06	152
chr1	57743084	57756642	BC112938	-	xenoRefGene,ensGene,vegaGene,genscan,hinv70Coding,knownGene,refGene,acembly,ccdsGene	1.09e-302	642
chr6	136566015	136570183	BC063688	-	xenoRefGene,ensGene,vegaGene,hinv70Coding,knownGene,nscanGene,refGene,acembly,ccdsGene	1.34e-255	642
chr16	30256843	30281377	AK096982	-	sgpGene,ensGene,vegaGene,genscan,hinv70Coding,knownGene,nscanGene,geneid,acembly	1.09e-254	355
chr5	140038918	140039341	AK308730	+	xenoRefGene,ensGene,vegaGene,genscan,knownGene,nscanGene,refGene,acembly,ccdsGene	1.17e-234	406
chr2	38908628	38916955	JF432639	+	xenoRefGene,ensGene,vegaGene,genscan,knownGene,nscanGene,refGene,acembly,ccdsGene	1.03e-229	10
chr11	65713146	65727408	BC104023	+	xenoRefGene,sgpGene,genscan,hinv70Coding,knownGene,nscanGene,geneid,refGene,acembly	1.01e-226	32
chr5	72742793	72744187	BC160026	-	xenoRefGene,sgpGene,genscan,hinv70Coding,knownGene,nscanGene,geneid,refGene,acembly	1.01e-226	34
chr7	148769565	148771478	BX647929	-	sgpGene,ensGene,vegaGene,knownGene,nscanGene,geneid,refGene,acembly,ccdsGene	1.77e-220	900
chr4	57319927	57325538	AK308527	+	xenoRefGene,sgpGene,ensGene,vegaGene,knownGene,nscanGene,refGene,acembly,ccdsGene	1.01e-210	374
chr5	175111312	175112412	BC054510	+	xenoRefGene,ensGene,vegaGene,hinv70Coding,knownGene,nscanGene,refGene,acembly,ccdsGene	1.05e-200	900
chr7	94183887	94184804	AB073397	+	xenoRefGene,sgpGene,ensGene,vegaGene,knownGene,nscanGene,refGene,acembly,ccdsGene	1.03e-197	131
chr16	733910	734256	BC137101	-	xenoRefGene,ensGene,genscan,hinv70Coding,knownGene,nscanGene,refGene,acembly,ccdsGene	1.03e-197	23
chr4	184629727	184633753	AK023390	+	xenoRefGene,ensGene,vegaGene,hinv70Coding,knownGene,nscanGene,refGene,acembly,ccdsGene	1.15e-183	126
chr15	78587315	78588017	CR457333	-	xenoRefGene,ensGene,vegaGene,hinv70Coding,knownGene,nscanGene,refGene,acembly,ccdsGene	1.01e-178	0
chr2	98164029	98206148	AK074570	-	sgpGene,vegaGene,genscan,hinv70Coding,knownGene,nscanGene,geneid,refGene,acembly	1.22e-176	181
chr17	48212529	48226620	AL713642	-	xenoRefGene,sgpGene,genscan,hinv70Coding,knownGene,nscanGene,geneid,refGene,acembly	1.17e-154	239
chr7	135330344	135330920	CR610966	+	xenoRefGene,ensGene,vegaGene,hinv70Coding,knownGene,nscanGene,refGene,acembly,ccdsGene	2.1e-151	114
chr4	17805115	17805764	AK000287	-	xenoRefGene,ensGene,vegaGene,hinv70Coding,knownGene,geneid,refGene,acembly,ccdsGene	1.01e-146	183
chr2	238461080	238462331	AK094168	+	ensGene,vegaGene,genscan,hinv70Coding,knownGene,nscanGene,refGene,acembly,ccdsGene	1.01e-146	900
chr3	119263714	119276476	AK292129	-	xenoRefGene,ensGene,vegaGene,genscan,knownGene,geneid,refGene,acembly,ccdsGene	1.01e-146	379
chr15	82932455	82939146	AK302092	-	sgpGene,ensGene,vegaGene,genscan,hinv70Coding,knownGene,nscanGene,geneid,acembly	1.01e-146	13
chr16	29367260	29381227	BC024293	+	sgpGene,ensGene,vegaGene,genscan,hinv70Coding,knownGene,nscanGene,geneid,acembly	1.05e-136	900
chr2	158283932	158287071	AK301544	-	xenoRefGene,sgpGene,ensGene,vegaGene,knownGene,nscanGene,refGene,acembly,ccdsGene	1.03e-133	483
chr2	29087945	29092528	AK308821	-	ensGene,vegaGene,genscan,hinv70Coding,knownGene,geneid,refGene,acembly,ccdsGene	1.03e-133	153
chr11	118039466	118047077	AK313891	-	xenoRefGene,ensGene,vegaGene,genscan,knownGene,nscanGene,refGene,acembly,ccdsGene	1.13e-132	177
chrX	83129639	83141560	Z22780	+	xenoRefGene,sgpGene,ensGene,vegaGene,knownGene,nscanGene,refGene,acembly,ccdsGene	1.52e-132	900
chr14	23946769	23947216	HQ447612	+	xenoRefGene,sgpGene,ensGene,hinv70Coding,knownGene,nscanGene,refGene,acembly,ccdsGene	1.09e-126	10
chr1	115231362	115238071	BC022290	-	xenoRefGene,ensGene,vegaGene,hinv70Coding,knownGene,nscanGene,refGene,acembly,ccdsGene	1.17e-122	120
chr1	150204264	150208081	AL832664	-	xenoRefGene,ensGene,vegaGene,genscan,knownGene,geneid,refGene,acembly,ccdsGene	1.03e-117	236
chr4	84390304	84391356	CU691726	-	xenoRefGene,sgpGene,ensGene,vegaGene,knownGene,nscanGene,refGene,acembly,ccdsGene	1.03e-117	16
chr13	103420661	103421661	CR611685	-	xenoRefGene,sgpGene,ensGene,vegaGene,knownGene,nscanGene,refGene,acembly,ccdsGene	1.13e-116	186
chr6	66200400	66205303	AB593112	-	ensGene,vegaGene,genscan,hinv70Coding,knownGene,geneid,refGene,acembly,ccdsGene	1.01e-114	494
chr2	160639980	160654643	AF499000	-	xenoRefGene,ensGene,vegaGene,genscan,hinv70Coding,knownGene,refGene,acembly,ccdsGene	1.01e-114	11
chr3	97510670	97516868	BC024239	+	xenoRefGene,ensGene,vegaGene,genscan,knownGene,nscanGene,refGene,acembly,ccdsGene	1.01e-114	353
chr3	113955062	113955921	X65233	-	xenoRefGene,sgpGene,ensGene,vegaGene,genscan,knownGene,geneid,refGene,ccdsGene	1.01e-114	512
chr10	124009179	124013506	AK027066	+	xenoRefGene,sgpGene,ensGene,vegaGene,knownGene,nscanGene,refGene,acembly,ccdsGene	1.03e-101	392
chr4	48901942	48906501	AK298305	-	xenoRefGene,sgpGene,ensGene,vegaGene,knownGene,nscanGene,refGene,acembly,ccdsGene	1.03e-101	202
chr3	16640105	16645947	BX648638	-	xenoRefGene,sgpGene,ensGene,vegaGene,genscan,knownGene,geneid,refGene,acembly	1.03e-101	236
chr3	123301176	123303720	CU687458	-	xenoRefGene,ensGene,vegaGene,genscan,knownGene,nscanGene,refGene,acembly,ccdsGene	1.03e-101	16
chr12	102869577	102874097	BC152321	-	xenoRefGene,ensGene,vegaGene,hinv70Coding,knownGene,nscanGene,refGene,acembly,ccdsGene	1.09e-94	145
chr17	7851560	7852826	CR601905	+	xenoRefGene,sgpGene,ensGene,genscan,hinv70Coding,knownGene,nscanGene,refGene,acembly	1.74e-89	448
chr6	18258638	18264131	BC012442	-	ensGene,vegaGene,genscan,hinv70Coding,knownGene,nscanGene,refGene,acembly,ccdsGene	1.05e-88	114
chr8	18513195	18541284	AK296546	-	xenoRefGene,sgpGene,ensGene,vegaGene,genscan,knownGene,nscanGene,geneid,acembly	1.03e-85	134
chr9	744589	745174	AL833015	+	xenoRefGene,ensGene,vegaGene,hinv70Coding,knownGene,nscanGene,refGene,acembly,ccdsGene	1.01e-82	22
chr17	38798811	38802048	EU327021	-	xenoRefGene,ensGene,vegaGene,hinv70Coding,knownGene,nscanGene,refGene,acembly,ccdsGene	1.09e-78	49
chr5	170160902	170162763	AY780424	+	xenoRefGene,sgpGene,ensGene,vegaGene,knownGene,nscanGene,refGene,acembly,ccdsGene	1.03e-69	459
chr1	201341283	201342342	X79856	-	xenoRefGene,ensGene,vegaGene,hinv70Coding,knownGene,nscanGene,refGene,acembly,ccdsGene	1.01e-66	0
chr1	52828418	52830224	AK130874	-	xenoRefGene,ensGene,vegaGene,genscan,knownGene,nscanGene,refGene,acembly,ccdsGene	1.5e-65	115
chr15	75891022	75893479	CR623423	-	xenoRefGene,sgpGene,ensGene,vegaGene,knownGene,nscanGene,refGene,acembly,ccdsGene	1.31e-60	51
chr7	107353067	107355868	AK294388	+	sgpGene,ensGene,vegaGene,genscan,knownGene,nscanGene,refGene,acembly,ccdsGene	1.07e-59	393
chr12	9747871	9760435	AK292022	-	xenoRefGene,ensGene,genscan,hinv70Coding,knownGene,geneid,refGene,acembly,ccdsGene	1.05e-56	162
chr2	169763289	169764078	CR627438	+	xenoRefGene,sgpGene,ensGene,vegaGene,knownGene,nscanGene,refGene,acembly,ccdsGene	1.13e-52	281
chr17	47041842	47044509	BC096147	-	xenoRefGene,ensGene,vegaGene,genscan,knownGene,nscanGene,refGene,acembly,ccdsGene	1.01e-50	212
chr12	98940186	98941634	AF113682	+	xenoRefGene,sgpGene,ensGene,genscan,hinv70Coding,knownGene,refGene,acembly,ccdsGene	1.64e-48	64
chr9	99060744	99064233	U05659	-	xenoRefGene,sgpGene,ensGene,vegaGene,genscan,knownGene,nscanGene,refGene,ccdsGene	1e-46	268
chr6_cox_hap2	3449529	3450208	AK302111	+	xenoRefGene,sgpGene,ensGene,vegaGene,genscan,hinv70Coding,knownGene,geneid,refGene	1.09e-46	242
chr4	56496627	56502248	BC012908	-	xenoRefGene,ensGene,vegaGene,genscan,knownGene,nscanGene,refGene,acembly,ccdsGene	1.05e-40	264
chr1	9118310	9129579	CU674838	-	xenoRefGene,ensGene,vegaGene,hinv70Coding,knownGene,nscanGene,refGene,acembly,ccdsGene	1.05e-40	110
chr2	202747790	202755578	AK292434	+	xenoRefGene,ensGene,vegaGene,hinv70Coding,knownGene,nscanGene,refGene,acembly,ccdsGene	1.01e-39	356
chr4	56448404	56458271	BC034431	-	xenoRefGene,ensGene,vegaGene,genscan,knownGene,nscanGene,refGene,acembly,ccdsGene	1e-35	103
chr1	153318667	153320360	AF242518	-	xenoRefGene,ensGene,vegaGene,genscan,knownGene,nscanGene,refGene,acembly,ccdsGene	1.01e-32	255
chr9	21859424	21861975	AK300592	+	xenoRefGene,sgpGene,ensGene,vegaGene,knownGene,nscanGene,refGene,acembly,ccdsGene	1.03e-28	900
chr5	81548478	81549133	AK225969	+	xenoRefGene,sgpGene,ensGene,vegaGene,knownGene,nscanGene,refGene,acembly,ccdsGene	1.35e-19	294
chr6_cox_hap2	1669372	1678981	CU689318	-	xenoRefGene,sgpGene,ensGene,vegaGene,genscan,knownGene,nscanGene,geneid,refGene	1.01e-16	16
chr3	138038423	138043715	AY336746	-	xenoRefGene,sgpGene,ensGene,vegaGene,knownGene,nscanGene,refGene,acembly,ccdsGene	1.02e-15	0
chr3	169654237	169656106	BC143909	+	xenoRefGene,sgpGene,ensGene,vegaGene,knownGene,nscanGene,refGene,acembly,ccdsGene	1.02e-08	481
chr2	209219369	209219914	AB023198	+	xenoRefGene,sgpGene,ensGene,vegaGene,knownGene,nscanGene,refGene,acembly,ccdsGene	3.7e-06	398
chr15	42140815	42185695	AF233523	-	sgpGene,ensGene,genscan,hinv70Coding,knownGene,nscanGene,geneid,refGene,acembly	3.7e-06	900
chr10	102716294	102721634	AK001374	+	xenoRefGene,ensGene,vegaGene,hinv70Coding,knownGene,nscanGene,refGene,acembly,ccdsGene	3.7e-06	475
chr15	78789653	78790375	AK027034	+	xenoRefGene,sgpGene,ensGene,vegaGene,knownGene,nscanGene,refGene,acembly,ccdsGene	3.7e-06	1
chr20	34487570	34501171	AK054597	+	ensGene,vegaGene,genscan,hinv70Coding,knownGene,nscanGene,refGene,acembly,ccdsGene	3.7e-06	368
chr16	84209905	84211335	AK058059	+	xenoRefGene,ensGene,vegaGene,hinv70Coding,knownGene,nscanGene,refGene,acembly,ccdsGene	3.7e-06	41
chr1	233334776	233335900	AK097229	-	xenoRefGene,ensGene,vegaGene,genscan,knownGene,nscanGene,refGene,acembly,ccdsGene	3.7e-06	900
chrX	129380979	129394393	AK290373	-	xenoRefGene,ensGene,vegaGene,genscan,knownGene,nscanGene,refGene,acembly,ccdsGene	3.7e-06	154
chr1	50317190	50489435	AK294394	-	xenoRefGene,ensGene,vegaGene,genscan,hinv70Coding,knownGene,refGene,acembly,ccdsGene	3.7e-06	117
chr2	130934218	130939110	AK299185	-	sgpGene,ensGene,hinv70Coding,knownGene,nscanGene,geneid,refGene,acembly,ccdsGene	3.7e-06	6
chr3	32811454	32814949	AK302196	+	xenoRefGene,ensGene,vegaGene,genscan,knownGene,nscanGene,refGene,acembly,ccdsGene	3.7e-06	261
chr3	179499611	179501836	AK302404	+	xenoRefGene,sgpGene,ensGene,vegaGene,knownGene,nscanGene,refGene,acembly,ccdsGene	3.7e-06	383
chr2	201822267	201822753	AK302614	-	xenoRefGene,sgpGene,ensGene,vegaGene,knownGene,geneid,refGene,acembly,ccdsGene	3.7e-06	243
chr16	88921645	88923202	AK312655	-	xenoRefGene,ensGene,vegaGene,hinv70Coding,knownGene,nscanGene,refGene,acembly,ccdsGene	3.7e-06	481
chrX	111000990	111002962	AK316522	+	sgpGene,ensGene,vegaGene,genscan,knownGene,nscanGene,geneid,refGene,acembly	3.7e-06	430
chr2	96525802	96601235	AL832836	-	sgpGene,ensGene,vegaGene,genscan,hinv70Coding,knownGene,nscanGene,geneid,acembly	3.7e-06	900
chr10	105942271	105944774	AL833836	-	xenoRefGene,ensGene,vegaGene,genscan,knownGene,nscanGene,refGene,acembly,ccdsGene	3.7e-06	146
chr16	71963442	72033877	AY164485	-	xenoRefGene,sgpGene,genscan,hinv70Coding,knownGene,nscanGene,geneid,refGene,acembly	3.7e-06	0
chr1	17083194	17090975	AY192149	-	xenoRefGene,sgpGene,ensGene,genscan,hinv70Coding,knownGene,nscanGene,geneid,acembly	3.7e-06	0
chr1	104120468	104121947	BC020861	+	xenoRefGene,ensGene,vegaGene,hinv70Coding,knownGene,nscanGene,refGene,acembly,ccdsGene	3.7e-06	136
chr10	75113500	75114492	BC032856	-	xenoRefGene,ensGene,vegaGene,genscan,knownGene,nscanGene,refGene,acembly,ccdsGene	3.7e-06	116
chr2	43818093	43819091	BC037990	-	xenoRefGene,sgpGene,ensGene,vegaGene,knownGene,nscanGene,refGene,acembly,ccdsGene	3.7e-06	117
chr6_cox_hap2	3654921	3662381	BC063815	-	xenoRefGene,sgpGene,ensGene,vegaGene,genscan,knownGene,nscanGene,geneid,refGene	3.7e-06	129
chr3	136342090	136349712	BC064699	-	xenoRefGene,ensGene,vegaGene,knownGene,nscanGene,geneid,refGene,acembly,ccdsGene	3.7e-06	267
chr22	30077590	30079009	CR595612	+	xenoRefGene,ensGene,vegaGene,hinv70Coding,knownGene,nscanGene,refGene,acembly,ccdsGene	3.7e-06	275
chr14	31204064	31204792	CR602903	+	xenoRefGene,ensGene,vegaGene,knownGene,nscanGene,geneid,refGene,acembly,ccdsGene	3.7e-06	162
chr15	62214961	62217655	CR936716	-	xenoRefGene,sgpGene,ensGene,vegaGene,knownGene,nscanGene,refGene,acembly,ccdsGene	3.7e-06	900
chr20	45133379	45140721	EU446819	-	xenoRefGene,ensGene,vegaGene,hinv70Coding,knownGene,nscanGene,refGene,acembly,ccdsGene	3.7e-06	900
chr4	154249822	154255966	JF432883	+	xenoRefGene,sgpGene,ensGene,vegaGene,genscan,knownGene,refGene,acembly,ccdsGene	3.7e-06	23
chr1	158655137	158656284	M61877	-	sgpGene,ensGene,vegaGene,genscan,knownGene,nscanGene,refGene,acembly,ccdsGene	3.7e-06	900
chr10	22029165	22030868	BX648210	+	xenoRefGene,sgpGene,ensGene,vegaGene,genscan,knownGene,nscanGene,geneid,refGene,acembly	1.03e-293	714
chr5	74135998	74137370	CR936791	-	xenoRefGene,sgpGene,ensGene,vegaGene,genscan,knownGene,nscanGene,refGene,acembly,ccdsGene	1.01e-290	273
chr1	156705586	156706512	AK000412	+	xenoRefGene,ensGene,vegaGene,genscan,hinv70Coding,knownGene,nscanGene,refGene,acembly,ccdsGene	1.11e-289	900
chr6	43473018	43473339	AK074241	+	xenoRefGene,ensGene,vegaGene,genscan,hinv70Coding,knownGene,nscanGene,refGene,acembly,ccdsGene	1.07e-283	182
chr19	41125361	41135497	AK304612	+	xenoRefGene,sgpGene,ensGene,genscan,hinv70Coding,knownGene,nscanGene,geneid,refGene,acembly	1.01e-274	900
chr11	60183227	60184681	AL137391	+	xenoRefGene,sgpGene,ensGene,genscan,hinv70Coding,knownGene,geneid,refGene,acembly,ccdsGene	1.11e-273	900
chr18	19438607	19444487	AB037744	+	xenoRefGene,sgpGene,ensGene,vegaGene,genscan,knownGene,nscanGene,refGene,acembly,ccdsGene	1.07e-267	4
chr15	56385544	56386733	AL834302	-	xenoRefGene,sgpGene,ensGene,genscan,hinv70Coding,knownGene,nscanGene,geneid,refGene,acembly	3.1e-262	1
chr1	86850484	86852598	AK302792	-	xenoRefGene,sgpGene,ensGene,vegaGene,hinv70Coding,knownGene,nscanGene,refGene,acembly,ccdsGene	1.01e-258	341
chr11	64123100	64124813	BC040232	+	xenoRefGene,ensGene,vegaGene,genscan,hinv70Coding,knownGene,nscanGene,refGene,acembly,ccdsGene	1.22e-256	150
chr10	32912660	33165319	BC125091	+	sgpGene,ensGene,vegaGene,genscan,hinv70Coding,knownGene,geneid,refGene,acembly,ccdsGene	1.01e-226	161
chr1	60223664	60228175	CR607394	+	xenoRefGene,sgpGene,ensGene,vegaGene,genscan,knownGene,nscanGene,refGene,acembly,ccdsGene	1.01e-226	170
chr2	171819456	171822398	AL117430	+	xenoRefGene,ensGene,vegaGene,genscan,hinv70Coding,knownGene,nscanGene,refGene,acembly,ccdsGene	1.07e-219	900
chr1	26371708	26372338	JF432679	-	xenoRefGene,sgpGene,ensGene,vegaGene,genscan,knownGene,geneid,refGene,acembly,ccdsGene	1.13e-212	10
chrX	63579407	63615220	CR605498	-	sgpGene,ensGene,vegaGene,genscan,knownGene,nscanGene,geneid,refGene,acembly,ccdsGene	1.01e-210	58
chr14	91738969	91751751	JF432383	-	xenoRefGene,sgpGene,ensGene,genscan,hinv70Coding,knownGene,geneid,refGene,acembly,ccdsGene	1.19e-205	23
chr8	92406267	92407290	AK122933	+	xenoRefGene,sgpGene,ensGene,vegaGene,hinv70Coding,knownGene,nscanGene,refGene,acembly,ccdsGene	1.07e-203	120
chr4	186298170	186299301	BC150161	-	xenoRefGene,sgpGene,ensGene,vegaGene,hinv70Coding,knownGene,nscanGene,refGene,acembly,ccdsGene	1.05e-200	319
chr9	125617676	125618011	AF255304	-	xenoRefGene,sgpGene,ensGene,vegaGene,genscan,knownGene,nscanGene,refGene,acembly,ccdsGene	1.03e-197	283
chr2	234737259	234741902	BC042133	+	xenoRefGene,sgpGene,ensGene,vegaGene,genscan,hinv70Coding,knownGene,nscanGene,geneid,acembly	1.03e-197	59
chr6	138752352	138752829	AK025199	-	xenoRefGene,ensGene,vegaGene,genscan,hinv70Coding,knownGene,nscanGene,refGene,acembly,ccdsGene	1.01e-194	900
chr3	185252920	185270211	HQ448078	-	xenoRefGene,sgpGene,ensGene,vegaGene,knownGene,nscanGene,geneid,refGene,acembly,ccdsGene	1.01e-194	23
chr2	135470889	135476304	BC026170	-	xenoRefGene,sgpGene,ensGene,vegaGene,genscan,knownGene,geneid,refGene,acembly,ccdsGene	1.05e-184	436
chr14	60758178	60759179	AK097843	+	xenoRefGene,ensGene,vegaGene,genscan,hinv70Coding,knownGene,nscanGene,refGene,acembly,ccdsGene	1.01e-178	610
chr14	37344209	37641486	AK289575	-	xenoRefGene,sgpGene,ensGene,vegaGene,genscan,knownGene,geneid,refGene,acembly,ccdsGene	1.01e-178	207
chr6	7310263	7313284	AK291550	-	xenoRefGene,ensGene,vegaGene,genscan,hinv70Coding,knownGene,nscanGene,refGene,acembly,ccdsGene	1.01e-178	276
chr12	103695887	103872141	BC044617	-	sgpGene,ensGene,genscan,hinv70Coding,knownGene,nscanGene,refGene,geneid,acembly,ccdsGene	1.11e-177	289
chr1	3701767	3703754	AB033011	-	xenoRefGene,ensGene,vegaGene,genscan,hinv70Coding,knownGene,nscanGene,refGene,acembly,ccdsGene	1.09e-174	192
chr1	146766201	146767113	AK026183	+	xenoRefGene,ensGene,vegaGene,genscan,hinv70Coding,knownGene,nscanGene,refGene,acembly,ccdsGene	1.09e-174	900
chrX	150840759	150844806	AY623425	+	ensGene,vegaGene,genscan,hinv70Coding,knownGene,nscanGene,refGene,geneid,acembly,ccdsGene	1.61e-173	138
chr10	95658508	95660556	BC143283	+	xenoRefGene,ensGene,vegaGene,genscan,hinv70Coding,knownGene,nscanGene,refGene,acembly,ccdsGene	1.31e-172	12
chr4	87080620	87115489	U07620	-	xenoRefGene,sgpGene,ensGene,vegaGene,genscan,knownGene,nscanGene,refGene,acembly,ccdsGene	1.05e-168	223
chr2	63698562	63711777	AK309028	-	xenoRefGene,ensGene,vegaGene,genscan,hinv70Coding,knownGene,nscanGene,refGene,acembly,ccdsGene	1.01e-162	198
chr21	45401068	45402185	BC011971	+	xenoRefGene,sgpGene,ensGene,vegaGene,genscan,knownGene,nscanGene,refGene,acembly,ccdsGene	1.01e-162	196
chr20	32665051	32666311	AB528002	+	xenoRefGene,ensGene,vegaGene,hinv70Coding,knownGene,nscanGene,geneid,refGene,acembly,ccdsGene	1.01e-162	118
chr2	185803268	185803627	AF052145	+	xenoRefGene,ensGene,vegaGene,genscan,hinv70Coding,knownGene,nscanGene,refGene,acembly,ccdsGene	1.64e-160	23
chr19	54942369	54946722	AK293468	+	xenoRefGene,ensGene,vegaGene,genscan,hinv70Coding,knownGene,nscanGene,refGene,acembly,ccdsGene	1.09e-158	537
chr1	52881058	52882320	AK027842	+	xenoRefGene,sgpGene,ensGene,vegaGene,genscan,knownGene,nscanGene,refGene,acembly,ccdsGene	1.07e-155	150
chr5	101816138	101834191	AK131445	-	sgpGene,ensGene,vegaGene,genscan,knownGene,nscanGene,geneid,refGene,acembly,ccdsGene	1.17e-154	106
chr12	7882196	7899944	AK122596	-	sgpGene,ensGene,genscan,hinv70Coding,knownGene,nscanGene,refGene,geneid,acembly,ccdsGene	1.03e-149	174
chr6_cox_hap2	3025605	3035690	AK300818	+	xenoRefGene,sgpGene,ensGene,vegaGene,genscan,hinv70Coding,knownGene,nscanGene,geneid,refGene	1.03e-149	133
chr2	48041009	48045920	AK025477	-	xenoRefGene,ensGene,vegaGene,genscan,hinv70Coding,knownGene,nscanGene,refGene,acembly,ccdsGene	1.13e-148	185
chr2	9082492	9083318	AK309818	-	xenoRefGene,sgpGene,ensGene,vegaGene,hinv70Coding,knownGene,nscanGene,refGene,acembly,ccdsGene	1.24e-147	199
chr6	99991434	100016403	AK223247	-	xenoRefGene,sgpGene,ensGene,vegaGene,hinv70Coding,knownGene,nscanGene,refGene,acembly,ccdsGene	1.09e-142	354
chr1	246704335	246729440	AB527481	-	sgpGene,ensGene,vegaGene,genscan,hinv70Coding,knownGene,geneid,refGene,acembly,ccdsGene	1.05e-136	403
chr6	84665208	84669544	BC029339	+	xenoRefGene,sgpGene,ensGene,vegaGene,hinv70Coding,knownGene,nscanGene,refGene,acembly,ccdsGene	1.01e-130	189
chr7	26894509	26903982	BC036044	-	xenoRefGene,ensGene,vegaGene,genscan,hinv70Coding,knownGene,nscanGene,refGene,acembly,ccdsGene	1.01e-130	161
chr16	25238523	25239765	BC040630	+	xenoRefGene,sgpGene,ensGene,vegaGene,knownGene,nscanGene,geneid,refGene,acembly,ccdsGene	1.01e-130	160
chr6_cox_hap2	4598166	4603950	BC053886	-	xenoRefGene,sgpGene,ensGene,vegaGene,genscan,hinv70Coding,knownGene,nscanGene,geneid,refGene	1.01e-130	117
chrX	101395703	101396303	BC071675	-	xenoRefGene,sgpGene,ensGene,vegaGene,genscan,hinv70Coding,knownGene,refGene,acembly,ccdsGene	1.01e-130	144
chr15	59009926	59041679	CR621666	-	xenoRefGene,sgpGene,ensGene,vegaGene,genscan,knownGene,geneid,refGene,acembly,ccdsGene	1.01e-130	236
chr1	223164090	223164862	CU675781	+	xenoRefGene,sgpGene,ensGene,vegaGene,genscan,knownGene,nscanGene,refGene,acembly,ccdsGene	1.01e-130	16
chr5	138456859	138463428	CU679966	-	xenoRefGene,ensGene,vegaGene,genscan,hinv70Coding,knownGene,nscanGene,refGene,acembly,ccdsGene	1.01e-130	16
chr2	49295429	49381405	X68044	-	xenoRefGene,ensGene,vegaGene,genscan,knownGene,nscanGene,geneid,refGene,acembly,ccdsGene	1.01e-130	16
chr1	35320719	35321300	AK074853	-	xenoRefGene,sgpGene,ensGene,vegaGene,hinv70Coding,knownGene,nscanGene,geneid,refGene,acembly	1.36e-130	355
chr8	95900301	95902643	BC007015	-	xenoRefGene,sgpGene,ensGene,vegaGene,knownGene,nscanGene,geneid,refGene,acembly,ccdsGene	1.11e-129	900
chr9	34649561	34650366	CR609565	+	xenoRefGene,sgpGene,ensGene,vegaGene,hinv70Coding,knownGene,geneid,refGene,acembly,ccdsGene	1.09e-126	489
chr5	79770649	79773038	AK127003	+	xenoRefGene,sgpGene,ensGene,vegaGene,genscan,knownGene,nscanGene,refGene,acembly,ccdsGene	1.2e-125	134
chr2	109546698	109547420	AF130988	-	xenoRefGene,sgpGene,ensGene,vegaGene,genscan,knownGene,nscanGene,refGene,acembly,ccdsGene	1.03e-117	900
chrX	88008415	88009319	AK098646	+	ensGene,vegaGene,genscan,hinv70Coding,knownGene,nscanGene,refGene,geneid,acembly,ccdsGene	1.03e-117	196
chr16	19088696	19089403	BC043272	+	xenoRefGene,sgpGene,ensGene,vegaGene,hinv70Coding,knownGene,nscanGene,refGene,acembly,ccdsGene	1.03e-117	900
chr21	47721914	47734951	BC028934	-	sgpGene,ensGene,vegaGene,genscan,hinv70Coding,knownGene,nscanGene,geneid,refGene,acembly	1.13e-116	625
chr3	126189868	126190816	BC073859	-	xenoRefGene,sgpGene,ensGene,vegaGene,knownGene,nscanGene,geneid,refGene,acembly,ccdsGene	1.13e-116	249
chr4	71020092	71027315	BX648896	+	sgpGene,ensGene,vegaGene,genscan,hinv70Coding,knownGene,geneid,refGene,acembly,ccdsGene	1.13e-116	197
chr1	207245728	207252301	AK295367	+	xenoRefGene,ensGene,vegaGene,genscan,hinv70Coding,knownGene,nscanGene,refGene,acembly,ccdsGene	1.01e-114	150
chr4	25028561	25030129	AL833647	-	xenoRefGene,sgpGene,ensGene,vegaGene,knownGene,nscanGene,geneid,refGene,acembly,ccdsGene	1.01e-114	27
chr8	133856563	133858026	BC050655	+	xenoRefGene,sgpGene,ensGene,vegaGene,knownGene,nscanGene,geneid,refGene,acembly,ccdsGene	1.01e-114	133
chr22	44386286	44392218	CR614311	+	xenoRefGene,sgpGene,ensGene,vegaGene,genscan,hinv70Coding,knownGene,refGene,acembly,ccdsGene	1.01e-114	334
chr2	227892725	227895159	D17391	-	xenoRefGene,ensGene,vegaGene,genscan,knownGene,nscanGene,geneid,refGene,acembly,ccdsGene	1.01e-114	299
chr6_cox_hap2	3623470	3628371	X59842	-	xenoRefGene,sgpGene,ensGene,vegaGene,genscan,hinv70Coding,knownGene,nscanGene,geneid,refGene	1.01e-114	900
chr4	77317641	77324298	BC035224	-	sgpGene,ensGene,vegaGene,hinv70Coding,knownGene,nscanGene,geneid,refGene,acembly,ccdsGene	1.22e-112	153
chr7	16839441	16841281	AF038451	-	xenoRefGene,sgpGene,ensGene,vegaGene,hinv70Coding,knownGene,nscanGene,refGene,acembly,ccdsGene	1.09e-110	230
chr9	2191408	2192704	AK308941	+	xenoRefGene,sgpGene,ensGene,vegaGene,knownGene,nscanGene,geneid,refGene,acembly,ccdsGene	1.05e-104	311
chr4	56233892	56236001	HQ447832	+	xenoRefGene,sgpGene,ensGene,vegaGene,hinv70Coding,knownGene,nscanGene,refGene,acembly,ccdsGene	1.05e-104	10
chr15	101812983	101817622	AK314723	-	xenoRefGene,sgpGene,ensGene,genscan,hinv70Coding,knownGene,nscanGene,geneid,refGene,acembly	1.03e-101	282
chr1	161589393	161594389	HQ447137	-	xenoRefGene,ensGene,vegaGene,genscan,hinv70Coding,knownGene,nscanGene,refGene,acembly,ccdsGene	1.03e-101	23
chr9	129154474	129157854	AK298023	+	xenoRefGene,sgpGene,ensGene,vegaGene,genscan,knownGene,nscanGene,refGene,acembly,ccdsGene	1.24e-99	19
chr20	44180666	44207886	AF492016	-	sgpGene,ensGene,vegaGene,genscan,hinv70Coding,knownGene,geneid,refGene,acembly,ccdsGene	1.01e-98	192
chr2	238486798	238494706	CR533454	-	xenoRefGene,ensGene,vegaGene,genscan,hinv70Coding,knownGene,nscanGene,refGene,acembly,ccdsGene	1.01e-98	0
chr1	19653931	19655134	AK125580	+	xenoRefGene,ensGene,vegaGene,genscan,hinv70Coding,knownGene,nscanGene,refGene,acembly,ccdsGene	1.09e-94	544
chr11	112123082	112131312	AY364431	-	xenoRefGene,sgpGene,ensGene,genscan,hinv70Coding,knownGene,nscanGene,geneid,refGene,acembly	2.39e-92	0
chr13	46661963	46679102	AK290829	-	xenoRefGene,ensGene,vegaGene,genscan,hinv70Coding,knownGene,nscanGene,refGene,acembly,ccdsGene	1.05e-88	15
chr11	111853032	111889758	AK055899	+	xenoRefGene,sgpGene,ensGene,genscan,hinv70Coding,knownGene,nscanGene,geneid,refGene,acembly	1.03e-85	236
chr6_cox_hap2	4480565	4485527	AK292709	-	xenoRefGene,sgpGene,ensGene,vegaGene,genscan,hinv70Coding,knownGene,nscanGene,geneid,refGene	1.03e-85	120
chr11	62376604	62378084	AK310579	-	xenoRefGene,ensGene,vegaGene,hinv70Coding,knownGene,nscanGene,geneid,refGene,acembly,ccdsGene	1.03e-85	900
chr19	5866515	5870489	BC140905	-	xenoRefGene,sgpGene,ensGene,genscan,hinv70Coding,knownGene,nscanGene,geneid,refGene,ccdsGene	1.03e-85	58
chr10	76430027	76468079	CR597304	+	xenoRefGene,sgpGene,ensGene,vegaGene,genscan,knownGene,nscanGene,refGene,acembly,ccdsGene	1.03e-85	139
chr12	8608624	8630057	AK308011	+	xenoRefGene,sgpGene,ensGene,genscan,hinv70Coding,knownGene,geneid,refGene,acembly,ccdsGene	1.01e-82	103
chr9	139302390	139304542	AY349357	-	xenoRefGene,ensGene,vegaGene,genscan,hinv70Coding,knownGene,nscanGene,refGene,acembly,ccdsGene	1.01e-82	0
chr14	35568590	35579025	BC100021	-	xenoRefGene,sgpGene,ensGene,vegaGene,hinv70Coding,knownGene,nscanGene,refGene,acembly,ccdsGene	1.01e-82	384
chr5	158750337	158753704	M65290	-	xenoRefGene,ensGene,vegaGene,genscan,hinv70Coding,knownGene,nscanGene,refGene,acembly,ccdsGene	1.01e-82	13
chr5	32053989	32057761	BX648242	+	xenoRefGene,sgpGene,ensGene,vegaGene,genscan,knownGene,nscanGene,refGene,acembly,ccdsGene	1.2e-77	255
chr2	207625737	207629974	AK302250	-	xenoRefGene,sgpGene,ensGene,vegaGene,hinv70Coding,knownGene,nscanGene,refGene,acembly,ccdsGene	1.07e-75	36
chr12	10568207	10573149	BC160065	-	xenoRefGene,sgpGene,ensGene,genscan,hinv70Coding,knownGene,nscanGene,refGene,acembly,ccdsGene	1.07e-75	34
chr17	7467721	7468389	AK000923	+	xenoRefGene,sgpGene,ensGene,genscan,hinv70Coding,knownGene,nscanGene,geneid,refGene,acembly	1.95e-75	185
chr2	114513121	114513947	CR615423	-	xenoRefGene,ensGene,vegaGene,genscan,hinv70Coding,knownGene,nscanGene,refGene,acembly,ccdsGene	1.03e-69	178
chr1	204119090	204120723	CU679603	-	xenoRefGene,sgpGene,ensGene,vegaGene,genscan,knownGene,nscanGene,refGene,acembly,ccdsGene	1.03e-69	16
chr1	153948381	153949647	AF151056	-	xenoRefGene,ensGene,vegaGene,genscan,hinv70Coding,knownGene,nscanGene,refGene,acembly,ccdsGene	1.87e-69	264
chr16	29000910	29001253	FN432834	+	xenoRefGene,ensGene,vegaGene,genscan,hinv70Coding,knownGene,nscanGene,refGene,acembly,ccdsGene	1.13e-68	0
chr1	247729261	247737445	AK124520	+	sgpGene,ensGene,vegaGene,genscan,knownGene,nscanGene,geneid,refGene,acembly,ccdsGene	1.53e-68	135
chr12	109878569	109884985	AK298093	+	xenoRefGene,sgpGene,ensGene,genscan,hinv70Coding,knownGene,nscanGene,geneid,refGene,acembly	1.01e-66	275
chr12	100646257	100656174	BC100927	-	sgpGene,ensGene,genscan,hinv70Coding,knownGene,nscanGene,refGene,geneid,acembly,ccdsGene	1.01e-66	173
chr15	99511581	99512870	BC104744	-	xenoRefGene,sgpGene,ensGene,genscan,hinv70Coding,knownGene,nscanGene,geneid,refGene,acembly	1.01e-66	267
chr3	186518984	186522372	CR616552	-	xenoRefGene,sgpGene,ensGene,vegaGene,genscan,knownGene,nscanGene,refGene,acembly,ccdsGene	1.01e-66	169
chr4	100063931	100065356	CU692552	-	xenoRefGene,sgpGene,ensGene,vegaGene,hinv70Coding,knownGene,nscanGene,refGene,acembly,ccdsGene	1.01e-66	16
chrX	48047069	48054794	BC016640	-	sgpGene,ensGene,vegaGene,genscan,hinv70Coding,knownGene,geneid,refGene,acembly,ccdsGene	1.09e-62	19
chr7	38299507	38356776	BC072387	-	sgpGene,ensGene,vegaGene,genscan,hinv70Coding,knownGene,nscanGene,geneid,refGene,acembly	1.09e-62	161
chrY	1684092	1711905	U11090	+	xenoRefGene,sgpGene,genscan,hinv70Coding,knownGene,nscanGene,geneid,refGene,acembly,ccdsGene	1.07e-59	145
chr17	6659397	6676485	AK290276	+	xenoRefGene,sgpGene,ensGene,genscan,hinv70Coding,knownGene,geneid,refGene,acembly,ccdsGene	1.29e-57	175
chr17	40344601	40346018	AK307628	-	xenoRefGene,sgpGene,ensGene,genscan,hinv70Coding,knownGene,nscanGene,refGene,acembly,ccdsGene	1.29e-57	238
chr8	21770021	21771050	AK292126	-	xenoRefGene,sgpGene,ensGene,vegaGene,knownGene,nscanGene,geneid,refGene,acembly,ccdsGene	1e-56	458
chr17	36881011	36881810	AK027133	+	xenoRefGene,ensGene,vegaGene,genscan,hinv70Coding,knownGene,nscanGene,refGene,acembly,ccdsGene	1.05e-51	24
chr1	78591646	78601276	AK307422	+	xenoRefGene,sgpGene,ensGene,vegaGene,genscan,knownGene,nscanGene,refGene,acembly,ccdsGene	1.01e-50	115
chr3	149048206	149050993	HQ448704	-	xenoRefGene,sgpGene,ensGene,vegaGene,knownGene,nscanGene,geneid,refGene,acembly,ccdsGene	1.01e-50	144
chr6	7414623	7417564	AF258661	+	xenoRefGene,sgpGene,ensGene,vegaGene,knownGene,nscanGene,geneid,refGene,acembly,ccdsGene	1.04e-50	207
chr11	57308978	57317583	BC172381	+	xenoRefGene,sgpGene,ensGene,genscan,hinv70Coding,knownGene,nscanGene,geneid,refGene,acembly	1.07e-47	34
chr1	172414278	172437733	CU691564	+	xenoRefGene,ensGene,vegaGene,genscan,hinv70Coding,knownGene,nscanGene,refGene,acembly,ccdsGene	1.2e-45	104
chr19	51955636	51961641	AK295589	-	xenoRefGene,sgpGene,ensGene,genscan,hinv70Coding,knownGene,nscanGene,geneid,refGene,ccdsGene	1e-44	460
chr6_cox_hap2	4392031	4393595	CR620442	+	xenoRefGene,sgpGene,ensGene,vegaGene,genscan,hinv70Coding,knownGene,nscanGene,geneid,refGene	1.07e-43	900
chr4	169105896	169108518	AY626137	+	xenoRefGene,ensGene,vegaGene,hinv70Coding,knownGene,nscanGene,geneid,refGene,acembly,ccdsGene	1e-38	189
chr20	16025284	16030478	EF159161	+	sgpGene,ensGene,vegaGene,genscan,hinv70Coding,knownGene,nscanGene,refGene,acembly,ccdsGene	1.03e-36	0
chr1	153279743	153283087	HQ447482	-	xenoRefGene,sgpGene,ensGene,vegaGene,genscan,knownGene,nscanGene,refGene,acembly,ccdsGene	1e-34	23
chr2	202557753	202558653	AB053303	-	xenoRefGene,ensGene,vegaGene,genscan,hinv70Coding,knownGene,nscanGene,refGene,acembly,ccdsGene	1.06e-34	145
chr16	2579526	2580258	AK300747	+	xenoRefGene,sgpGene,ensGene,vegaGene,hinv70Coding,knownGene,nscanGene,refGene,acembly,ccdsGene	1e-33	574
chr8	128428111	128429188	HQ122863	+	sgpGene,ensGene,vegaGene,genscan,hinv70Coding,knownGene,nscanGene,geneid,refGene,acembly	1e-33	1
chr20	25028817	25038405	AK094414	-	xenoRefGene,ensGene,vegaGene,genscan,knownGene,nscanGene,geneid,refGene,acembly,ccdsGene	3.74e-32	770
chr5	129070802	129072760	CR597547	+	xenoRefGene,sgpGene,ensGene,vegaGene,knownGene,nscanGene,geneid,refGene,acembly,ccdsGene	1.01e-29	10
chr2	152350767	152352790	AK096887	-	sgpGene,ensGene,vegaGene,hinv70Coding,knownGene,nscanGene,geneid,refGene,acembly,ccdsGene	1.06e-25	10
chr16	58564251	58565862	AF110778	-	xenoRefGene,sgpGene,ensGene,vegaGene,genscan,knownGene,nscanGene,refGene,acembly,ccdsGene	1.03e-21	300
chr10	7844817	7849622	CR606908	+	xenoRefGene,sgpGene,ensGene,vegaGene,hinv70Coding,knownGene,nscanGene,refGene,acembly,ccdsGene	1.01e-20	107
chr13	36425943	36429885	AK311195	-	xenoRefGene,sgpGene,ensGene,vegaGene,hinv70Coding,knownGene,nscanGene,refGene,acembly,ccdsGene	1.06e-20	333
chr1	1245231	1246014	CR604312	+	xenoRefGene,sgpGene,ensGene,vegaGene,genscan,knownGene,nscanGene,refGene,acembly,ccdsGene	1.03e-14	284
chr17	29587533	29588729	M60915	+	xenoRefGene,sgpGene,ensGene,vegaGene,genscan,knownGene,nscanGene,refGene,acembly,ccdsGene	1.09e-14	184
chr19	9448662	9461598	AK309952	+	sgpGene,ensGene,genscan,hinv70Coding,knownGene,nscanGene,refGene,geneid,acembly,ccdsGene	1.03e-13	327
chr7	99160117	99161486	AK057245	+	xenoRefGene,sgpGene,ensGene,vegaGene,hinv70Coding,knownGene,nscanGene,refGene,acembly,ccdsGene	1.07e-12	663
chr6_cox_hap2	394873	414437	AB528391	-	xenoRefGene,sgpGene,ensGene,vegaGene,genscan,hinv70Coding,knownGene,nscanGene,geneid,refGene	3.7e-06	900
chr6	10819173	10830781	AB593146	-	xenoRefGene,sgpGene,ensGene,vegaGene,knownGene,nscanGene,geneid,refGene,acembly,ccdsGene	3.7e-06	257
chr1	10239620	10239953	AF043117	+	xenoRefGene,sgpGene,ensGene,vegaGene,knownGene,nscanGene,geneid,refGene,acembly,ccdsGene	3.7e-06	900
chr15	34671694	34679275	AF204231	-	sgpGene,ensGene,vegaGene,genscan,hinv70Coding,knownGene,geneid,refGene,acembly,ccdsGene	3.7e-06	900
chr22	41752918	41753238	AB028954	+	xenoRefGene,ensGene,vegaGene,genscan,hinv70Coding,knownGene,nscanGene,refGene,acembly,ccdsGene	3.7e-06	66
chr12	122257473	122269817	AB028999	+	xenoRefGene,sgpGene,ensGene,genscan,hinv70Coding,knownGene,nscanGene,geneid,refGene,acembly	3.7e-06	900
chr1	220318995	220320835	AK022665	+	xenoRefGene,sgpGene,ensGene,vegaGene,knownGene,nscanGene,geneid,refGene,acembly,ccdsGene	3.7e-06	6
chr1	38357126	38397345	AK022846	-	xenoRefGene,sgpGene,ensGene,vegaGene,genscan,hinv70Coding,knownGene,nscanGene,geneid,acembly	3.7e-06	900
chr11	82643283	82644850	AK023998	+	xenoRefGene,sgpGene,ensGene,genscan,hinv70Coding,knownGene,geneid,refGene,acembly,ccdsGene	3.7e-06	432
chr6_cox_hap2	4386935	4388951	AK024312	+	xenoRefGene,sgpGene,ensGene,vegaGene,genscan,hinv70Coding,knownGene,nscanGene,geneid,refGene	3.7e-06	224
chr7	92985392	92987629	AK027234	+	xenoRefGene,sgpGene,ensGene,vegaGene,knownGene,nscanGene,geneid,refGene,acembly,ccdsGene	3.7e-06	49
chrX	106224707	106228326	AK056235	-	xenoRefGene,sgpGene,ensGene,vegaGene,genscan,knownGene,nscanGene,refGene,acembly,ccdsGene	3.7e-06	900
chr5	115358163	115361675	AK075131	+	xenoRefGene,sgpGene,ensGene,vegaGene,knownGene,nscanGene,geneid,refGene,acembly,ccdsGene	3.7e-06	148
chr3	31921322	32022391	AK097503	-	sgpGene,ensGene,vegaGene,genscan,hinv70Coding,knownGene,geneid,refGene,acembly,ccdsGene	3.7e-06	122
chr6	56469060	56472357	AK125655	-	xenoRefGene,sgpGene,ensGene,vegaGene,genscan,hinv70Coding,knownGene,nscanGene,geneid,acembly	3.7e-06	900
chr8	144940161	144947421	AB051895	-	xenoRefGene,sgpGene,ensGene,genscan,hinv70Coding,knownGene,nscanGene,geneid,refGene,acembly	3.7e-06	900
chr5	141059223	141059746	AK290052	-	xenoRefGene,ensGene,vegaGene,genscan,hinv70Coding,knownGene,nscanGene,refGene,acembly,ccdsGene	3.7e-06	900
chr6	109323546	109330562	AK290551	-	xenoRefGene,sgpGene,ensGene,vegaGene,genscan,hinv70Coding,knownGene,geneid,refGene,acembly	3.7e-06	294
chr11	96124162	96124834	AK290579	+	xenoRefGene,ensGene,vegaGene,genscan,hinv70Coding,knownGene,nscanGene,refGene,acembly,ccdsGene	3.7e-06	247
chr6	128176333	128221987	AK292046	-	xenoRefGene,sgpGene,ensGene,genscan,knownGene,nscanGene,geneid,refGene,acembly,ccdsGene	3.7e-06	199
chr1	67373921	67390347	AK292830	-	ensGene,vegaGene,genscan,hinv70Coding,knownGene,nscanGene,refGene,geneid,acembly,ccdsGene	3.7e-06	900
chr12	21457512	21459820	AK296044	-	xenoRefGene,ensGene,vegaGene,genscan,hinv70Coding,knownGene,nscanGene,refGene,acembly,ccdsGene	3.7e-06	258
chr6	52355152	52357071	AK297632	+	xenoRefGene,sgpGene,ensGene,vegaGene,hinv70Coding,knownGene,geneid,refGene,acembly,ccdsGene	3.7e-06	184
chrY	1490708	1521733	AK297805	-	xenoRefGene,sgpGene,genscan,hinv70Coding,knownGene,nscanGene,geneid,refGene,acembly,ccdsGene	3.7e-06	198
chr3	137988974	137991809	AK299229	+	xenoRefGene,sgpGene,ensGene,vegaGene,genscan,knownGene,nscanGene,geneid,refGene,acembly	3.7e-06	1
chr10	94816793	94817980	AK300285	+	xenoRefGene,sgpGene,ensGene,vegaGene,genscan,knownGene,nscanGene,refGene,acembly,ccdsGene	3.7e-06	143
chr3	184106779	184107180	AK300476	+	xenoRefGene,ensGene,vegaGene,genscan,hinv70Coding,knownGene,nscanGene,refGene,acembly,ccdsGene	3.7e-06	266
chr4	156296182	156296936	AK301075	-	xenoRefGene,ensGene,vegaGene,genscan,hinv70Coding,knownGene,nscanGene,refGene,acembly,ccdsGene	3.7e-06	131
chr10	74999142	75000704	AK303436	+	xenoRefGene,sgpGene,ensGene,vegaGene,genscan,knownGene,nscanGene,refGene,acembly,ccdsGene	3.7e-06	263
chr1	94685948	94696963	AK307733	-	xenoRefGene,sgpGene,ensGene,vegaGene,genscan,knownGene,nscanGene,refGene,acembly,ccdsGene	3.7e-06	198
chr8	94821389	94822013	AK308735	+	xenoRefGene,sgpGene,ensGene,vegaGene,knownGene,nscanGene,geneid,refGene,acembly,ccdsGene	3.7e-06	20
chr6_cox_hap2	2627057	2639568	AK310626	-	xenoRefGene,sgpGene,ensGene,vegaGene,genscan,hinv70Coding,knownGene,nscanGene,geneid,refGene	3.7e-06	900
chr16	21221513	21222628	AK313003	-	xenoRefGene,ensGene,vegaGene,genscan,knownGene,nscanGene,geneid,refGene,acembly,ccdsGene	3.7e-06	25
chrY	24551594	24563748	AK313597	+	sgpGene,ensGene,vegaGene,genscan,hinv70Coding,knownGene,geneid,refGene,acembly,ccdsGene	3.7e-06	181
chr11	72696161	72700009	AL133567	-	xenoRefGene,sgpGene,ensGene,vegaGene,knownGene,nscanGene,geneid,refGene,acembly,ccdsGene	3.7e-06	578
chr7	149418017	149427675	AL831935	+	xenoRefGene,sgpGene,ensGene,vegaGene,genscan,hinv70Coding,knownGene,geneid,refGene,acembly	3.7e-06	119
chr6_cox_hap2	2062895	2070019	AL832430	+	xenoRefGene,sgpGene,ensGene,vegaGene,genscan,hinv70Coding,knownGene,nscanGene,geneid,refGene	3.7e-06	900
chr6	10887359	10964036	AM293674	+	sgpGene,ensGene,vegaGene,genscan,hinv70Coding,knownGene,geneid,refGene,acembly,ccdsGene	3.7e-06	900
chr14	51219451	51221281	AY027794	-	xenoRefGene,sgpGene,ensGene,vegaGene,genscan,knownGene,nscanGene,refGene,acembly,ccdsGene	3.7e-06	172
chr2	27916621	27917501	AY117688	+	xenoRefGene,sgpGene,ensGene,vegaGene,knownGene,nscanGene,geneid,refGene,acembly,ccdsGene	3.7e-06	589
chr21	14982549	15013884	AY465173	+	sgpGene,ensGene,vegaGene,genscan,hinv70Coding,knownGene,geneid,refGene,acembly,ccdsGene	3.7e-06	166
chr5	137767248	137771309	BC001202	+	xenoRefGene,sgpGene,ensGene,vegaGene,genscan,knownGene,nscanGene,refGene,acembly,ccdsGene	3.7e-06	117
chr17	38573147	38574023	BC013429	-	xenoRefGene,sgpGene,ensGene,vegaGene,knownGene,nscanGene,geneid,refGene,acembly,ccdsGene	3.7e-06	126
chr7	137294355	137304570	AB209167	-	xenoRefGene,sgpGene,ensGene,vegaGene,genscan,knownGene,nscanGene,refGene,acembly,ccdsGene	3.7e-06	900
chr12	133721078	133733043	BC024182	+	sgpGene,ensGene,genscan,hinv70Coding,knownGene,nscanGene,refGene,geneid,acembly,ccdsGene	3.7e-06	187
chr13	61988099	61989160	BC027907	-	xenoRefGene,ensGene,vegaGene,genscan,knownGene,nscanGene,geneid,refGene,acembly,ccdsGene	3.7e-06	900
chr10	93787057	93788547	BC029930	+	xenoRefGene,sgpGene,ensGene,vegaGene,knownGene,nscanGene,geneid,refGene,acembly,ccdsGene	3.7e-06	238
chr17	1715409	1731155	BC035077	-	xenoRefGene,sgpGene,ensGene,vegaGene,knownGene,nscanGene,geneid,refGene,acembly,ccdsGene	3.7e-06	797
chr2	242080171	242082254	BC050565	-	xenoRefGene,ensGene,vegaGene,genscan,hinv70Coding,knownGene,nscanGene,refGene,acembly,ccdsGene	3.7e-06	900
chrX	128650474	128652338	BC051825	-	xenoRefGene,sgpGene,ensGene,vegaGene,genscan,knownGene,nscanGene,refGene,acembly,ccdsGene	3.7e-06	46
chr1	46120999	46124707	BC052257	-	xenoRefGene,sgpGene,ensGene,vegaGene,hinv70Coding,knownGene,nscanGene,refGene,acembly,ccdsGene	3.7e-06	900
chr15	43772217	43773185	BC063119	-	xenoRefGene,ensGene,vegaGene,genscan,hinv70Coding,knownGene,nscanGene,refGene,acembly,ccdsGene	3.7e-06	900
chr1	114402082	114414159	BC071670	-	xenoRefGene,sgpGene,ensGene,vegaGene,genscan,knownGene,nscanGene,refGene,acembly,ccdsGene	3.7e-06	469
chr17	43189017	43209777	BC072384	-	xenoRefGene,sgpGene,ensGene,genscan,hinv70Coding,knownGene,nscanGene,geneid,refGene,acembly	3.7e-06	206
chr20	49518646	49520426	BC075794	-	xenoRefGene,sgpGene,ensGene,vegaGene,knownGene,nscanGene,geneid,refGene,acembly,ccdsGene	3.7e-06	900
chr12	109305151	109458673	BC094722	-	xenoRefGene,sgpGene,ensGene,genscan,hinv70Coding,knownGene,nscanGene,geneid,refGene,acembly	3.7e-06	19
chr15	42052643	42059474	AB011090	+	xenoRefGene,sgpGene,ensGene,genscan,hinv70Coding,knownGene,nscanGene,geneid,refGene,acembly	3.7e-06	361
chr3	142773963	142775155	BC111692	+	xenoRefGene,ensGene,vegaGene,hinv70Coding,knownGene,nscanGene,geneid,refGene,acembly,ccdsGene	3.7e-06	900
chr6	161536334	161537882	BC143750	+	xenoRefGene,sgpGene,ensGene,vegaGene,genscan,knownGene,nscanGene,refGene,acembly,ccdsGene	3.7e-06	900
chr2	33784097	33787796	BX647990	+	xenoRefGene,ensGene,vegaGene,hinv70Coding,knownGene,nscanGene,geneid,refGene,acembly,ccdsGene	3.7e-06	900
chr18	59966093	59972647	BX648481	+	xenoRefGene,sgpGene,ensGene,vegaGene,knownGene,nscanGene,geneid,refGene,acembly,ccdsGene	3.7e-06	900
chrX	102339811	102347924	CR615935	-	sgpGene,ensGene,vegaGene,genscan,knownGene,nscanGene,geneid,refGene,acembly,ccdsGene	3.7e-06	102
chr6	3104549	3105716	CR618624	+	xenoRefGene,sgpGene,ensGene,vegaGene,knownGene,nscanGene,geneid,refGene,acembly,ccdsGene	3.7e-06	112
chr5	110461493	110462518	CR749211	+	xenoRefGene,sgpGene,ensGene,vegaGene,hinv70Coding,knownGene,nscanGene,refGene,acembly,ccdsGene	3.7e-06	115
chr5	66481845	66492435	D83597	-	xenoRefGene,sgpGene,ensGene,vegaGene,hinv70Coding,knownGene,nscanGene,refGene,acembly,ccdsGene	3.7e-06	142
chr6_cox_hap2	3287408	3289330	D85730	-	xenoRefGene,sgpGene,ensGene,vegaGene,genscan,hinv70Coding,knownGene,nscanGene,geneid,refGene	3.7e-06	135
chr18	74072229	74155010	D86975	-	xenoRefGene,sgpGene,ensGene,genscan,hinv70Coding,knownGene,nscanGene,geneid,refGene,acembly	3.7e-06	900
chr4	113575321	113578408	EU667388	+	xenoRefGene,sgpGene,ensGene,vegaGene,hinv70Coding,knownGene,nscanGene,refGene,acembly,ccdsGene	3.7e-06	0
chr6_cox_hap2	4577786	4587198	J04974	-	xenoRefGene,sgpGene,ensGene,vegaGene,genscan,hinv70Coding,knownGene,nscanGene,geneid,refGene	3.7e-06	900
chr1	84415669	84417528	JF432361	-	xenoRefGene,sgpGene,ensGene,vegaGene,genscan,knownGene,nscanGene,refGene,acembly,ccdsGene	3.7e-06	23
chr22	38505215	38506482	JF432802	-	xenoRefGene,sgpGene,ensGene,vegaGene,knownGene,nscanGene,geneid,refGene,acembly,ccdsGene	3.7e-06	23
chr3	42685495	42687380	L04288	+	xenoRefGene,sgpGene,ensGene,vegaGene,knownGene,nscanGene,geneid,refGene,acembly,ccdsGene	3.7e-06	188
chr9	140059748	140062234	U08106	+	xenoRefGene,ensGene,vegaGene,hinv70Coding,knownGene,nscanGene,geneid,refGene,acembly,ccdsGene	3.7e-06	263
chr19	54407996	54409960	Z15114	+	xenoRefGene,ensGene,vegaGene,genscan,hinv70Coding,knownGene,nscanGene,refGene,acembly,ccdsGene	3.7e-06	581
chr19	8130805	8212364	AB384635	-	sgpGene,ensGene,genscan,hinv70Coding,knownGene,nscanGene,refGene,geneid,acembly,ccdsGene	3.7e-06	900
chrX	101908970	101909297	AB385336	+	xenoRefGene,ensGene,vegaGene,genscan,hinv70Coding,knownGene,nscanGene,refGene,acembly,ccdsGene	3.7e-06	900
chr4	76584108	76587115	AB014560	-	xenoRefGene,sgpGene,ensGene,vegaGene,genscan,knownGene,nscanGene,refGene,acembly,ccdsGene	3.7e-06	900
chr6_cox_hap2	4730339	4733520	AB015051	-	xenoRefGene,sgpGene,ensGene,vegaGene,genscan,hinv70Coding,knownGene,nscanGene,geneid,refGene	3.7e-06	110
chr18	6264011	6311561	AB527467	-	sgpGene,ensGene,vegaGene,genscan,hinv70Coding,knownGene,nscanGene,refGene,acembly,ccdsGene	3.7e-06	270
chr11	108029670	108040723	AK301256	-	xenoRefGene,sgpGene,ensGene,genscan,hinv70Coding,knownGene,nscanGene,refGene,geneid,acembly,ccdsGene	1.05e-312	205
chr10	75530229	75530712	AK098512	+	xenoRefGene,sgpGene,ensGene,vegaGene,genscan,hinv70Coding,knownGene,nscanGene,refGene,acembly,ccdsGene	1.01e-306	260
chr11	6621379	6624732	AB007869	-	xenoRefGene,sgpGene,ensGene,genscan,hinv70Coding,knownGene,nscanGene,refGene,geneid,acembly,ccdsGene	1.01e-306	24
chr22	41924026	41924483	AK301321	+	xenoRefGene,sgpGene,ensGene,vegaGene,genscan,knownGene,nscanGene,geneid,refGene,acembly,ccdsGene	1.01e-306	30
chr17	36718158	36760855	BC029278	-	xenoRefGene,sgpGene,ensGene,genscan,hinv70Coding,knownGene,nscanGene,refGene,geneid,acembly,ccdsGene	1.11e-305	10
chr12	102517666	102590065	AK302724	+	xenoRefGene,sgpGene,ensGene,genscan,hinv70Coding,knownGene,nscanGene,refGene,geneid,acembly,ccdsGene	1.03e-293	105
chr17	74387025	74392539	AK022940	-	xenoRefGene,sgpGene,ensGene,genscan,hinv70Coding,knownGene,nscanGene,refGene,geneid,acembly,ccdsGene	1.01e-290	41
chr11	8942865	8953855	AB527792	-	xenoRefGene,sgpGene,ensGene,genscan,hinv70Coding,knownGene,nscanGene,refGene,geneid,acembly,ccdsGene	1.07e-283	186
chr11	120916399	120957803	AK313324	+	xenoRefGene,sgpGene,ensGene,genscan,hinv70Coding,knownGene,nscanGene,refGene,geneid,acembly,ccdsGene	1.17e-282	100
chr11	47493783	47510566	AF248648	-	xenoRefGene,sgpGene,ensGene,genscan,hinv70Coding,knownGene,nscanGene,refGene,geneid,acembly,ccdsGene	1.05e-280	18
chr14	64988222	64989474	BX248777	+	xenoRefGene,sgpGene,ensGene,genscan,hinv70Coding,knownGene,nscanGene,refGene,geneid,acembly,ccdsGene	1.05e-280	391
chr1	54870310	54871626	HQ448133	-	xenoRefGene,sgpGene,ensGene,vegaGene,genscan,hinv70Coding,knownGene,geneid,refGene,acembly,ccdsGene	1.15e-279	10
chr6	119332599	119337915	AK127744	-	sgpGene,ensGene,vegaGene,genscan,hinv70Coding,knownGene,nscanGene,refGene,geneid,acembly,ccdsGene	1.26e-278	900
chr12	104333316	104341438	AK295262	+	xenoRefGene,sgpGene,ensGene,genscan,hinv70Coding,knownGene,nscanGene,refGene,geneid,acembly,ccdsGene	1.03e-277	109
chr2	211336800	211341040	AK309088	-	xenoRefGene,sgpGene,ensGene,vegaGene,genscan,knownGene,nscanGene,geneid,refGene,acembly,ccdsGene	1.03e-277	329
chr11	70348975	70858372	DQ152234	-	xenoRefGene,sgpGene,ensGene,vegaGene,genscan,hinv70Coding,knownGene,nscanGene,geneid,refGene,acembly	1.03e-277	0
chr14	81609299	81610695	AF035261	+	xenoRefGene,sgpGene,ensGene,genscan,hinv70Coding,knownGene,nscanGene,refGene,geneid,acembly,ccdsGene	1.01e-274	16
chr16	67210724	67214309	BC007594	-	xenoRefGene,sgpGene,ensGene,genscan,hinv70Coding,knownGene,nscanGene,refGene,geneid,acembly,ccdsGene	1.01e-274	173
chr5	94027961	94030536	AK309859	+	xenoRefGene,sgpGene,ensGene,vegaGene,genscan,knownGene,nscanGene,geneid,refGene,acembly,ccdsGene	1.11e-273	230
chr11	76253402	76261187	AK023651	+	xenoRefGene,sgpGene,ensGene,genscan,hinv70Coding,knownGene,nscanGene,refGene,geneid,acembly,ccdsGene	1.22e-272	120
chrX	9716708	9733771	BC068977	-	xenoRefGene,sgpGene,ensGene,vegaGene,genscan,hinv70Coding,knownGene,nscanGene,refGene,acembly,ccdsGene	1.22e-272	900
chr5	149421484	149431753	BC063691	+	xenoRefGene,sgpGene,ensGene,vegaGene,genscan,hinv70Coding,knownGene,nscanGene,geneid,refGene,acembly	1.07e-267	111
chr6	26637574	26638688	AK027046	-	xenoRefGene,sgpGene,ensGene,vegaGene,genscan,hinv70Coding,knownGene,nscanGene,geneid,refGene,acembly	1.03e-261	246
chr19	17160684	17186232	AK295994	-	xenoRefGene,sgpGene,ensGene,genscan,hinv70Coding,knownGene,nscanGene,refGene,geneid,acembly,ccdsGene	1.03e-261	183
chr1	32256024	32259406	AK058077	-	sgpGene,ensGene,vegaGene,genscan,hinv70Coding,knownGene,nscanGene,refGene,geneid,acembly,ccdsGene	2.26e-259	900
chr17	27807458	27838033	AK024376	+	xenoRefGene,sgpGene,ensGene,genscan,hinv70Coding,knownGene,nscanGene,refGene,geneid,acembly,ccdsGene	1.01e-258	371
chr19	33088874	33110213	AL834335	-	xenoRefGene,sgpGene,ensGene,genscan,hinv70Coding,knownGene,nscanGene,refGene,geneid,acembly,ccdsGene	1.01e-258	900
chr16	4242155	4292068	BC160181	-	xenoRefGene,sgpGene,ensGene,genscan,hinv70Coding,knownGene,nscanGene,refGene,geneid,acembly,ccdsGene	1.01e-258	167
chr6	82911199	82912245	BC038244	-	xenoRefGene,sgpGene,ensGene,vegaGene,genscan,knownGene,nscanGene,geneid,refGene,acembly,ccdsGene	1.09e-254	19
chr9	131591434	131592024	AL110193	-	xenoRefGene,sgpGene,ensGene,vegaGene,genscan,knownGene,nscanGene,geneid,refGene,acembly,ccdsGene	1.07e-251	900
chr15	44813604	44816307	BC035744	+	xenoRefGene,sgpGene,ensGene,vegaGene,genscan,knownGene,nscanGene,geneid,refGene,acembly,ccdsGene	1.07e-251	125
chr16	22134411	22167224	BC109294	+	xenoRefGene,sgpGene,ensGene,genscan,hinv70Coding,knownGene,nscanGene,refGene,geneid,acembly,ccdsGene	1.07e-251	900
chr16	85100677	85121930	AB011085	+	xenoRefGene,sgpGene,ensGene,genscan,hinv70Coding,knownGene,nscanGene,refGene,geneid,acembly,ccdsGene	1.05e-248	631
chr12	48736758	48743845	AB528974	-	xenoRefGene,sgpGene,ensGene,genscan,hinv70Coding,knownGene,nscanGene,refGene,geneid,acembly,ccdsGene	1.15e-247	100
chr17	2898709	2921488	AB028962	+	xenoRefGene,sgpGene,ensGene,genscan,hinv70Coding,knownGene,nscanGene,refGene,geneid,acembly,ccdsGene	1.03e-245	137
chr17	47904161	47904763	AK294836	+	xenoRefGene,sgpGene,ensGene,vegaGene,genscan,knownGene,nscanGene,geneid,refGene,acembly,ccdsGene	1.03e-245	116
chr9	34977638	34978012	AB028968	+	xenoRefGene,sgpGene,ensGene,vegaGene,genscan,knownGene,nscanGene,geneid,refGene,acembly,ccdsGene	1.13e-244	158
chr2	100015372	100015770	AJ006412	+	xenoRefGene,sgpGene,ensGene,vegaGene,genscan,knownGene,nscanGene,geneid,refGene,acembly,ccdsGene	1.01e-242	126
chr15	91150706	91185370	AK074170	+	xenoRefGene,sgpGene,ensGene,genscan,hinv70Coding,knownGene,nscanGene,refGene,geneid,acembly,ccdsGene	1.01e-242	230
chr12	122277635	122296729	AK290826	-	xenoRefGene,sgpGene,ensGene,genscan,hinv70Coding,knownGene,nscanGene,refGene,geneid,acembly,ccdsGene	1.01e-242	214
chr7	139102467	139106911	AK298166	+	xenoRefGene,sgpGene,ensGene,vegaGene,hinv70Coding,knownGene,nscanGene,geneid,refGene,acembly,ccdsGene	1.01e-242	184
chr2	28815586	28816548	BC065041	+	xenoRefGene,sgpGene,ensGene,vegaGene,genscan,hinv70Coding,knownGene,nscanGene,refGene,acembly,ccdsGene	1.01e-242	118
chr2	193049209	193059145	CR457390	-	xenoRefGene,sgpGene,ensGene,vegaGene,genscan,hinv70Coding,knownGene,nscanGene,refGene,acembly,ccdsGene	1.01e-242	0
chr14	95562110	95569697	AK001827	-	xenoRefGene,sgpGene,ensGene,genscan,hinv70Coding,knownGene,nscanGene,refGene,geneid,acembly,ccdsGene	1.11e-241	263
chr6	121452898	121481156	AK126259	-	xenoRefGene,sgpGene,ensGene,vegaGene,genscan,knownGene,nscanGene,geneid,refGene,acembly,ccdsGene	1.11e-241	342
chr10	5967455	5969398	AK027381	+	xenoRefGene,sgpGene,ensGene,vegaGene,genscan,knownGene,nscanGene,geneid,refGene,acembly,ccdsGene	1.05e-232	233
chr6	142400040	142409374	M73482	-	xenoRefGene,sgpGene,ensGene,vegaGene,genscan,knownGene,nscanGene,geneid,refGene,acembly,ccdsGene	1.03e-229	139
chr19	4537955	4540025	AK027382	-	xenoRefGene,sgpGene,ensGene,genscan,hinv70Coding,knownGene,nscanGene,refGene,geneid,acembly,ccdsGene	1.13e-228	23
chr11	119508810	119599263	AF110314	-	xenoRefGene,sgpGene,ensGene,genscan,hinv70Coding,knownGene,nscanGene,refGene,geneid,acembly,ccdsGene	1.01e-226	0
chr16	58712798	58713761	AK022786	-	xenoRefGene,sgpGene,ensGene,vegaGene,genscan,knownGene,nscanGene,geneid,refGene,acembly,ccdsGene	1.01e-226	366
chr15	48559898	48561855	AK298275	+	xenoRefGene,sgpGene,ensGene,vegaGene,genscan,knownGene,nscanGene,geneid,refGene,acembly,ccdsGene	1.01e-226	254
chr15	75129526	75135446	AK299380	-	xenoRefGene,sgpGene,ensGene,genscan,hinv70Coding,knownGene,nscanGene,refGene,geneid,acembly,ccdsGene	1.01e-226	900
chr19	14626752	14629161	AK312624	-	xenoRefGene,sgpGene,ensGene,genscan,hinv70Coding,knownGene,nscanGene,refGene,geneid,acembly,ccdsGene	1.01e-226	327
chr17	42270362	42275423	BC037418	-	xenoRefGene,sgpGene,ensGene,genscan,hinv70Coding,knownGene,nscanGene,refGene,geneid,acembly,ccdsGene	1.01e-226	13
chr19	49251474	49254538	M35531	-	xenoRefGene,sgpGene,ensGene,genscan,hinv70Coding,knownGene,nscanGene,refGene,geneid,acembly,ccdsGene	1.01e-226	103
chr19	10922561	10942159	AK097989	+	xenoRefGene,sgpGene,ensGene,genscan,hinv70Coding,knownGene,nscanGene,refGene,geneid,acembly,ccdsGene	1.11e-225	192
chr11	117059467	117067774	AK075137	+	xenoRefGene,sgpGene,ensGene,genscan,hinv70Coding,knownGene,nscanGene,refGene,geneid,acembly,ccdsGene	1.22e-224	900
chr16	71893923	71898936	AK313693	-	xenoRefGene,sgpGene,ensGene,genscan,hinv70Coding,knownGene,nscanGene,refGene,geneid,acembly,ccdsGene	1.09e-222	440
chr3	97680552	97686006	CR627479	-	xenoRefGene,sgpGene,ensGene,vegaGene,genscan,knownGene,nscanGene,geneid,refGene,acembly,ccdsGene	1.09e-222	142
chr13	79219132	79233184	CR936754	-	xenoRefGene,sgpGene,ensGene,vegaGene,genscan,knownGene,nscanGene,geneid,refGene,acembly,ccdsGene	1.09e-222	46
chr1	152185550	152186678	AB104446	-	xenoRefGene,ensGene,vegaGene,genscan,hinv70Coding,knownGene,nscanGene,refGene,geneid,acembly,ccdsGene	8.85e-222	355
chr11	46772785	46786704	CR623748	-	xenoRefGene,sgpGene,ensGene,genscan,hinv70Coding,knownGene,nscanGene,refGene,geneid,acembly,ccdsGene	1.19e-221	145
chr1	230486838	230492640	BC036865	-	xenoRefGene,sgpGene,ensGene,vegaGene,genscan,knownGene,nscanGene,geneid,refGene,acembly,ccdsGene	1.17e-218	193
chr12	75893592	75905377	BC026107	-	xenoRefGene,sgpGene,ensGene,genscan,hinv70Coding,knownGene,nscanGene,refGene,geneid,acembly,ccdsGene	1.05e-216	109
chrX	2761037	2799252	DQ424901	+	xenoRefGene,ensGene,vegaGene,genscan,hinv70Coding,knownGene,nscanGene,refGene,geneid,acembly,ccdsGene	1.05e-216	0
chr18	66344172	66382218	AK122715	-	xenoRefGene,sgpGene,ensGene,genscan,hinv70Coding,knownGene,nscanGene,refGene,geneid,acembly,ccdsGene	1.03e-213	127
chr12	96397734	96415999	AK293630	-	xenoRefGene,sgpGene,ensGene,genscan,hinv70Coding,knownGene,nscanGene,refGene,geneid,acembly,ccdsGene	1.03e-213	900
chr1	212532129	212533980	AK302202	+	xenoRefGene,sgpGene,ensGene,vegaGene,genscan,knownGene,nscanGene,geneid,refGene,acembly,ccdsGene	1.03e-213	277
chr11	115085321	115375112	AB094146	-	xenoRefGene,sgpGene,ensGene,genscan,hinv70Coding,knownGene,nscanGene,refGene,geneid,acembly,ccdsGene	1.03e-213	0
chr11	13410379	13461704	AK316163	-	xenoRefGene,sgpGene,ensGene,genscan,hinv70Coding,knownGene,nscanGene,refGene,geneid,acembly,ccdsGene	1.03e-213	122
chr19	32845362	32873987	BC110332	+	xenoRefGene,sgpGene,ensGene,genscan,hinv70Coding,knownGene,nscanGene,refGene,geneid,acembly,ccdsGene	1.03e-213	5
chr17	33456677	33457301	EU831687	+	xenoRefGene,sgpGene,ensGene,vegaGene,genscan,knownGene,nscanGene,geneid,refGene,acembly,ccdsGene	1.03e-213	22
chr11	108253746	108332290	BC059411	-	xenoRefGene,sgpGene,ensGene,genscan,hinv70Coding,knownGene,nscanGene,refGene,geneid,acembly,ccdsGene	1.13e-212	129
chr1	159858286	159860270	BC089391	-	xenoRefGene,sgpGene,ensGene,vegaGene,genscan,knownGene,nscanGene,geneid,refGene,acembly,ccdsGene	1.13e-212	900
chr9	15506635	15510115	AF098482	-	xenoRefGene,sgpGene,ensGene,vegaGene,genscan,knownGene,nscanGene,geneid,refGene,acembly,ccdsGene	1.01e-210	279
chr16	55844457	55866967	AB025026	-	xenoRefGene,sgpGene,ensGene,genscan,hinv70Coding,knownGene,nscanGene,refGene,geneid,acembly,ccdsGene	1.01e-210	22
chr3	157822516	157823732	AJ002367	-	xenoRefGene,sgpGene,ensGene,vegaGene,genscan,hinv70Coding,knownGene,nscanGene,refGene,acembly,ccdsGene	1.01e-210	900
chr13	72014788	72440334	AJ005670	-	xenoRefGene,sgpGene,ensGene,vegaGene,genscan,hinv70Coding,knownGene,nscanGene,geneid,refGene,acembly	1.01e-210	243
chr1	111990198	111991676	AK022860	-	xenoRefGene,sgpGene,ensGene,vegaGene,genscan,hinv70Coding,knownGene,nscanGene,refGene,acembly,ccdsGene	1.01e-210	900
chr3	113524372	113528182	AK295150	+	xenoRefGene,sgpGene,ensGene,vegaGene,genscan,knownGene,nscanGene,geneid,refGene,acembly,ccdsGene	1.01e-210	136
chr19	4311909	4323414	BC016442	+	xenoRefGene,sgpGene,ensGene,genscan,hinv70Coding,knownGene,nscanGene,refGene,geneid,acembly,ccdsGene	1.01e-210	318
chr17	73269534	73284472	CR626101	-	xenoRefGene,sgpGene,ensGene,genscan,hinv70Coding,knownGene,nscanGene,refGene,geneid,acembly,ccdsGene	1.01e-210	128
chr11	75277394	75279990	X61598	+	xenoRefGene,sgpGene,ensGene,genscan,hinv70Coding,knownGene,nscanGene,refGene,geneid,acembly,ccdsGene	1.01e-210	202
chr6	52938290	52962626	BC000650	+	xenoRefGene,sgpGene,ensGene,vegaGene,genscan,hinv70Coding,knownGene,nscanGene,geneid,refGene,acembly	1.11e-209	310
chr3	136665137	136667101	AK301460	+	xenoRefGene,sgpGene,ensGene,vegaGene,genscan,knownGene,nscanGene,geneid,refGene,acembly,ccdsGene	1.09e-206	429
chr12	123956964	124018029	BC089444	-	xenoRefGene,sgpGene,ensGene,genscan,hinv70Coding,knownGene,nscanGene,refGene,geneid,acembly,ccdsGene	1.07e-203	366
chr12	112578919	112590593	CR596482	+	xenoRefGene,sgpGene,ensGene,genscan,hinv70Coding,knownGene,nscanGene,refGene,geneid,acembly,ccdsGene	1.07e-203	119
chr11	124636393	124670276	AK026995	-	xenoRefGene,sgpGene,ensGene,genscan,hinv70Coding,knownGene,nscanGene,refGene,geneid,acembly,ccdsGene	1.05e-200	900
chr12	129348689	129467632	AK295333	+	xenoRefGene,sgpGene,ensGene,genscan,hinv70Coding,knownGene,nscanGene,refGene,geneid,acembly,ccdsGene	1.05e-200	273
chr12	56743157	56750355	AK296940	-	xenoRefGene,sgpGene,ensGene,genscan,hinv70Coding,knownGene,nscanGene,refGene,geneid,acembly,ccdsGene	1.05e-200	230
chr2	150438785	150443603	AK313284	-	xenoRefGene,sgpGene,ensGene,vegaGene,genscan,hinv70Coding,knownGene,nscanGene,refGene,acembly,ccdsGene	1.05e-200	104
chr3	4494733	4508692	AY358092	-	xenoRefGene,sgpGene,ensGene,vegaGene,genscan,hinv70Coding,knownGene,nscanGene,refGene,acembly,ccdsGene	1.05e-200	17
chr3	38524051	38524629	BC096245	+	xenoRefGene,sgpGene,ensGene,vegaGene,genscan,knownGene,nscanGene,geneid,refGene,acembly,ccdsGene	1.05e-200	4
chr2	61236150	61238900	BC143480	-	xenoRefGene,sgpGene,ensGene,vegaGene,hinv70Coding,knownGene,nscanGene,geneid,refGene,acembly,ccdsGene	1.05e-200	59
chr12	91497943	91502756	CR591759	-	xenoRefGene,sgpGene,ensGene,genscan,hinv70Coding,knownGene,nscanGene,refGene,geneid,acembly,ccdsGene	1.15e-199	202
chr1	10718633	10719759	AK022285	-	xenoRefGene,sgpGene,ensGene,vegaGene,genscan,knownGene,nscanGene,geneid,refGene,acembly,ccdsGene	1.03e-197	107
chr5	107195478	107700618	AK126722	-	xenoRefGene,sgpGene,ensGene,vegaGene,genscan,hinv70Coding,knownGene,nscanGene,geneid,refGene,acembly	1.03e-197	900
chr10	81702635	81706217	BC022318	-	xenoRefGene,sgpGene,ensGene,vegaGene,genscan,knownGene,nscanGene,geneid,refGene,acembly,ccdsGene	1.03e-197	272
chr12	49392449	49392862	BC039264	-	xenoRefGene,sgpGene,ensGene,vegaGene,genscan,knownGene,nscanGene,geneid,refGene,acembly,ccdsGene	1.24e-195	900
chr9	115626679	115631064	AK127013	+	xenoRefGene,sgpGene,ensGene,vegaGene,genscan,knownGene,nscanGene,geneid,refGene,acembly,ccdsGene	1.01e-194	164
chr12	51844674	51855121	AK128321	+	xenoRefGene,sgpGene,ensGene,genscan,hinv70Coding,knownGene,nscanGene,refGene,geneid,acembly,ccdsGene	1.01e-194	823
chr15	72608268	72611954	AK308073	-	xenoRefGene,sgpGene,ensGene,vegaGene,genscan,knownGene,nscanGene,geneid,refGene,acembly,ccdsGene	1.01e-194	155
chr1	93648918	93671189	BC056667	+	xenoRefGene,sgpGene,ensGene,vegaGene,genscan,hinv70Coding,knownGene,nscanGene,geneid,refGene,acembly	1.01e-194	165
chr19	39866330	39874165	BC065211	+	xenoRefGene,sgpGene,ensGene,genscan,hinv70Coding,knownGene,nscanGene,refGene,geneid,acembly,ccdsGene	1.01e-194	39
chr8	48887522	48888275	CR598188	+	xenoRefGene,sgpGene,ensGene,vegaGene,genscan,knownGene,nscanGene,geneid,refGene,acembly,ccdsGene	1.01e-194	542
chr19	13842619	13873881	CR620805	+	xenoRefGene,sgpGene,ensGene,genscan,hinv70Coding,knownGene,nscanGene,refGene,geneid,acembly,ccdsGene	1.01e-194	428
chr10	94410274	94413422	AB208964	+	xenoRefGene,sgpGene,ensGene,vegaGene,genscan,knownGene,nscanGene,geneid,refGene,acembly,ccdsGene	1.11e-193	900
chr17	48778077	48784882	CR627413	-	xenoRefGene,sgpGene,ensGene,vegaGene,genscan,knownGene,nscanGene,geneid,refGene,acembly,ccdsGene	1.11e-193	145
chr4	25836945	25848916	CU687486	-	xenoRefGene,sgpGene,ensGene,vegaGene,genscan,knownGene,nscanGene,geneid,refGene,acembly,ccdsGene	1.11e-193	16
chr2	160615846	160619391	AL833651	+	xenoRefGene,sgpGene,ensGene,vegaGene,genscan,hinv70Coding,knownGene,nscanGene,refGene,acembly,ccdsGene	1.09e-190	150
chr20	2819917	2820435	CR618243	-	xenoRefGene,sgpGene,ensGene,vegaGene,genscan,knownGene,nscanGene,geneid,refGene,acembly,ccdsGene	1.09e-190	900
chr5	109978071	110002971	AK296542	-	sgpGene,ensGene,vegaGene,genscan,hinv70Coding,knownGene,nscanGene,refGene,geneid,acembly,ccdsGene	1.19e-189	900
chr14	102807630	102808515	CR592396	+	xenoRefGene,sgpGene,ensGene,genscan,hinv70Coding,knownGene,nscanGene,refGene,geneid,acembly,ccdsGene	1.19e-189	261
chr11	122944182	123065648	CR622259	-	xenoRefGene,sgpGene,ensGene,genscan,hinv70Coding,knownGene,nscanGene,refGene,geneid,acembly,ccdsGene	1.19e-189	287
chr19	52887277	52887866	AK001357	+	xenoRefGene,sgpGene,ensGene,genscan,hinv70Coding,knownGene,nscanGene,refGene,geneid,acembly,ccdsGene	2.18e-189	257
chr11	66129993	66139062	X86681	-	xenoRefGene,sgpGene,ensGene,genscan,hinv70Coding,knownGene,nscanGene,refGene,geneid,acembly,ccdsGene	1.07e-187	900
chr14	62462737	62547618	AK302919	+	xenoRefGene,sgpGene,ensGene,genscan,hinv70Coding,knownGene,nscanGene,refGene,geneid,acembly,ccdsGene	1.05e-184	497
chr12	19615459	19671049	CR599308	+	xenoRefGene,sgpGene,ensGene,genscan,hinv70Coding,knownGene,nscanGene,refGene,geneid,acembly,ccdsGene	1.05e-184	127
chr12	111080181	111085663	CR614841	+	xenoRefGene,sgpGene,ensGene,vegaGene,genscan,hinv70Coding,knownGene,nscanGene,refGene,acembly,ccdsGene	1.05e-184	281
chr19	11565345	11577627	D26158	-	xenoRefGene,sgpGene,ensGene,genscan,hinv70Coding,knownGene,nscanGene,refGene,geneid,acembly,ccdsGene	1.05e-184	273
chr2	130899873	130902569	AK297246	-	sgpGene,ensGene,vegaGene,genscan,hinv70Coding,knownGene,nscanGene,refGene,geneid,acembly,ccdsGene	1.41e-184	37
chr8	145675708	145690284	AK094514	-	xenoRefGene,sgpGene,ensGene,genscan,hinv70Coding,knownGene,nscanGene,refGene,geneid,acembly,ccdsGene	1.03e-181	134
chr11	800921	802542	AK074893	-	xenoRefGene,sgpGene,ensGene,vegaGene,genscan,hinv70Coding,knownGene,nscanGene,refGene,acembly,ccdsGene	1.39e-181	777
chr18	74561432	74593438	AK000847	+	xenoRefGene,sgpGene,ensGene,genscan,hinv70Coding,knownGene,nscanGene,refGene,geneid,acembly,ccdsGene	1.13e-180	900
chr8	62596747	62602237	BC144362	-	xenoRefGene,sgpGene,ensGene,vegaGene,hinv70Coding,knownGene,nscanGene,geneid,refGene,acembly,ccdsGene	2.06e-180	482
chr19	57065760	57066636	AF226995	+	xenoRefGene,sgpGene,ensGene,genscan,hinv70Coding,knownGene,nscanGene,refGene,geneid,acembly,ccdsGene	3.05e-179	272
chr8	11052633	11058848	AJ301560	-	xenoRefGene,sgpGene,ensGene,genscan,hinv70Coding,knownGene,nscanGene,refGene,geneid,acembly,ccdsGene	1.01e-178	0
chr6	24423278	24423812	AK299825	+	xenoRefGene,sgpGene,ensGene,vegaGene,hinv70Coding,knownGene,nscanGene,geneid,refGene,acembly,ccdsGene	1.01e-178	111
chr3	112277264	112280304	AK308919	-	xenoRefGene,sgpGene,ensGene,vegaGene,genscan,knownGene,nscanGene,geneid,refGene,acembly,ccdsGene	1.01e-178	900
chr1	89427189	89427786	AL833593	-	xenoRefGene,sgpGene,ensGene,vegaGene,hinv70Coding,knownGene,nscanGene,geneid,refGene,acembly,ccdsGene	1.01e-178	671
chr4	5851199	5853135	BC007898	-	xenoRefGene,sgpGene,ensGene,vegaGene,genscan,knownGene,nscanGene,geneid,refGene,acembly,ccdsGene	1.01e-178	900
chr13	25467005	25473557	BC024209	-	xenoRefGene,sgpGene,ensGene,vegaGene,genscan,knownGene,nscanGene,geneid,refGene,acembly,ccdsGene	1.01e-178	127
chr19	43762112	43773583	M94890	-	xenoRefGene,sgpGene,ensGene,vegaGene,genscan,hinv70Coding,knownGene,geneid,refGene,acembly,ccdsGene	1.01e-178	603
chr4	142143634	142155139	AK294089	+	xenoRefGene,sgpGene,ensGene,vegaGene,genscan,hinv70Coding,knownGene,nscanGene,refGene,acembly,ccdsGene	1.11e-177	291
chr1	24507344	24513681	AJ534331	-	xenoRefGene,sgpGene,ensGene,vegaGene,genscan,knownGene,nscanGene,geneid,refGene,acembly,ccdsGene	1.34e-175	13
chr19	58058344	58059248	AL833214	-	xenoRefGene,sgpGene,ensGene,genscan,hinv70Coding,knownGene,nscanGene,refGene,geneid,acembly,ccdsGene	1.07e-171	113
chr2	122227449	122363471	AJ288057	-	xenoRefGene,sgpGene,ensGene,vegaGene,genscan,hinv70Coding,knownGene,nscanGene,geneid,refGene,acembly	1.05e-168	390
chr7	72734241	72738387	AK057366	-	xenoRefGene,sgpGene,ensGene,vegaGene,genscan,knownGene,nscanGene,geneid,refGene,acembly,ccdsGene	1.05e-168	201
chr8	96064458	96070037	AY444560	+	xenoRefGene,sgpGene,ensGene,vegaGene,genscan,hinv70Coding,knownGene,nscanGene,refGene,acembly,ccdsGene	1.05e-168	250
chr11	47459527	47470516	BC004196	-	xenoRefGene,sgpGene,ensGene,genscan,hinv70Coding,knownGene,nscanGene,refGene,geneid,acembly,ccdsGene	1.05e-168	179
chr17	18634487	18638203	BC128591	+	sgpGene,ensGene,vegaGene,genscan,hinv70Coding,knownGene,nscanGene,refGene,geneid,acembly,ccdsGene	1.05e-168	426
chr11	125778116	125792774	CR603268	+	xenoRefGene,sgpGene,ensGene,genscan,hinv70Coding,knownGene,nscanGene,refGene,geneid,acembly,ccdsGene	1.03e-165	329
chr3	13544509	13545967	CU679435	+	xenoRefGene,sgpGene,ensGene,vegaGene,genscan,hinv70Coding,knownGene,nscanGene,refGene,acembly,ccdsGene	1.03e-165	16
chr2	113540341	113541301	M28983	-	xenoRefGene,sgpGene,ensGene,vegaGene,genscan,knownGene,nscanGene,geneid,refGene,acembly,ccdsGene	1.03e-165	177
chr13	25486207	25486720	BC092467	-	xenoRefGene,sgpGene,ensGene,vegaGene,genscan,knownGene,nscanGene,geneid,refGene,acembly,ccdsGene	1.13e-164	173
chr9	140086070	140094245	BC111500	-	xenoRefGene,sgpGene,ensGene,vegaGene,genscan,hinv70Coding,knownGene,nscanGene,geneid,refGene,acembly	1.13e-164	900
chr6	111906920	111912561	AK310141	-	xenoRefGene,ensGene,vegaGene,genscan,hinv70Coding,knownGene,nscanGene,refGene,geneid,acembly,ccdsGene	1.24e-163	195
chr3	155481308	155524041	AK055701	-	xenoRefGene,sgpGene,ensGene,vegaGene,genscan,hinv70Coding,knownGene,nscanGene,geneid,refGene,acembly	1.01e-162	14
chr17	66519889	66526586	AK124586	+	xenoRefGene,sgpGene,ensGene,genscan,hinv70Coding,knownGene,nscanGene,refGene,geneid,acembly,ccdsGene	1.01e-162	467
chr12	23696249	24103810	AK299607	-	xenoRefGene,sgpGene,ensGene,genscan,hinv70Coding,knownGene,nscanGene,refGene,geneid,acembly,ccdsGene	1.01e-162	291
chr17	5972551	6023853	AK309645	+	xenoRefGene,sgpGene,ensGene,genscan,hinv70Coding,knownGene,nscanGene,refGene,geneid,acembly,ccdsGene	1.01e-162	900
chr19	16023959	16045218	AL833940	-	xenoRefGene,sgpGene,ensGene,genscan,hinv70Coding,knownGene,nscanGene,refGene,geneid,acembly,ccdsGene	1.01e-162	900
chr13	114088182	114098740	BC009755	-	xenoRefGene,sgpGene,ensGene,vegaGene,genscan,knownGene,nscanGene,geneid,refGene,acembly,ccdsGene	1.01e-162	176
chr11	65479738	65486650	BC143290	+	xenoRefGene,sgpGene,ensGene,genscan,hinv70Coding,knownGene,nscanGene,refGene,geneid,acembly,ccdsGene	1.01e-162	53
chr8	119938958	119941013	CU688831	+	xenoRefGene,sgpGene,ensGene,vegaGene,hinv70Coding,knownGene,nscanGene,geneid,refGene,acembly,ccdsGene	1.01e-162	191
chr20	31825517	31830332	HQ447374	+	xenoRefGene,sgpGene,ensGene,vegaGene,genscan,hinv70Coding,knownGene,geneid,refGene,acembly,ccdsGene	1.01e-162	10
chr1	28555534	28559432	AK300797	-	xenoRefGene,sgpGene,ensGene,vegaGene,genscan,knownGene,nscanGene,geneid,refGene,acembly,ccdsGene	1.11e-161	22
chr14	93412677	93581508	CU678540	-	xenoRefGene,sgpGene,ensGene,genscan,hinv70Coding,knownGene,nscanGene,refGene,geneid,acembly,ccdsGene	1.11e-161	16
chr17	57812822	57917270	AK293578	+	xenoRefGene,sgpGene,ensGene,genscan,hinv70Coding,knownGene,nscanGene,refGene,geneid,acembly,ccdsGene	1.34e-159	327
chrX	49138526	49142296	AK056297	+	xenoRefGene,sgpGene,ensGene,vegaGene,genscan,knownGene,nscanGene,geneid,refGene,acembly,ccdsGene	1.09e-158	482
chr16	24942536	24951007	AL833975	-	xenoRefGene,sgpGene,ensGene,genscan,hinv70Coding,knownGene,nscanGene,refGene,geneid,acembly,ccdsGene	1.09e-158	236
chr3	129223264	129225252	AK307463	+	xenoRefGene,sgpGene,ensGene,vegaGene,genscan,knownGene,nscanGene,geneid,refGene,acembly,ccdsGene	1.47e-158	317
chr1	215368435	215408171	AF129399	+	xenoRefGene,sgpGene,ensGene,vegaGene,genscan,knownGene,nscanGene,geneid,refGene,acembly,ccdsGene	1.07e-155	0
chr3	69054385	69058788	AK304102	-	xenoRefGene,sgpGene,ensGene,vegaGene,hinv70Coding,knownGene,nscanGene,geneid,refGene,acembly,ccdsGene	1.07e-155	900
chr1	24460876	24463621	AK304454	-	xenoRefGene,sgpGene,ensGene,vegaGene,genscan,knownGene,nscanGene,geneid,refGene,acembly,ccdsGene	1.07e-155	152
chr19	2269597	2341136	AK309122	+	xenoRefGene,sgpGene,ensGene,genscan,hinv70Coding,knownGene,nscanGene,refGene,geneid,acembly,ccdsGene	1.07e-155	238
chr11	47261669	47267089	AY007137	-	xenoRefGene,sgpGene,ensGene,genscan,hinv70Coding,knownGene,nscanGene,refGene,geneid,acembly,ccdsGene	1.07e-155	151
chr16	24581820	24582197	BC063524	+	xenoRefGene,sgpGene,ensGene,vegaGene,genscan,knownGene,nscanGene,geneid,refGene,acembly,ccdsGene	1.07e-155	107
chr1	180974599	180991775	AK312440	-	xenoRefGene,sgpGene,ensGene,vegaGene,genscan,knownGene,nscanGene,geneid,refGene,acembly,ccdsGene	1.29e-153	235
chr14	52179269	52182043	CU676542	+	xenoRefGene,sgpGene,ensGene,vegaGene,genscan,knownGene,nscanGene,geneid,refGene,acembly,ccdsGene	1.29e-153	16
chr17	37374426	37381666	AJ608762	-	xenoRefGene,sgpGene,ensGene,vegaGene,genscan,knownGene,nscanGene,geneid,refGene,acembly,ccdsGene	1.05e-152	218
chr1	45799212	45800068	CR595712	-	xenoRefGene,sgpGene,ensGene,vegaGene,genscan,hinv70Coding,knownGene,nscanGene,refGene,acembly,ccdsGene	1.05e-152	7
chr10	118738819	118764533	CU689320	-	xenoRefGene,sgpGene,ensGene,vegaGene,genscan,knownGene,nscanGene,geneid,refGene,acembly,ccdsGene	1.05e-152	16
chr1	244624731	244715795	CU689566	+	sgpGene,ensGene,vegaGene,genscan,hinv70Coding,knownGene,nscanGene,refGene,geneid,acembly,ccdsGene	1.05e-152	143
chr19	41938134	41962305	AK298018	-	xenoRefGene,sgpGene,ensGene,genscan,hinv70Coding,knownGene,nscanGene,refGene,geneid,acembly,ccdsGene	1.15e-151	349
chr1	180897641	180919669	BC000118	+	sgpGene,ensGene,vegaGene,genscan,hinv70Coding,knownGene,nscanGene,refGene,geneid,acembly,ccdsGene	1.15e-151	51
chr14	77572051	77580658	AK096603	+	xenoRefGene,sgpGene,ensGene,genscan,hinv70Coding,knownGene,nscanGene,refGene,geneid,acembly,ccdsGene	1.03e-149	385
chr19	19625015	19626366	AK172841	-	xenoRefGene,sgpGene,ensGene,genscan,hinv70Coding,knownGene,nscanGene,refGene,geneid,acembly,ccdsGene	1.03e-149	472
chr12	7966914	8022476	AK302881	-	xenoRefGene,sgpGene,ensGene,genscan,hinv70Coding,knownGene,nscanGene,refGene,geneid,acembly,ccdsGene	1.03e-149	103
chr19	5699173	5711874	BC139726	-	xenoRefGene,sgpGene,ensGene,genscan,hinv70Coding,knownGene,nscanGene,refGene,geneid,acembly,ccdsGene	1.03e-149	122
chr5	179280437	179285731	AK293901	-	xenoRefGene,sgpGene,ensGene,vegaGene,genscan,knownGene,nscanGene,geneid,refGene,acembly,ccdsGene	1.13e-148	10
chr9	15920483	15971609	AF440401	+	sgpGene,ensGene,vegaGene,genscan,hinv70Coding,knownGene,nscanGene,refGene,geneid,acembly,ccdsGene	1.24e-147	175
chr7	92887704	92888862	CU676101	-	xenoRefGene,sgpGene,ensGene,vegaGene,hinv70Coding,knownGene,nscanGene,geneid,refGene,acembly,ccdsGene	4.11e-147	363
chr12	49310867	49325258	AK098529	+	xenoRefGene,sgpGene,ensGene,genscan,hinv70Coding,knownGene,nscanGene,refGene,geneid,acembly,ccdsGene	1.01e-146	211
chr1	53158539	53163893	BC015313	-	xenoRefGene,sgpGene,ensGene,vegaGene,genscan,knownGene,nscanGene,geneid,refGene,acembly,ccdsGene	1.01e-146	296
chr10	133758824	133769465	BC058076	+	xenoRefGene,sgpGene,ensGene,vegaGene,genscan,hinv70Coding,knownGene,nscanGene,geneid,refGene,acembly	1.01e-146	180
chr16	88772938	88781743	BC063512	+	xenoRefGene,sgpGene,ensGene,genscan,hinv70Coding,knownGene,nscanGene,refGene,geneid,acembly,ccdsGene	1.01e-146	900
chr11	9304972	9335988	BC064366	-	xenoRefGene,sgpGene,ensGene,genscan,hinv70Coding,knownGene,nscanGene,refGene,geneid,acembly,ccdsGene	1.01e-146	237
chr19	55912805	55919241	CR594048	-	xenoRefGene,sgpGene,ensGene,genscan,hinv70Coding,knownGene,nscanGene,refGene,geneid,acembly,ccdsGene	1.01e-146	186
chr3	183753007	183756761	BC101090	+	sgpGene,ensGene,vegaGene,genscan,hinv70Coding,knownGene,nscanGene,refGene,geneid,acembly,ccdsGene	1.11e-145	116
chr16	88871944	88874683	AF070552	+	xenoRefGene,sgpGene,ensGene,genscan,hinv70Coding,knownGene,nscanGene,refGene,geneid,acembly,ccdsGene	2.22e-144	180
chr19	6415073	6424712	AK300957	-	xenoRefGene,sgpGene,ensGene,genscan,hinv70Coding,knownGene,nscanGene,refGene,geneid,acembly,ccdsGene	1.09e-142	110
chr12	54762919	54765494	AL117462	-	xenoRefGene,sgpGene,ensGene,genscan,hinv70Coding,knownGene,nscanGene,refGene,geneid,acembly,ccdsGene	1.09e-142	900
chr6	46684822	46690549	BC025674	-	xenoRefGene,sgpGene,ensGene,vegaGene,genscan,hinv70Coding,knownGene,nscanGene,refGene,acembly,ccdsGene	1.09e-142	187
chr14	74358878	74398241	AK304609	+	xenoRefGene,sgpGene,ensGene,genscan,hinv70Coding,knownGene,nscanGene,refGene,geneid,acembly,ccdsGene	1.2e-141	206
chr12	83290226	83526165	BC071614	+	xenoRefGene,sgpGene,ensGene,genscan,hinv70Coding,knownGene,nscanGene,refGene,geneid,acembly,ccdsGene	1.2e-141	228
chrX	102754063	102755684	AF132748	-	sgpGene,ensGene,vegaGene,genscan,hinv70Coding,knownGene,nscanGene,refGene,geneid,acembly,ccdsGene	1.31e-140	900
chr14	89068278	89078093	BX248281	+	xenoRefGene,sgpGene,ensGene,genscan,hinv70Coding,knownGene,nscanGene,refGene,geneid,acembly,ccdsGene	1.07e-139	191
chr17	73512641	73520499	BC045551	+	xenoRefGene,sgpGene,ensGene,genscan,hinv70Coding,knownGene,nscanGene,refGene,geneid,acembly,ccdsGene	2.35e-137	272
chr5	157160052	157161587	CU674751	-	xenoRefGene,sgpGene,ensGene,vegaGene,genscan,hinv70Coding,knownGene,nscanGene,refGene,acembly,ccdsGene	1.05e-136	517
chr12	7015826	7016479	CR590063	+	xenoRefGene,sgpGene,ensGene,vegaGene,genscan,knownGene,nscanGene,geneid,refGene,acembly,ccdsGene	1.41e-136	478
chr6	123760088	123957920	AK307619	-	xenoRefGene,sgpGene,ensGene,vegaGene,genscan,hinv70Coding,knownGene,nscanGene,geneid,refGene,acembly	1.15e-135	227
chr14	24896997	24898658	AY359070	-	xenoRefGene,sgpGene,ensGene,genscan,hinv70Coding,knownGene,nscanGene,refGene,geneid,acembly,ccdsGene	1.15e-135	471
chr12	31824197	31881942	BC045831	-	xenoRefGene,sgpGene,ensGene,genscan,hinv70Coding,knownGene,nscanGene,refGene,geneid,acembly,ccdsGene	1.15e-135	110
chr1	109824682	109825140	AK289593	-	xenoRefGene,sgpGene,ensGene,vegaGene,genscan,knownGene,nscanGene,geneid,refGene,acembly,ccdsGene	1.03e-133	316
chr11	107663343	107677572	AK300582	-	xenoRefGene,sgpGene,ensGene,genscan,hinv70Coding,knownGene,nscanGene,refGene,geneid,acembly,ccdsGene	1.03e-133	300
chr7	107217037	107217758	AK308472	+	xenoRefGene,sgpGene,ensGene,vegaGene,hinv70Coding,knownGene,nscanGene,geneid,refGene,acembly,ccdsGene	1.03e-133	209
chr17	40962779	40975895	AK312651	-	xenoRefGene,sgpGene,ensGene,genscan,hinv70Coding,knownGene,nscanGene,refGene,geneid,acembly,ccdsGene	1.03e-133	111
chr5	3600268	3601109	BC029160	+	xenoRefGene,sgpGene,ensGene,vegaGene,genscan,hinv70Coding,knownGene,nscanGene,refGene,acembly,ccdsGene	1.03e-133	237
chr15	35834708	35838320	CU688170	-	xenoRefGene,sgpGene,ensGene,vegaGene,genscan,knownGene,nscanGene,geneid,refGene,acembly,ccdsGene	1.03e-133	143
chr15	66615923	66618169	AK295392	+	xenoRefGene,sgpGene,ensGene,vegaGene,genscan,knownGene,nscanGene,geneid,refGene,acembly,ccdsGene	1.13e-132	251
chr3	158261276	158261972	HQ448170	+	xenoRefGene,sgpGene,ensGene,vegaGene,genscan,knownGene,nscanGene,geneid,refGene,acembly,ccdsGene	1.13e-132	23
chrX	152113999	152132389	BX537525	+	sgpGene,ensGene,vegaGene,genscan,hinv70Coding,knownGene,nscanGene,refGene,geneid,acembly,ccdsGene	1.24e-131	101
chr16	15122766	15130129	AK025504	+	xenoRefGene,sgpGene,ensGene,genscan,hinv70Coding,knownGene,nscanGene,refGene,geneid,acembly,ccdsGene	1.01e-130	107
chr17	15519123	15522322	AK057407	-	xenoRefGene,sgpGene,ensGene,vegaGene,genscan,knownGene,nscanGene,geneid,refGene,acembly,ccdsGene	1.01e-130	192
chr17	18257131	18259200	AK298415	-	xenoRefGene,sgpGene,ensGene,vegaGene,genscan,knownGene,nscanGene,geneid,refGene,acembly,ccdsGene	1.01e-130	143
chr3	184076919	184079205	AK302389	-	xenoRefGene,sgpGene,ensGene,vegaGene,genscan,knownGene,nscanGene,geneid,refGene,acembly,ccdsGene	1.01e-130	323
chr19	57984643	57988677	AK302574	-	xenoRefGene,sgpGene,ensGene,genscan,hinv70Coding,knownGene,nscanGene,refGene,geneid,acembly,ccdsGene	1.01e-130	223
chr4	147858829	147860956	AK314066	-	xenoRefGene,sgpGene,ensGene,vegaGene,genscan,knownGene,nscanGene,geneid,refGene,acembly,ccdsGene	1.01e-130	227
chr19	19905362	19932412	AL136548	-	xenoRefGene,sgpGene,ensGene,genscan,hinv70Coding,knownGene,nscanGene,refGene,geneid,acembly,ccdsGene	1.01e-130	106
chr12	113531874	113534742	BC005816	+	xenoRefGene,sgpGene,ensGene,genscan,hinv70Coding,knownGene,nscanGene,refGene,geneid,acembly,ccdsGene	1.01e-130	12
chr2	179560715	179569075	BC026297	-	xenoRefGene,sgpGene,ensGene,vegaGene,genscan,hinv70Coding,knownGene,nscanGene,geneid,refGene,acembly	1.01e-130	298
chr19	42912239	42928190	BC029301	-	xenoRefGene,sgpGene,ensGene,genscan,hinv70Coding,knownGene,nscanGene,refGene,geneid,acembly,ccdsGene	1.01e-130	1000
chr2	220290467	220290827	CR617766	+	xenoRefGene,sgpGene,ensGene,vegaGene,genscan,hinv70Coding,knownGene,nscanGene,refGene,acembly,ccdsGene	1.01e-130	148
chr12	71032965	71147974	CR625935	-	xenoRefGene,sgpGene,ensGene,genscan,hinv70Coding,knownGene,nscanGene,refGene,geneid,acembly,ccdsGene	1.01e-130	390
chrX	129799723	129801504	CU676408	-	xenoRefGene,sgpGene,ensGene,vegaGene,genscan,knownGene,nscanGene,geneid,refGene,acembly,ccdsGene	1.01e-130	16
chr12	109994833	110011286	JF432661	-	xenoRefGene,sgpGene,ensGene,genscan,hinv70Coding,knownGene,nscanGene,refGene,geneid,acembly,ccdsGene	1.01e-130	10
chr3	183585848	183602510	AK024765	-	xenoRefGene,sgpGene,ensGene,vegaGene,genscan,knownGene,nscanGene,geneid,refGene,acembly,ccdsGene	1.11e-129	11
chr2	216931241	216946341	BC011871	-	xenoRefGene,sgpGene,ensGene,vegaGene,genscan,knownGene,nscanGene,geneid,refGene,acembly,ccdsGene	1.11e-129	20
chr16	88744474	88752748	BC041461	-	xenoRefGene,sgpGene,ensGene,genscan,hinv70Coding,knownGene,nscanGene,refGene,geneid,acembly,ccdsGene	2.72e-129	41
chr20	3355773	3356825	AK310540	-	xenoRefGene,sgpGene,ensGene,vegaGene,genscan,knownGene,nscanGene,geneid,refGene,acembly,ccdsGene	1.09e-126	516
chr5	43505996	43509441	CU691438	-	xenoRefGene,sgpGene,ensGene,vegaGene,genscan,hinv70Coding,knownGene,nscanGene,geneid,refGene,acembly	1.09e-126	16
chr19	4047751	4054966	AF000561	-	xenoRefGene,sgpGene,ensGene,genscan,hinv70Coding,knownGene,nscanGene,refGene,geneid,acembly,ccdsGene	1.2e-125	900
chr19	9673088	9678326	AK297919	-	xenoRefGene,sgpGene,ensGene,genscan,hinv70Coding,knownGene,nscanGene,refGene,geneid,acembly,ccdsGene	1.2e-125	289
chr20	7990962	8000085	BC021964	-	xenoRefGene,sgpGene,ensGene,vegaGene,genscan,knownGene,nscanGene,geneid,refGene,acembly,ccdsGene	1.2e-125	345
chr6	33543697	33545360	AK293547	-	xenoRefGene,sgpGene,ensGene,vegaGene,genscan,hinv70Coding,knownGene,nscanGene,refGene,acembly,ccdsGene	1.07e-123	900
chr10	97763984	97791762	AK302377	+	sgpGene,ensGene,vegaGene,genscan,hinv70Coding,knownGene,nscanGene,refGene,geneid,acembly,ccdsGene	1.07e-123	211
chr1	235914662	235915305	AK310790	-	xenoRefGene,sgpGene,ensGene,vegaGene,genscan,knownGene,nscanGene,geneid,refGene,acembly,ccdsGene	1.07e-123	23
chr2	209030532	209051710	BC035737	-	xenoRefGene,sgpGene,ensGene,vegaGene,genscan,hinv70Coding,knownGene,geneid,refGene,acembly,ccdsGene	1.07e-123	172
chr19	21120115	21133106	BC036394	+	xenoRefGene,sgpGene,ensGene,genscan,hinv70Coding,knownGene,nscanGene,refGene,geneid,acembly,ccdsGene	1.07e-123	900
chr15	81271561	81282132	CR597226	-	xenoRefGene,sgpGene,ensGene,genscan,hinv70Coding,knownGene,nscanGene,refGene,geneid,acembly,ccdsGene	1.07e-123	226
chr5	35910645	35921086	JF432884	-	xenoRefGene,sgpGene,ensGene,vegaGene,genscan,knownGene,nscanGene,geneid,refGene,acembly,ccdsGene	1.07e-123	10
chr11	85374306	85374858	AF039942	-	xenoRefGene,ensGene,vegaGene,genscan,hinv70Coding,knownGene,nscanGene,refGene,geneid,acembly,ccdsGene	1.44e-123	457
chr8	104390471	104394686	AF395488	+	xenoRefGene,sgpGene,ensGene,vegaGene,genscan,knownGene,nscanGene,geneid,refGene,acembly,ccdsGene	1.17e-122	120
chr6	107365536	107372261	CR622886	+	xenoRefGene,sgpGene,ensGene,vegaGene,genscan,knownGene,nscanGene,geneid,refGene,acembly,ccdsGene	1.17e-122	309
chr11	18585514	18610201	BC011011	-	xenoRefGene,sgpGene,ensGene,genscan,hinv70Coding,knownGene,nscanGene,refGene,geneid,acembly,ccdsGene	1.05e-120	29
chr15	31862400	31947299	AK308630	-	xenoRefGene,sgpGene,ensGene,vegaGene,genscan,knownGene,nscanGene,geneid,refGene,acembly,ccdsGene	1.91e-120	294
chr20	32302542	32307901	AK023879	-	xenoRefGene,sgpGene,ensGene,vegaGene,genscan,knownGene,nscanGene,geneid,refGene,acembly,ccdsGene	1.03e-117	210
chr1	93996341	94017971	AK299760	+	xenoRefGene,sgpGene,ensGene,vegaGene,genscan,hinv70Coding,knownGene,nscanGene,geneid,refGene,acembly	1.03e-117	579
chr11	68659353	68671278	AK301989	-	xenoRefGene,sgpGene,ensGene,genscan,hinv70Coding,knownGene,nscanGene,refGene,geneid,acembly,ccdsGene	1.03e-117	22
chr11	113285026	113295374	AK308777	-	xenoRefGene,sgpGene,ensGene,genscan,hinv70Coding,knownGene,nscanGene,refGene,geneid,acembly,ccdsGene	1.03e-117	286
chr19	36430781	36435918	AK313579	+	xenoRefGene,sgpGene,ensGene,genscan,hinv70Coding,knownGene,nscanGene,refGene,geneid,acembly,ccdsGene	1.03e-117	571
chr19	50204843	50214758	AB208884	+	xenoRefGene,sgpGene,ensGene,genscan,hinv70Coding,knownGene,nscanGene,refGene,geneid,acembly,ccdsGene	1.03e-117	104
chr1	24978101	24978957	BC011019	+	xenoRefGene,sgpGene,ensGene,vegaGene,hinv70Coding,knownGene,nscanGene,geneid,refGene,acembly,ccdsGene	1.13e-116	154
chr17	45234665	45266558	DQ786193	-	xenoRefGene,sgpGene,ensGene,genscan,hinv70Coding,knownGene,nscanGene,refGene,geneid,acembly,ccdsGene	1.13e-116	35
chr1	22213727	22222804	AF479675	-	xenoRefGene,sgpGene,ensGene,vegaGene,genscan,hinv70Coding,knownGene,nscanGene,geneid,refGene,acembly	1.52e-116	0
chr19	19989288	20003554	AF038951	+	xenoRefGene,sgpGene,ensGene,genscan,hinv70Coding,knownGene,nscanGene,refGene,geneid,acembly,ccdsGene	1.01e-114	0
chr17	38927488	38927925	AJ564205	-	xenoRefGene,sgpGene,ensGene,vegaGene,genscan,knownGene,nscanGene,geneid,refGene,acembly,ccdsGene	1.01e-114	900
chr1	87045270	87045625	AK000138	+	xenoRefGene,sgpGene,ensGene,vegaGene,genscan,knownGene,nscanGene,geneid,refGene,acembly,ccdsGene	1.01e-114	227
chr12	15067673	15091442	AK056677	-	xenoRefGene,sgpGene,ensGene,genscan,hinv70Coding,knownGene,nscanGene,refGene,geneid,acembly,ccdsGene	1.01e-114	41
chr11	66627979	66639630	AK297705	-	xenoRefGene,sgpGene,ensGene,genscan,hinv70Coding,knownGene,nscanGene,refGene,geneid,acembly,ccdsGene	1.01e-114	900
chr19	58281064	58291554	AK302151	+	xenoRefGene,sgpGene,ensGene,genscan,hinv70Coding,knownGene,nscanGene,refGene,geneid,acembly,ccdsGene	1.01e-114	900
chr15	36950054	37100641	AK315446	+	xenoRefGene,sgpGene,ensGene,genscan,hinv70Coding,knownGene,nscanGene,refGene,geneid,acembly,ccdsGene	1.01e-114	212
chr19	10363355	10370719	AY007152	+	xenoRefGene,sgpGene,ensGene,genscan,hinv70Coding,knownGene,nscanGene,refGene,geneid,acembly,ccdsGene	1.01e-114	196
chr22	30866569	30867892	AY158086	-	xenoRefGene,sgpGene,ensGene,vegaGene,genscan,knownGene,nscanGene,geneid,refGene,acembly,ccdsGene	1.01e-114	0
chr9	135865294	135866259	AY428733	+	xenoRefGene,sgpGene,ensGene,vegaGene,genscan,knownGene,nscanGene,geneid,refGene,acembly,ccdsGene	1.01e-114	151
chr1	150477454	150478067	AY450558	+	xenoRefGene,sgpGene,ensGene,vegaGene,genscan,knownGene,nscanGene,geneid,refGene,acembly,ccdsGene	1.01e-114	900
chr8	17100694	17102545	BC060852	-	xenoRefGene,sgpGene,ensGene,vegaGene,hinv70Coding,knownGene,nscanGene,geneid,refGene,acembly,ccdsGene	1.01e-114	290
chr20	62858830	62859241	BC062313	+	xenoRefGene,sgpGene,ensGene,vegaGene,genscan,knownGene,nscanGene,geneid,refGene,acembly,ccdsGene	1.01e-114	900
chr11	6007172	6008160	BC137343	-	xenoRefGene,sgpGene,ensGene,genscan,hinv70Coding,knownGene,nscanGene,refGene,geneid,acembly,ccdsGene	1.01e-114	233
chr16	67289795	67305110	BC144131	+	xenoRefGene,sgpGene,ensGene,genscan,hinv70Coding,knownGene,nscanGene,refGene,geneid,acembly,ccdsGene	1.01e-114	900
chr19	53432157	53459342	CR749224	-	xenoRefGene,sgpGene,ensGene,genscan,hinv70Coding,knownGene,nscanGene,refGene,geneid,acembly,ccdsGene	1.01e-114	160
chr12	120635175	120638586	CU674564	-	xenoRefGene,sgpGene,ensGene,genscan,hinv70Coding,knownGene,nscanGene,refGene,geneid,acembly,ccdsGene	1.01e-114	133
chr16	21288796	21289419	CU676152	-	xenoRefGene,ensGene,vegaGene,genscan,hinv70Coding,knownGene,nscanGene,refGene,geneid,acembly,ccdsGene	1.01e-114	16
chr4	153574079	153601022	HQ447972	-	sgpGene,ensGene,vegaGene,genscan,hinv70Coding,knownGene,nscanGene,refGene,geneid,acembly,ccdsGene	1.01e-114	10
chr12	53068759	53072531	M10938	-	xenoRefGene,sgpGene,ensGene,genscan,hinv70Coding,knownGene,nscanGene,refGene,geneid,acembly,ccdsGene	1.01e-114	900
chr19	43523200	43530461	M69245	-	xenoRefGene,sgpGene,ensGene,vegaGene,genscan,hinv70Coding,knownGene,geneid,refGene,acembly,ccdsGene	1.01e-114	190
chr16	72046011	72058093	M94065	+	xenoRefGene,sgpGene,ensGene,genscan,hinv70Coding,knownGene,nscanGene,refGene,geneid,acembly,ccdsGene	1.01e-114	330
chr11	104815480	104822721	U28979	-	xenoRefGene,sgpGene,ensGene,genscan,hinv70Coding,knownGene,nscanGene,refGene,geneid,acembly,ccdsGene	1.01e-114	354
chr19	40882681	40883693	U60644	+	xenoRefGene,sgpGene,ensGene,vegaGene,genscan,knownGene,nscanGene,geneid,refGene,acembly,ccdsGene	1.01e-114	381
chr16	89761753	89762137	X78342	+	xenoRefGene,sgpGene,ensGene,vegaGene,genscan,hinv70Coding,knownGene,nscanGene,refGene,acembly,ccdsGene	1.01e-114	120
chr10	133793581	133795271	AK222626	-	xenoRefGene,sgpGene,ensGene,vegaGene,hinv70Coding,knownGene,nscanGene,geneid,refGene,acembly,ccdsGene	1.11e-113	117
chr17	41327816	41362090	AK297425	+	xenoRefGene,sgpGene,ensGene,genscan,hinv70Coding,knownGene,nscanGene,refGene,geneid,acembly,ccdsGene	1.11e-113	457
chr7	87533731	87536503	AK302010	+	xenoRefGene,sgpGene,ensGene,vegaGene,genscan,knownGene,nscanGene,geneid,refGene,acembly,ccdsGene	1.11e-113	133
chr6	38654750	38670747	AK312662	-	xenoRefGene,sgpGene,ensGene,vegaGene,genscan,knownGene,nscanGene,geneid,refGene,acembly,ccdsGene	1.11e-113	314
chr12	123637078	123647667	X98258	-	xenoRefGene,sgpGene,ensGene,genscan,hinv70Coding,knownGene,nscanGene,refGene,geneid,acembly,ccdsGene	1.11e-113	114
chr4	110648029	110650780	AF332892	-	xenoRefGene,sgpGene,ensGene,vegaGene,hinv70Coding,knownGene,nscanGene,geneid,refGene,acembly,ccdsGene	1.22e-112	165
chr10	95279564	95287707	AK001402	+	xenoRefGene,sgpGene,ensGene,vegaGene,genscan,knownGene,nscanGene,geneid,refGene,acembly,ccdsGene	1.22e-112	411
chr7	89938681	89939382	AK024715	+	xenoRefGene,sgpGene,ensGene,vegaGene,genscan,knownGene,nscanGene,geneid,refGene,acembly,ccdsGene	1.09e-110	316
chr19	18311255	18313323	BC011782	-	xenoRefGene,sgpGene,ensGene,vegaGene,genscan,knownGene,nscanGene,geneid,refGene,acembly,ccdsGene	1.09e-110	134
chr14	75348656	75361108	CU674146	+	xenoRefGene,sgpGene,ensGene,genscan,hinv70Coding,knownGene,nscanGene,refGene,geneid,acembly,ccdsGene	1.09e-110	16
chr6	36652323	36653528	BC000312	+	xenoRefGene,sgpGene,ensGene,vegaGene,genscan,knownGene,nscanGene,geneid,refGene,acembly,ccdsGene	1.2e-109	219
chr16	88690402	88691625	AK122593	+	xenoRefGene,ensGene,vegaGene,genscan,hinv70Coding,knownGene,nscanGene,refGene,geneid,acembly,ccdsGene	1.61e-109	900
chr22	44601709	44602197	AK225929	+	xenoRefGene,sgpGene,ensGene,vegaGene,genscan,knownGene,nscanGene,geneid,refGene,acembly,ccdsGene	1.77e-108	427
chr17	3716339	3725302	AJ277841	-	xenoRefGene,sgpGene,ensGene,genscan,hinv70Coding,knownGene,nscanGene,refGene,geneid,acembly,ccdsGene	1.07e-107	165
chr9	108147783	108151314	AK022549	+	xenoRefGene,sgpGene,ensGene,vegaGene,genscan,knownGene,nscanGene,geneid,refGene,acembly,ccdsGene	1.07e-107	233
chr12	104388141	104413426	AY358763	-	xenoRefGene,sgpGene,ensGene,genscan,hinv70Coding,knownGene,nscanGene,refGene,geneid,acembly,ccdsGene	1.07e-107	190
chr19	14520824	14524032	CU679723	-	xenoRefGene,sgpGene,ensGene,genscan,hinv70Coding,knownGene,nscanGene,refGene,geneid,acembly,ccdsGene	1.07e-107	16
chr7	100421895	100424601	EU826610	-	xenoRefGene,sgpGene,ensGene,vegaGene,genscan,knownGene,nscanGene,geneid,refGene,acembly,ccdsGene	1.07e-107	0
chr19	3610644	3613106	BC004262	-	xenoRefGene,sgpGene,ensGene,genscan,hinv70Coding,knownGene,nscanGene,refGene,geneid,acembly,ccdsGene	1.44e-107	10
chr17	6918174	6920333	HQ448589	+	xenoRefGene,sgpGene,ensGene,genscan,hinv70Coding,knownGene,nscanGene,refGene,geneid,acembly,ccdsGene	1.44e-107	10
chr9	135116431	135117263	AF131842	+	xenoRefGene,sgpGene,ensGene,vegaGene,genscan,knownGene,nscanGene,geneid,refGene,acembly,ccdsGene	1.29e-105	676
chr17	73663452	73702598	BC011724	+	xenoRefGene,sgpGene,ensGene,genscan,hinv70Coding,knownGene,nscanGene,refGene,geneid,acembly,ccdsGene	1.29e-105	2
chr5	114473313	114476976	AK058179	-	xenoRefGene,sgpGene,ensGene,vegaGene,hinv70Coding,knownGene,nscanGene,geneid,refGene,acembly,ccdsGene	1.05e-104	2
chr22	43898637	43901378	AK299516	+	xenoRefGene,sgpGene,ensGene,vegaGene,genscan,knownGene,nscanGene,geneid,refGene,acembly,ccdsGene	1.05e-104	213
chr19	45809711	45822971	AK300730	-	xenoRefGene,sgpGene,ensGene,genscan,hinv70Coding,knownGene,nscanGene,refGene,geneid,acembly,ccdsGene	1.05e-104	900
chr11	128851347	128868319	AB079856	-	xenoRefGene,sgpGene,ensGene,genscan,hinv70Coding,knownGene,nscanGene,refGene,geneid,acembly,ccdsGene	1.05e-104	379
chr12	49483642	49488295	AK313360	-	xenoRefGene,sgpGene,ensGene,genscan,hinv70Coding,knownGene,nscanGene,refGene,geneid,acembly,ccdsGene	1.05e-104	277
chr19	19040252	19049791	AK313995	-	xenoRefGene,sgpGene,ensGene,genscan,hinv70Coding,knownGene,nscanGene,refGene,geneid,acembly,ccdsGene	1.05e-104	900
chr9	116091235	116098568	BC019869	-	xenoRefGene,sgpGene,ensGene,vegaGene,genscan,hinv70Coding,knownGene,nscanGene,refGene,acembly,ccdsGene	1.05e-104	900
chr20	20013297	20013746	CR607693	+	xenoRefGene,sgpGene,ensGene,vegaGene,genscan,knownGene,nscanGene,geneid,refGene,acembly,ccdsGene	1.05e-104	635
chr3	52824937	52825533	CR615727	+	xenoRefGene,sgpGene,ensGene,vegaGene,genscan,knownGene,nscanGene,geneid,refGene,acembly,ccdsGene	1.05e-104	3
chr2	229890824	230135730	CU691824	-	xenoRefGene,sgpGene,ensGene,vegaGene,genscan,hinv70Coding,knownGene,geneid,refGene,acembly,ccdsGene	1.05e-104	152
chr5	160886850	160972233	GU086164	-	xenoRefGene,sgpGene,ensGene,vegaGene,genscan,knownGene,nscanGene,geneid,refGene,acembly,ccdsGene	1.05e-104	133
chr2	20845265	20850792	BC027947	-	xenoRefGene,sgpGene,ensGene,vegaGene,genscan,knownGene,nscanGene,geneid,refGene,acembly,ccdsGene	1.71e-102	900
chr22	44559810	44564482	AF303887	+	xenoRefGene,sgpGene,ensGene,vegaGene,genscan,knownGene,nscanGene,geneid,refGene,acembly,ccdsGene	1.03e-101	143
chr10	123733596	123734389	AK000010	-	sgpGene,ensGene,vegaGene,genscan,hinv70Coding,knownGene,nscanGene,refGene,geneid,acembly,ccdsGene	1.03e-101	229
chr12	133657906	133683242	AK296572	+	xenoRefGene,sgpGene,ensGene,genscan,hinv70Coding,knownGene,nscanGene,refGene,geneid,acembly,ccdsGene	1.03e-101	189
chr19	13002301	13010353	AK300841	+	xenoRefGene,sgpGene,ensGene,genscan,hinv70Coding,knownGene,nscanGene,refGene,geneid,acembly,ccdsGene	1.03e-101	149
chr10	70770771	70775297	AL050190	+	xenoRefGene,sgpGene,ensGene,vegaGene,genscan,knownGene,nscanGene,geneid,refGene,acembly,ccdsGene	1.03e-101	26
chr1	1334051	1334399	AY116620	-	xenoRefGene,sgpGene,ensGene,vegaGene,genscan,knownGene,nscanGene,geneid,refGene,acembly,ccdsGene	1.03e-101	900
chr17	80676901	80685051	CR617786	+	xenoRefGene,sgpGene,ensGene,genscan,hinv70Coding,knownGene,nscanGene,refGene,geneid,acembly,ccdsGene	1.03e-101	42
chr1	201869384	201915468	CU687334	-	xenoRefGene,sgpGene,ensGene,vegaGene,genscan,hinv70Coding,knownGene,nscanGene,geneid,refGene,acembly	1.13e-100	16
chr11	33768789	33796043	AK304866	-	xenoRefGene,sgpGene,ensGene,genscan,hinv70Coding,knownGene,nscanGene,refGene,geneid,acembly,ccdsGene	1.24e-99	23
chr18	19231553	19284626	AK024880	-	xenoRefGene,sgpGene,ensGene,genscan,hinv70Coding,knownGene,nscanGene,refGene,geneid,acembly,ccdsGene	1.01e-98	14
chr18	21106668	21110366	AK027106	+	xenoRefGene,sgpGene,ensGene,genscan,hinv70Coding,knownGene,nscanGene,refGene,geneid,acembly,ccdsGene	1.01e-98	352
chr2	16740854	16742258	AK091280	-	xenoRefGene,sgpGene,ensGene,vegaGene,genscan,knownGene,nscanGene,geneid,refGene,acembly,ccdsGene	1.01e-98	102
chr19	42813736	42814891	AK291528	+	xenoRefGene,sgpGene,ensGene,genscan,hinv70Coding,knownGene,nscanGene,refGene,geneid,acembly,ccdsGene	1.01e-98	379
chr22	38963632	38964211	AK292617	-	xenoRefGene,sgpGene,ensGene,vegaGene,genscan,knownGene,nscanGene,geneid,refGene,acembly,ccdsGene	1.01e-98	187
chr3	111692664	111693270	BC031000	+	xenoRefGene,sgpGene,ensGene,vegaGene,genscan,knownGene,nscanGene,geneid,refGene,acembly,ccdsGene	1.01e-98	239
chr11	94730536	94732106	BC031862	+	xenoRefGene,sgpGene,ensGene,genscan,hinv70Coding,knownGene,nscanGene,refGene,geneid,acembly,ccdsGene	1.01e-98	900
chr7	87465567	87488042	CR610506	-	xenoRefGene,sgpGene,ensGene,vegaGene,genscan,hinv70Coding,knownGene,nscanGene,refGene,acembly,ccdsGene	1.01e-98	179
chr14	67805341	67826415	CR614271	-	xenoRefGene,sgpGene,ensGene,genscan,hinv70Coding,knownGene,nscanGene,refGene,geneid,acembly,ccdsGene	1.01e-98	356
chr3	108833284	108836842	CU690636	-	xenoRefGene,sgpGene,ensGene,vegaGene,genscan,knownGene,nscanGene,geneid,refGene,acembly,ccdsGene	1.01e-98	16
chr11	73100181	73103514	CU690846	+	xenoRefGene,sgpGene,ensGene,genscan,hinv70Coding,knownGene,nscanGene,refGene,geneid,acembly,ccdsGene	1.01e-98	16
chr17	34087960	34091856	BC021727	+	xenoRefGene,sgpGene,ensGene,genscan,hinv70Coding,knownGene,nscanGene,refGene,geneid,acembly,ccdsGene	1.11e-97	105
chr4	83280792	83294599	AF039575	-	xenoRefGene,sgpGene,ensGene,vegaGene,genscan,hinv70Coding,knownGene,nscanGene,refGene,acembly,ccdsGene	1.09e-94	202
chr7	55886917	55902124	AK126048	-	xenoRefGene,sgpGene,ensGene,vegaGene,genscan,hinv70Coding,knownGene,geneid,refGene,acembly,ccdsGene	1.09e-94	38
chr19	41306477	41313765	BC036051	+	xenoRefGene,sgpGene,ensGene,genscan,hinv70Coding,knownGene,nscanGene,refGene,geneid,acembly,ccdsGene	1.09e-94	358
chr3	42605178	42610357	CR595143	-	xenoRefGene,sgpGene,ensGene,vegaGene,genscan,knownGene,nscanGene,geneid,refGene,acembly,ccdsGene	1.09e-94	148
chr7	128851932	128852232	BC004332	+	xenoRefGene,sgpGene,ensGene,vegaGene,genscan,hinv70Coding,knownGene,nscanGene,refGene,acembly,ccdsGene	1.47e-94	900
chr2	232597663	232645824	AJ001626	-	xenoRefGene,sgpGene,ensGene,vegaGene,genscan,hinv70Coding,knownGene,nscanGene,refGene,acembly,ccdsGene	1.2e-93	117
chr2	170937194	170938236	AK303062	+	xenoRefGene,sgpGene,ensGene,vegaGene,genscan,knownGene,nscanGene,geneid,refGene,acembly,ccdsGene	1.2e-93	27
chr1	205718678	205719091	AK025133	-	xenoRefGene,sgpGene,ensGene,vegaGene,hinv70Coding,knownGene,nscanGene,geneid,refGene,acembly,ccdsGene	1.61e-93	109
chr13	115067454	115070264	AK001069	+	sgpGene,ensGene,vegaGene,genscan,hinv70Coding,knownGene,nscanGene,refGene,geneid,acembly,ccdsGene	5.35e-93	308
chr4	76481292	76489762	BC117342	+	xenoRefGene,sgpGene,ensGene,vegaGene,genscan,hinv70Coding,knownGene,geneid,refGene,acembly,ccdsGene	7.21e-93	144
chr17	28576016	28618837	AK223403	-	xenoRefGene,sgpGene,ensGene,genscan,hinv70Coding,knownGene,nscanGene,refGene,geneid,acembly,ccdsGene	1.07e-91	900
chr6	6002730	6006928	AK314095	-	xenoRefGene,sgpGene,ensGene,vegaGene,hinv70Coding,knownGene,nscanGene,geneid,refGene,acembly,ccdsGene	1.07e-91	204
chr21	34633028	34635492	X89814	+	xenoRefGene,sgpGene,ensGene,vegaGene,genscan,hinv70Coding,knownGene,geneid,refGene,acembly,ccdsGene	1.07e-91	164
chr17	58678231	58734323	AK299773	+	xenoRefGene,sgpGene,ensGene,genscan,hinv70Coding,knownGene,nscanGene,refGene,geneid,acembly,ccdsGene	1.44e-91	397
chrX	149999766	150066995	AK295217	-	xenoRefGene,ensGene,vegaGene,genscan,hinv70Coding,knownGene,nscanGene,refGene,geneid,acembly,ccdsGene	1.17e-90	180
chr1	193051838	193053709	CR592331	+	xenoRefGene,sgpGene,ensGene,vegaGene,genscan,knownGene,nscanGene,geneid,refGene,acembly,ccdsGene	1.17e-90	175
chr19	42351496	42354779	AK057404	+	xenoRefGene,sgpGene,ensGene,genscan,hinv70Coding,knownGene,nscanGene,refGene,geneid,acembly,ccdsGene	1.29e-89	456
chr11	110007567	110030217	AK095101	+	xenoRefGene,sgpGene,ensGene,genscan,hinv70Coding,knownGene,nscanGene,refGene,geneid,acembly,ccdsGene	1.05e-88	123
chrX	38540541	38546853	AK293178	+	xenoRefGene,sgpGene,ensGene,vegaGene,genscan,knownGene,nscanGene,geneid,refGene,acembly,ccdsGene	1.05e-88	3
chr19	11257861	11266452	AK303266	-	xenoRefGene,sgpGene,ensGene,genscan,hinv70Coding,knownGene,nscanGene,refGene,geneid,acembly,ccdsGene	1.05e-88	31
chr17	8193824	8198125	BC105995	-	xenoRefGene,sgpGene,ensGene,genscan,hinv70Coding,knownGene,nscanGene,refGene,geneid,acembly,ccdsGene	1.05e-88	511
chr9	5801328	5805027	AK026962	-	xenoRefGene,sgpGene,ensGene,vegaGene,hinv70Coding,knownGene,nscanGene,geneid,refGene,acembly,ccdsGene	1.42e-88	121
chr11	85956271	85988052	AK294133	+	xenoRefGene,sgpGene,ensGene,genscan,hinv70Coding,knownGene,nscanGene,refGene,geneid,acembly,ccdsGene	1.15e-87	376
chr14	21966387	21979365	CR594281	-	xenoRefGene,sgpGene,ensGene,genscan,hinv70Coding,knownGene,nscanGene,refGene,geneid,acembly,ccdsGene	1.26e-86	900
chr19	13215750	13218576	AF075055	-	xenoRefGene,sgpGene,ensGene,genscan,hinv70Coding,knownGene,nscanGene,refGene,geneid,acembly,ccdsGene	1.03e-85	143
chr12	50260860	50297575	AB023167	-	xenoRefGene,sgpGene,ensGene,genscan,hinv70Coding,knownGene,nscanGene,refGene,geneid,acembly,ccdsGene	1.03e-85	281
chr17	5405135	5440232	AK026398	-	xenoRefGene,sgpGene,ensGene,genscan,hinv70Coding,knownGene,nscanGene,refGene,geneid,acembly,ccdsGene	1.03e-85	714
chr19	14204474	14228359	AK290147	-	xenoRefGene,sgpGene,ensGene,genscan,hinv70Coding,knownGene,nscanGene,refGene,geneid,acembly,ccdsGene	1.03e-85	171
chr1	151001420	151006282	AK316537	+	xenoRefGene,sgpGene,ensGene,vegaGene,genscan,knownGene,nscanGene,geneid,refGene,acembly,ccdsGene	1.03e-85	181
chr9	34339164	34343122	BC004926	+	xenoRefGene,sgpGene,ensGene,vegaGene,genscan,knownGene,nscanGene,geneid,refGene,acembly,ccdsGene	1.03e-85	155
chr15	52006160	52011621	BC009511	+	xenoRefGene,sgpGene,ensGene,vegaGene,hinv70Coding,knownGene,nscanGene,geneid,refGene,acembly,ccdsGene	1.03e-85	201
chr1	178482323	178492472	BC034972	+	xenoRefGene,sgpGene,ensGene,vegaGene,genscan,hinv70Coding,knownGene,geneid,refGene,acembly,ccdsGene	1.03e-85	229
chr12	108620836	108642118	BC037969	+	xenoRefGene,sgpGene,ensGene,genscan,hinv70Coding,knownGene,nscanGene,refGene,geneid,acembly,ccdsGene	1.03e-85	107
chr19	57328165	57335645	BC052616	-	xenoRefGene,sgpGene,ensGene,genscan,hinv70Coding,knownGene,nscanGene,refGene,geneid,acembly,ccdsGene	1.03e-85	371
chr12	49396683	49397678	CR616664	-	xenoRefGene,sgpGene,ensGene,genscan,hinv70Coding,knownGene,nscanGene,refGene,geneid,acembly,ccdsGene	1.03e-85	211
chr7	116140502	116146034	EF070115	+	xenoRefGene,sgpGene,ensGene,vegaGene,genscan,hinv70Coding,knownGene,nscanGene,refGene,acembly,ccdsGene	1.03e-85	507
chr3	195300842	195310748	J02611	-	xenoRefGene,sgpGene,ensGene,vegaGene,genscan,hinv70Coding,knownGene,nscanGene,refGene,acembly,ccdsGene	1.03e-85	0
chr8	133816316	133823291	AK023711	+	xenoRefGene,sgpGene,ensGene,vegaGene,hinv70Coding,knownGene,nscanGene,geneid,refGene,acembly,ccdsGene	1.87e-85	253
chr17	7534922	7536668	EU352670	+	xenoRefGene,sgpGene,ensGene,vegaGene,genscan,hinv70Coding,knownGene,nscanGene,refGene,acembly,ccdsGene	2.53e-85	506
chr16	1823737	1830107	AK074080	+	xenoRefGene,sgpGene,ensGene,genscan,hinv70Coding,knownGene,nscanGene,refGene,geneid,acembly,ccdsGene	1.13e-84	181
chr11	63974880	63978918	CU678676	+	xenoRefGene,sgpGene,ensGene,genscan,hinv70Coding,knownGene,nscanGene,refGene,geneid,acembly,ccdsGene	2.06e-84	200
chr4	44177267	44449580	AK298831	-	xenoRefGene,sgpGene,ensGene,vegaGene,genscan,knownGene,nscanGene,geneid,refGene,acembly,ccdsGene	1.24e-83	24
chr12	106850992	106903324	AK001250	+	xenoRefGene,sgpGene,ensGene,genscan,hinv70Coding,knownGene,nscanGene,refGene,geneid,acembly,ccdsGene	1.01e-82	121
chr3	153972613	153973120	AK022884	+	xenoRefGene,sgpGene,ensGene,vegaGene,genscan,knownGene,nscanGene,geneid,refGene,acembly,ccdsGene	1.01e-82	187
chr19	6426145	6433704	AK097761	-	xenoRefGene,sgpGene,ensGene,genscan,hinv70Coding,knownGene,nscanGene,refGene,geneid,acembly,ccdsGene	1.01e-82	900
chr22	31019074	31023084	AK225445	+	xenoRefGene,sgpGene,ensGene,vegaGene,hinv70Coding,knownGene,nscanGene,geneid,refGene,acembly,ccdsGene	1.01e-82	440
chr18	61468246	61471471	AK290673	+	xenoRefGene,sgpGene,ensGene,vegaGene,genscan,knownGene,nscanGene,geneid,refGene,acembly,ccdsGene	1.01e-82	120
chr15	51350079	51397373	AY517501	-	xenoRefGene,sgpGene,ensGene,genscan,hinv70Coding,knownGene,nscanGene,refGene,geneid,acembly,ccdsGene	1.01e-82	100
chr18	13681206	13681608	BC022410	-	xenoRefGene,sgpGene,ensGene,vegaGene,hinv70Coding,knownGene,nscanGene,geneid,refGene,acembly,ccdsGene	1.01e-82	104
chr8	29006271	29048544	BC028056	-	xenoRefGene,sgpGene,ensGene,vegaGene,genscan,hinv70Coding,knownGene,nscanGene,geneid,refGene,acembly	1.01e-82	331
chr6	129963166	130031171	BC073143	-	xenoRefGene,sgpGene,ensGene,genscan,hinv70Coding,knownGene,nscanGene,refGene,geneid,acembly,ccdsGene	1.01e-82	35
chr7	117066989	117067410	BC144207	-	xenoRefGene,sgpGene,ensGene,vegaGene,genscan,knownGene,nscanGene,geneid,refGene,acembly,ccdsGene	1.01e-82	22
chr15	93485185	93486073	CR627422	+	xenoRefGene,sgpGene,ensGene,vegaGene,genscan,knownGene,nscanGene,geneid,refGene,acembly,ccdsGene	1.01e-82	192
chr2	158443929	158485084	CU692676	-	xenoRefGene,sgpGene,ensGene,vegaGene,genscan,knownGene,nscanGene,geneid,refGene,acembly,ccdsGene	1.01e-82	16
chr16	90024068	90025422	HQ257987	+	xenoRefGene,sgpGene,ensGene,vegaGene,genscan,knownGene,nscanGene,geneid,refGene,acembly,ccdsGene	1.01e-82	16
chr17	61957683	61959161	AF006061	-	xenoRefGene,sgpGene,ensGene,genscan,hinv70Coding,knownGene,nscanGene,refGene,geneid,acembly,ccdsGene	1.09e-78	0
chr21	30532377	30547033	AF269163	+	xenoRefGene,sgpGene,ensGene,vegaGene,genscan,knownGene,nscanGene,geneid,refGene,acembly,ccdsGene	1.09e-78	129
chr11	114441825	114465481	AK000134	-	xenoRefGene,sgpGene,ensGene,genscan,hinv70Coding,knownGene,nscanGene,refGene,geneid,acembly,ccdsGene	1.09e-78	169
chr12	63987866	64062173	AK310102	-	xenoRefGene,sgpGene,ensGene,genscan,hinv70Coding,knownGene,nscanGene,refGene,geneid,acembly,ccdsGene	1.2e-77	900
chr16	85132792	85145958	AK126284	-	xenoRefGene,sgpGene,ensGene,genscan,hinv70Coding,knownGene,nscanGene,refGene,geneid,acembly,ccdsGene	1.07e-75	156
chr17	53345147	53398237	AK290043	+	xenoRefGene,sgpGene,ensGene,genscan,hinv70Coding,knownGene,nscanGene,refGene,geneid,acembly,ccdsGene	1.07e-75	113
chr7	81599299	81599995	AK299838	-	xenoRefGene,sgpGene,ensGene,vegaGene,genscan,hinv70Coding,knownGene,nscanGene,refGene,acembly,ccdsGene	1.07e-75	384
chr3	50381281	50382555	AK308086	-	xenoRefGene,sgpGene,ensGene,vegaGene,genscan,knownGene,nscanGene,geneid,refGene,acembly,ccdsGene	1.07e-75	195
chr19	49497168	49519182	BC008355	+	xenoRefGene,sgpGene,ensGene,genscan,hinv70Coding,knownGene,nscanGene,refGene,geneid,acembly,ccdsGene	1.07e-75	13
chr2	46804426	46808070	BC013135	+	xenoRefGene,sgpGene,ensGene,vegaGene,genscan,hinv70Coding,knownGene,geneid,refGene,acembly,ccdsGene	1.07e-75	123
chr6	167791580	167797654	BC034995	-	sgpGene,ensGene,vegaGene,genscan,hinv70Coding,knownGene,nscanGene,refGene,geneid,acembly,ccdsGene	1.07e-75	131
chr11	118984912	118987249	CR615888	+	xenoRefGene,sgpGene,ensGene,genscan,hinv70Coding,knownGene,nscanGene,refGene,geneid,acembly,ccdsGene	4.78e-75	358
chr15	75304180	75311320	AK127480	+	xenoRefGene,sgpGene,ensGene,genscan,hinv70Coding,knownGene,nscanGene,refGene,geneid,acembly,ccdsGene	1.29e-73	207
chr14	81372267	81405808	AK309833	-	xenoRefGene,sgpGene,ensGene,genscan,hinv70Coding,knownGene,nscanGene,refGene,geneid,acembly,ccdsGene	1.29e-73	200
chr12	10312480	10324676	AF035776	-	xenoRefGene,sgpGene,ensGene,genscan,hinv70Coding,knownGene,nscanGene,refGene,geneid,acembly,ccdsGene	1.05e-72	46
chr11	130274819	130297491	AF175283	-	xenoRefGene,sgpGene,ensGene,genscan,hinv70Coding,knownGene,nscanGene,refGene,geneid,acembly,ccdsGene	1.05e-72	113
chr17	34147038	34171317	AK307637	+	xenoRefGene,sgpGene,ensGene,genscan,hinv70Coding,knownGene,nscanGene,refGene,geneid,acembly,ccdsGene	1.05e-72	184
chr11	134123494	134129753	AK309838	+	xenoRefGene,sgpGene,ensGene,genscan,hinv70Coding,knownGene,nscanGene,refGene,geneid,acembly,ccdsGene	1.05e-72	457
chr1	89730649	89732029	AL832285	-	xenoRefGene,sgpGene,ensGene,vegaGene,genscan,knownGene,nscanGene,geneid,refGene,acembly,ccdsGene	1.05e-72	190
chr20	56228142	56234610	AY128643	-	xenoRefGene,ensGene,vegaGene,genscan,hinv70Coding,knownGene,nscanGene,refGene,geneid,acembly,ccdsGene	1.05e-72	144
chr1	52981726	52991235	BC048301	-	xenoRefGene,sgpGene,ensGene,vegaGene,genscan,knownGene,nscanGene,geneid,refGene,acembly,ccdsGene	1.05e-72	157
chr10	43671480	43678698	AK074474	+	xenoRefGene,sgpGene,ensGene,vegaGene,genscan,knownGene,nscanGene,geneid,refGene,acembly,ccdsGene	1.42e-72	114
chr7	99821244	99869606	AK290237	-	sgpGene,ensGene,vegaGene,genscan,hinv70Coding,knownGene,nscanGene,refGene,geneid,acembly,ccdsGene	1.42e-72	37
chr20	61041607	61048459	AX721215	-	xenoRefGene,sgpGene,ensGene,vegaGene,genscan,knownGene,nscanGene,geneid,refGene,acembly,ccdsGene	1.91e-72	119
chr17	38816459	38818168	AK308598	-	xenoRefGene,sgpGene,ensGene,vegaGene,genscan,knownGene,nscanGene,geneid,refGene,acembly,ccdsGene	1.15e-71	248
chr3	45781136	45785025	AK126434	+	xenoRefGene,sgpGene,ensGene,vegaGene,genscan,knownGene,nscanGene,geneid,refGene,acembly,ccdsGene	1.03e-69	611
chr21	19632603	19638271	AK296009	+	xenoRefGene,sgpGene,ensGene,vegaGene,hinv70Coding,knownGene,nscanGene,geneid,refGene,acembly,ccdsGene	1.03e-69	900
chr8	42693106	42698430	AL832077	-	xenoRefGene,sgpGene,ensGene,genscan,hinv70Coding,knownGene,nscanGene,refGene,geneid,acembly,ccdsGene	1.03e-69	18
chrX	151092136	151093088	AY954624	+	sgpGene,ensGene,vegaGene,genscan,hinv70Coding,knownGene,nscanGene,refGene,geneid,acembly,ccdsGene	1.03e-69	344
chr18	12028992	12030342	CR612025	+	xenoRefGene,sgpGene,ensGene,vegaGene,genscan,knownGene,nscanGene,geneid,refGene,acembly,ccdsGene	1.03e-69	205
chr17	4186133	4269611	CR623407	-	xenoRefGene,sgpGene,ensGene,genscan,hinv70Coding,knownGene,nscanGene,refGene,geneid,acembly,ccdsGene	1.03e-69	306
chr16	72094102	72094788	CU691288	+	xenoRefGene,sgpGene,ensGene,genscan,hinv70Coding,knownGene,nscanGene,refGene,geneid,acembly,ccdsGene	1.03e-69	16
chr17	27580807	27581226	U59058	+	xenoRefGene,sgpGene,ensGene,vegaGene,genscan,hinv70Coding,knownGene,nscanGene,refGene,acembly,ccdsGene	1.03e-69	8
chr2	85921541	85925695	AK304728	+	sgpGene,ensGene,vegaGene,genscan,hinv70Coding,knownGene,nscanGene,refGene,geneid,acembly,ccdsGene	1.87e-69	254
chr1	15893764	15894273	AK022530	+	xenoRefGene,sgpGene,ensGene,vegaGene,genscan,knownGene,nscanGene,geneid,refGene,acembly,ccdsGene	1.13e-68	136
chr11	65380919	65381804	AK310986	-	xenoRefGene,sgpGene,ensGene,genscan,hinv70Coding,knownGene,nscanGene,refGene,geneid,acembly,ccdsGene	1.13e-68	1
chr19	1230892	1236082	HQ447304	-	xenoRefGene,sgpGene,ensGene,genscan,hinv70Coding,knownGene,nscanGene,refGene,geneid,acembly,ccdsGene	1.13e-68	23
chr12	54333426	54338784	AK024027	+	xenoRefGene,sgpGene,ensGene,vegaGene,genscan,knownGene,nscanGene,geneid,refGene,acembly,ccdsGene	1.01e-66	149
chr1	24186393	24189624	AK301302	-	xenoRefGene,sgpGene,ensGene,vegaGene,genscan,knownGene,nscanGene,geneid,refGene,acembly,ccdsGene	1.01e-66	900
chrX	119589424	119590519	AK304405	-	xenoRefGene,ensGene,vegaGene,genscan,hinv70Coding,knownGene,nscanGene,refGene,geneid,acembly,ccdsGene	1.01e-66	168
chr18	61377427	61390629	AY739645	+	xenoRefGene,sgpGene,ensGene,genscan,hinv70Coding,knownGene,nscanGene,refGene,geneid,acembly,ccdsGene	1.01e-66	244
chr19	8315959	8326986	BC009828	+	xenoRefGene,sgpGene,ensGene,genscan,hinv70Coding,knownGene,nscanGene,refGene,geneid,acembly,ccdsGene	1.01e-66	122
chr9	100760876	100778095	BC072005	+	xenoRefGene,sgpGene,ensGene,vegaGene,genscan,hinv70Coding,knownGene,geneid,refGene,acembly,ccdsGene	1.01e-66	707
chr19	42181341	42192094	BC121132	-	sgpGene,ensGene,vegaGene,genscan,hinv70Coding,knownGene,nscanGene,refGene,geneid,acembly,ccdsGene	1.01e-66	274
chrX	69502411	69504491	BC143888	+	sgpGene,ensGene,vegaGene,genscan,hinv70Coding,knownGene,nscanGene,refGene,geneid,acembly,ccdsGene	1.01e-66	201
chr12	7065668	7070081	CR590933	+	xenoRefGene,sgpGene,ensGene,genscan,hinv70Coding,knownGene,nscanGene,refGene,geneid,acembly,ccdsGene	1.01e-66	422
chr11	47440387	47447830	CR624756	-	xenoRefGene,sgpGene,ensGene,genscan,hinv70Coding,knownGene,nscanGene,refGene,geneid,acembly,ccdsGene	1.01e-66	163
chr11	7509371	7531417	AK297778	+	xenoRefGene,sgpGene,ensGene,genscan,hinv70Coding,knownGene,nscanGene,refGene,geneid,acembly,ccdsGene	1.11e-65	413
chr15	89056094	89074090	BC064591	-	xenoRefGene,sgpGene,ensGene,genscan,hinv70Coding,knownGene,nscanGene,refGene,geneid,acembly,ccdsGene	1.11e-65	900
chr1	183599772	183604671	CR613345	-	xenoRefGene,sgpGene,ensGene,vegaGene,genscan,hinv70Coding,knownGene,nscanGene,refGene,acembly,ccdsGene	1.11e-65	34
chr14	94577281	94582861	BC015492	+	xenoRefGene,sgpGene,ensGene,genscan,hinv70Coding,knownGene,nscanGene,refGene,geneid,acembly,ccdsGene	2.02e-65	121
chr19	1876988	1881262	BC050605	-	xenoRefGene,sgpGene,ensGene,genscan,hinv70Coding,knownGene,nscanGene,refGene,geneid,acembly,ccdsGene	1.22e-64	102
chr15	64388285	64427055	AK310618	+	xenoRefGene,sgpGene,ensGene,genscan,hinv70Coding,knownGene,nscanGene,refGene,geneid,acembly,ccdsGene	1.64e-64	218
chr12	12966300	12982486	AK127712	+	xenoRefGene,sgpGene,ensGene,genscan,hinv70Coding,knownGene,nscanGene,refGene,geneid,acembly,ccdsGene	1e-63	585
chr12	46589912	46633583	AK309410	-	xenoRefGene,sgpGene,ensGene,genscan,hinv70Coding,knownGene,nscanGene,refGene,geneid,acembly,ccdsGene	1e-63	685
chr12	95897894	95907679	BC016008	+	xenoRefGene,sgpGene,ensGene,genscan,hinv70Coding,knownGene,nscanGene,refGene,geneid,acembly,ccdsGene	1.09e-62	248
chr3	72427533	72495774	BC036459	-	xenoRefGene,sgpGene,ensGene,vegaGene,genscan,hinv70Coding,knownGene,nscanGene,geneid,refGene,acembly	1.09e-62	188
chr20	43353633	43355782	CR603485	+	xenoRefGene,sgpGene,ensGene,vegaGene,genscan,hinv70Coding,knownGene,nscanGene,refGene,acembly,ccdsGene	1.09e-62	351
chr11	69468074	69490007	AK294004	-	xenoRefGene,sgpGene,ensGene,genscan,hinv70Coding,knownGene,nscanGene,refGene,geneid,acembly,ccdsGene	1.2e-61	106
chr4	186111659	186111971	AB037851	-	xenoRefGene,ensGene,vegaGene,genscan,hinv70Coding,knownGene,nscanGene,refGene,geneid,acembly,ccdsGene	1.02e-60	900
chr11	44282948	44331612	AB058691	-	xenoRefGene,sgpGene,ensGene,genscan,hinv70Coding,knownGene,nscanGene,refGene,geneid,acembly,ccdsGene	1.05e-59	11
chr12	1901595	1963157	AL137658	-	xenoRefGene,sgpGene,ensGene,genscan,hinv70Coding,knownGene,nscanGene,refGene,geneid,acembly,ccdsGene	1.07e-59	900
chr2	73151622	73160916	BC037242	+	xenoRefGene,sgpGene,ensGene,vegaGene,genscan,knownGene,nscanGene,geneid,refGene,acembly,ccdsGene	1.07e-59	384
chr10	27031506	27035262	AF118395	+	xenoRefGene,sgpGene,ensGene,vegaGene,genscan,knownGene,nscanGene,geneid,refGene,acembly,ccdsGene	1.01e-56	25
chr19	9964455	9968516	CR592038	-	xenoRefGene,sgpGene,ensGene,genscan,hinv70Coding,knownGene,nscanGene,refGene,geneid,acembly,ccdsGene	1.01e-56	900
chr3	9729575	9730380	AK298846	+	xenoRefGene,sgpGene,ensGene,vegaGene,genscan,knownGene,nscanGene,geneid,refGene,acembly,ccdsGene	1.05e-56	541
chr11	6411828	6415633	AY649987	+	xenoRefGene,sgpGene,ensGene,genscan,hinv70Coding,knownGene,nscanGene,refGene,geneid,acembly,ccdsGene	1.05e-56	17
chr3	178962481	178968531	BC113851	-	xenoRefGene,sgpGene,ensGene,vegaGene,genscan,knownGene,nscanGene,geneid,refGene,acembly,ccdsGene	1.05e-56	629
chr7	76239504	76255381	BC144677	-	sgpGene,ensGene,vegaGene,genscan,hinv70Coding,knownGene,nscanGene,refGene,geneid,acembly,ccdsGene	1.05e-56	615
chr3	136047699	136048747	CR601703	+	xenoRefGene,sgpGene,ensGene,vegaGene,genscan,knownGene,nscanGene,geneid,refGene,acembly,ccdsGene	1.05e-56	134
chr17	80430552	80446031	CR619657	+	xenoRefGene,sgpGene,ensGene,genscan,hinv70Coding,knownGene,nscanGene,refGene,geneid,acembly,ccdsGene	1.05e-56	229
chr9	137998701	138011350	U79299	+	xenoRefGene,sgpGene,ensGene,vegaGene,genscan,knownGene,nscanGene,geneid,refGene,acembly,ccdsGene	1.05e-56	112
chr19	50102997	50128860	BC034003	+	xenoRefGene,sgpGene,ensGene,genscan,hinv70Coding,knownGene,nscanGene,refGene,geneid,acembly,ccdsGene	1.08e-56	900
chr2	230231835	230252981	AL137311	-	xenoRefGene,sgpGene,ensGene,vegaGene,genscan,knownGene,nscanGene,geneid,refGene,acembly,ccdsGene	1.42e-56	292
chr19	46214014	46215337	Y10936	-	xenoRefGene,sgpGene,ensGene,genscan,hinv70Coding,knownGene,nscanGene,refGene,geneid,acembly,ccdsGene	1.42e-56	900
chr14	77808115	77843396	AY598329	-	xenoRefGene,sgpGene,ensGene,genscan,hinv70Coding,knownGene,nscanGene,refGene,geneid,acembly,ccdsGene	1.01e-55	0
chr5	95153957	95158206	AF069668	-	xenoRefGene,sgpGene,ensGene,vegaGene,hinv70Coding,knownGene,nscanGene,geneid,refGene,acembly,ccdsGene	1.15e-55	15
chr14	100589922	100610073	CR613658	+	xenoRefGene,sgpGene,ensGene,genscan,hinv70Coding,knownGene,nscanGene,refGene,geneid,acembly,ccdsGene	1.55e-55	308
chr19	7928175	7928862	CR613564	+	xenoRefGene,sgpGene,ensGene,genscan,hinv70Coding,knownGene,nscanGene,refGene,geneid,acembly,ccdsGene	1.27e-54	354
chr6	28120162	28120834	AB208793	+	xenoRefGene,sgpGene,ensGene,vegaGene,genscan,knownGene,nscanGene,geneid,refGene,acembly,ccdsGene	1.02e-53	786
chr7	75658021	75659739	AK308828	-	xenoRefGene,sgpGene,ensGene,vegaGene,genscan,knownGene,nscanGene,geneid,refGene,acembly,ccdsGene	1.39e-53	148
chr17	63685203	63848140	AK097612	-	xenoRefGene,sgpGene,ensGene,genscan,hinv70Coding,knownGene,nscanGene,refGene,geneid,acembly,ccdsGene	1.13e-52	158
chr12	13061651	13065471	AK172760	+	xenoRefGene,sgpGene,ensGene,genscan,hinv70Coding,knownGene,nscanGene,refGene,geneid,acembly,ccdsGene	1.13e-52	200
chr21	38597846	38610880	AK307465	-	xenoRefGene,sgpGene,ensGene,vegaGene,genscan,hinv70Coding,knownGene,nscanGene,geneid,refGene,acembly	1.13e-52	157
chr19	33702965	33716609	AK307527	-	xenoRefGene,sgpGene,ensGene,genscan,hinv70Coding,knownGene,nscanGene,refGene,geneid,acembly,ccdsGene	1.13e-52	277
chr17	75202788	75210102	AK303328	+	xenoRefGene,sgpGene,ensGene,genscan,hinv70Coding,knownGene,nscanGene,refGene,geneid,acembly,ccdsGene	1.53e-52	326
chr3	131418824	131442290	CR617237	-	xenoRefGene,sgpGene,ensGene,vegaGene,genscan,knownGene,nscanGene,geneid,refGene,acembly,ccdsGene	1.02e-51	165
chr17	36891359	36896655	CR593412	-	xenoRefGene,sgpGene,ensGene,genscan,hinv70Coding,knownGene,nscanGene,refGene,geneid,acembly,ccdsGene	1.24e-51	439
chr12	110467292	110475357	AK022658	+	xenoRefGene,sgpGene,ensGene,genscan,hinv70Coding,knownGene,nscanGene,refGene,geneid,acembly,ccdsGene	1.01e-50	202
chr1	1915549	1922395	AK127388	-	xenoRefGene,sgpGene,ensGene,vegaGene,genscan,hinv70Coding,knownGene,nscanGene,geneid,refGene,acembly	1.01e-50	900
chr9	130635340	130636890	AK223501	-	xenoRefGene,sgpGene,ensGene,vegaGene,genscan,hinv70Coding,knownGene,nscanGene,refGene,acembly,ccdsGene	1.01e-50	122
chr15	45361176	45362056	AK295656	+	xenoRefGene,sgpGene,ensGene,vegaGene,hinv70Coding,knownGene,nscanGene,geneid,refGene,acembly,ccdsGene	1.01e-50	103
chr1	155874595	155880241	AK314239	-	xenoRefGene,sgpGene,ensGene,vegaGene,genscan,knownGene,nscanGene,geneid,refGene,acembly,ccdsGene	1.01e-50	179
chr1	33087463	33116166	AY151084	-	xenoRefGene,sgpGene,ensGene,vegaGene,hinv70Coding,knownGene,nscanGene,geneid,refGene,acembly,ccdsGene	1.01e-50	19
chr19	51525719	51530773	BC015551	-	xenoRefGene,sgpGene,ensGene,genscan,hinv70Coding,knownGene,nscanGene,refGene,geneid,acembly,ccdsGene	1.01e-50	106
chr19	54610476	54611632	CR590072	-	xenoRefGene,ensGene,vegaGene,genscan,hinv70Coding,knownGene,nscanGene,refGene,geneid,acembly,ccdsGene	1.01e-50	233
chr19	45285748	45287521	CU688574	+	xenoRefGene,sgpGene,ensGene,vegaGene,genscan,knownGene,nscanGene,geneid,refGene,acembly,ccdsGene	1.01e-50	108
chr3	160394809	160395236	JF432865	+	xenoRefGene,sgpGene,ensGene,vegaGene,hinv70Coding,knownGene,nscanGene,geneid,refGene,acembly,ccdsGene	1.01e-50	10
chr17	41719311	41738902	U10492	-	xenoRefGene,sgpGene,ensGene,genscan,hinv70Coding,knownGene,nscanGene,refGene,geneid,acembly,ccdsGene	1.01e-50	117
chrX	48206467	48214684	U90840	-	sgpGene,ensGene,vegaGene,genscan,hinv70Coding,knownGene,nscanGene,refGene,geneid,acembly,ccdsGene	1.01e-50	160
chr17	40128751	40149255	CR620632	-	xenoRefGene,sgpGene,ensGene,genscan,hinv70Coding,knownGene,nscanGene,refGene,geneid,acembly,ccdsGene	1.06e-50	19
chr8	144917834	144921194	AL834530	-	xenoRefGene,sgpGene,ensGene,genscan,hinv70Coding,knownGene,nscanGene,refGene,geneid,acembly,ccdsGene	1.36e-50	108
chr16	85822656	85832671	CU675661	-	xenoRefGene,sgpGene,ensGene,vegaGene,genscan,knownGene,nscanGene,geneid,refGene,acembly,ccdsGene	1.03e-49	16
chr12	121840601	121855730	AK304366	+	xenoRefGene,sgpGene,ensGene,genscan,hinv70Coding,knownGene,nscanGene,refGene,geneid,acembly,ccdsGene	1.11e-49	147
chr6	80629244	80631384	AK310625	-	xenoRefGene,sgpGene,ensGene,vegaGene,genscan,hinv70Coding,knownGene,nscanGene,refGene,acembly,ccdsGene	1.11e-49	475
chr14	100801213	100835522	M61715	-	xenoRefGene,sgpGene,ensGene,genscan,hinv70Coding,knownGene,nscanGene,refGene,geneid,acembly,ccdsGene	1e-46	187
chr12	52347247	52388323	AK299496	+	xenoRefGene,sgpGene,ensGene,genscan,hinv70Coding,knownGene,nscanGene,refGene,geneid,acembly,ccdsGene	1.02e-46	900
chrY	21905125	21906271	U52365	-	xenoRefGene,sgpGene,ensGene,vegaGene,genscan,knownGene,nscanGene,geneid,refGene,acembly,ccdsGene	1.07e-46	30
chr2	196593073	196599607	BC073909	+	xenoRefGene,sgpGene,ensGene,vegaGene,genscan,knownGene,nscanGene,geneid,refGene,acembly,ccdsGene	1.08e-46	138
chr13	20568059	20576990	AK310505	+	xenoRefGene,sgpGene,ensGene,vegaGene,genscan,knownGene,nscanGene,geneid,refGene,acembly,ccdsGene	1.09e-46	174
chr17	42457979	42461314	AK303081	-	xenoRefGene,sgpGene,ensGene,genscan,hinv70Coding,knownGene,nscanGene,refGene,geneid,acembly,ccdsGene	1e-45	227
chr16	27471980	27473728	BC052642	-	xenoRefGene,sgpGene,ensGene,genscan,hinv70Coding,knownGene,nscanGene,refGene,geneid,acembly,ccdsGene	2.18e-45	328
chr5	169230210	169267761	BC016996	+	xenoRefGene,sgpGene,ensGene,vegaGene,genscan,knownGene,nscanGene,geneid,refGene,acembly,ccdsGene	1.02e-44	163
chr12	65702357	65857101	HQ448601	+	xenoRefGene,sgpGene,ensGene,genscan,hinv70Coding,knownGene,nscanGene,refGene,geneid,acembly,ccdsGene	1.04e-44	10
chr19	42082626	42092222	BC012001	+	xenoRefGene,sgpGene,ensGene,vegaGene,genscan,hinv70Coding,knownGene,geneid,refGene,acembly,ccdsGene	1.77e-44	562
chr14	70793052	70826320	AK290743	-	xenoRefGene,sgpGene,ensGene,genscan,hinv70Coding,knownGene,nscanGene,refGene,geneid,acembly,ccdsGene	1.07e-43	76
chrX	84525152	84525657	BC006349	+	xenoRefGene,sgpGene,ensGene,vegaGene,genscan,knownGene,nscanGene,geneid,refGene,acembly,ccdsGene	1.16e-42	306
chr1	6270030	6270461	BC034459	+	xenoRefGene,sgpGene,ensGene,vegaGene,genscan,hinv70Coding,knownGene,nscanGene,refGene,acembly,ccdsGene	2.37e-42	307
chr11	74862426	74914041	AK304783	+	xenoRefGene,sgpGene,ensGene,genscan,hinv70Coding,knownGene,nscanGene,refGene,geneid,acembly,ccdsGene	1.03e-41	312
chr7	40132836	40133729	AK223053	+	xenoRefGene,sgpGene,ensGene,vegaGene,genscan,knownGene,nscanGene,geneid,refGene,acembly,ccdsGene	1.04e-41	282
chr21	44192630	44195390	AK001165	+	xenoRefGene,sgpGene,ensGene,vegaGene,hinv70Coding,knownGene,nscanGene,geneid,refGene,acembly,ccdsGene	1.05e-41	22
chr3	109046836	109056334	AK001575	-	sgpGene,ensGene,vegaGene,genscan,hinv70Coding,knownGene,nscanGene,refGene,geneid,acembly,ccdsGene	1e-40	152
chr19	48846576	48867193	AK294408	-	xenoRefGene,sgpGene,ensGene,genscan,hinv70Coding,knownGene,nscanGene,refGene,geneid,acembly,ccdsGene	1.05e-40	18
chr12	8212274	8212780	CU676680	-	xenoRefGene,sgpGene,ensGene,genscan,hinv70Coding,knownGene,nscanGene,refGene,geneid,acembly,ccdsGene	1.05e-40	16
chr19	19646673	19648128	BC020948	+	sgpGene,ensGene,vegaGene,genscan,hinv70Coding,knownGene,nscanGene,refGene,geneid,acembly,ccdsGene	1.38e-40	22
chr3	48509616	48510759	CR612747	-	xenoRefGene,sgpGene,ensGene,vegaGene,genscan,hinv70Coding,knownGene,geneid,refGene,acembly,ccdsGene	2.28e-40	900
chr2	101019117	101023038	BC010441	-	xenoRefGene,sgpGene,ensGene,vegaGene,genscan,knownGene,nscanGene,geneid,refGene,acembly,ccdsGene	1e-39	339
chr11	123598843	123601596	CU680588	-	xenoRefGene,sgpGene,ensGene,genscan,hinv70Coding,knownGene,nscanGene,refGene,geneid,acembly,ccdsGene	1.01e-39	16
chr18	32821651	32823321	CR623021	+	xenoRefGene,sgpGene,ensGene,genscan,hinv70Coding,knownGene,nscanGene,refGene,geneid,acembly,ccdsGene	1.03e-39	618
chr12	14982303	14996047	AY829434	-	xenoRefGene,sgpGene,ensGene,genscan,hinv70Coding,knownGene,nscanGene,refGene,geneid,acembly,ccdsGene	1.04e-39	335
chr11	60620009	60621195	BC096841	-	xenoRefGene,sgpGene,ensGene,genscan,hinv70Coding,knownGene,nscanGene,refGene,geneid,acembly,ccdsGene	1e-38	165
chr19	17918616	17922929	CR611299	+	xenoRefGene,sgpGene,ensGene,genscan,hinv70Coding,knownGene,nscanGene,refGene,geneid,acembly,ccdsGene	1e-38	443
chr5	167891970	167894859	AY189820	+	xenoRefGene,sgpGene,ensGene,vegaGene,genscan,hinv70Coding,knownGene,nscanGene,refGene,acembly,ccdsGene	1e-37	0
chr5	32143986	32173945	AK293368	-	xenoRefGene,sgpGene,ensGene,vegaGene,genscan,hinv70Coding,knownGene,geneid,refGene,acembly,ccdsGene	1.01e-37	242
chr3	49070206	49070553	AK022524	-	xenoRefGene,sgpGene,ensGene,vegaGene,genscan,knownGene,nscanGene,geneid,refGene,acembly,ccdsGene	1.03e-37	150
chr12	53215743	53223809	AX721223	-	xenoRefGene,sgpGene,ensGene,genscan,hinv70Coding,knownGene,nscanGene,refGene,geneid,acembly,ccdsGene	1.03e-37	246
chr5	169810854	169812318	BC025707	-	xenoRefGene,sgpGene,ensGene,vegaGene,genscan,knownGene,nscanGene,geneid,refGene,acembly,ccdsGene	1.03e-37	378
chr11	30435772	30601920	CU689190	-	xenoRefGene,sgpGene,ensGene,genscan,hinv70Coding,knownGene,nscanGene,refGene,geneid,acembly,ccdsGene	1.17e-37	16
chr21	27078402	27086952	AK294769	+	xenoRefGene,sgpGene,ensGene,vegaGene,hinv70Coding,knownGene,nscanGene,geneid,refGene,acembly,ccdsGene	1.22e-37	224
chr12	64536089	64536450	AK025819	+	xenoRefGene,sgpGene,ensGene,genscan,hinv70Coding,knownGene,nscanGene,refGene,geneid,acembly,ccdsGene	1.39e-37	189
chr16	777508	779167	HQ448185	+	xenoRefGene,sgpGene,ensGene,genscan,hinv70Coding,knownGene,nscanGene,refGene,geneid,acembly,ccdsGene	1.01e-36	10
chr19	8645869	8651456	BC169218	-	xenoRefGene,sgpGene,ensGene,genscan,hinv70Coding,knownGene,nscanGene,refGene,geneid,acembly,ccdsGene	1.02e-36	1
chr2	231036821	231081642	AK026488	-	sgpGene,ensGene,vegaGene,genscan,hinv70Coding,knownGene,nscanGene,refGene,geneid,acembly,ccdsGene	1.03e-36	78
chr15	77240893	77241411	AL110102	+	xenoRefGene,sgpGene,ensGene,vegaGene,genscan,knownGene,nscanGene,geneid,refGene,acembly,ccdsGene	1.09e-36	198
chr2	149987458	150071591	BC040176	+	sgpGene,ensGene,vegaGene,genscan,hinv70Coding,knownGene,nscanGene,refGene,geneid,acembly,ccdsGene	1.27e-36	900
chr12	56862375	56863358	AK300594	+	xenoRefGene,sgpGene,ensGene,genscan,hinv70Coding,knownGene,nscanGene,refGene,geneid,acembly,ccdsGene	1.53e-36	224
chr15	40593319	40599873	BC000939	-	xenoRefGene,sgpGene,ensGene,genscan,hinv70Coding,knownGene,nscanGene,refGene,geneid,acembly,ccdsGene	1.02e-35	116
chr11	45926800	45927200	AK293637	+	xenoRefGene,sgpGene,ensGene,vegaGene,genscan,knownGene,nscanGene,geneid,refGene,acembly,ccdsGene	1.06e-35	330
chr19	44276277	44285013	CU677271	-	xenoRefGene,sgpGene,ensGene,genscan,hinv70Coding,knownGene,nscanGene,refGene,geneid,acembly,ccdsGene	1.09e-35	143
chr15	31239263	31283709	CR607167	-	xenoRefGene,sgpGene,ensGene,genscan,hinv70Coding,knownGene,nscanGene,refGene,geneid,acembly,ccdsGene	1.41e-35	743
chr1	20416308	20417086	U03090	+	sgpGene,ensGene,vegaGene,genscan,hinv70Coding,knownGene,nscanGene,refGene,geneid,acembly,ccdsGene	1e-34	0
chr17	62541964	62552080	BC009527	-	xenoRefGene,sgpGene,ensGene,genscan,hinv70Coding,knownGene,nscanGene,refGene,geneid,acembly,ccdsGene	1.01e-34	108
chr19	12848319	12859118	AK293588	+	xenoRefGene,sgpGene,ensGene,genscan,hinv70Coding,knownGene,nscanGene,refGene,geneid,acembly,ccdsGene	1.02e-34	9
chr9	95992028	96009851	AK310390	+	xenoRefGene,sgpGene,ensGene,vegaGene,genscan,hinv70Coding,knownGene,nscanGene,geneid,refGene,acembly	1.04e-34	125
chr3	113345065	113346495	AK295938	+	xenoRefGene,ensGene,vegaGene,genscan,hinv70Coding,knownGene,nscanGene,refGene,geneid,acembly,ccdsGene	1.1e-34	122
chr14	90391001	90421004	AK298930	-	xenoRefGene,sgpGene,ensGene,vegaGene,genscan,hinv70Coding,knownGene,nscanGene,refGene,acembly,ccdsGene	1.1e-34	153
chrX	23899069	23925811	AK311865	-	xenoRefGene,sgpGene,ensGene,vegaGene,genscan,hinv70Coding,knownGene,nscanGene,refGene,acembly,ccdsGene	1.13e-34	193
chr12	52308344	52314684	AK300619	+	xenoRefGene,sgpGene,ensGene,genscan,hinv70Coding,knownGene,nscanGene,refGene,geneid,acembly,ccdsGene	1e-33	11
chr19	49123771	49133026	CR614720	+	xenoRefGene,sgpGene,ensGene,genscan,hinv70Coding,knownGene,nscanGene,refGene,geneid,acembly,ccdsGene	1.03e-33	166
chr17	80273198	80275254	X06180	-	xenoRefGene,sgpGene,ensGene,genscan,hinv70Coding,knownGene,nscanGene,refGene,geneid,acembly,ccdsGene	1.03e-33	174
chr19	17337653	17340002	CR598715	+	xenoRefGene,sgpGene,ensGene,genscan,hinv70Coding,knownGene,nscanGene,refGene,geneid,acembly,ccdsGene	1.1e-33	226
chr1	109814344	109814900	AK127745	+	xenoRefGene,sgpGene,ensGene,vegaGene,genscan,knownGene,nscanGene,geneid,refGene,acembly,ccdsGene	1e-32	237
chr1	220247413	220253069	AK291943	-	xenoRefGene,sgpGene,ensGene,vegaGene,genscan,knownGene,nscanGene,geneid,refGene,acembly,ccdsGene	1.01e-32	111
chr1	207510566	207532908	AY055758	+	sgpGene,ensGene,vegaGene,genscan,hinv70Coding,knownGene,nscanGene,refGene,geneid,acembly,ccdsGene	1.01e-32	389
chr11	46700588	46703000	U62794	-	xenoRefGene,sgpGene,ensGene,genscan,hinv70Coding,knownGene,nscanGene,refGene,geneid,acembly,ccdsGene	1.05e-32	587
chr10	135163596	135165943	HQ447527	+	sgpGene,ensGene,vegaGene,genscan,hinv70Coding,knownGene,nscanGene,refGene,geneid,acembly,ccdsGene	1.06e-32	10
chrX	154225370	154250707	FN811132	-	xenoRefGene,sgpGene,ensGene,vegaGene,genscan,hinv70Coding,knownGene,nscanGene,refGene,acembly,ccdsGene	1.2e-32	430
chr14	100765224	100772537	AK096294	-	xenoRefGene,sgpGene,ensGene,vegaGene,hinv70Coding,knownGene,nscanGene,geneid,refGene,acembly,ccdsGene	1.4e-32	207
chr5	160031048	160033772	AK025294	-	xenoRefGene,sgpGene,ensGene,vegaGene,genscan,knownGene,nscanGene,geneid,refGene,acembly,ccdsGene	1.01e-31	900
chr15	41625155	41672381	AF090915	+	xenoRefGene,sgpGene,ensGene,genscan,hinv70Coding,knownGene,nscanGene,refGene,geneid,acembly,ccdsGene	1.02e-31	68
chr16	10865538	10912350	BC171819	-	xenoRefGene,sgpGene,ensGene,genscan,hinv70Coding,knownGene,nscanGene,refGene,geneid,acembly,ccdsGene	1.03e-31	107
chr11	61026149	61040764	AK302241	-	xenoRefGene,sgpGene,ensGene,genscan,hinv70Coding,knownGene,nscanGene,refGene,geneid,acembly,ccdsGene	1.01e-30	123
chr20	1457980	1472005	AY424277	-	sgpGene,ensGene,vegaGene,genscan,hinv70Coding,knownGene,nscanGene,refGene,geneid,acembly,ccdsGene	1.01e-30	0
chr8	144690296	144691628	CU675889	-	xenoRefGene,sgpGene,ensGene,vegaGene,genscan,knownGene,nscanGene,geneid,refGene,acembly,ccdsGene	1.05e-30	159
chr18	30254621	30321993	CR604173	-	xenoRefGene,sgpGene,ensGene,genscan,hinv70Coding,knownGene,nscanGene,refGene,geneid,acembly,ccdsGene	1.4e-30	21
chr2	204281804	204291900	AK316343	+	xenoRefGene,sgpGene,ensGene,vegaGene,genscan,knownGene,nscanGene,geneid,refGene,acembly,ccdsGene	1.01e-29	123
chr12	54105810	54108010	BX538208	-	xenoRefGene,sgpGene,ensGene,genscan,hinv70Coding,knownGene,nscanGene,refGene,geneid,acembly,ccdsGene	1.02e-29	204
chr11	59540699	59570176	BX538158	+	xenoRefGene,sgpGene,ensGene,genscan,hinv70Coding,knownGene,nscanGene,refGene,geneid,acembly,ccdsGene	1.03e-29	900
chr19	18327654	18337225	AK300888	-	xenoRefGene,sgpGene,ensGene,genscan,hinv70Coding,knownGene,nscanGene,refGene,geneid,acembly,ccdsGene	1.04e-29	10
chrX	48771848	48772297	CR595611	-	xenoRefGene,sgpGene,ensGene,vegaGene,genscan,knownGene,nscanGene,geneid,refGene,acembly,ccdsGene	1.06e-29	17
chr3	122313708	122354885	AK097515	+	sgpGene,ensGene,vegaGene,genscan,hinv70Coding,knownGene,nscanGene,refGene,geneid,acembly,ccdsGene	1.1e-28	153
chr18	61232845	61233840	AF411191	+	xenoRefGene,sgpGene,ensGene,vegaGene,genscan,knownGene,nscanGene,geneid,refGene,acembly,ccdsGene	1.02e-27	0
chr14	100123398	100145571	AB058725	+	xenoRefGene,sgpGene,ensGene,genscan,hinv70Coding,knownGene,nscanGene,refGene,geneid,acembly,ccdsGene	1.02e-27	219
chr19	13223716	13227213	CU677996	-	xenoRefGene,sgpGene,ensGene,genscan,hinv70Coding,knownGene,nscanGene,refGene,geneid,acembly,ccdsGene	1.1e-27	16
chr19	18119119	18119966	AK128588	+	xenoRefGene,sgpGene,ensGene,genscan,hinv70Coding,knownGene,nscanGene,refGene,geneid,acembly,ccdsGene	1.01e-26	141
chr2	27840438	27844020	AL833748	+	xenoRefGene,sgpGene,ensGene,vegaGene,genscan,knownGene,nscanGene,geneid,refGene,acembly,ccdsGene	1.01e-26	107
chr9	97055352	97062434	CU690468	+	sgpGene,ensGene,vegaGene,genscan,hinv70Coding,knownGene,nscanGene,refGene,geneid,acembly,ccdsGene	1.04e-26	16
chr11	125104973	125301285	AK298999	+	xenoRefGene,sgpGene,ensGene,genscan,hinv70Coding,knownGene,nscanGene,refGene,geneid,acembly,ccdsGene	1.06e-26	223
chr6	25435710	25452495	BC040903	+	xenoRefGene,sgpGene,ensGene,vegaGene,genscan,hinv70Coding,knownGene,nscanGene,geneid,refGene,acembly	1.04e-25	371
chr11	118124458	118134869	AF304447	-	xenoRefGene,sgpGene,ensGene,genscan,hinv70Coding,knownGene,nscanGene,refGene,geneid,acembly,ccdsGene	1.07e-25	123
chr11	45203317	45246457	AK094792	+	xenoRefGene,sgpGene,ensGene,genscan,hinv70Coding,knownGene,nscanGene,refGene,geneid,acembly,ccdsGene	1e-24	245
chr4	77172899	77204607	CR591456	+	sgpGene,ensGene,vegaGene,genscan,hinv70Coding,knownGene,nscanGene,refGene,geneid,acembly,ccdsGene	1e-24	479
chr21	43810146	43815433	AK172842	-	xenoRefGene,sgpGene,ensGene,vegaGene,genscan,knownGene,nscanGene,geneid,refGene,acembly,ccdsGene	1.01e-24	164
chr6	74207619	74210297	CR616760	+	xenoRefGene,sgpGene,ensGene,vegaGene,genscan,knownGene,nscanGene,geneid,refGene,acembly,ccdsGene	1.01e-24	900
chr20	61869966	61870763	AY517497	+	xenoRefGene,sgpGene,ensGene,vegaGene,hinv70Coding,knownGene,nscanGene,geneid,refGene,acembly,ccdsGene	1.02e-24	0
chr17	80615271	80656472	CR598763	-	xenoRefGene,sgpGene,ensGene,genscan,hinv70Coding,knownGene,nscanGene,refGene,geneid,acembly,ccdsGene	1.04e-24	900
chr19	36233611	36235277	BC062474	-	xenoRefGene,sgpGene,ensGene,genscan,hinv70Coding,knownGene,nscanGene,refGene,geneid,acembly,ccdsGene	1.01e-23	743
chr22	50706378	50708606	AK299745	-	xenoRefGene,sgpGene,ensGene,vegaGene,genscan,knownGene,nscanGene,geneid,refGene,acembly,ccdsGene	1.03e-23	337
chr19	11651977	11660607	D86058	+	xenoRefGene,sgpGene,ensGene,genscan,hinv70Coding,knownGene,nscanGene,refGene,geneid,acembly,ccdsGene	1.04e-23	102
chr17	41846248	41856292	AK129822	-	xenoRefGene,sgpGene,ensGene,genscan,hinv70Coding,knownGene,nscanGene,refGene,geneid,acembly,ccdsGene	1.05e-23	21
chr12	10772745	10787217	AF251059	-	xenoRefGene,sgpGene,ensGene,genscan,hinv70Coding,knownGene,nscanGene,refGene,geneid,acembly,ccdsGene	1e-22	900
chr17	61972519	61973893	CR603719	-	xenoRefGene,sgpGene,ensGene,genscan,hinv70Coding,knownGene,nscanGene,refGene,geneid,acembly,ccdsGene	1e-22	256
chr3	38293844	38294310	AF087893	+	xenoRefGene,sgpGene,ensGene,vegaGene,hinv70Coding,knownGene,nscanGene,geneid,refGene,acembly,ccdsGene	1.01e-22	183
chr19	41516015	41523195	X06399	+	xenoRefGene,sgpGene,ensGene,genscan,hinv70Coding,knownGene,nscanGene,refGene,geneid,acembly,ccdsGene	1.01e-22	433
chr19	41622380	41629150	AK296884	+	xenoRefGene,sgpGene,ensGene,genscan,hinv70Coding,knownGene,nscanGene,refGene,geneid,acembly,ccdsGene	1.03e-22	167
chr12	71424950	71551458	JF432460	-	xenoRefGene,sgpGene,ensGene,genscan,hinv70Coding,knownGene,nscanGene,refGene,geneid,acembly,ccdsGene	1.04e-22	23
chr11	35006119	35017668	AF052166	+	xenoRefGene,sgpGene,ensGene,genscan,hinv70Coding,knownGene,nscanGene,refGene,geneid,acembly,ccdsGene	1.07e-22	900
chr14	105860476	105861007	BC095493	+	xenoRefGene,sgpGene,ensGene,genscan,hinv70Coding,knownGene,nscanGene,refGene,geneid,acembly,ccdsGene	1.37e-22	259
chr11	130104161	130131768	BC071729	-	xenoRefGene,sgpGene,ensGene,genscan,hinv70Coding,knownGene,nscanGene,refGene,geneid,acembly,ccdsGene	1e-21	373
chr4	100478573	100479206	AF106046	-	xenoRefGene,sgpGene,ensGene,vegaGene,genscan,knownGene,nscanGene,geneid,refGene,acembly,ccdsGene	1.02e-21	143
chr4	73156779	73161371	BC016451	-	xenoRefGene,sgpGene,ensGene,vegaGene,genscan,knownGene,nscanGene,geneid,refGene,acembly,ccdsGene	1.03e-21	114
chr7	66270383	66273873	DQ230535	+	xenoRefGene,sgpGene,ensGene,vegaGene,genscan,knownGene,nscanGene,geneid,refGene,acembly,ccdsGene	1.08e-21	0
chr19	19030550	19039122	AK291916	+	xenoRefGene,sgpGene,ensGene,genscan,hinv70Coding,knownGene,nscanGene,refGene,geneid,acembly,ccdsGene	1e-20	27
chr11	47433580	47435150	BX647491	+	xenoRefGene,sgpGene,ensGene,genscan,hinv70Coding,knownGene,nscanGene,refGene,geneid,acembly,ccdsGene	1.02e-20	114
chr9	138438026	138441761	AJ251023	+	sgpGene,ensGene,vegaGene,genscan,hinv70Coding,knownGene,nscanGene,refGene,geneid,acembly,ccdsGene	1.04e-20	112
chr5	148747063	148747556	BC000014	+	xenoRefGene,sgpGene,ensGene,vegaGene,genscan,knownGene,nscanGene,geneid,refGene,acembly,ccdsGene	1.04e-20	486
chr20	62373497	62374341	AB044786	+	sgpGene,ensGene,vegaGene,genscan,hinv70Coding,knownGene,nscanGene,refGene,geneid,acembly,ccdsGene	1.09e-20	210
chr17	41168079	41174060	AK000237	-	xenoRefGene,sgpGene,ensGene,genscan,hinv70Coding,knownGene,nscanGene,refGene,geneid,acembly,ccdsGene	1.14e-20	343
chr11	64000299	64001743	BC051008	+	xenoRefGene,sgpGene,ensGene,genscan,hinv70Coding,knownGene,nscanGene,refGene,geneid,acembly,ccdsGene	4e-20	434
chr15	49493377	49620354	CR616580	+	xenoRefGene,sgpGene,ensGene,genscan,hinv70Coding,knownGene,nscanGene,refGene,geneid,acembly,ccdsGene	1e-19	119
chr8	144772278	144776697	AB527911	+	xenoRefGene,sgpGene,ensGene,genscan,hinv70Coding,knownGene,nscanGene,refGene,geneid,acembly,ccdsGene	1e-19	35
chr12	120941589	120966944	AB590926	-	xenoRefGene,sgpGene,ensGene,genscan,hinv70Coding,knownGene,nscanGene,refGene,geneid,acembly,ccdsGene	1.01e-19	478
chr9	133858479	133884826	BC172255	+	xenoRefGene,sgpGene,ensGene,vegaGene,genscan,hinv70Coding,knownGene,nscanGene,refGene,acembly,ccdsGene	1.02e-19	34
chr16	88930165	88933014	EU190484	-	xenoRefGene,sgpGene,ensGene,genscan,hinv70Coding,knownGene,nscanGene,refGene,geneid,acembly,ccdsGene	1.03e-19	12
chr17	43100958	43112498	BC033299	-	xenoRefGene,sgpGene,ensGene,genscan,hinv70Coding,knownGene,nscanGene,refGene,geneid,acembly,ccdsGene	1.09e-19	11
chr12	58023660	58025915	JF432494	-	xenoRefGene,sgpGene,ensGene,genscan,hinv70Coding,knownGene,nscanGene,refGene,geneid,acembly,ccdsGene	1.2e-19	10
chr7	76143393	76144362	BC128439	-	xenoRefGene,sgpGene,ensGene,vegaGene,genscan,knownGene,nscanGene,geneid,refGene,acembly,ccdsGene	1.61e-19	158
chr12	112229951	112241756	M54931	+	xenoRefGene,sgpGene,ensGene,genscan,hinv70Coding,knownGene,nscanGene,refGene,geneid,acembly,ccdsGene	1e-18	243
chr19	56896241	56904601	BC011796	-	xenoRefGene,sgpGene,ensGene,genscan,hinv70Coding,knownGene,nscanGene,refGene,geneid,acembly,ccdsGene	1.01e-18	347
chr11	61283467	61291879	BC042495	-	xenoRefGene,sgpGene,ensGene,genscan,hinv70Coding,knownGene,nscanGene,refGene,geneid,acembly,ccdsGene	1.01e-18	151
chr17	79108301	79139738	AK131529	-	xenoRefGene,sgpGene,ensGene,vegaGene,genscan,hinv70Coding,knownGene,geneid,refGene,acembly,ccdsGene	1.02e-18	900
chr19	51376768	51382346	AY429510	+	xenoRefGene,sgpGene,ensGene,genscan,hinv70Coding,knownGene,nscanGene,refGene,geneid,acembly,ccdsGene	1.24e-18	528
chr10	131973353	131977606	BC014372	+	xenoRefGene,sgpGene,ensGene,vegaGene,hinv70Coding,knownGene,nscanGene,geneid,refGene,acembly,ccdsGene	1e-17	102
chr19	4523904	4534086	BC033570	-	xenoRefGene,sgpGene,ensGene,genscan,hinv70Coding,knownGene,nscanGene,refGene,geneid,acembly,ccdsGene	1.01e-17	498
chr7	22200136	22233279	CU691676	-	xenoRefGene,sgpGene,ensGene,vegaGene,genscan,hinv70Coding,knownGene,nscanGene,geneid,refGene,acembly	1.01e-17	113
chr17	78225200	78226424	AF331524	+	xenoRefGene,sgpGene,ensGene,vegaGene,genscan,hinv70Coding,knownGene,nscanGene,refGene,acembly,ccdsGene	1.02e-17	28
chr8	28928022	28950339	AK000240	-	xenoRefGene,sgpGene,ensGene,vegaGene,genscan,hinv70Coding,knownGene,nscanGene,geneid,refGene,acembly	1.04e-17	112
chr19	10624492	10625687	AK094880	-	xenoRefGene,sgpGene,ensGene,genscan,hinv70Coding,knownGene,nscanGene,refGene,geneid,acembly,ccdsGene	1.08e-17	383
chr18	47563219	47721163	BC032511	-	xenoRefGene,sgpGene,ensGene,genscan,hinv70Coding,knownGene,nscanGene,refGene,geneid,acembly,ccdsGene	1.09e-17	288
chr11	89059925	89224415	BC034780	-	xenoRefGene,sgpGene,ensGene,genscan,hinv70Coding,knownGene,nscanGene,refGene,geneid,acembly,ccdsGene	1.16e-17	113
chr11	125496721	125525211	CR591943	+	xenoRefGene,sgpGene,ensGene,genscan,hinv70Coding,knownGene,nscanGene,refGene,geneid,acembly,ccdsGene	1e-16	139
chr19	11468349	11476038	AY339628	+	xenoRefGene,sgpGene,ensGene,genscan,hinv70Coding,knownGene,nscanGene,refGene,geneid,acembly,ccdsGene	1.01e-16	900
chr19	51628231	51633333	AK315272	+	xenoRefGene,sgpGene,ensGene,genscan,hinv70Coding,knownGene,nscanGene,refGene,geneid,acembly,ccdsGene	1.03e-16	38
chr5	102326105	102338737	U19965	+	xenoRefGene,sgpGene,ensGene,vegaGene,genscan,knownGene,nscanGene,geneid,refGene,acembly,ccdsGene	1.19e-16	48
chr12	11803061	12043982	AK289441	+	xenoRefGene,sgpGene,ensGene,genscan,hinv70Coding,knownGene,nscanGene,refGene,geneid,acembly,ccdsGene	1.02e-15	142
chr11	64060413	64064711	CU689656	+	xenoRefGene,sgpGene,ensGene,genscan,hinv70Coding,knownGene,nscanGene,refGene,geneid,acembly,ccdsGene	1.05e-15	16
chr19	35550821	35556492	CR597177	+	xenoRefGene,sgpGene,ensGene,genscan,hinv70Coding,knownGene,nscanGene,refGene,geneid,acembly,ccdsGene	1.06e-15	421
chr13	100888132	100909849	Z36837	+	xenoRefGene,sgpGene,ensGene,vegaGene,genscan,knownGene,nscanGene,geneid,refGene,acembly,ccdsGene	1.15e-15	69
chr11	125763695	125765223	BC013427	-	xenoRefGene,sgpGene,ensGene,genscan,hinv70Coding,knownGene,nscanGene,refGene,geneid,acembly,ccdsGene	1.19e-15	157
chr16	30510055	30510779	AK123224	-	xenoRefGene,sgpGene,ensGene,genscan,hinv70Coding,knownGene,nscanGene,refGene,geneid,acembly,ccdsGene	1e-14	131
chr6	168457778	168464397	AK316478	-	sgpGene,ensGene,vegaGene,genscan,hinv70Coding,knownGene,nscanGene,refGene,geneid,acembly,ccdsGene	1.02e-14	406
chr19	44721945	44739555	CU690434	+	xenoRefGene,sgpGene,ensGene,genscan,hinv70Coding,knownGene,nscanGene,refGene,geneid,acembly,ccdsGene	1.04e-14	16
chr18	21447881	21451395	L34156	+	xenoRefGene,sgpGene,ensGene,vegaGene,genscan,knownGene,nscanGene,geneid,refGene,acembly,ccdsGene	2.04e-14	34
chr4	155157134	155158327	AF169691	-	sgpGene,ensGene,vegaGene,genscan,hinv70Coding,knownGene,nscanGene,refGene,geneid,acembly,ccdsGene	1e-13	423
chr19	10662604	10663742	JF432562	+	xenoRefGene,sgpGene,ensGene,genscan,hinv70Coding,knownGene,nscanGene,refGene,geneid,acembly,ccdsGene	1.01e-12	201
chr11	104763079	104769141	AF486845	-	xenoRefGene,sgpGene,ensGene,vegaGene,genscan,hinv70Coding,knownGene,nscanGene,geneid,refGene,acembly	1.03e-12	256
chrX	54476734	54481881	CR617413	-	xenoRefGene,sgpGene,ensGene,vegaGene,genscan,knownGene,nscanGene,geneid,refGene,acembly,ccdsGene	1.08e-12	900
chr15	94841494	94884177	AL832717	+	xenoRefGene,sgpGene,ensGene,genscan,hinv70Coding,knownGene,nscanGene,refGene,geneid,acembly,ccdsGene	1.03e-11	269
chr10	34671850	34673057	AF177228	-	xenoRefGene,sgpGene,ensGene,vegaGene,genscan,knownGene,nscanGene,geneid,refGene,acembly,ccdsGene	1.04e-11	6
chr19	7704729	7706085	AF318317	+	xenoRefGene,sgpGene,ensGene,genscan,hinv70Coding,knownGene,nscanGene,refGene,geneid,acembly,ccdsGene	1.05e-11	588
chr5	175511965	175533121	BC028606	+	sgpGene,ensGene,vegaGene,genscan,hinv70Coding,knownGene,nscanGene,refGene,geneid,acembly,ccdsGene	1.07e-11	122
chr1	157718664	157746863	CU686705	-	sgpGene,ensGene,vegaGene,genscan,hinv70Coding,knownGene,nscanGene,refGene,geneid,acembly,ccdsGene	1.07e-11	16
chr19	45349783	45375279	CU678368	+	xenoRefGene,sgpGene,ensGene,genscan,hinv70Coding,knownGene,nscanGene,refGene,geneid,acembly,ccdsGene	1.12e-11	16
chr3	169102580	169402999	AK096400	+	xenoRefGene,sgpGene,ensGene,vegaGene,genscan,hinv70Coding,knownGene,nscanGene,geneid,refGene,acembly	1.13e-11	151
chr7	56155469	56156552	BC051327	-	xenoRefGene,sgpGene,ensGene,vegaGene,genscan,knownGene,nscanGene,geneid,refGene,acembly,ccdsGene	1e-10	133
chr17	11973157	12044576	AK316177	+	xenoRefGene,sgpGene,ensGene,genscan,hinv70Coding,knownGene,nscanGene,refGene,geneid,acembly,ccdsGene	1.01e-10	111
chr19	37382396	37406069	BC107131	-	xenoRefGene,sgpGene,ensGene,vegaGene,genscan,hinv70Coding,knownGene,nscanGene,geneid,refGene,acembly	1.05e-10	252
chr9	4118881	4125734	CU689796	-	xenoRefGene,sgpGene,ensGene,vegaGene,genscan,knownGene,nscanGene,geneid,refGene,acembly,ccdsGene	1.41e-10	107
chr7	148975294	148994168	BC041610	+	xenoRefGene,sgpGene,ensGene,vegaGene,genscan,hinv70Coding,knownGene,nscanGene,geneid,refGene,acembly	6.2e-10	347
chr5	151777705	151783949	BC016938	-	xenoRefGene,sgpGene,ensGene,vegaGene,genscan,knownGene,nscanGene,geneid,refGene,acembly,ccdsGene	1.01e-09	149
chr12	123414355	123419846	U66676	-	xenoRefGene,sgpGene,ensGene,genscan,hinv70Coding,knownGene,nscanGene,refGene,geneid,acembly,ccdsGene	1.03e-09	199
chr2	170377517	170382095	AY364252	+	xenoRefGene,sgpGene,ensGene,vegaGene,genscan,knownGene,nscanGene,geneid,refGene,acembly,ccdsGene	1.06e-08	0
chr16	3074327	3077656	AK075330	+	xenoRefGene,sgpGene,ensGene,genscan,hinv70Coding,knownGene,nscanGene,refGene,geneid,acembly,ccdsGene	1.07e-08	263
chr16	30370138	30370493	AK002101	-	xenoRefGene,sgpGene,ensGene,vegaGene,genscan,knownGene,nscanGene,geneid,refGene,acembly,ccdsGene	1.9e-08	900
chr13	52710274	52730326	AB529010	-	xenoRefGene,sgpGene,ensGene,vegaGene,genscan,hinv70Coding,knownGene,nscanGene,geneid,refGene,acembly	3.7e-06	479
chr22	51113069	51169738	AB569469	+	xenoRefGene,sgpGene,ensGene,genscan,hinv70Coding,knownGene,nscanGene,refGene,geneid,acembly,ccdsGene	3.7e-06	0
chr4	56768704	56770509	AB590476	+	xenoRefGene,sgpGene,ensGene,vegaGene,genscan,knownGene,nscanGene,geneid,refGene,acembly,ccdsGene	3.7e-06	244
chr1	40781336	40782795	AB590601	-	xenoRefGene,sgpGene,ensGene,vegaGene,genscan,knownGene,nscanGene,geneid,refGene,acembly,ccdsGene	3.7e-06	356
chr17	2323266	2405625	AB590976	-	xenoRefGene,sgpGene,ensGene,genscan,hinv70Coding,knownGene,nscanGene,refGene,geneid,acembly,ccdsGene	3.7e-06	31
chr5	149314281	149323763	AB593141	-	xenoRefGene,sgpGene,ensGene,vegaGene,genscan,knownGene,nscanGene,geneid,refGene,acembly,ccdsGene	3.7e-06	120
chr11	76062728	76091880	AF007393	-	xenoRefGene,sgpGene,ensGene,genscan,hinv70Coding,knownGene,nscanGene,refGene,geneid,acembly,ccdsGene	3.7e-06	0
chr8	1900993	1904915	AF009205	+	xenoRefGene,sgpGene,ensGene,vegaGene,genscan,knownGene,nscanGene,geneid,refGene,acembly,ccdsGene	3.7e-06	900
chr11	78565148	78780989	AF009227	-	xenoRefGene,sgpGene,ensGene,genscan,hinv70Coding,knownGene,nscanGene,refGene,geneid,acembly,ccdsGene	3.7e-06	333
chr12	49420201	49449107	AF010403	-	xenoRefGene,sgpGene,ensGene,genscan,hinv70Coding,knownGene,nscanGene,refGene,geneid,acembly,ccdsGene	3.7e-06	0
chr1	92470856	92479763	AF019085	+	xenoRefGene,sgpGene,ensGene,vegaGene,genscan,knownGene,nscanGene,geneid,refGene,acembly,ccdsGene	3.7e-06	107
chr11	7618892	7674450	AF034803	+	xenoRefGene,sgpGene,ensGene,genscan,hinv70Coding,knownGene,nscanGene,refGene,geneid,acembly,ccdsGene	3.7e-06	900
chr3	52522559	52523372	AF058290	+	sgpGene,ensGene,vegaGene,genscan,hinv70Coding,knownGene,nscanGene,refGene,geneid,acembly,ccdsGene	3.7e-06	130
chr13	110437136	110437491	AF073310	-	xenoRefGene,sgpGene,ensGene,vegaGene,genscan,hinv70Coding,knownGene,nscanGene,refGene,acembly,ccdsGene	3.7e-06	900
chr15	38781924	38852097	AF081197	-	xenoRefGene,sgpGene,ensGene,genscan,hinv70Coding,knownGene,nscanGene,refGene,geneid,acembly,ccdsGene	3.7e-06	101
chr2	169873309	169874566	AF091582	-	xenoRefGene,sgpGene,ensGene,vegaGene,hinv70Coding,knownGene,nscanGene,geneid,refGene,acembly,ccdsGene	3.7e-06	126
chr3	160138689	160141213	AF092564	+	xenoRefGene,sgpGene,ensGene,vegaGene,genscan,knownGene,nscanGene,geneid,refGene,acembly,ccdsGene	3.7e-06	117
chr8	68214701	68255399	AF111162	-	xenoRefGene,sgpGene,ensGene,vegaGene,genscan,knownGene,nscanGene,geneid,refGene,acembly,ccdsGene	3.7e-06	141
chr5	178154126	178155991	AF116030	-	xenoRefGene,sgpGene,ensGene,vegaGene,genscan,knownGene,nscanGene,geneid,refGene,acembly,ccdsGene	3.7e-06	204
chr10	79387129	79397041	AF118141	-	xenoRefGene,sgpGene,ensGene,vegaGene,hinv70Coding,knownGene,nscanGene,geneid,refGene,acembly,ccdsGene	3.7e-06	0
chr15	79063311	79103562	AF140675	-	xenoRefGene,sgpGene,ensGene,genscan,hinv70Coding,knownGene,nscanGene,refGene,geneid,acembly,ccdsGene	3.7e-06	12
chr12	108127988	108154292	AF144757	-	xenoRefGene,sgpGene,ensGene,genscan,hinv70Coding,knownGene,nscanGene,refGene,geneid,acembly,ccdsGene	3.7e-06	122
chr3	38988398	38991587	AF150882	-	xenoRefGene,sgpGene,ensGene,vegaGene,genscan,knownGene,nscanGene,geneid,refGene,acembly,ccdsGene	3.7e-06	900
chr9	112077150	112082426	AF153418	-	xenoRefGene,sgpGene,ensGene,vegaGene,hinv70Coding,knownGene,nscanGene,geneid,refGene,acembly,ccdsGene	3.7e-06	293
chr12	62654195	62798153	AF153604	+	xenoRefGene,sgpGene,ensGene,genscan,hinv70Coding,knownGene,nscanGene,refGene,geneid,acembly,ccdsGene	3.7e-06	57
chr16	69728142	69729039	AF163836	+	xenoRefGene,sgpGene,ensGene,vegaGene,genscan,knownGene,nscanGene,geneid,refGene,acembly,ccdsGene	3.7e-06	0
chr9	37537940	37541181	AF176705	-	xenoRefGene,sgpGene,ensGene,vegaGene,genscan,knownGene,nscanGene,geneid,refGene,acembly,ccdsGene	3.7e-06	422
chr11	2443551	2444150	AF177473	-	xenoRefGene,sgpGene,ensGene,vegaGene,genscan,knownGene,nscanGene,geneid,refGene,acembly,ccdsGene	3.7e-06	900
chr19	48182581	48206045	AF182077	+	xenoRefGene,sgpGene,ensGene,genscan,hinv70Coding,knownGene,nscanGene,refGene,geneid,acembly,ccdsGene	3.7e-06	900
chr12	116421177	116457072	AB028948	-	xenoRefGene,sgpGene,ensGene,genscan,hinv70Coding,knownGene,nscanGene,refGene,geneid,acembly,ccdsGene	3.7e-06	900
chr22	51041561	51049206	AF218778	+	xenoRefGene,sgpGene,ensGene,vegaGene,genscan,hinv70Coding,knownGene,nscanGene,geneid,refGene,acembly	3.7e-06	0
chr14	21792788	21819371	AF265667	+	xenoRefGene,sgpGene,ensGene,genscan,hinv70Coding,knownGene,nscanGene,refGene,geneid,acembly,ccdsGene	3.7e-06	116
chr19	47568457	47615841	AB028987	-	xenoRefGene,sgpGene,ensGene,genscan,hinv70Coding,knownGene,nscanGene,refGene,geneid,acembly,ccdsGene	3.7e-06	900
chrX	112054621	112058586	AB028994	-	xenoRefGene,sgpGene,ensGene,vegaGene,genscan,knownGene,nscanGene,geneid,refGene,acembly,ccdsGene	3.7e-06	0
chr3	187003844	187009416	AF284421	-	xenoRefGene,sgpGene,ensGene,vegaGene,genscan,knownGene,nscanGene,geneid,refGene,acembly,ccdsGene	3.7e-06	196
chr1	185119624	185125796	AF288399	-	xenoRefGene,sgpGene,ensGene,vegaGene,genscan,hinv70Coding,knownGene,nscanGene,refGene,acembly,ccdsGene	3.7e-06	900
chr22	50304255	50307033	AF318343	-	xenoRefGene,sgpGene,ensGene,vegaGene,genscan,knownGene,nscanGene,geneid,refGene,acembly,ccdsGene	3.7e-06	149
chr9	77473664	77502740	AF350881	-	sgpGene,ensGene,vegaGene,genscan,hinv70Coding,knownGene,nscanGene,refGene,geneid,acembly,ccdsGene	3.7e-06	900
chr1	90050348	90058330	AF385436	+	xenoRefGene,sgpGene,ensGene,vegaGene,genscan,knownGene,nscanGene,geneid,refGene,acembly,ccdsGene	3.7e-06	900
chr3	98614226	98620153	AF387547	-	xenoRefGene,ensGene,vegaGene,genscan,hinv70Coding,knownGene,nscanGene,refGene,geneid,acembly,ccdsGene	3.7e-06	11
chr9	32630099	32635577	AF390562	-	xenoRefGene,sgpGene,ensGene,vegaGene,genscan,hinv70Coding,knownGene,nscanGene,geneid,refGene,acembly	3.7e-06	900
chr19	58489670	58514449	AF455357	-	xenoRefGene,sgpGene,ensGene,genscan,hinv70Coding,knownGene,nscanGene,refGene,geneid,acembly,ccdsGene	3.7e-06	900
chr12	104200707	104208715	AB032773	-	xenoRefGene,sgpGene,ensGene,vegaGene,genscan,knownGene,nscanGene,geneid,refGene,acembly,ccdsGene	3.7e-06	542
chr12	113595320	113623256	AF478457	-	xenoRefGene,sgpGene,ensGene,genscan,hinv70Coding,knownGene,nscanGene,refGene,geneid,acembly,ccdsGene	3.7e-06	900
chr15	40295470	40327283	AJ243428	+	xenoRefGene,sgpGene,ensGene,genscan,hinv70Coding,knownGene,nscanGene,refGene,geneid,acembly,ccdsGene	3.7e-06	11
chr5	170723018	170725766	AJ288953	+	xenoRefGene,sgpGene,ensGene,vegaGene,genscan,knownGene,nscanGene,geneid,refGene,acembly,ccdsGene	3.7e-06	900
chr9	96079913	96082649	AK000694	+	xenoRefGene,sgpGene,ensGene,vegaGene,genscan,hinv70Coding,knownGene,nscanGene,refGene,acembly,ccdsGene	3.7e-06	900
chr1	197094321	197097620	AK001380	-	xenoRefGene,sgpGene,ensGene,vegaGene,genscan,knownGene,nscanGene,geneid,refGene,acembly,ccdsGene	3.7e-06	850
chr12	102139743	102163855	AB033034	-	xenoRefGene,sgpGene,ensGene,genscan,hinv70Coding,knownGene,nscanGene,refGene,geneid,acembly,ccdsGene	3.7e-06	310
chr11	129770166	129817301	AB033057	-	xenoRefGene,sgpGene,ensGene,genscan,hinv70Coding,knownGene,nscanGene,refGene,geneid,acembly,ccdsGene	3.7e-06	0
chr14	92597328	92628086	AK001912	+	xenoRefGene,sgpGene,ensGene,genscan,hinv70Coding,knownGene,nscanGene,refGene,geneid,acembly,ccdsGene	3.7e-06	900
chr18	22642677	22806027	AK021452	-	xenoRefGene,sgpGene,ensGene,genscan,hinv70Coding,knownGene,nscanGene,refGene,geneid,acembly,ccdsGene	3.7e-06	165
chr12	85431954	85450174	AK022365	+	xenoRefGene,sgpGene,ensGene,genscan,hinv70Coding,knownGene,nscanGene,refGene,geneid,acembly,ccdsGene	3.7e-06	112
chr3	10109001	10114555	AK022613	+	xenoRefGene,sgpGene,ensGene,vegaGene,genscan,knownGene,nscanGene,geneid,refGene,acembly,ccdsGene	3.7e-06	110
chr17	80788020	80790330	AK023903	-	xenoRefGene,sgpGene,ensGene,genscan,hinv70Coding,knownGene,nscanGene,refGene,geneid,acembly,ccdsGene	3.7e-06	900
chr20	3675570	3677233	AK024462	-	xenoRefGene,sgpGene,ensGene,vegaGene,genscan,knownGene,nscanGene,geneid,refGene,acembly,ccdsGene	3.7e-06	106
chr9	131671600	131678375	AK024649	+	xenoRefGene,sgpGene,ensGene,vegaGene,genscan,knownGene,nscanGene,geneid,refGene,acembly,ccdsGene	3.7e-06	900
chr14	55034637	55255637	AK024652	+	xenoRefGene,sgpGene,ensGene,genscan,hinv70Coding,knownGene,nscanGene,refGene,geneid,acembly,ccdsGene	3.7e-06	1
chr11	108382504	108383893	AK025008	-	xenoRefGene,sgpGene,ensGene,genscan,hinv70Coding,knownGene,nscanGene,refGene,geneid,acembly,ccdsGene	3.7e-06	22
chr12	56525094	56537644	AK025463	+	xenoRefGene,sgpGene,ensGene,genscan,hinv70Coding,knownGene,nscanGene,refGene,geneid,acembly,ccdsGene	3.7e-06	107
chr13	111160568	111164281	AK025912	+	xenoRefGene,sgpGene,ensGene,vegaGene,genscan,knownGene,nscanGene,geneid,refGene,acembly,ccdsGene	3.7e-06	900
chr5	176719159	176720833	AK026066	+	xenoRefGene,sgpGene,ensGene,vegaGene,genscan,knownGene,nscanGene,geneid,refGene,acembly,ccdsGene	3.7e-06	900
chr6	42657408	42658770	AK026948	+	xenoRefGene,sgpGene,ensGene,vegaGene,genscan,knownGene,nscanGene,geneid,refGene,acembly,ccdsGene	3.7e-06	900
chr1	170964598	170967295	AK027203	+	sgpGene,ensGene,vegaGene,genscan,hinv70Coding,knownGene,nscanGene,refGene,geneid,acembly,ccdsGene	3.7e-06	190
chr5	57753410	57753911	AK027851	-	xenoRefGene,sgpGene,ensGene,vegaGene,genscan,knownGene,nscanGene,geneid,refGene,acembly,ccdsGene	3.7e-06	900
chr1	85595795	85598538	AK054629	+	xenoRefGene,sgpGene,ensGene,vegaGene,genscan,knownGene,nscanGene,geneid,refGene,acembly,ccdsGene	3.7e-06	900
chr6	56418453	56420143	AK055189	-	xenoRefGene,sgpGene,ensGene,vegaGene,genscan,knownGene,nscanGene,geneid,refGene,acembly,ccdsGene	3.7e-06	900
chr19	56918483	56935735	AK055592	+	xenoRefGene,sgpGene,ensGene,genscan,hinv70Coding,knownGene,nscanGene,refGene,geneid,acembly,ccdsGene	3.7e-06	193
chr17	48456928	48457673	AK055926	+	xenoRefGene,sgpGene,ensGene,vegaGene,genscan,hinv70Coding,knownGene,nscanGene,refGene,acembly,ccdsGene	3.7e-06	900
chr6	148867282	148869431	AK074249	+	xenoRefGene,sgpGene,ensGene,vegaGene,genscan,knownGene,nscanGene,geneid,refGene,acembly,ccdsGene	3.7e-06	900
chr19	7511952	7532151	AK074372	+	xenoRefGene,sgpGene,ensGene,genscan,hinv70Coding,knownGene,nscanGene,refGene,geneid,acembly,ccdsGene	3.7e-06	4
chr19	33693878	33698480	AK074751	+	xenoRefGene,sgpGene,ensGene,genscan,hinv70Coding,knownGene,nscanGene,refGene,geneid,acembly,ccdsGene	3.7e-06	900
chr19	47177576	47219627	AK092896	-	xenoRefGene,sgpGene,ensGene,genscan,hinv70Coding,knownGene,nscanGene,refGene,geneid,acembly,ccdsGene	3.7e-06	900
chr12	53874904	53881175	AK094195	-	xenoRefGene,sgpGene,ensGene,genscan,hinv70Coding,knownGene,nscanGene,refGene,geneid,acembly,ccdsGene	3.7e-06	900
chr11	101793375	101868370	AK095004	+	xenoRefGene,sgpGene,ensGene,genscan,hinv70Coding,knownGene,nscanGene,refGene,geneid,acembly,ccdsGene	3.7e-06	900
chr15	65627759	65628150	AK095529	-	xenoRefGene,sgpGene,ensGene,vegaGene,genscan,knownGene,nscanGene,geneid,refGene,acembly,ccdsGene	3.7e-06	178
chr1	53282300	53287115	AK095643	+	xenoRefGene,sgpGene,ensGene,vegaGene,hinv70Coding,knownGene,nscanGene,geneid,refGene,acembly,ccdsGene	3.7e-06	18
chr3	3076474	3078863	AK095729	+	xenoRefGene,sgpGene,ensGene,vegaGene,genscan,knownGene,nscanGene,geneid,refGene,acembly,ccdsGene	3.7e-06	900
chr12	105428077	105478214	AK095827	-	xenoRefGene,sgpGene,ensGene,genscan,hinv70Coding,knownGene,nscanGene,refGene,geneid,acembly,ccdsGene	3.7e-06	22
chr9	32544324	32552432	AB045732	-	xenoRefGene,sgpGene,ensGene,vegaGene,genscan,hinv70Coding,knownGene,geneid,refGene,acembly,ccdsGene	3.7e-06	900
chr12	51100347	51138620	AK097369	+	xenoRefGene,sgpGene,ensGene,genscan,hinv70Coding,knownGene,nscanGene,refGene,geneid,acembly,ccdsGene	3.7e-06	145
chr1	228469668	228492160	AB046776	+	xenoRefGene,sgpGene,ensGene,vegaGene,genscan,hinv70Coding,knownGene,nscanGene,geneid,refGene,acembly	3.7e-06	900
chr17	60788614	60814667	AK097506	-	xenoRefGene,sgpGene,ensGene,genscan,hinv70Coding,knownGene,nscanGene,refGene,geneid,acembly,ccdsGene	3.7e-06	15
chr17	19753087	19769049	AK098316	-	xenoRefGene,sgpGene,ensGene,vegaGene,hinv70Coding,knownGene,nscanGene,geneid,refGene,acembly,ccdsGene	3.7e-06	269
chr12	42853613	42866318	AK122881	-	xenoRefGene,sgpGene,ensGene,genscan,hinv70Coding,knownGene,nscanGene,refGene,geneid,acembly,ccdsGene	3.7e-06	900
chr10	49420051	49459753	AK123038	-	sgpGene,ensGene,vegaGene,genscan,hinv70Coding,knownGene,nscanGene,refGene,geneid,acembly,ccdsGene	3.7e-06	47
chr6	152712680	152730340	AK123135	-	sgpGene,ensGene,vegaGene,genscan,hinv70Coding,knownGene,nscanGene,refGene,geneid,acembly,ccdsGene	3.7e-06	900
chr3	130159065	130202883	AK123718	+	xenoRefGene,sgpGene,ensGene,vegaGene,genscan,hinv70Coding,knownGene,nscanGene,geneid,refGene,acembly	3.7e-06	188
chr19	34922831	34960123	AK124730	+	xenoRefGene,sgpGene,ensGene,genscan,hinv70Coding,knownGene,nscanGene,refGene,geneid,acembly,ccdsGene	3.7e-06	900
chr12	31540534	31653492	AK125323	-	xenoRefGene,sgpGene,ensGene,genscan,hinv70Coding,knownGene,nscanGene,refGene,geneid,acembly,ccdsGene	3.7e-06	151
chr10	61432671	61443854	AK125791	-	xenoRefGene,sgpGene,ensGene,vegaGene,genscan,knownGene,nscanGene,geneid,refGene,acembly,ccdsGene	3.7e-06	109
chr4	113460705	113508707	AK126054	-	xenoRefGene,sgpGene,ensGene,vegaGene,genscan,hinv70Coding,knownGene,nscanGene,geneid,refGene,acembly	3.7e-06	100
chr16	712331	712679	AK126622	+	xenoRefGene,sgpGene,ensGene,genscan,hinv70Coding,knownGene,nscanGene,refGene,geneid,acembly,ccdsGene	3.7e-06	112
chr16	23119504	23159959	AK126752	-	xenoRefGene,sgpGene,ensGene,vegaGene,genscan,knownGene,nscanGene,geneid,refGene,acembly,ccdsGene	3.7e-06	101
chr5	5461537	5462006	AK126937	+	sgpGene,ensGene,vegaGene,genscan,hinv70Coding,knownGene,nscanGene,refGene,geneid,acembly,ccdsGene	3.7e-06	243
chr15	33066509	33359029	AK127078	-	xenoRefGene,sgpGene,ensGene,genscan,hinv70Coding,knownGene,nscanGene,refGene,geneid,acembly,ccdsGene	3.7e-06	0
chr2	207169861	207170270	AK127271	+	sgpGene,ensGene,vegaGene,genscan,hinv70Coding,knownGene,nscanGene,refGene,geneid,acembly,ccdsGene	3.7e-06	253
chr1	228524802	228560121	AB046859	+	xenoRefGene,sgpGene,ensGene,vegaGene,genscan,hinv70Coding,knownGene,nscanGene,geneid,refGene,acembly	3.7e-06	900
chr3	141884227	141944297	AK127641	-	xenoRefGene,sgpGene,ensGene,vegaGene,genscan,hinv70Coding,knownGene,nscanGene,geneid,refGene,acembly	3.7e-06	120
chr11	34093299	34120912	AK127972	+	xenoRefGene,sgpGene,ensGene,genscan,hinv70Coding,knownGene,nscanGene,refGene,geneid,acembly,ccdsGene	3.7e-06	232
chr11	32624357	32676392	AK128159	-	xenoRefGene,sgpGene,ensGene,genscan,hinv70Coding,knownGene,nscanGene,refGene,geneid,acembly,ccdsGene	3.7e-06	900
chr19	57930944	57932847	AK128471	+	xenoRefGene,sgpGene,ensGene,genscan,hinv70Coding,knownGene,nscanGene,refGene,geneid,acembly,ccdsGene	3.7e-06	520
chr17	7707670	7733652	AK128517	+	xenoRefGene,sgpGene,ensGene,genscan,hinv70Coding,knownGene,nscanGene,refGene,geneid,acembly,ccdsGene	3.7e-06	33
chr7	48431736	48443280	AK128570	+	xenoRefGene,sgpGene,ensGene,vegaGene,genscan,knownGene,nscanGene,geneid,refGene,acembly,ccdsGene	3.7e-06	900
chr10	27335427	27339988	AK128577	-	xenoRefGene,ensGene,vegaGene,genscan,hinv70Coding,knownGene,nscanGene,refGene,geneid,acembly,ccdsGene	3.7e-06	900
chr16	20570769	20575991	AK129944	-	xenoRefGene,sgpGene,ensGene,vegaGene,genscan,knownGene,nscanGene,geneid,refGene,acembly,ccdsGene	3.7e-06	114
chr3	100387949	100413588	AK131069	+	xenoRefGene,sgpGene,ensGene,vegaGene,genscan,knownGene,nscanGene,geneid,refGene,acembly,ccdsGene	3.7e-06	109
chr15	43038040	43170815	AK131372	-	xenoRefGene,sgpGene,ensGene,genscan,hinv70Coding,knownGene,nscanGene,refGene,geneid,acembly,ccdsGene	3.7e-06	900
chr15	82336954	82337791	AK131424	-	xenoRefGene,sgpGene,ensGene,vegaGene,genscan,knownGene,nscanGene,geneid,refGene,acembly,ccdsGene	3.7e-06	315
chr5	112927875	112929000	AK131450	+	xenoRefGene,sgpGene,ensGene,vegaGene,hinv70Coding,knownGene,nscanGene,geneid,refGene,acembly,ccdsGene	3.7e-06	900
chr3	49373029	49377357	AK222725	-	xenoRefGene,sgpGene,ensGene,vegaGene,genscan,knownGene,nscanGene,geneid,refGene,acembly,ccdsGene	3.7e-06	112
chr20	6031631	6032792	AK290123	-	sgpGene,ensGene,vegaGene,genscan,hinv70Coding,knownGene,nscanGene,refGene,geneid,acembly,ccdsGene	3.7e-06	900
chr10	128019078	128076627	AK291629	-	xenoRefGene,sgpGene,ensGene,vegaGene,genscan,hinv70Coding,knownGene,geneid,refGene,acembly,ccdsGene	3.7e-06	900
chr19	55798463	55823434	AB058714	+	xenoRefGene,sgpGene,ensGene,genscan,hinv70Coding,knownGene,nscanGene,refGene,geneid,acembly,ccdsGene	3.7e-06	305
chr17	67270111	67310556	AK292592	-	xenoRefGene,sgpGene,ensGene,genscan,hinv70Coding,knownGene,nscanGene,refGene,geneid,acembly,ccdsGene	3.7e-06	900
chr1	26899852	26900570	AK292722	+	xenoRefGene,sgpGene,ensGene,vegaGene,genscan,knownGene,nscanGene,geneid,refGene,acembly,ccdsGene	3.7e-06	26
chr1	206557404	206627500	AK293335	+	xenoRefGene,sgpGene,ensGene,vegaGene,genscan,hinv70Coding,knownGene,nscanGene,geneid,refGene,acembly	3.7e-06	303
chr19	2997844	3028780	AK293407	-	xenoRefGene,sgpGene,ensGene,genscan,hinv70Coding,knownGene,nscanGene,refGene,geneid,acembly,ccdsGene	3.7e-06	900
chr19	47940794	47969660	AK293457	-	xenoRefGene,sgpGene,ensGene,genscan,hinv70Coding,knownGene,nscanGene,refGene,geneid,acembly,ccdsGene	3.7e-06	115
chr19	58437609	58443863	AK293723	-	xenoRefGene,sgpGene,ensGene,genscan,hinv70Coding,knownGene,nscanGene,refGene,geneid,acembly,ccdsGene	3.7e-06	900
chr4	2341382	2343205	AK293775	-	xenoRefGene,sgpGene,ensGene,vegaGene,genscan,knownGene,nscanGene,geneid,refGene,acembly,ccdsGene	3.7e-06	13
chr1	183947654	184006229	AK293973	-	xenoRefGene,sgpGene,ensGene,vegaGene,genscan,knownGene,nscanGene,geneid,refGene,acembly,ccdsGene	3.7e-06	120
chr3	32030571	32032468	AK294003	+	sgpGene,ensGene,vegaGene,genscan,hinv70Coding,knownGene,nscanGene,refGene,geneid,acembly,ccdsGene	3.7e-06	549
chr12	19407991	19522719	AK294739	+	xenoRefGene,sgpGene,ensGene,genscan,hinv70Coding,knownGene,nscanGene,refGene,geneid,acembly,ccdsGene	3.7e-06	217
chr19	19145018	19168434	AK295488	+	xenoRefGene,sgpGene,ensGene,genscan,hinv70Coding,knownGene,nscanGene,refGene,geneid,acembly,ccdsGene	3.7e-06	660
chr8	61757834	61778490	AK295751	+	xenoRefGene,sgpGene,ensGene,genscan,hinv70Coding,knownGene,nscanGene,refGene,geneid,acembly,ccdsGene	3.7e-06	163
chr1	20637094	20680744	AK295797	+	xenoRefGene,sgpGene,ensGene,vegaGene,genscan,hinv70Coding,knownGene,nscanGene,geneid,refGene,acembly	3.7e-06	900
chr17	38324479	38328250	AK296682	+	xenoRefGene,ensGene,vegaGene,genscan,hinv70Coding,knownGene,nscanGene,refGene,geneid,acembly,ccdsGene	3.7e-06	900
chr3	178948164	178951882	AK297203	+	xenoRefGene,sgpGene,ensGene,vegaGene,genscan,knownGene,nscanGene,geneid,refGene,acembly,ccdsGene	3.7e-06	900
chr19	36360439	36370341	AK297339	+	xenoRefGene,sgpGene,ensGene,genscan,hinv70Coding,knownGene,nscanGene,refGene,geneid,acembly,ccdsGene	3.7e-06	23
chr18	29868166	29890156	AK297430	-	xenoRefGene,sgpGene,ensGene,vegaGene,genscan,knownGene,nscanGene,geneid,refGene,acembly,ccdsGene	3.7e-06	900
chr19	47225310	47242070	AK297637	-	xenoRefGene,sgpGene,ensGene,genscan,hinv70Coding,knownGene,nscanGene,refGene,geneid,acembly,ccdsGene	3.7e-06	900
chr19	18893703	18902078	AK297798	-	xenoRefGene,sgpGene,ensGene,genscan,hinv70Coding,knownGene,nscanGene,refGene,geneid,acembly,ccdsGene	3.7e-06	900
chr7	128043808	128045821	AK297943	-	xenoRefGene,sgpGene,ensGene,vegaGene,genscan,knownGene,nscanGene,geneid,refGene,acembly,ccdsGene	3.7e-06	670
chr16	16315688	16317256	AK298295	-	xenoRefGene,sgpGene,ensGene,vegaGene,genscan,knownGene,nscanGene,geneid,refGene,acembly,ccdsGene	3.7e-06	232
chr2	44571724	44573407	AB007896	-	xenoRefGene,sgpGene,ensGene,vegaGene,genscan,hinv70Coding,knownGene,nscanGene,refGene,acembly,ccdsGene	3.7e-06	153
chr11	20099650	20101610	AK298346	+	xenoRefGene,sgpGene,ensGene,vegaGene,genscan,knownGene,nscanGene,geneid,refGene,acembly,ccdsGene	3.7e-06	12
chrX	123229299	123234424	AK298633	+	xenoRefGene,sgpGene,ensGene,vegaGene,genscan,knownGene,nscanGene,geneid,refGene,acembly,ccdsGene	3.7e-06	305
chr21	22906977	22910167	AK299054	+	xenoRefGene,sgpGene,ensGene,vegaGene,genscan,knownGene,nscanGene,geneid,refGene,acembly,ccdsGene	3.7e-06	900
chr8	26510913	26513131	AK299077	+	xenoRefGene,sgpGene,ensGene,vegaGene,genscan,knownGene,nscanGene,geneid,refGene,acembly,ccdsGene	3.7e-06	191
chr18	33689557	33706217	AK299102	-	xenoRefGene,sgpGene,ensGene,genscan,hinv70Coding,knownGene,nscanGene,refGene,geneid,acembly,ccdsGene	3.7e-06	170
chr12	48057288	48090126	AK299465	-	xenoRefGene,sgpGene,ensGene,genscan,hinv70Coding,knownGene,nscanGene,refGene,geneid,acembly,ccdsGene	3.7e-06	399
chr2	157436300	157439305	AK299645	+	xenoRefGene,sgpGene,ensGene,vegaGene,genscan,knownGene,nscanGene,geneid,refGene,acembly,ccdsGene	3.7e-06	900
chr8	21861541	21862506	AK299848	+	xenoRefGene,sgpGene,ensGene,vegaGene,genscan,knownGene,nscanGene,geneid,refGene,acembly,ccdsGene	3.7e-06	900
chr9	119144772	119158788	AK300129	+	xenoRefGene,sgpGene,ensGene,vegaGene,genscan,knownGene,nscanGene,geneid,refGene,acembly,ccdsGene	3.7e-06	198
chr4	25792196	25803905	AK300219	-	xenoRefGene,sgpGene,ensGene,vegaGene,genscan,knownGene,nscanGene,geneid,refGene,acembly,ccdsGene	3.7e-06	324
chr19	11200224	11241990	AK300313	+	xenoRefGene,sgpGene,ensGene,genscan,hinv70Coding,knownGene,nscanGene,refGene,geneid,acembly,ccdsGene	3.7e-06	682
chr19	58384672	58400170	AK300483	-	xenoRefGene,sgpGene,ensGene,genscan,hinv70Coding,knownGene,nscanGene,refGene,geneid,acembly,ccdsGene	3.7e-06	900
chr19	48626232	48643393	AK300607	-	xenoRefGene,sgpGene,ensGene,genscan,hinv70Coding,knownGene,nscanGene,refGene,geneid,acembly,ccdsGene	3.7e-06	900
chrX	2852874	2877741	AK301004	-	xenoRefGene,ensGene,vegaGene,genscan,hinv70Coding,knownGene,nscanGene,refGene,geneid,acembly,ccdsGene	3.7e-06	900
chr19	17638149	17662705	AK301159	+	xenoRefGene,sgpGene,ensGene,genscan,hinv70Coding,knownGene,nscanGene,refGene,geneid,acembly,ccdsGene	3.7e-06	50
chr17	73560510	73568111	AK301204	+	xenoRefGene,sgpGene,ensGene,genscan,hinv70Coding,knownGene,nscanGene,refGene,geneid,acembly,ccdsGene	3.7e-06	110
chr10	121677556	121677905	AK301517	+	xenoRefGene,sgpGene,ensGene,vegaGene,genscan,knownGene,nscanGene,geneid,refGene,acembly,ccdsGene	3.7e-06	153
chr17	78519429	78938128	AB082951	+	xenoRefGene,sgpGene,ensGene,genscan,hinv70Coding,knownGene,nscanGene,refGene,geneid,acembly,ccdsGene	3.7e-06	0
chr16	55536800	55539251	AK301536	+	xenoRefGene,sgpGene,ensGene,vegaGene,genscan,knownGene,nscanGene,geneid,refGene,acembly,ccdsGene	3.7e-06	140
chr6	7570796	7571616	AK301676	+	xenoRefGene,sgpGene,ensGene,vegaGene,genscan,knownGene,nscanGene,geneid,refGene,acembly,ccdsGene	3.7e-06	900
chr17	40003662	40004185	AK301797	+	xenoRefGene,sgpGene,ensGene,vegaGene,genscan,knownGene,nscanGene,geneid,refGene,acembly,ccdsGene	3.7e-06	900
chr5	167674442	167689813	AK302302	+	xenoRefGene,sgpGene,ensGene,vegaGene,genscan,hinv70Coding,knownGene,nscanGene,geneid,refGene,acembly	3.7e-06	121
chr1	92648152	92649421	AK302496	+	xenoRefGene,sgpGene,ensGene,vegaGene,genscan,knownGene,nscanGene,geneid,refGene,acembly,ccdsGene	3.7e-06	104
chr22	46795809	46804916	AK302517	-	sgpGene,ensGene,vegaGene,genscan,hinv70Coding,knownGene,nscanGene,refGene,geneid,acembly,ccdsGene	3.7e-06	115
chr13	113223573	113242219	AK302537	-	xenoRefGene,sgpGene,ensGene,vegaGene,genscan,knownGene,nscanGene,geneid,refGene,acembly,ccdsGene	3.7e-06	900
chr14	72085550	72205875	AK302650	+	xenoRefGene,sgpGene,ensGene,genscan,hinv70Coding,knownGene,nscanGene,refGene,geneid,acembly,ccdsGene	3.7e-06	900
chr2	108460130	108507183	AK302921	+	sgpGene,ensGene,vegaGene,genscan,hinv70Coding,knownGene,nscanGene,refGene,geneid,acembly,ccdsGene	3.7e-06	116
chr2	233704669	233708827	AK302998	+	xenoRefGene,sgpGene,ensGene,vegaGene,genscan,hinv70Coding,knownGene,geneid,refGene,acembly,ccdsGene	3.7e-06	900
chr11	102220732	102248911	AK303197	+	xenoRefGene,sgpGene,ensGene,genscan,hinv70Coding,knownGene,nscanGene,refGene,geneid,acembly,ccdsGene	3.7e-06	900
chr10	115345697	115347964	AK303948	+	xenoRefGene,sgpGene,ensGene,vegaGene,genscan,knownGene,nscanGene,geneid,refGene,acembly,ccdsGene	3.7e-06	900
chr15	52538226	52587833	AK304136	-	xenoRefGene,sgpGene,ensGene,genscan,hinv70Coding,knownGene,nscanGene,refGene,geneid,acembly,ccdsGene	3.7e-06	133
chr17	7134116	7137388	AK304229	-	xenoRefGene,sgpGene,ensGene,vegaGene,genscan,knownGene,nscanGene,geneid,refGene,acembly,ccdsGene	3.7e-06	900
chr1	173953757	173961893	AB095945	-	xenoRefGene,sgpGene,ensGene,vegaGene,genscan,knownGene,nscanGene,geneid,refGene,acembly,ccdsGene	3.7e-06	900
chr16	81891929	81973598	AK304722	+	xenoRefGene,sgpGene,ensGene,genscan,hinv70Coding,knownGene,nscanGene,refGene,geneid,acembly,ccdsGene	3.7e-06	900
chr20	9434109	9438061	AK307482	+	xenoRefGene,sgpGene,ensGene,vegaGene,genscan,knownGene,nscanGene,geneid,refGene,acembly,ccdsGene	3.7e-06	140
chr5	38528843	38530684	AK308158	-	xenoRefGene,sgpGene,ensGene,vegaGene,genscan,hinv70Coding,knownGene,nscanGene,refGene,acembly,ccdsGene	3.7e-06	164
chr15	69706804	69728960	AK308322	+	xenoRefGene,sgpGene,ensGene,genscan,hinv70Coding,knownGene,nscanGene,refGene,geneid,acembly,ccdsGene	3.7e-06	900
chr1	38184476	38197231	AK309089	-	xenoRefGene,sgpGene,ensGene,genscan,hinv70Coding,knownGene,nscanGene,refGene,geneid,acembly,ccdsGene	3.7e-06	900
chr8	101084458	101092368	AK309194	-	sgpGene,ensGene,vegaGene,genscan,hinv70Coding,knownGene,nscanGene,refGene,geneid,acembly,ccdsGene	3.7e-06	900
chr1	7812593	7826519	AK309727	+	xenoRefGene,sgpGene,ensGene,vegaGene,hinv70Coding,knownGene,nscanGene,geneid,refGene,acembly,ccdsGene	3.7e-06	719
chr2	107034011	107049714	AK310529	-	sgpGene,ensGene,vegaGene,genscan,hinv70Coding,knownGene,nscanGene,refGene,geneid,acembly,ccdsGene	3.7e-06	900
chr16	57684199	57695842	AK312405	+	xenoRefGene,sgpGene,ensGene,genscan,hinv70Coding,knownGene,nscanGene,refGene,geneid,acembly,ccdsGene	3.7e-06	900
chr14	57675328	57735366	AK312523	-	xenoRefGene,sgpGene,ensGene,genscan,hinv70Coding,knownGene,nscanGene,refGene,geneid,acembly,ccdsGene	3.7e-06	900
chr1	209969897	209974585	AK312857	-	xenoRefGene,sgpGene,ensGene,vegaGene,genscan,knownGene,nscanGene,geneid,refGene,acembly,ccdsGene	3.7e-06	204
chr17	41907475	41908612	AK313045	-	xenoRefGene,sgpGene,ensGene,vegaGene,genscan,knownGene,nscanGene,geneid,refGene,acembly,ccdsGene	3.7e-06	142
chr11	62760772	62782430	AK313187	-	xenoRefGene,sgpGene,ensGene,genscan,hinv70Coding,knownGene,nscanGene,refGene,geneid,acembly,ccdsGene	3.7e-06	115
chr18	59217462	59221423	AK313809	+	xenoRefGene,sgpGene,ensGene,vegaGene,genscan,knownGene,nscanGene,geneid,refGene,acembly,ccdsGene	3.7e-06	277
chr17	26862216	26864135	AK313878	+	xenoRefGene,sgpGene,ensGene,vegaGene,genscan,knownGene,nscanGene,geneid,refGene,acembly,ccdsGene	3.7e-06	198
chr1	180068123	180080134	AB007949	+	sgpGene,ensGene,vegaGene,genscan,hinv70Coding,knownGene,nscanGene,refGene,geneid,acembly,ccdsGene	3.7e-06	133
chr17	8812492	8814739	AK314186	-	xenoRefGene,sgpGene,ensGene,vegaGene,genscan,hinv70Coding,knownGene,nscanGene,refGene,acembly,ccdsGene	3.7e-06	125
chr11	68542814	68582942	AK314301	-	xenoRefGene,sgpGene,ensGene,genscan,hinv70Coding,knownGene,nscanGene,refGene,geneid,acembly,ccdsGene	3.7e-06	900
chr7	112423778	112424909	AK314460	-	xenoRefGene,sgpGene,ensGene,vegaGene,genscan,hinv70Coding,knownGene,nscanGene,refGene,acembly,ccdsGene	3.7e-06	900
chr12	100988682	101018666	AK315189	+	xenoRefGene,sgpGene,ensGene,genscan,hinv70Coding,knownGene,nscanGene,refGene,geneid,acembly,ccdsGene	3.7e-06	133
chr11	33373814	33375048	AK315277	+	xenoRefGene,sgpGene,ensGene,vegaGene,hinv70Coding,knownGene,nscanGene,geneid,refGene,acembly,ccdsGene	3.7e-06	114
chr19	17875214	17899111	AK316458	+	xenoRefGene,sgpGene,ensGene,genscan,hinv70Coding,knownGene,nscanGene,refGene,geneid,acembly,ccdsGene	3.7e-06	900
chr18	2750043	2802547	AL080138	+	xenoRefGene,sgpGene,ensGene,genscan,hinv70Coding,knownGene,nscanGene,refGene,geneid,acembly,ccdsGene	3.7e-06	900
chr10	95137186	95139620	AL096713	-	xenoRefGene,sgpGene,ensGene,vegaGene,genscan,knownGene,nscanGene,geneid,refGene,acembly,ccdsGene	3.7e-06	900
chr1	16265371	16265791	AL096858	+	xenoRefGene,sgpGene,ensGene,vegaGene,genscan,knownGene,nscanGene,geneid,refGene,acembly,ccdsGene	3.7e-06	900
chr20	61510164	61512209	AL133063	-	xenoRefGene,sgpGene,ensGene,vegaGene,genscan,hinv70Coding,knownGene,nscanGene,refGene,acembly,ccdsGene	3.7e-06	900
chr17	48600489	48600958	AL136765	+	xenoRefGene,sgpGene,ensGene,vegaGene,genscan,knownGene,nscanGene,geneid,refGene,acembly,ccdsGene	3.7e-06	117
chr2	110551771	110590537	AL136868	+	sgpGene,ensGene,vegaGene,genscan,hinv70Coding,knownGene,nscanGene,refGene,geneid,acembly,ccdsGene	3.7e-06	263
chr11	124506850	124539379	AL137496	-	xenoRefGene,sgpGene,ensGene,genscan,hinv70Coding,knownGene,nscanGene,refGene,geneid,acembly,ccdsGene	3.7e-06	100
chr14	67745887	67799671	AL832326	+	xenoRefGene,sgpGene,ensGene,genscan,hinv70Coding,knownGene,nscanGene,refGene,geneid,acembly,ccdsGene	3.7e-06	371
chr12	45686701	45823091	AL832340	+	xenoRefGene,sgpGene,ensGene,genscan,hinv70Coding,knownGene,nscanGene,refGene,geneid,acembly,ccdsGene	3.7e-06	900
chr19	14817512	14830134	AL832544	+	xenoRefGene,sgpGene,ensGene,genscan,hinv70Coding,knownGene,nscanGene,refGene,geneid,acembly,ccdsGene	3.7e-06	563
chr3	16264265	16268861	AL832575	+	xenoRefGene,sgpGene,ensGene,vegaGene,genscan,knownGene,nscanGene,geneid,refGene,acembly,ccdsGene	3.7e-06	43
chr6	126249393	126249782	AL832621	+	xenoRefGene,sgpGene,ensGene,vegaGene,genscan,knownGene,nscanGene,geneid,refGene,acembly,ccdsGene	3.7e-06	900
chr19	18554529	18581813	AB208794	-	xenoRefGene,sgpGene,ensGene,genscan,hinv70Coding,knownGene,nscanGene,refGene,geneid,acembly,ccdsGene	3.7e-06	208
chr13	41948975	41949541	AL833341	+	xenoRefGene,sgpGene,ensGene,vegaGene,genscan,knownGene,nscanGene,geneid,refGene,acembly,ccdsGene	3.7e-06	228
chr19	44890635	44901378	AL833447	-	xenoRefGene,sgpGene,ensGene,genscan,hinv70Coding,knownGene,nscanGene,refGene,geneid,acembly,ccdsGene	3.7e-06	375
chr11	3379159	3400270	AL833722	-	sgpGene,ensGene,vegaGene,genscan,hinv70Coding,knownGene,nscanGene,refGene,geneid,acembly,ccdsGene	3.7e-06	1000
chr11	64875066	64879057	AL833818	+	xenoRefGene,sgpGene,ensGene,genscan,hinv70Coding,knownGene,nscanGene,refGene,geneid,acembly,ccdsGene	3.7e-06	900
chr10	56138702	56423932	AL834134	-	xenoRefGene,sgpGene,ensGene,vegaGene,genscan,hinv70Coding,knownGene,geneid,refGene,acembly,ccdsGene	3.7e-06	900
chr8	145218729	145316830	AL834309	+	xenoRefGene,sgpGene,ensGene,genscan,hinv70Coding,knownGene,nscanGene,refGene,geneid,acembly,ccdsGene	3.7e-06	121
chr16	89911740	89936973	AL834408	+	xenoRefGene,sgpGene,ensGene,genscan,hinv70Coding,knownGene,nscanGene,refGene,geneid,acembly,ccdsGene	3.7e-06	101
chr3	130103738	130110473	AM906079	+	xenoRefGene,sgpGene,ensGene,vegaGene,genscan,hinv70Coding,knownGene,nscanGene,geneid,refGene,acembly	3.7e-06	353
chr9	124543830	124544610	AY032952	+	xenoRefGene,sgpGene,ensGene,vegaGene,genscan,knownGene,nscanGene,geneid,refGene,acembly,ccdsGene	3.7e-06	147
chr12	129278742	129308488	AY038999	-	xenoRefGene,sgpGene,ensGene,genscan,hinv70Coding,knownGene,nscanGene,refGene,geneid,acembly,ccdsGene	3.7e-06	572
chr14	75551268	75593624	AY080896	-	xenoRefGene,sgpGene,ensGene,genscan,hinv70Coding,knownGene,nscanGene,refGene,geneid,acembly,ccdsGene	3.7e-06	12
chr17	1963903	2207014	AY145883	-	xenoRefGene,sgpGene,ensGene,genscan,hinv70Coding,knownGene,nscanGene,refGene,geneid,acembly,ccdsGene	3.7e-06	900
chr5	141029971	141030587	AY217346	-	xenoRefGene,sgpGene,ensGene,vegaGene,genscan,knownGene,nscanGene,geneid,refGene,acembly,ccdsGene	3.7e-06	900
chr12	104089375	104156059	AY227444	+	xenoRefGene,sgpGene,ensGene,genscan,hinv70Coding,knownGene,nscanGene,refGene,geneid,acembly,ccdsGene	3.7e-06	900
chr1	201181830	201197524	AY245430	+	xenoRefGene,sgpGene,ensGene,vegaGene,genscan,hinv70Coding,knownGene,nscanGene,geneid,refGene,acembly	3.7e-06	900
chr5	101627310	101631612	AY273896	-	xenoRefGene,sgpGene,ensGene,vegaGene,genscan,knownGene,nscanGene,geneid,refGene,acembly,ccdsGene	3.7e-06	287
chr19	1783028	1811576	AY302538	-	xenoRefGene,sgpGene,ensGene,genscan,hinv70Coding,knownGene,nscanGene,refGene,geneid,acembly,ccdsGene	3.7e-06	900
chr1	224612356	224619383	AY304473	-	xenoRefGene,sgpGene,ensGene,vegaGene,genscan,hinv70Coding,knownGene,nscanGene,refGene,acembly,ccdsGene	3.7e-06	192
chr7	74248066	74251402	AY312854	-	xenoRefGene,sgpGene,ensGene,vegaGene,genscan,knownGene,nscanGene,geneid,refGene,acembly,ccdsGene	3.7e-06	900
chr17	66533620	66596807	AY358197	-	xenoRefGene,sgpGene,ensGene,genscan,hinv70Coding,knownGene,nscanGene,refGene,geneid,acembly,ccdsGene	3.7e-06	288
chr1	118693992	118727694	AY555274	-	xenoRefGene,sgpGene,ensGene,vegaGene,genscan,knownGene,nscanGene,geneid,refGene,acembly,ccdsGene	3.7e-06	349
chr15	55912211	56035129	AY630258	-	xenoRefGene,sgpGene,ensGene,genscan,hinv70Coding,knownGene,nscanGene,refGene,geneid,acembly,ccdsGene	3.7e-06	403
chr9	133948708	133951218	AB208887	+	xenoRefGene,sgpGene,ensGene,vegaGene,genscan,knownGene,nscanGene,geneid,refGene,acembly,ccdsGene	3.7e-06	900
chr14	81728127	81864726	AB208948	-	xenoRefGene,sgpGene,ensGene,genscan,hinv70Coding,knownGene,nscanGene,refGene,geneid,acembly,ccdsGene	3.7e-06	900
chr14	101004307	101034261	BC002607	-	xenoRefGene,sgpGene,ensGene,genscan,hinv70Coding,knownGene,nscanGene,refGene,geneid,acembly,ccdsGene	3.7e-06	673
chr19	55741593	55758303	BC002799	-	xenoRefGene,sgpGene,ensGene,genscan,hinv70Coding,knownGene,nscanGene,refGene,geneid,acembly,ccdsGene	3.7e-06	106
chr12	112193549	112194440	BC003698	+	xenoRefGene,sgpGene,ensGene,vegaGene,genscan,hinv70Coding,knownGene,geneid,refGene,acembly,ccdsGene	3.7e-06	143
chr2	220433046	220434943	BC007201	-	xenoRefGene,sgpGene,ensGene,vegaGene,genscan,knownGene,nscanGene,geneid,refGene,acembly,ccdsGene	3.7e-06	554
chr12	56557474	56583245	AB209006	-	xenoRefGene,sgpGene,ensGene,genscan,hinv70Coding,knownGene,nscanGene,refGene,geneid,acembly,ccdsGene	3.7e-06	106
chr8	145745109	145747283	BC011377	+	xenoRefGene,sgpGene,ensGene,genscan,hinv70Coding,knownGene,nscanGene,refGene,geneid,acembly,ccdsGene	3.7e-06	900
chr17	40498731	40500407	BC014482	-	xenoRefGene,sgpGene,ensGene,vegaGene,genscan,knownGene,nscanGene,geneid,refGene,acembly,ccdsGene	3.7e-06	900
chr2	38825222	38829718	BC017480	-	xenoRefGene,ensGene,vegaGene,genscan,hinv70Coding,knownGene,nscanGene,refGene,geneid,acembly,ccdsGene	3.7e-06	256
chr2	209189006	209189635	BC017736	+	xenoRefGene,sgpGene,ensGene,vegaGene,genscan,knownGene,nscanGene,geneid,refGene,acembly,ccdsGene	3.7e-06	900
chr19	58141844	58153550	AB209273	+	xenoRefGene,sgpGene,ensGene,genscan,hinv70Coding,knownGene,nscanGene,refGene,geneid,acembly,ccdsGene	3.7e-06	351
chr8	141541742	141568639	BC018727	-	xenoRefGene,sgpGene,ensGene,vegaGene,genscan,hinv70Coding,knownGene,nscanGene,geneid,refGene,acembly	3.7e-06	110
chr11	70118278	70228250	AB209314	+	xenoRefGene,sgpGene,ensGene,genscan,hinv70Coding,knownGene,nscanGene,refGene,geneid,acembly,ccdsGene	3.7e-06	142
chr12	56330282	56347548	BC023523	+	xenoRefGene,sgpGene,ensGene,genscan,hinv70Coding,knownGene,nscanGene,refGene,geneid,acembly,ccdsGene	3.7e-06	195
chr12	132195774	132249060	BC024041	+	xenoRefGene,sgpGene,ensGene,genscan,hinv70Coding,knownGene,nscanGene,refGene,geneid,acembly,ccdsGene	3.7e-06	141
chr11	62519564	62521534	BC025249	-	xenoRefGene,sgpGene,ensGene,genscan,hinv70Coding,knownGene,nscanGene,refGene,geneid,acembly,ccdsGene	3.7e-06	555
chr5	78915471	78981093	BC026061	+	xenoRefGene,sgpGene,ensGene,vegaGene,genscan,hinv70Coding,knownGene,nscanGene,refGene,acembly,ccdsGene	3.7e-06	900
chr19	12969390	12985680	BC027985	+	xenoRefGene,sgpGene,ensGene,genscan,hinv70Coding,knownGene,nscanGene,refGene,geneid,acembly,ccdsGene	3.7e-06	900
chr13	102047716	102051370	BC028390	-	xenoRefGene,sgpGene,ensGene,vegaGene,genscan,knownGene,nscanGene,geneid,refGene,acembly,ccdsGene	3.7e-06	321
chr19	46355793	46357433	BC030214	-	xenoRefGene,sgpGene,ensGene,vegaGene,genscan,knownGene,nscanGene,geneid,refGene,acembly,ccdsGene	3.7e-06	176
chr2	109399318	109400052	AB209483	+	xenoRefGene,sgpGene,ensGene,vegaGene,genscan,knownGene,nscanGene,geneid,refGene,acembly,ccdsGene	3.7e-06	900
chrX	30873679	30877604	BC032526	-	xenoRefGene,sgpGene,ensGene,vegaGene,genscan,knownGene,nscanGene,geneid,refGene,acembly,ccdsGene	3.7e-06	201
chr5	179034660	179036377	BC032571	+	xenoRefGene,sgpGene,ensGene,vegaGene,genscan,knownGene,nscanGene,geneid,refGene,acembly,ccdsGene	3.7e-06	741
chr2	61753656	61760907	BC032847	-	xenoRefGene,sgpGene,ensGene,vegaGene,genscan,knownGene,nscanGene,geneid,refGene,acembly,ccdsGene	3.7e-06	129
chr15	52684267	52688513	AB209487	-	xenoRefGene,sgpGene,ensGene,vegaGene,genscan,knownGene,nscanGene,geneid,refGene,acembly,ccdsGene	3.7e-06	900
chr21	46907361	46932309	BC033715	+	xenoRefGene,sgpGene,ensGene,vegaGene,genscan,hinv70Coding,knownGene,nscanGene,geneid,refGene,acembly	3.7e-06	276
chr16	53190001	53256580	BC033770	+	xenoRefGene,sgpGene,ensGene,genscan,hinv70Coding,knownGene,nscanGene,refGene,geneid,acembly,ccdsGene	3.7e-06	219
chr1	181685216	181772578	AB209499	+	xenoRefGene,sgpGene,ensGene,vegaGene,genscan,hinv70Coding,knownGene,nscanGene,geneid,refGene,acembly	3.7e-06	900
chr8	22873256	22874765	BC034917	+	xenoRefGene,sgpGene,ensGene,vegaGene,genscan,knownGene,nscanGene,geneid,refGene,acembly,ccdsGene	3.7e-06	900
chr8	2886958	3265670	AB209502	-	xenoRefGene,sgpGene,ensGene,vegaGene,genscan,hinv70Coding,knownGene,nscanGene,geneid,refGene,acembly	3.7e-06	900
chr9	136270053	136270376	BC036504	+	xenoRefGene,sgpGene,ensGene,vegaGene,genscan,knownGene,nscanGene,geneid,refGene,acembly,ccdsGene	3.7e-06	392
chr1	35578782	35579193	BC037313	+	xenoRefGene,sgpGene,ensGene,vegaGene,hinv70Coding,knownGene,nscanGene,geneid,refGene,acembly,ccdsGene	3.7e-06	900
chr19	47524304	47548908	BC039016	+	xenoRefGene,sgpGene,ensGene,genscan,hinv70Coding,knownGene,nscanGene,refGene,geneid,acembly,ccdsGene	3.7e-06	196
chr14	92249445	92280113	BC040503	-	xenoRefGene,sgpGene,ensGene,genscan,hinv70Coding,knownGene,nscanGene,refGene,geneid,acembly,ccdsGene	3.7e-06	213
chr16	15730199	15732961	BC041135	-	xenoRefGene,sgpGene,ensGene,vegaGene,genscan,hinv70Coding,knownGene,nscanGene,refGene,acembly,ccdsGene	3.7e-06	129
chr17	42284294	42295597	BC042297	-	xenoRefGene,sgpGene,ensGene,genscan,hinv70Coding,knownGene,nscanGene,refGene,geneid,acembly,ccdsGene	3.7e-06	201
chr3	183527064	183528723	BC043393	+	xenoRefGene,sgpGene,ensGene,vegaGene,hinv70Coding,knownGene,nscanGene,geneid,refGene,acembly,ccdsGene	3.7e-06	900
chr12	48439107	48495255	BC045639	-	xenoRefGene,sgpGene,ensGene,genscan,hinv70Coding,knownGene,nscanGene,refGene,geneid,acembly,ccdsGene	3.7e-06	396
chr17	3955430	3957351	BC047285	-	xenoRefGene,sgpGene,ensGene,vegaGene,genscan,knownGene,nscanGene,geneid,refGene,acembly,ccdsGene	3.7e-06	900
chr4	103979129	103988634	BC047447	-	xenoRefGene,sgpGene,ensGene,vegaGene,hinv70Coding,knownGene,nscanGene,geneid,refGene,acembly,ccdsGene	3.7e-06	162
chr14	103429433	103523510	BC047871	-	xenoRefGene,sgpGene,ensGene,genscan,hinv70Coding,knownGene,nscanGene,refGene,geneid,acembly,ccdsGene	3.7e-06	125
chr20	61835159	61847217	BC050284	-	xenoRefGene,sgpGene,ensGene,vegaGene,genscan,hinv70Coding,knownGene,nscanGene,refGene,acembly,ccdsGene	3.7e-06	900
chr12	50017373	50037501	BC050398	+	xenoRefGene,sgpGene,ensGene,genscan,hinv70Coding,knownGene,nscanGene,refGene,geneid,acembly,ccdsGene	3.7e-06	13
chr12	7623784	7656286	BC051281	-	xenoRefGene,sgpGene,ensGene,genscan,hinv70Coding,knownGene,nscanGene,refGene,geneid,acembly,ccdsGene	3.7e-06	900
chr12	7043164	7050939	BC051795	+	xenoRefGene,sgpGene,ensGene,genscan,hinv70Coding,knownGene,nscanGene,refGene,geneid,acembly,ccdsGene	3.7e-06	900
chr2	55914840	55920798	BC053660	-	xenoRefGene,sgpGene,ensGene,vegaGene,genscan,knownGene,nscanGene,geneid,refGene,acembly,ccdsGene	3.7e-06	1
chr2	227630022	227662082	BC053895	-	xenoRefGene,ensGene,vegaGene,genscan,hinv70Coding,knownGene,nscanGene,refGene,geneid,acembly,ccdsGene	3.7e-06	900
chr9	114919893	114937413	BC060770	-	sgpGene,ensGene,vegaGene,genscan,hinv70Coding,knownGene,nscanGene,refGene,geneid,acembly,ccdsGene	3.7e-06	900
chr17	4074151	4167236	BC060812	-	xenoRefGene,sgpGene,ensGene,genscan,hinv70Coding,knownGene,nscanGene,refGene,geneid,acembly,ccdsGene	3.7e-06	900
chr10	30630570	30638093	BC061703	-	sgpGene,ensGene,vegaGene,genscan,hinv70Coding,knownGene,nscanGene,refGene,geneid,acembly,ccdsGene	3.7e-06	254
chr22	26875324	26877690	BC065030	-	xenoRefGene,sgpGene,ensGene,vegaGene,hinv70Coding,knownGene,nscanGene,geneid,refGene,acembly,ccdsGene	3.7e-06	900
chr18	6850836	6898571	BC065274	+	xenoRefGene,sgpGene,ensGene,genscan,hinv70Coding,knownGene,nscanGene,refGene,geneid,acembly,ccdsGene	3.7e-06	47
chr6	56506899	56507208	BC065536	-	xenoRefGene,sgpGene,ensGene,vegaGene,genscan,knownGene,nscanGene,geneid,refGene,acembly,ccdsGene	3.7e-06	900
chr10	69366807	69407173	BC065819	-	xenoRefGene,sgpGene,ensGene,vegaGene,genscan,knownGene,nscanGene,geneid,refGene,acembly,ccdsGene	3.7e-06	421
chr3	48464356	48464914	BC066773	-	xenoRefGene,sgpGene,ensGene,vegaGene,genscan,knownGene,nscanGene,geneid,refGene,acembly,ccdsGene	3.7e-06	105
chr19	36673369	36692887	BC068453	-	xenoRefGene,sgpGene,ensGene,genscan,hinv70Coding,knownGene,nscanGene,refGene,geneid,acembly,ccdsGene	3.7e-06	294
chr12	44124180	44152552	BC068502	-	xenoRefGene,sgpGene,ensGene,genscan,hinv70Coding,knownGene,nscanGene,refGene,geneid,acembly,ccdsGene	3.7e-06	224
chr11	16824809	17035948	BC071599	-	xenoRefGene,sgpGene,ensGene,genscan,hinv70Coding,knownGene,nscanGene,refGene,geneid,acembly,ccdsGene	3.7e-06	11
chr7	92027173	92027526	BC073893	+	xenoRefGene,sgpGene,ensGene,vegaGene,genscan,knownGene,nscanGene,geneid,refGene,acembly,ccdsGene	3.7e-06	900
chr12	9070273	9092053	BC073964	+	xenoRefGene,sgpGene,ensGene,genscan,hinv70Coding,knownGene,nscanGene,refGene,geneid,acembly,ccdsGene	3.7e-06	900
chr1	204434447	204437998	AB210006	-	xenoRefGene,sgpGene,ensGene,vegaGene,genscan,knownGene,nscanGene,geneid,refGene,acembly,ccdsGene	3.7e-06	33
chr11	57094350	57102595	BC091486	-	xenoRefGene,sgpGene,ensGene,genscan,hinv70Coding,knownGene,nscanGene,refGene,geneid,acembly,ccdsGene	3.7e-06	249
chr3	148930485	148939434	BC094709	-	xenoRefGene,sgpGene,ensGene,vegaGene,genscan,knownGene,nscanGene,geneid,refGene,acembly,ccdsGene	3.7e-06	37
chr3	193232660	193272529	BC101496	-	xenoRefGene,sgpGene,ensGene,vegaGene,genscan,knownGene,nscanGene,geneid,refGene,acembly,ccdsGene	3.7e-06	421
chr16	48576818	48596296	BC108288	-	xenoRefGene,sgpGene,ensGene,genscan,hinv70Coding,knownGene,nscanGene,refGene,geneid,acembly,ccdsGene	3.7e-06	323
chr2	149804456	149868189	BC110287	+	xenoRefGene,sgpGene,ensGene,vegaGene,genscan,hinv70Coding,knownGene,nscanGene,geneid,refGene,acembly	3.7e-06	900
chr11	125830838	125893371	BC112362	-	xenoRefGene,sgpGene,ensGene,genscan,hinv70Coding,knownGene,nscanGene,refGene,geneid,acembly,ccdsGene	3.7e-06	900
chr12	94721987	94806167	BC125087	-	xenoRefGene,sgpGene,ensGene,genscan,hinv70Coding,knownGene,nscanGene,refGene,geneid,acembly,ccdsGene	3.7e-06	235
chr2	100079084	100081407	BC130411	-	xenoRefGene,sgpGene,ensGene,vegaGene,genscan,hinv70Coding,knownGene,nscanGene,refGene,acembly,ccdsGene	3.7e-06	900
chr2	85043207	85046429	AB290165	+	xenoRefGene,sgpGene,ensGene,vegaGene,genscan,knownGene,nscanGene,geneid,refGene,acembly,ccdsGene	3.7e-06	12
chrX	14861690	14883632	BC136558	-	xenoRefGene,sgpGene,ensGene,vegaGene,genscan,hinv70Coding,knownGene,geneid,refGene,acembly,ccdsGene	3.7e-06	257
chr11	7021324	7024066	BC136772	-	xenoRefGene,sgpGene,ensGene,genscan,hinv70Coding,knownGene,nscanGene,refGene,geneid,acembly,ccdsGene	3.7e-06	900
chr1	26648460	26669313	BC136870	-	xenoRefGene,sgpGene,ensGene,vegaGene,genscan,hinv70Coding,knownGene,nscanGene,geneid,refGene,acembly	3.7e-06	27
chr15	59501023	59664699	AB290177	-	xenoRefGene,sgpGene,ensGene,genscan,hinv70Coding,knownGene,nscanGene,refGene,geneid,acembly,ccdsGene	3.7e-06	900
chr21	30359255	30365085	BC140790	-	xenoRefGene,sgpGene,ensGene,vegaGene,genscan,knownGene,nscanGene,geneid,refGene,acembly,ccdsGene	3.7e-06	900
chr17	33875259	33885081	BC140847	-	xenoRefGene,sgpGene,ensGene,genscan,hinv70Coding,knownGene,nscanGene,refGene,geneid,acembly,ccdsGene	3.7e-06	26
chr11	76890960	76925897	AB290181	+	xenoRefGene,sgpGene,ensGene,vegaGene,genscan,hinv70Coding,knownGene,nscanGene,geneid,refGene,acembly	3.7e-06	900
chr12	76749672	76844721	BC143251	-	xenoRefGene,sgpGene,ensGene,genscan,hinv70Coding,knownGene,nscanGene,refGene,geneid,acembly,ccdsGene	3.7e-06	900
chrX	40588597	40594450	BC144231	-	xenoRefGene,sgpGene,ensGene,vegaGene,genscan,knownGene,nscanGene,geneid,refGene,acembly,ccdsGene	3.7e-06	109
chr15	50209131	50399163	BC144297	-	xenoRefGene,sgpGene,ensGene,genscan,hinv70Coding,knownGene,nscanGene,refGene,geneid,acembly,ccdsGene	3.7e-06	138
chr9	107651473	107665914	BC146856	-	xenoRefGene,ensGene,vegaGene,genscan,hinv70Coding,knownGene,nscanGene,refGene,geneid,acembly,ccdsGene	3.7e-06	900
chr4	76813133	76817427	BC148514	-	xenoRefGene,sgpGene,ensGene,vegaGene,genscan,hinv70Coding,knownGene,nscanGene,refGene,acembly,ccdsGene	3.7e-06	900
chr19	44931636	44947031	BC150612	-	xenoRefGene,sgpGene,ensGene,genscan,hinv70Coding,knownGene,nscanGene,refGene,geneid,acembly,ccdsGene	3.7e-06	900
chr8	145540218	145550299	BC150649	-	xenoRefGene,sgpGene,ensGene,genscan,hinv70Coding,knownGene,nscanGene,refGene,geneid,acembly,ccdsGene	3.7e-06	229
chr1	12835010	12837433	BC152934	+	xenoRefGene,sgpGene,ensGene,vegaGene,genscan,knownGene,nscanGene,geneid,refGene,acembly,ccdsGene	3.7e-06	155
chr1	223715199	223853348	BC157893	-	xenoRefGene,sgpGene,ensGene,vegaGene,genscan,hinv70Coding,knownGene,nscanGene,geneid,refGene,acembly	3.7e-06	900
chr12	63042272	63328516	BC160095	-	xenoRefGene,sgpGene,ensGene,genscan,hinv70Coding,knownGene,nscanGene,refGene,geneid,acembly,ccdsGene	3.7e-06	34
chr12	52818302	52828088	BC160175	-	xenoRefGene,sgpGene,ensGene,genscan,hinv70Coding,knownGene,nscanGene,refGene,geneid,acembly,ccdsGene	3.7e-06	153
chr11	12313715	12316286	BC168365	+	xenoRefGene,sgpGene,ensGene,genscan,hinv70Coding,knownGene,nscanGene,refGene,geneid,acembly,ccdsGene	3.7e-06	34
chr17	72352797	72357958	BC168374	-	xenoRefGene,sgpGene,ensGene,genscan,hinv70Coding,knownGene,nscanGene,refGene,geneid,acembly,ccdsGene	3.7e-06	113
chr5	13868101	13870876	BC172187	-	xenoRefGene,sgpGene,ensGene,vegaGene,genscan,knownGene,nscanGene,geneid,refGene,acembly,ccdsGene	3.7e-06	900
chr7	21856123	21940869	BC172198	+	xenoRefGene,sgpGene,ensGene,vegaGene,genscan,hinv70Coding,knownGene,nscanGene,geneid,refGene,acembly	3.7e-06	900
chr14	31592221	31675142	BC172391	-	xenoRefGene,sgpGene,ensGene,genscan,hinv70Coding,knownGene,nscanGene,refGene,geneid,acembly,ccdsGene	3.7e-06	900
chr22	42610824	42611252	BC172542	-	xenoRefGene,sgpGene,ensGene,vegaGene,genscan,knownGene,nscanGene,geneid,refGene,acembly,ccdsGene	3.7e-06	900
chr5	150943200	150945234	BC172775	-	xenoRefGene,sgpGene,ensGene,vegaGene,genscan,knownGene,nscanGene,geneid,refGene,acembly,ccdsGene	3.7e-06	900
chr15	34028451	34130658	BC172834	+	xenoRefGene,sgpGene,ensGene,genscan,hinv70Coding,knownGene,nscanGene,refGene,geneid,acembly,ccdsGene	3.7e-06	199
chr2	141625832	141641386	BC172898	-	xenoRefGene,sgpGene,ensGene,vegaGene,genscan,knownGene,nscanGene,geneid,refGene,acembly,ccdsGene	3.7e-06	900
chr12	21623129	21652504	BT007119	-	xenoRefGene,sgpGene,ensGene,genscan,hinv70Coding,knownGene,nscanGene,refGene,geneid,acembly,ccdsGene	3.7e-06	0
chr14	95910808	95942158	BX248076	-	xenoRefGene,sgpGene,ensGene,genscan,hinv70Coding,knownGene,nscanGene,refGene,geneid,acembly,ccdsGene	3.7e-06	15
chr5	37703189	37721217	BX537655	+	xenoRefGene,sgpGene,ensGene,vegaGene,genscan,knownGene,nscanGene,geneid,refGene,acembly,ccdsGene	3.7e-06	106
chr15	90762980	90771890	BX537671	+	xenoRefGene,sgpGene,ensGene,genscan,hinv70Coding,knownGene,nscanGene,refGene,geneid,acembly,ccdsGene	3.7e-06	900
chr14	93709002	93727969	BX538231	-	xenoRefGene,sgpGene,ensGene,genscan,hinv70Coding,knownGene,nscanGene,refGene,geneid,acembly,ccdsGene	3.7e-06	125
chr12	95488367	95611016	BX538322	-	xenoRefGene,sgpGene,ensGene,genscan,hinv70Coding,knownGene,nscanGene,refGene,geneid,acembly,ccdsGene	3.7e-06	900
chr4	119948593	119951000	BX647849	+	xenoRefGene,sgpGene,ensGene,vegaGene,genscan,knownGene,nscanGene,geneid,refGene,acembly,ccdsGene	3.7e-06	900
chr16	11781817	11836586	BX648407	-	xenoRefGene,sgpGene,ensGene,genscan,hinv70Coding,knownGene,nscanGene,refGene,geneid,acembly,ccdsGene	3.7e-06	900
chr10	98469740	98480139	BX648550	-	xenoRefGene,sgpGene,ensGene,vegaGene,genscan,knownGene,nscanGene,geneid,refGene,acembly,ccdsGene	3.7e-06	900
chr7	149559584	149561223	AB011115	+	sgpGene,ensGene,vegaGene,genscan,hinv70Coding,knownGene,nscanGene,refGene,geneid,acembly,ccdsGene	3.7e-06	900
chr11	62559946	62572828	CR594029	-	xenoRefGene,sgpGene,ensGene,genscan,hinv70Coding,knownGene,nscanGene,refGene,geneid,acembly,ccdsGene	3.7e-06	382
chr13	100211791	100214947	CR605342	+	xenoRefGene,sgpGene,ensGene,vegaGene,genscan,hinv70Coding,knownGene,nscanGene,refGene,acembly,ccdsGene	3.7e-06	108
chr2	15448479	15449296	CR605675	-	sgpGene,ensGene,vegaGene,genscan,hinv70Coding,knownGene,nscanGene,refGene,geneid,acembly,ccdsGene	3.7e-06	306
chr16	4802380	4815979	AB011129	-	xenoRefGene,sgpGene,ensGene,genscan,hinv70Coding,knownGene,nscanGene,refGene,geneid,acembly,ccdsGene	3.7e-06	353
chr18	321668	348152	CR610483	-	xenoRefGene,sgpGene,ensGene,genscan,hinv70Coding,knownGene,nscanGene,refGene,geneid,acembly,ccdsGene	3.7e-06	900
chr12	49162395	49177217	AB383879	-	xenoRefGene,sgpGene,ensGene,genscan,hinv70Coding,knownGene,nscanGene,refGene,geneid,acembly,ccdsGene	3.7e-06	900
chr18	46384012	46385715	AB383881	+	xenoRefGene,sgpGene,ensGene,vegaGene,genscan,knownGene,nscanGene,geneid,refGene,acembly,ccdsGene	3.7e-06	900
chr2	215646233	215674139	CR621362	-	xenoRefGene,sgpGene,ensGene,vegaGene,genscan,hinv70Coding,knownGene,nscanGene,refGene,acembly,ccdsGene	3.7e-06	900
chr5	96514897	96518830	CR622281	-	xenoRefGene,sgpGene,ensGene,vegaGene,genscan,knownGene,nscanGene,geneid,refGene,acembly,ccdsGene	3.7e-06	202
chr15	25924206	25969055	AB011138	-	xenoRefGene,sgpGene,ensGene,genscan,hinv70Coding,knownGene,nscanGene,refGene,geneid,acembly,ccdsGene	3.7e-06	900
chr4	79434582	79462276	CR627393	+	xenoRefGene,sgpGene,ensGene,vegaGene,genscan,hinv70Coding,knownGene,nscanGene,geneid,refGene,acembly	3.7e-06	900
chr1	44157982	44159665	AB383952	+	xenoRefGene,sgpGene,ensGene,vegaGene,genscan,knownGene,nscanGene,geneid,refGene,acembly,ccdsGene	3.7e-06	900
chr5	70849147	70858146	CR749229	+	xenoRefGene,ensGene,vegaGene,genscan,hinv70Coding,knownGene,nscanGene,refGene,geneid,acembly,ccdsGene	3.7e-06	175
chr16	19505688	19509242	CR749359	+	sgpGene,ensGene,vegaGene,genscan,hinv70Coding,knownGene,nscanGene,refGene,geneid,acembly,ccdsGene	3.7e-06	181
chr8	117875498	117878825	D38551	-	xenoRefGene,sgpGene,ensGene,vegaGene,genscan,knownGene,nscanGene,geneid,refGene,acembly,ccdsGene	3.7e-06	184
chr4	141331782	141334102	D86322	-	sgpGene,ensGene,vegaGene,genscan,hinv70Coding,knownGene,nscanGene,refGene,geneid,acembly,ccdsGene	3.7e-06	101
chr3	197432046	197444848	D86979	-	xenoRefGene,sgpGene,ensGene,vegaGene,genscan,knownGene,nscanGene,geneid,refGene,acembly,ccdsGene	3.7e-06	235
chr6	42830350	42832397	D87077	+	xenoRefGene,sgpGene,ensGene,vegaGene,genscan,knownGene,nscanGene,geneid,refGene,acembly,ccdsGene	3.7e-06	900
chr11	118997654	119005125	DQ894647	+	xenoRefGene,sgpGene,ensGene,genscan,hinv70Coding,knownGene,nscanGene,refGene,geneid,acembly,ccdsGene	3.7e-06	22
chr6	79787244	79787755	DQ924532	-	xenoRefGene,sgpGene,ensGene,vegaGene,hinv70Coding,knownGene,nscanGene,geneid,refGene,acembly,ccdsGene	3.7e-06	0
chr15	54015105	54025194	EU831920	-	xenoRefGene,sgpGene,ensGene,vegaGene,genscan,knownGene,nscanGene,geneid,refGene,acembly,ccdsGene	3.7e-06	900
chr12	7510001	7596723	GQ397482	-	xenoRefGene,sgpGene,ensGene,genscan,hinv70Coding,knownGene,nscanGene,refGene,geneid,acembly,ccdsGene	3.7e-06	0
chr5	127872177	127873043	GU014836	-	xenoRefGene,sgpGene,ensGene,vegaGene,genscan,knownGene,nscanGene,geneid,refGene,acembly,ccdsGene	3.7e-06	900
chr9	27565588	27566675	HQ257955	-	xenoRefGene,sgpGene,ensGene,vegaGene,genscan,knownGene,nscanGene,geneid,refGene,acembly,ccdsGene	3.7e-06	16
chr6	76751843	76782139	HQ258361	-	xenoRefGene,sgpGene,ensGene,vegaGene,genscan,knownGene,nscanGene,geneid,refGene,acembly,ccdsGene	3.7e-06	19
chr16	83994677	83998667	HQ258433	+	xenoRefGene,sgpGene,ensGene,vegaGene,genscan,knownGene,nscanGene,geneid,refGene,acembly,ccdsGene	3.7e-06	152
chr17	57288452	57292362	JF432378	+	xenoRefGene,sgpGene,ensGene,genscan,hinv70Coding,knownGene,nscanGene,refGene,geneid,acembly,ccdsGene	3.7e-06	23
chrX	38180342	38186593	JF432801	-	xenoRefGene,sgpGene,ensGene,vegaGene,genscan,hinv70Coding,knownGene,nscanGene,refGene,acembly,ccdsGene	3.7e-06	150
chr4	48116419	48136172	L27071	-	xenoRefGene,sgpGene,ensGene,vegaGene,genscan,knownGene,nscanGene,geneid,refGene,acembly,ccdsGene	3.7e-06	189
chr12	93169790	93322842	L40157	-	xenoRefGene,sgpGene,ensGene,genscan,hinv70Coding,knownGene,nscanGene,refGene,geneid,acembly,ccdsGene	3.7e-06	136
chr1	196715128	196716279	M17517	+	sgpGene,ensGene,vegaGene,genscan,hinv70Coding,knownGene,nscanGene,refGene,geneid,acembly,ccdsGene	3.7e-06	271
chr21	42778925	42779918	M30818	+	xenoRefGene,sgpGene,ensGene,vegaGene,genscan,knownGene,nscanGene,geneid,refGene,acembly,ccdsGene	3.7e-06	104
chr1	100382289	100387091	M85168	+	xenoRefGene,sgpGene,ensGene,vegaGene,hinv70Coding,knownGene,nscanGene,geneid,refGene,acembly,ccdsGene	3.7e-06	900
chr19	17438608	17445479	AB384253	-	xenoRefGene,sgpGene,ensGene,genscan,hinv70Coding,knownGene,nscanGene,refGene,geneid,acembly,ccdsGene	3.7e-06	900
chr12	420171	498257	S66431	-	xenoRefGene,sgpGene,ensGene,genscan,hinv70Coding,knownGene,nscanGene,refGene,geneid,acembly,ccdsGene	3.7e-06	900
chr1	22198712	22204682	S76436	-	xenoRefGene,sgpGene,ensGene,vegaGene,genscan,hinv70Coding,knownGene,nscanGene,geneid,refGene,acembly	3.7e-06	111
chr19	10559804	10578226	U18087	+	xenoRefGene,sgpGene,ensGene,genscan,hinv70Coding,knownGene,nscanGene,refGene,geneid,acembly,ccdsGene	3.7e-06	900
chr3	50222247	50222876	U38276	+	xenoRefGene,sgpGene,ensGene,vegaGene,genscan,knownGene,nscanGene,geneid,refGene,acembly,ccdsGene	3.7e-06	900
chr6	12718976	13206050	AB384278	+	xenoRefGene,sgpGene,ensGene,vegaGene,genscan,hinv70Coding,knownGene,nscanGene,geneid,refGene,acembly	3.7e-06	27
chr19	39078451	39108535	U66464	-	xenoRefGene,sgpGene,ensGene,genscan,hinv70Coding,knownGene,nscanGene,refGene,geneid,acembly,ccdsGene	3.7e-06	103
chr14	89628924	89878820	U68723	-	xenoRefGene,sgpGene,ensGene,genscan,hinv70Coding,knownGene,nscanGene,refGene,geneid,acembly,ccdsGene	3.7e-06	900
chr7	135107102	135122906	U71268	-	xenoRefGene,sgpGene,ensGene,vegaGene,genscan,knownGene,nscanGene,geneid,refGene,acembly,ccdsGene	3.7e-06	281
chr15	68378646	68480171	U78524	+	xenoRefGene,sgpGene,ensGene,genscan,hinv70Coding,knownGene,nscanGene,refGene,geneid,acembly,ccdsGene	3.7e-06	412
chr7	38937729	38948754	U87309	-	xenoRefGene,sgpGene,ensGene,vegaGene,genscan,knownGene,nscanGene,geneid,refGene,acembly,ccdsGene	3.7e-06	179
chr19	15272297	15311716	U97669	-	xenoRefGene,sgpGene,ensGene,genscan,hinv70Coding,knownGene,nscanGene,refGene,geneid,acembly,ccdsGene	3.7e-06	900
chr8	143998630	143999018	X54741	-	xenoRefGene,sgpGene,ensGene,vegaGene,genscan,knownGene,nscanGene,geneid,refGene,acembly,ccdsGene	3.7e-06	184
chr18	3066916	3193838	X69090	-	xenoRefGene,sgpGene,ensGene,genscan,hinv70Coding,knownGene,nscanGene,refGene,geneid,acembly,ccdsGene	3.7e-06	117
chr12	106631791	106641629	X69910	-	xenoRefGene,sgpGene,ensGene,genscan,hinv70Coding,knownGene,nscanGene,refGene,geneid,acembly,ccdsGene	3.7e-06	172
chrX	2986141	3030594	X97868	+	xenoRefGene,ensGene,vegaGene,genscan,hinv70Coding,knownGene,nscanGene,refGene,geneid,acembly,ccdsGene	3.7e-06	147
chr11	64023887	64035394	Z16411	+	xenoRefGene,sgpGene,ensGene,genscan,hinv70Coding,knownGene,nscanGene,refGene,geneid,acembly,ccdsGene	3.7e-06	900
chr16	27585220	27789947	AB384496	+	xenoRefGene,sgpGene,ensGene,genscan,hinv70Coding,knownGene,nscanGene,refGene,geneid,acembly,ccdsGene	3.7e-06	900
chr9	130263422	130265053	AB384779	+	xenoRefGene,sgpGene,ensGene,vegaGene,genscan,knownGene,nscanGene,geneid,refGene,acembly,ccdsGene	3.7e-06	357
chr2	122096710	122227435	AB014522	-	xenoRefGene,sgpGene,ensGene,vegaGene,genscan,hinv70Coding,knownGene,nscanGene,geneid,refGene,acembly	3.7e-06	900
chr14	65209103	65209704	AB385358	+	sgpGene,ensGene,vegaGene,genscan,hinv70Coding,knownGene,nscanGene,refGene,geneid,acembly,ccdsGene	3.7e-06	900
chr3	33540125	33700481	AB385365	-	xenoRefGene,sgpGene,ensGene,vegaGene,genscan,hinv70Coding,knownGene,nscanGene,geneid,refGene,acembly	3.7e-06	388
chr12	123471865	123519137	AB385472	-	xenoRefGene,sgpGene,ensGene,genscan,hinv70Coding,knownGene,nscanGene,refGene,geneid,acembly,ccdsGene	3.7e-06	109
chr17	56567423	56590303	AB014547	-	xenoRefGene,sgpGene,ensGene,genscan,hinv70Coding,knownGene,nscanGene,refGene,geneid,acembly,ccdsGene	3.7e-06	0
chr1	21042132	21043969	AB463089	-	xenoRefGene,sgpGene,ensGene,vegaGene,genscan,knownGene,nscanGene,geneid,refGene,acembly,ccdsGene	3.7e-06	404
chr9	99537128	99538284	AB463368	-	sgpGene,ensGene,vegaGene,genscan,hinv70Coding,knownGene,nscanGene,refGene,geneid,acembly,ccdsGene	3.7e-06	522
chr7	2985590	2987209	AB527123	-	xenoRefGene,sgpGene,ensGene,vegaGene,genscan,knownGene,nscanGene,geneid,refGene,acembly,ccdsGene	3.7e-06	900
chr1	47182115	47183575	AB527169	-	xenoRefGene,sgpGene,ensGene,vegaGene,genscan,knownGene,nscanGene,geneid,refGene,acembly,ccdsGene	3.7e-06	316
chr1	200960250	200992511	AB527174	-	xenoRefGene,sgpGene,ensGene,genscan,hinv70Coding,knownGene,nscanGene,refGene,geneid,acembly,ccdsGene	3.7e-06	900
chr4	7870446	7873679	AB527433	-	xenoRefGene,sgpGene,ensGene,vegaGene,genscan,knownGene,nscanGene,geneid,refGene,acembly,ccdsGene	3.7e-06	900
chr16	88968064	89043065	AB527670	-	sgpGene,ensGene,vegaGene,genscan,hinv70Coding,knownGene,nscanGene,refGene,geneid,acembly,ccdsGene	3.7e-06	900
chr4	62775376	62936622	AB018311	+	xenoRefGene,sgpGene,ensGene,vegaGene,genscan,hinv70Coding,knownGene,nscanGene,geneid,refGene,acembly	3.7e-06	900
chr12	130882425	130963558	AB002316	-	xenoRefGene,sgpGene,ensGene,genscan,hinv70Coding,knownGene,nscanGene,refGene,geneid,acembly,ccdsGene	3.7e-06	164
chr20	44697283	44698854	AB046857	-	xenoRefGene,sgpGene,ensGene,vegaGene,genscan,hinv70Coding,knownGene,nscanGene,refGene,geneid,acembly,ccdsGene	1.05e-312	900
chr1	183514273	183518345	AL833675	+	xenoRefGene,sgpGene,ensGene,vegaGene,genscan,hinv70Coding,knownGene,nscanGene,refGene,geneid,acembly,ccdsGene	1.01e-306	500
chr6	35604908	35610586	BC042605	-	xenoRefGene,sgpGene,ensGene,vegaGene,genscan,hinv70Coding,knownGene,nscanGene,refGene,geneid,acembly,ccdsGene	1.01e-306	900
chr20	61490878	61492477	BC046933	-	xenoRefGene,sgpGene,ensGene,vegaGene,genscan,hinv70Coding,knownGene,nscanGene,refGene,geneid,acembly,ccdsGene	1.22e-304	900
chr16	56877476	56878414	CR624290	+	xenoRefGene,sgpGene,ensGene,vegaGene,genscan,hinv70Coding,knownGene,nscanGene,refGene,geneid,acembly,ccdsGene	1.07e-299	17
chr5	159519393	159520756	AK055921	-	xenoRefGene,sgpGene,ensGene,vegaGene,genscan,hinv70Coding,knownGene,nscanGene,refGene,geneid,acembly,ccdsGene	1.05e-296	182
chr1	102302581	102462304	AK095724	-	xenoRefGene,sgpGene,ensGene,vegaGene,genscan,hinv70Coding,knownGene,nscanGene,refGene,geneid,acembly,ccdsGene	1.03e-293	214
chr20	55803433	55840965	BC008584	-	xenoRefGene,sgpGene,ensGene,vegaGene,genscan,hinv70Coding,knownGene,nscanGene,refGene,geneid,acembly,ccdsGene	1.03e-293	41
chr19	46326715	46327025	CR625930	-	xenoRefGene,sgpGene,ensGene,vegaGene,genscan,hinv70Coding,knownGene,nscanGene,refGene,geneid,acembly,ccdsGene	1.24e-291	126
chr11	61580825	61584027	AF084558	-	xenoRefGene,sgpGene,ensGene,vegaGene,genscan,hinv70Coding,knownGene,nscanGene,refGene,geneid,acembly,ccdsGene	1.01e-290	900
chr2	113331378	113333287	AK025574	+	xenoRefGene,sgpGene,ensGene,vegaGene,genscan,hinv70Coding,knownGene,nscanGene,refGene,geneid,acembly,ccdsGene	1.01e-290	11
chr2	219132349	219134692	AK131047	-	xenoRefGene,sgpGene,ensGene,vegaGene,genscan,hinv70Coding,knownGene,nscanGene,refGene,geneid,acembly,ccdsGene	1.01e-290	900
chr7	107558506	107559639	AK294146	+	xenoRefGene,sgpGene,ensGene,vegaGene,genscan,hinv70Coding,knownGene,nscanGene,refGene,geneid,acembly,ccdsGene	1.01e-290	231
chr17	3595096	3599170	AK290889	-	xenoRefGene,sgpGene,ensGene,vegaGene,genscan,hinv70Coding,knownGene,nscanGene,refGene,geneid,acembly,ccdsGene	1.09e-286	900
chr11	31824382	31827950	AY047583	-	xenoRefGene,sgpGene,ensGene,vegaGene,genscan,hinv70Coding,knownGene,nscanGene,refGene,geneid,acembly,ccdsGene	1.07e-283	130
chr4	6296868	6302389	CR609097	+	xenoRefGene,sgpGene,ensGene,vegaGene,genscan,hinv70Coding,knownGene,nscanGene,refGene,geneid,acembly,ccdsGene	1.17e-282	107
chr17	56288086	56292106	AK000352	-	xenoRefGene,sgpGene,ensGene,vegaGene,genscan,hinv70Coding,knownGene,nscanGene,refGene,geneid,acembly,ccdsGene	1.03e-277	174
chr7	1590622	1594905	AK172850	-	xenoRefGene,sgpGene,ensGene,vegaGene,genscan,hinv70Coding,knownGene,nscanGene,refGene,geneid,acembly,ccdsGene	1.03e-277	100
chr7	98457961	98467400	AY358583	-	xenoRefGene,sgpGene,ensGene,vegaGene,genscan,hinv70Coding,knownGene,nscanGene,refGene,geneid,acembly,ccdsGene	1.03e-277	121
chr7	16676080	16685132	AK023704	-	xenoRefGene,sgpGene,ensGene,vegaGene,genscan,hinv70Coding,knownGene,nscanGene,refGene,geneid,acembly,ccdsGene	1.01e-274	900
chr5	180219386	180219815	AK290769	-	xenoRefGene,sgpGene,ensGene,vegaGene,genscan,hinv70Coding,knownGene,nscanGene,refGene,geneid,acembly,ccdsGene	1.01e-274	900
chr1	109391620	109394340	BC030647	-	xenoRefGene,sgpGene,ensGene,vegaGene,genscan,hinv70Coding,knownGene,nscanGene,refGene,geneid,acembly,ccdsGene	1.11e-273	259
chr17	40119979	40125643	BC011046	+	xenoRefGene,sgpGene,ensGene,vegaGene,genscan,hinv70Coding,knownGene,nscanGene,refGene,geneid,acembly,ccdsGene	1.07e-267	125
chr6	18121651	18122837	AY324850	-	xenoRefGene,sgpGene,ensGene,vegaGene,genscan,hinv70Coding,knownGene,nscanGene,refGene,geneid,acembly,ccdsGene	1.17e-266	14
chr15	68061999	68098986	AK293459	+	xenoRefGene,sgpGene,ensGene,vegaGene,genscan,hinv70Coding,knownGene,nscanGene,refGene,geneid,acembly,ccdsGene	1.05e-264	177
chr17	35482715	35486292	AK295805	-	xenoRefGene,sgpGene,ensGene,vegaGene,genscan,hinv70Coding,knownGene,nscanGene,refGene,geneid,acembly,ccdsGene	1.26e-262	0
chr3	107938419	107940958	AF139576	-	xenoRefGene,sgpGene,ensGene,vegaGene,genscan,hinv70Coding,knownGene,nscanGene,refGene,geneid,acembly,ccdsGene	1.03e-261	400
chr4	119626978	119631154	AK296056	+	xenoRefGene,sgpGene,ensGene,vegaGene,genscan,hinv70Coding,knownGene,nscanGene,refGene,geneid,acembly,ccdsGene	1.03e-261	13
chrX	46359417	46360512	BX648127	-	xenoRefGene,sgpGene,ensGene,vegaGene,genscan,hinv70Coding,knownGene,nscanGene,refGene,geneid,acembly,ccdsGene	1.39e-261	519
chr1	44432691	44432992	AK023441	+	xenoRefGene,sgpGene,ensGene,vegaGene,genscan,hinv70Coding,knownGene,nscanGene,refGene,geneid,acembly,ccdsGene	1.01e-258	196
chr13	27257114	27259827	AF134305	+	xenoRefGene,sgpGene,ensGene,vegaGene,genscan,hinv70Coding,knownGene,nscanGene,refGene,geneid,acembly,ccdsGene	1.11e-257	147
chr1	223442018	223536635	AK295553	-	xenoRefGene,sgpGene,ensGene,vegaGene,genscan,hinv70Coding,knownGene,nscanGene,refGene,geneid,acembly,ccdsGene	1.11e-257	144
chr12	109520767	109523472	BC022094	+	xenoRefGene,sgpGene,ensGene,vegaGene,genscan,hinv70Coding,knownGene,nscanGene,refGene,geneid,acembly,ccdsGene	1.11e-257	343
chr1	183616814	183617916	BC021711	-	xenoRefGene,sgpGene,ensGene,vegaGene,genscan,hinv70Coding,knownGene,nscanGene,refGene,geneid,acembly,ccdsGene	1.07e-251	272
chr3	135825164	135863885	AL389975	+	xenoRefGene,sgpGene,ensGene,vegaGene,genscan,hinv70Coding,knownGene,nscanGene,refGene,geneid,acembly,ccdsGene	1.05e-248	170
chr17	12888225	12893349	AL096728	+	xenoRefGene,sgpGene,ensGene,vegaGene,genscan,hinv70Coding,knownGene,nscanGene,refGene,geneid,acembly,ccdsGene	1.03e-245	900
chr7	148875879	148876891	AB037760	+	xenoRefGene,sgpGene,ensGene,vegaGene,genscan,hinv70Coding,knownGene,nscanGene,refGene,geneid,acembly,ccdsGene	1.13e-244	216
chr6	24302272	24357687	AK027036	-	xenoRefGene,sgpGene,ensGene,vegaGene,genscan,hinv70Coding,knownGene,nscanGene,refGene,geneid,acembly,ccdsGene	1.01e-242	118
chr14	51111730	51134592	AK225896	-	xenoRefGene,sgpGene,ensGene,vegaGene,genscan,hinv70Coding,knownGene,nscanGene,refGene,geneid,acembly,ccdsGene	1.01e-242	358
chr6	110959909	110988637	AL122055	-	xenoRefGene,sgpGene,ensGene,vegaGene,genscan,hinv70Coding,knownGene,nscanGene,refGene,geneid,acembly,ccdsGene	1.01e-242	13
chr6	114281182	114292021	BC013141	-	xenoRefGene,sgpGene,ensGene,vegaGene,genscan,hinv70Coding,knownGene,nscanGene,refGene,geneid,acembly,ccdsGene	1.01e-242	900
chr3	128348986	128350832	CR621594	-	xenoRefGene,sgpGene,ensGene,vegaGene,genscan,hinv70Coding,knownGene,nscanGene,refGene,geneid,acembly,ccdsGene	1.01e-242	160
chr15	40763411	40764546	HQ448147	+	xenoRefGene,sgpGene,ensGene,vegaGene,genscan,hinv70Coding,knownGene,nscanGene,refGene,geneid,acembly,ccdsGene	1.5e-241	10
chr8	56270439	56436195	AB067476	+	xenoRefGene,sgpGene,ensGene,vegaGene,genscan,hinv70Coding,knownGene,nscanGene,refGene,geneid,acembly,ccdsGene	1.05e-232	900
chr6	97726774	97730190	BC110860	-	xenoRefGene,sgpGene,ensGene,vegaGene,genscan,hinv70Coding,knownGene,nscanGene,refGene,geneid,acembly,ccdsGene	1.05e-232	34
chr16	58621782	58633140	AK300281	-	xenoRefGene,sgpGene,ensGene,vegaGene,genscan,hinv70Coding,knownGene,nscanGene,refGene,geneid,acembly,ccdsGene	1.03e-229	278
chr3	57908750	57913028	AK316436	+	xenoRefGene,sgpGene,ensGene,vegaGene,genscan,hinv70Coding,knownGene,nscanGene,refGene,geneid,acembly,ccdsGene	1.13e-228	144
chr1	213180534	213181572	AK299208	-	xenoRefGene,sgpGene,ensGene,vegaGene,genscan,hinv70Coding,knownGene,nscanGene,refGene,geneid,acembly,ccdsGene	1.01e-226	656
chr1	52299842	52306125	AK311631	-	xenoRefGene,sgpGene,ensGene,vegaGene,genscan,hinv70Coding,knownGene,nscanGene,refGene,geneid,acembly,ccdsGene	1.01e-226	115
chr8	22081768	22085721	D87463	-	xenoRefGene,sgpGene,ensGene,vegaGene,genscan,hinv70Coding,knownGene,nscanGene,refGene,geneid,acembly,ccdsGene	1.01e-226	900
chr9	21333005	21334027	AK023630	-	xenoRefGene,sgpGene,ensGene,vegaGene,genscan,hinv70Coding,knownGene,nscanGene,refGene,geneid,acembly,ccdsGene	1.01e-226	46
chr17	20931987	20946939	BC126897	+	xenoRefGene,sgpGene,ensGene,vegaGene,genscan,hinv70Coding,knownGene,nscanGene,refGene,geneid,acembly,ccdsGene	1.22e-224	26
chr11	116692599	116693376	M14566	-	xenoRefGene,sgpGene,ensGene,vegaGene,genscan,hinv70Coding,knownGene,nscanGene,refGene,geneid,acembly,ccdsGene	1.05e-216	30
chrX	65253654	65259799	AK297050	-	xenoRefGene,sgpGene,ensGene,vegaGene,genscan,hinv70Coding,knownGene,nscanGene,refGene,geneid,acembly,ccdsGene	1.15e-215	394
chr21	44293791	44299527	AJ243912	-	xenoRefGene,sgpGene,ensGene,vegaGene,genscan,hinv70Coding,knownGene,nscanGene,refGene,geneid,acembly,ccdsGene	1.03e-213	307
chr12	53609576	53613797	AK297801	-	xenoRefGene,sgpGene,ensGene,vegaGene,genscan,hinv70Coding,knownGene,nscanGene,refGene,geneid,acembly,ccdsGene	1.03e-213	159
chr14	35872560	35873742	CR595601	-	xenoRefGene,sgpGene,ensGene,vegaGene,genscan,hinv70Coding,knownGene,nscanGene,refGene,geneid,acembly,ccdsGene	1.03e-213	900
chr1	19563729	19565736	BC016303	-	xenoRefGene,sgpGene,ensGene,vegaGene,genscan,hinv70Coding,knownGene,nscanGene,refGene,geneid,acembly,ccdsGene	1.24e-211	208
chr2	153006743	153032117	AF042274	-	xenoRefGene,sgpGene,ensGene,vegaGene,genscan,hinv70Coding,knownGene,nscanGene,refGene,geneid,acembly,ccdsGene	1.01e-210	109
chr6	160677749	160679564	AB075951	-	xenoRefGene,sgpGene,ensGene,vegaGene,genscan,hinv70Coding,knownGene,nscanGene,refGene,geneid,acembly,ccdsGene	1.01e-210	178
chr20	60879633	60883854	AK307459	+	xenoRefGene,sgpGene,ensGene,vegaGene,genscan,hinv70Coding,knownGene,nscanGene,refGene,geneid,acembly,ccdsGene	1.01e-210	900
chr3	48587668	48594138	BC010269	-	xenoRefGene,sgpGene,ensGene,vegaGene,genscan,hinv70Coding,knownGene,nscanGene,refGene,geneid,acembly,ccdsGene	1.01e-210	17
chr11	64525987	64527289	BC029305	-	xenoRefGene,sgpGene,ensGene,vegaGene,genscan,hinv70Coding,knownGene,nscanGene,refGene,geneid,acembly,ccdsGene	1.01e-210	368
chr4	185709885	185747069	CR614171	-	xenoRefGene,sgpGene,ensGene,vegaGene,genscan,hinv70Coding,knownGene,nscanGene,refGene,geneid,acembly,ccdsGene	1.01e-210	124
chr2	113510058	113513723	AK316241	-	xenoRefGene,sgpGene,ensGene,vegaGene,genscan,hinv70Coding,knownGene,nscanGene,refGene,geneid,acembly,ccdsGene	1.36e-210	439
chr2	61417793	61420036	BC107761	-	xenoRefGene,sgpGene,ensGene,vegaGene,genscan,hinv70Coding,knownGene,nscanGene,refGene,geneid,acembly,ccdsGene	1.36e-210	900
chr1	55319730	55349302	AK304437	-	xenoRefGene,sgpGene,ensGene,vegaGene,genscan,hinv70Coding,knownGene,nscanGene,refGene,geneid,acembly,ccdsGene	1.11e-209	900
chr1	10529397	10532381	BC007721	-	xenoRefGene,sgpGene,ensGene,vegaGene,genscan,hinv70Coding,knownGene,nscanGene,refGene,geneid,acembly,ccdsGene	1.11e-209	241
chr21	34860535	34861700	BC156694	-	xenoRefGene,sgpGene,ensGene,vegaGene,genscan,hinv70Coding,knownGene,nscanGene,refGene,geneid,acembly,ccdsGene	1.22e-208	227
chr10	61612460	61665880	BC036757	-	xenoRefGene,sgpGene,ensGene,vegaGene,genscan,hinv70Coding,knownGene,nscanGene,refGene,geneid,acembly,ccdsGene	1.47e-206	471
chr2	70396782	70408436	AK026303	-	xenoRefGene,sgpGene,ensGene,vegaGene,genscan,hinv70Coding,knownGene,nscanGene,refGene,geneid,acembly,ccdsGene	1.31e-204	316
chr2	66794642	66795812	AK297109	+	xenoRefGene,sgpGene,ensGene,vegaGene,genscan,hinv70Coding,knownGene,nscanGene,refGene,geneid,acembly,ccdsGene	1.07e-203	307
chr15	26828561	26866461	AK302822	-	xenoRefGene,sgpGene,ensGene,vegaGene,genscan,hinv70Coding,knownGene,nscanGene,refGene,geneid,acembly,ccdsGene	1.05e-200	167
chr16	67270083	67271201	AK304232	-	xenoRefGene,sgpGene,ensGene,vegaGene,genscan,hinv70Coding,knownGene,nscanGene,refGene,geneid,acembly,ccdsGene	1.05e-200	900
chr12	123187008	123187434	AY148884	-	xenoRefGene,sgpGene,ensGene,vegaGene,genscan,hinv70Coding,knownGene,nscanGene,refGene,geneid,acembly,ccdsGene	1.05e-200	127
chr1	158063471	158064433	BC025268	+	xenoRefGene,sgpGene,ensGene,vegaGene,genscan,hinv70Coding,knownGene,nscanGene,refGene,geneid,acembly,ccdsGene	1.05e-200	293
chr10	71174895	71175784	BC033742	-	xenoRefGene,sgpGene,ensGene,vegaGene,genscan,hinv70Coding,knownGene,nscanGene,refGene,geneid,acembly,ccdsGene	1.03e-197	672
chrX	134494167	134494999	AL832169	+	xenoRefGene,sgpGene,ensGene,vegaGene,genscan,hinv70Coding,knownGene,nscanGene,refGene,geneid,acembly,ccdsGene	2.53e-197	49
chr10	34558827	34606035	AK000761	-	xenoRefGene,sgpGene,ensGene,vegaGene,genscan,hinv70Coding,knownGene,nscanGene,refGene,geneid,acembly,ccdsGene	1.01e-194	44
chr1	156902337	156902645	AK057446	+	xenoRefGene,sgpGene,ensGene,vegaGene,genscan,hinv70Coding,knownGene,nscanGene,refGene,geneid,acembly,ccdsGene	1.01e-194	646
chr3	41279634	41280626	AK098472	+	xenoRefGene,sgpGene,ensGene,vegaGene,genscan,hinv70Coding,knownGene,nscanGene,refGene,geneid,acembly,ccdsGene	1.01e-194	131
chr3	49066238	49066687	AK293397	-	xenoRefGene,sgpGene,ensGene,vegaGene,genscan,hinv70Coding,knownGene,nscanGene,refGene,geneid,acembly,ccdsGene	1.01e-194	900
chr6	117896443	117923196	AB209385	-	xenoRefGene,sgpGene,ensGene,vegaGene,genscan,hinv70Coding,knownGene,nscanGene,refGene,geneid,acembly,ccdsGene	1.01e-194	200
chr15	75094231	75094672	CR620625	+	xenoRefGene,sgpGene,ensGene,vegaGene,genscan,hinv70Coding,knownGene,nscanGene,refGene,geneid,acembly,ccdsGene	1.01e-194	900
chr5	1489973	1494816	CU676500	-	xenoRefGene,sgpGene,ensGene,vegaGene,genscan,hinv70Coding,knownGene,nscanGene,refGene,geneid,acembly,ccdsGene	1.01e-194	16
chr5	141387468	141391479	D31766	-	xenoRefGene,sgpGene,ensGene,vegaGene,genscan,hinv70Coding,knownGene,nscanGene,refGene,geneid,acembly,ccdsGene	1.01e-194	900
chr10	90522040	90537771	EF426483	+	xenoRefGene,sgpGene,ensGene,vegaGene,genscan,hinv70Coding,knownGene,nscanGene,refGene,geneid,acembly,ccdsGene	1.01e-194	0
chr1	160065058	160068255	AK055843	-	xenoRefGene,sgpGene,ensGene,vegaGene,genscan,hinv70Coding,knownGene,nscanGene,refGene,geneid,acembly,ccdsGene	1.11e-193	147
chr3	50334035	50334894	AF040706	-	xenoRefGene,sgpGene,ensGene,vegaGene,genscan,hinv70Coding,knownGene,nscanGene,refGene,geneid,acembly,ccdsGene	1.11e-193	103
chr14	23818635	23821156	DQ658848	-	xenoRefGene,sgpGene,ensGene,vegaGene,genscan,hinv70Coding,knownGene,nscanGene,refGene,geneid,acembly,ccdsGene	1.09e-190	535
chr18	32712154	32720259	AK294833	+	xenoRefGene,sgpGene,ensGene,vegaGene,genscan,hinv70Coding,knownGene,nscanGene,refGene,geneid,acembly,ccdsGene	1.07e-187	218
chr19	36531038	36545037	BC046207	-	xenoRefGene,sgpGene,ensGene,vegaGene,genscan,hinv70Coding,knownGene,nscanGene,refGene,geneid,acembly,ccdsGene	2.1e-183	333
chr7	158734843	158738272	AL137660	+	xenoRefGene,sgpGene,ensGene,vegaGene,genscan,hinv70Coding,knownGene,nscanGene,refGene,geneid,acembly,ccdsGene	1.03e-181	900
chr22	50927724	50928177	AF197129	+	xenoRefGene,sgpGene,ensGene,vegaGene,genscan,hinv70Coding,knownGene,nscanGene,refGene,geneid,acembly,ccdsGene	1.01e-178	0
chr1	29070498	29095441	AK074276	+	xenoRefGene,sgpGene,ensGene,vegaGene,genscan,hinv70Coding,knownGene,nscanGene,refGene,geneid,acembly,ccdsGene	1.01e-178	900
chr16	2013257	2014449	BC004120	-	xenoRefGene,sgpGene,ensGene,vegaGene,genscan,hinv70Coding,knownGene,nscanGene,refGene,geneid,acembly,ccdsGene	1.01e-178	457
chr9	127264575	127265367	BC032501	-	xenoRefGene,sgpGene,ensGene,vegaGene,genscan,hinv70Coding,knownGene,nscanGene,refGene,geneid,acembly,ccdsGene	1.01e-178	900
chr16	16232407	16235102	BX648866	+	xenoRefGene,sgpGene,ensGene,vegaGene,genscan,hinv70Coding,knownGene,nscanGene,refGene,geneid,acembly,ccdsGene	1.01e-178	412
chr10	97624579	97625942	CR617781	+	xenoRefGene,sgpGene,ensGene,vegaGene,genscan,hinv70Coding,knownGene,nscanGene,refGene,geneid,acembly,ccdsGene	1.01e-178	681
chr5	76357627	76358877	BC015478	+	xenoRefGene,sgpGene,ensGene,vegaGene,genscan,hinv70Coding,knownGene,nscanGene,refGene,geneid,acembly,ccdsGene	1.11e-177	328
chr22	21355076	21355545	CR612368	-	xenoRefGene,sgpGene,ensGene,vegaGene,genscan,hinv70Coding,knownGene,nscanGene,refGene,geneid,acembly,ccdsGene	4.03e-176	368
chr1	6157417	6158545	AK124696	+	xenoRefGene,sgpGene,ensGene,vegaGene,genscan,hinv70Coding,knownGene,nscanGene,refGene,geneid,acembly,ccdsGene	1.09e-174	900
chr8	27779762	27845021	AY337579	-	xenoRefGene,sgpGene,ensGene,vegaGene,genscan,hinv70Coding,knownGene,nscanGene,refGene,geneid,acembly,ccdsGene	1.07e-171	0
chr4	73930653	73935034	AK096310	-	xenoRefGene,sgpGene,ensGene,vegaGene,genscan,hinv70Coding,knownGene,nscanGene,refGene,geneid,acembly,ccdsGene	1.05e-168	900
chr17	39967181	39967705	U47621	-	xenoRefGene,sgpGene,ensGene,vegaGene,genscan,hinv70Coding,knownGene,nscanGene,refGene,geneid,acembly,ccdsGene	1.05e-168	11
chr8	29989460	29990448	AF359269	-	xenoRefGene,sgpGene,ensGene,vegaGene,genscan,hinv70Coding,knownGene,nscanGene,refGene,geneid,acembly,ccdsGene	1.05e-168	175
chr15	42456673	42457209	AK025334	-	xenoRefGene,sgpGene,ensGene,vegaGene,genscan,hinv70Coding,knownGene,nscanGene,refGene,geneid,acembly,ccdsGene	1.15e-167	239
chr7	819781	825154	BC094840	+	xenoRefGene,sgpGene,ensGene,vegaGene,genscan,hinv70Coding,knownGene,nscanGene,refGene,geneid,acembly,ccdsGene	1.71e-166	500
chr2	235950959	235962347	AF015043	+	xenoRefGene,sgpGene,ensGene,vegaGene,genscan,hinv70Coding,knownGene,nscanGene,refGene,geneid,acembly,ccdsGene	1.03e-165	900
chr4	76881345	76882364	AK024031	-	xenoRefGene,sgpGene,ensGene,vegaGene,genscan,hinv70Coding,knownGene,nscanGene,refGene,geneid,acembly,ccdsGene	1.03e-165	212
chr2	46607458	46611655	AK123845	+	xenoRefGene,sgpGene,ensGene,vegaGene,genscan,hinv70Coding,knownGene,nscanGene,refGene,geneid,acembly,ccdsGene	1.03e-165	900
chr1	213147412	213161854	AK302675	+	xenoRefGene,sgpGene,ensGene,vegaGene,genscan,hinv70Coding,knownGene,nscanGene,refGene,geneid,acembly,ccdsGene	1.03e-165	110
chr9	131484839	131486273	BC009280	-	xenoRefGene,sgpGene,ensGene,vegaGene,genscan,hinv70Coding,knownGene,nscanGene,refGene,geneid,acembly,ccdsGene	1.03e-165	123
chr5	72424281	72427368	BC018083	+	xenoRefGene,sgpGene,ensGene,vegaGene,genscan,hinv70Coding,knownGene,nscanGene,refGene,geneid,acembly,ccdsGene	1.03e-165	190
chr13	107213291	107219926	HQ448611	-	xenoRefGene,sgpGene,ensGene,vegaGene,genscan,hinv70Coding,knownGene,nscanGene,refGene,geneid,acembly,ccdsGene	1.03e-165	23
chr5	131823708	131825092	AB103081	-	xenoRefGene,sgpGene,ensGene,vegaGene,genscan,hinv70Coding,knownGene,nscanGene,refGene,geneid,acembly,ccdsGene	1.01e-162	0
chr6	62887217	62995763	AY077838	-	xenoRefGene,sgpGene,ensGene,vegaGene,genscan,hinv70Coding,knownGene,nscanGene,refGene,geneid,acembly,ccdsGene	1.01e-162	224
chr4	24550588	24556389	CR605943	-	xenoRefGene,sgpGene,ensGene,vegaGene,genscan,hinv70Coding,knownGene,nscanGene,refGene,geneid,acembly,ccdsGene	1.01e-162	129
chr8	134478333	134487962	CU676236	-	xenoRefGene,sgpGene,ensGene,vegaGene,genscan,hinv70Coding,knownGene,nscanGene,refGene,geneid,acembly,ccdsGene	1.01e-162	108
chr20	35563594	35579863	CU690348	-	xenoRefGene,sgpGene,ensGene,vegaGene,genscan,hinv70Coding,knownGene,nscanGene,refGene,geneid,acembly,ccdsGene	1.01e-162	147
chr3	98236031	98240163	HQ447158	-	xenoRefGene,sgpGene,ensGene,vegaGene,genscan,hinv70Coding,knownGene,nscanGene,refGene,geneid,acembly,ccdsGene	1.01e-162	147
chr14	65521356	65527901	L10414	+	xenoRefGene,sgpGene,ensGene,vegaGene,genscan,hinv70Coding,knownGene,nscanGene,refGene,geneid,acembly,ccdsGene	1.01e-162	426
chr13	46539564	46541639	AK001815	-	xenoRefGene,sgpGene,ensGene,vegaGene,genscan,hinv70Coding,knownGene,nscanGene,refGene,geneid,acembly,ccdsGene	3.35e-162	169
chr13	96285566	96293551	CR621496	-	xenoRefGene,sgpGene,ensGene,vegaGene,genscan,hinv70Coding,knownGene,nscanGene,refGene,geneid,acembly,ccdsGene	1.11e-161	454
chr8	28331324	28347701	CR590799	-	xenoRefGene,sgpGene,ensGene,vegaGene,genscan,hinv70Coding,knownGene,nscanGene,refGene,geneid,acembly,ccdsGene	1.07e-155	109
chr21	34123529	34127541	BC017768	-	xenoRefGene,sgpGene,ensGene,vegaGene,genscan,hinv70Coding,knownGene,nscanGene,refGene,geneid,acembly,ccdsGene	1.74e-153	109
chr12	50490757	50492498	BC000063	+	xenoRefGene,sgpGene,ensGene,vegaGene,genscan,hinv70Coding,knownGene,nscanGene,refGene,geneid,acembly,ccdsGene	1.05e-152	106
chr21	34660566	34668497	CR601076	+	xenoRefGene,sgpGene,ensGene,vegaGene,genscan,hinv70Coding,knownGene,nscanGene,refGene,geneid,acembly,ccdsGene	1.05e-152	194
chr2	202211398	202216026	HQ447302	-	xenoRefGene,sgpGene,ensGene,vegaGene,genscan,hinv70Coding,knownGene,nscanGene,refGene,geneid,acembly,ccdsGene	1.05e-152	23
chr10	45956861	46028623	BC066988	-	xenoRefGene,sgpGene,ensGene,vegaGene,genscan,hinv70Coding,knownGene,nscanGene,refGene,geneid,acembly,ccdsGene	1.15e-151	751
chr1	85736589	85741979	CU691004	-	xenoRefGene,sgpGene,ensGene,vegaGene,genscan,hinv70Coding,knownGene,nscanGene,refGene,geneid,acembly,ccdsGene	1.55e-151	16
chr17	6331826	6338329	AF525970	-	xenoRefGene,sgpGene,ensGene,vegaGene,genscan,hinv70Coding,knownGene,nscanGene,refGene,geneid,acembly,ccdsGene	1.03e-149	900
chr22	32000935	32009588	AK055147	+	xenoRefGene,sgpGene,ensGene,vegaGene,genscan,hinv70Coding,knownGene,nscanGene,refGene,geneid,acembly,ccdsGene	1.03e-149	39
chr8	38704337	38705473	AK304774	+	xenoRefGene,sgpGene,ensGene,vegaGene,genscan,hinv70Coding,knownGene,nscanGene,refGene,geneid,acembly,ccdsGene	1.03e-149	385
chr4	159076929	159091618	AL834177	-	xenoRefGene,sgpGene,ensGene,vegaGene,genscan,hinv70Coding,knownGene,nscanGene,refGene,geneid,acembly,ccdsGene	1.03e-149	900
chr1	53329799	53359746	AY271826	+	xenoRefGene,sgpGene,ensGene,vegaGene,genscan,hinv70Coding,knownGene,nscanGene,refGene,geneid,acembly,ccdsGene	1.03e-149	900
chr7	99459462	99463529	AF280112	+	xenoRefGene,sgpGene,ensGene,vegaGene,genscan,hinv70Coding,knownGene,nscanGene,refGene,geneid,acembly,ccdsGene	1.01e-146	0
chr5	168135105	168137900	AK001626	-	xenoRefGene,sgpGene,ensGene,vegaGene,genscan,hinv70Coding,knownGene,nscanGene,refGene,geneid,acembly,ccdsGene	1.01e-146	28
chr22	50518826	50523155	AK297341	-	xenoRefGene,sgpGene,ensGene,vegaGene,genscan,hinv70Coding,knownGene,nscanGene,refGene,geneid,acembly,ccdsGene	1.01e-146	130
chr20	42693497	42694507	AK298976	+	xenoRefGene,sgpGene,ensGene,vegaGene,genscan,hinv70Coding,knownGene,nscanGene,refGene,geneid,acembly,ccdsGene	1.01e-146	119
chr9	130868799	130869355	BC005163	+	xenoRefGene,sgpGene,ensGene,vegaGene,genscan,hinv70Coding,knownGene,nscanGene,refGene,geneid,acembly,ccdsGene	1.01e-146	39
chrX	100296360	100297221	BC007526	-	xenoRefGene,sgpGene,ensGene,vegaGene,genscan,hinv70Coding,knownGene,nscanGene,refGene,geneid,acembly,ccdsGene	1.01e-146	900
chr17	38977348	39022952	BC156641	-	xenoRefGene,sgpGene,ensGene,vegaGene,genscan,hinv70Coding,knownGene,nscanGene,refGene,geneid,acembly,ccdsGene	1.01e-146	158
chr7	47475002	47479085	CU687172	-	xenoRefGene,sgpGene,ensGene,vegaGene,genscan,hinv70Coding,knownGene,nscanGene,refGene,geneid,acembly,ccdsGene	1.01e-146	16
chr15	81598888	81600956	S81601	+	xenoRefGene,sgpGene,ensGene,vegaGene,genscan,hinv70Coding,knownGene,nscanGene,refGene,geneid,acembly,ccdsGene	1.01e-146	379
chrX	148578056	148579646	AF179281	-	xenoRefGene,sgpGene,ensGene,vegaGene,genscan,hinv70Coding,knownGene,nscanGene,refGene,geneid,acembly,ccdsGene	1.36e-146	391
chr18	46448302	46474757	AK301535	-	xenoRefGene,sgpGene,ensGene,vegaGene,genscan,hinv70Coding,knownGene,nscanGene,refGene,geneid,acembly,ccdsGene	1.11e-145	137
chr12	1749142	1754974	CU674860	+	xenoRefGene,sgpGene,ensGene,vegaGene,genscan,hinv70Coding,knownGene,nscanGene,refGene,geneid,acembly,ccdsGene	1.11e-145	16
chr11	119999203	120007936	AK122720	-	xenoRefGene,sgpGene,ensGene,vegaGene,genscan,hinv70Coding,knownGene,nscanGene,refGene,geneid,acembly,ccdsGene	1.22e-144	900
chrX	13637302	13641999	AK300137	+	xenoRefGene,sgpGene,ensGene,vegaGene,genscan,hinv70Coding,knownGene,nscanGene,refGene,geneid,acembly,ccdsGene	1.22e-144	320
chr2	242683233	242684162	AK304764	+	xenoRefGene,sgpGene,ensGene,vegaGene,genscan,hinv70Coding,knownGene,nscanGene,refGene,geneid,acembly,ccdsGene	1.09e-142	209
chr10	100195502	100202928	CR592714	-	xenoRefGene,sgpGene,ensGene,vegaGene,genscan,hinv70Coding,knownGene,nscanGene,refGene,geneid,acembly,ccdsGene	1.09e-142	900
chr10	63845665	63850749	M73837	+	xenoRefGene,sgpGene,ensGene,vegaGene,genscan,hinv70Coding,knownGene,nscanGene,refGene,geneid,acembly,ccdsGene	1.09e-142	310
chr1	174363283	174513982	AF279778	+	xenoRefGene,sgpGene,ensGene,vegaGene,genscan,hinv70Coding,knownGene,nscanGene,refGene,geneid,acembly,ccdsGene	1.07e-139	184
chr9	36671160	36677157	AB267395	+	xenoRefGene,sgpGene,ensGene,vegaGene,genscan,hinv70Coding,knownGene,nscanGene,refGene,geneid,acembly,ccdsGene	1.07e-139	215
chr19	1487312	1487784	AK057235	-	xenoRefGene,sgpGene,ensGene,vegaGene,genscan,hinv70Coding,knownGene,nscanGene,refGene,geneid,acembly,ccdsGene	1.17e-138	900
chr1	183262932	183387321	AF288395	-	xenoRefGene,sgpGene,ensGene,vegaGene,genscan,hinv70Coding,knownGene,nscanGene,refGene,geneid,acembly,ccdsGene	1.05e-136	337
chr11	792218	792873	BC024212	-	xenoRefGene,sgpGene,ensGene,vegaGene,genscan,hinv70Coding,knownGene,nscanGene,refGene,geneid,acembly,ccdsGene	1.05e-136	122
chr4	4461204	4543619	CR609491	-	xenoRefGene,sgpGene,ensGene,vegaGene,genscan,hinv70Coding,knownGene,nscanGene,refGene,geneid,acembly,ccdsGene	1.05e-136	310
chr13	53216627	53217588	AK123159	+	xenoRefGene,sgpGene,ensGene,vegaGene,genscan,hinv70Coding,knownGene,nscanGene,refGene,geneid,acembly,ccdsGene	1.05e-136	612
chr1	11595709	11596395	AL117235	+	xenoRefGene,sgpGene,ensGene,vegaGene,genscan,hinv70Coding,knownGene,nscanGene,refGene,geneid,acembly,ccdsGene	3.47e-136	118
chr20	61919099	61919661	AK027441	+	xenoRefGene,sgpGene,ensGene,vegaGene,genscan,hinv70Coding,knownGene,nscanGene,refGene,geneid,acembly,ccdsGene	1.15e-135	144
chr3	45046909	45048914	AK130053	+	xenoRefGene,sgpGene,ensGene,vegaGene,genscan,hinv70Coding,knownGene,nscanGene,refGene,geneid,acembly,ccdsGene	1.15e-135	368
chr3	69168935	69171244	BC039202	-	xenoRefGene,sgpGene,ensGene,vegaGene,genscan,hinv70Coding,knownGene,nscanGene,refGene,geneid,acembly,ccdsGene	2.83e-135	115
chr2	25180843	25186274	AK294726	-	xenoRefGene,sgpGene,ensGene,vegaGene,genscan,hinv70Coding,knownGene,nscanGene,refGene,geneid,acembly,ccdsGene	1.03e-133	900
chr1	203053853	203054655	BC006347	-	xenoRefGene,sgpGene,ensGene,vegaGene,genscan,hinv70Coding,knownGene,nscanGene,refGene,geneid,acembly,ccdsGene	1.03e-133	323
chr13	45589731	45601922	BC032333	+	xenoRefGene,sgpGene,ensGene,vegaGene,genscan,hinv70Coding,knownGene,nscanGene,refGene,geneid,acembly,ccdsGene	1.39e-133	51
chr9	100983183	101017540	CU687204	-	xenoRefGene,sgpGene,ensGene,vegaGene,genscan,hinv70Coding,knownGene,nscanGene,refGene,geneid,acembly,ccdsGene	1.39e-133	113
chr6	97052800	97063485	BC021723	+	xenoRefGene,sgpGene,ensGene,vegaGene,genscan,hinv70Coding,knownGene,nscanGene,refGene,geneid,acembly,ccdsGene	1.24e-131	153
chr3	30029714	30032573	AF023259	+	xenoRefGene,sgpGene,ensGene,vegaGene,genscan,hinv70Coding,knownGene,nscanGene,refGene,geneid,acembly,ccdsGene	1.01e-130	148
chr2	109002830	109003783	AF055584	+	xenoRefGene,sgpGene,ensGene,vegaGene,genscan,hinv70Coding,knownGene,nscanGene,refGene,geneid,acembly,ccdsGene	1.01e-130	329
chr20	2644212	2644570	AK001905	-	xenoRefGene,sgpGene,ensGene,vegaGene,genscan,hinv70Coding,knownGene,nscanGene,refGene,geneid,acembly,ccdsGene	1.01e-130	4
chr4	2241949	2242316	AK056134	-	xenoRefGene,sgpGene,ensGene,vegaGene,genscan,hinv70Coding,knownGene,nscanGene,refGene,geneid,acembly,ccdsGene	1.01e-130	900
chr7	27149872	27150192	AK056567	-	xenoRefGene,sgpGene,ensGene,vegaGene,genscan,hinv70Coding,knownGene,nscanGene,refGene,geneid,acembly,ccdsGene	1.01e-130	344
chr15	50521181	50528125	AK123905	+	xenoRefGene,sgpGene,ensGene,vegaGene,genscan,hinv70Coding,knownGene,nscanGene,refGene,geneid,acembly,ccdsGene	1.01e-130	900
chr1	17567259	17570508	AK293275	+	xenoRefGene,sgpGene,ensGene,vegaGene,genscan,hinv70Coding,knownGene,nscanGene,refGene,geneid,acembly,ccdsGene	1.01e-130	175
chr9	38396657	38397024	AK297020	+	xenoRefGene,sgpGene,ensGene,vegaGene,genscan,hinv70Coding,knownGene,nscanGene,refGene,geneid,acembly,ccdsGene	1.01e-130	287
chr18	45396938	45422894	AK299218	-	xenoRefGene,sgpGene,ensGene,vegaGene,genscan,hinv70Coding,knownGene,nscanGene,refGene,geneid,acembly,ccdsGene	1.01e-130	586
chr1	150550974	150551919	AK304775	-	xenoRefGene,sgpGene,ensGene,vegaGene,genscan,hinv70Coding,knownGene,nscanGene,refGene,geneid,acembly,ccdsGene	1.01e-130	220
chr17	19618518	19619746	AK307647	-	xenoRefGene,sgpGene,ensGene,vegaGene,genscan,hinv70Coding,knownGene,nscanGene,refGene,geneid,acembly,ccdsGene	1.01e-130	175
chr1	203124106	203134389	AK308733	+	xenoRefGene,sgpGene,ensGene,vegaGene,genscan,hinv70Coding,knownGene,nscanGene,refGene,geneid,acembly,ccdsGene	1.01e-130	474
chr6	2124969	2245558	AK313953	-	xenoRefGene,sgpGene,ensGene,vegaGene,genscan,hinv70Coding,knownGene,nscanGene,refGene,geneid,acembly,ccdsGene	1.01e-130	152
chr4	436711	437299	AL834155	-	xenoRefGene,sgpGene,ensGene,vegaGene,genscan,hinv70Coding,knownGene,nscanGene,refGene,geneid,acembly,ccdsGene	1.01e-130	178
chr3	44986784	45000623	BC015467	-	xenoRefGene,sgpGene,ensGene,vegaGene,genscan,hinv70Coding,knownGene,nscanGene,refGene,geneid,acembly,ccdsGene	1.01e-130	185
chr15	41866013	41870084	BC029925	+	xenoRefGene,sgpGene,ensGene,vegaGene,genscan,hinv70Coding,knownGene,nscanGene,refGene,geneid,acembly,ccdsGene	1.01e-130	287
chr3	53910102	53910647	BC032744	-	xenoRefGene,sgpGene,ensGene,vegaGene,genscan,hinv70Coding,knownGene,nscanGene,refGene,geneid,acembly,ccdsGene	1.01e-130	157
chr13	95275554	95279269	BC033906	+	xenoRefGene,sgpGene,ensGene,vegaGene,genscan,hinv70Coding,knownGene,nscanGene,refGene,geneid,acembly,ccdsGene	1.01e-130	513
chr1	114680683	114682310	BC044948	-	xenoRefGene,sgpGene,ensGene,vegaGene,genscan,hinv70Coding,knownGene,nscanGene,refGene,geneid,acembly,ccdsGene	1.01e-130	900
chr7	95053897	95064190	BC046160	-	xenoRefGene,sgpGene,ensGene,vegaGene,genscan,hinv70Coding,knownGene,nscanGene,refGene,geneid,acembly,ccdsGene	1.01e-130	900
chr9	86616921	86617252	BC064937	+	xenoRefGene,sgpGene,ensGene,vegaGene,genscan,hinv70Coding,knownGene,nscanGene,refGene,geneid,acembly,ccdsGene	1.01e-130	148
chr19	49994121	49995001	BC071921	+	xenoRefGene,sgpGene,ensGene,vegaGene,genscan,hinv70Coding,knownGene,nscanGene,refGene,geneid,acembly,ccdsGene	1.01e-130	671
chr15	83725300	83735505	CU688394	-	xenoRefGene,sgpGene,ensGene,vegaGene,genscan,hinv70Coding,knownGene,nscanGene,refGene,geneid,acembly,ccdsGene	1.01e-130	16
chr1	95368743	95392402	S80562	-	xenoRefGene,sgpGene,ensGene,vegaGene,genscan,hinv70Coding,knownGene,nscanGene,refGene,geneid,acembly,ccdsGene	1.01e-130	111
chr21	16339761	16340513	CU691868	-	xenoRefGene,sgpGene,ensGene,vegaGene,genscan,hinv70Coding,knownGene,nscanGene,refGene,geneid,acembly,ccdsGene	1.36e-130	149
chr17	1003975	1028518	AK307827	-	xenoRefGene,sgpGene,ensGene,vegaGene,genscan,hinv70Coding,knownGene,nscanGene,refGene,geneid,acembly,ccdsGene	1.11e-129	274
chr9	33463433	33464034	CU678905	-	xenoRefGene,sgpGene,ensGene,vegaGene,genscan,hinv70Coding,knownGene,nscanGene,refGene,geneid,acembly,ccdsGene	1.11e-129	16
chr15	41044308	41046796	CU687834	-	xenoRefGene,sgpGene,ensGene,vegaGene,genscan,hinv70Coding,knownGene,nscanGene,refGene,geneid,acembly,ccdsGene	1.22e-128	117
chr20	48746224	48747410	AK304595	-	xenoRefGene,sgpGene,ensGene,vegaGene,genscan,hinv70Coding,knownGene,nscanGene,refGene,geneid,acembly,ccdsGene	1.34e-127	101
chr2	169622261	169626022	BC030800	+	xenoRefGene,sgpGene,ensGene,vegaGene,genscan,hinv70Coding,knownGene,nscanGene,refGene,geneid,acembly,ccdsGene	1.34e-127	143
chr5	179440311	179467453	AF155650	-	xenoRefGene,sgpGene,ensGene,vegaGene,genscan,hinv70Coding,knownGene,nscanGene,refGene,geneid,acembly,ccdsGene	1.09e-126	144
chr7	72966572	72971848	AK290091	-	xenoRefGene,sgpGene,ensGene,vegaGene,genscan,hinv70Coding,knownGene,nscanGene,refGene,geneid,acembly,ccdsGene	1.09e-126	276
chr1	211652669	211654462	AK291210	-	xenoRefGene,sgpGene,ensGene,vegaGene,genscan,hinv70Coding,knownGene,nscanGene,refGene,geneid,acembly,ccdsGene	1.09e-126	278
chr15	34446885	34455761	AL136908	-	xenoRefGene,sgpGene,ensGene,vegaGene,genscan,hinv70Coding,knownGene,nscanGene,refGene,geneid,acembly,ccdsGene	1.09e-126	105
chr14	36786020	36789674	CR590283	-	xenoRefGene,sgpGene,ensGene,vegaGene,genscan,hinv70Coding,knownGene,nscanGene,refGene,geneid,acembly,ccdsGene	1.09e-126	19
chr1	40434147	40435201	CR611403	+	xenoRefGene,sgpGene,ensGene,vegaGene,genscan,hinv70Coding,knownGene,nscanGene,refGene,geneid,acembly,ccdsGene	1.09e-126	37
chr4	177114675	177116503	CU692400	-	xenoRefGene,sgpGene,ensGene,vegaGene,genscan,hinv70Coding,knownGene,nscanGene,refGene,geneid,acembly,ccdsGene	1.09e-126	146
chr1	26138373	26139180	AK308457	+	xenoRefGene,sgpGene,ensGene,vegaGene,genscan,hinv70Coding,knownGene,nscanGene,refGene,geneid,acembly,ccdsGene	1.2e-125	360
chr8	120855988	120862657	AK074355	-	xenoRefGene,sgpGene,ensGene,vegaGene,genscan,hinv70Coding,knownGene,nscanGene,refGene,geneid,acembly,ccdsGene	1.61e-125	900
chr9	140166657	140167859	AB033008	+	xenoRefGene,sgpGene,ensGene,vegaGene,genscan,hinv70Coding,knownGene,nscanGene,refGene,geneid,acembly,ccdsGene	1.07e-123	17
chr16	58150849	58162941	AK027099	-	xenoRefGene,sgpGene,ensGene,vegaGene,genscan,hinv70Coding,knownGene,nscanGene,refGene,geneid,acembly,ccdsGene	1.07e-123	198
chr10	28250613	28270405	AK301708	-	xenoRefGene,sgpGene,ensGene,vegaGene,genscan,hinv70Coding,knownGene,nscanGene,refGene,geneid,acembly,ccdsGene	1.07e-123	194
chr17	18394638	18395776	CU687266	+	xenoRefGene,sgpGene,ensGene,vegaGene,genscan,hinv70Coding,knownGene,nscanGene,refGene,geneid,acembly,ccdsGene	1.07e-123	16
chr22	24627498	24640521	CU687286	-	xenoRefGene,sgpGene,ensGene,vegaGene,genscan,hinv70Coding,knownGene,nscanGene,refGene,geneid,acembly,ccdsGene	1.07e-123	120
chr9	14307519	14313481	U70862	-	xenoRefGene,sgpGene,ensGene,vegaGene,genscan,hinv70Coding,knownGene,nscanGene,refGene,geneid,acembly,ccdsGene	1.07e-123	456
chr19	12256113	12257033	BC007868	-	xenoRefGene,sgpGene,ensGene,vegaGene,genscan,hinv70Coding,knownGene,nscanGene,refGene,geneid,acembly,ccdsGene	1.07e-123	349
chrX	13680855	13681272	BC020095	+	xenoRefGene,sgpGene,ensGene,vegaGene,genscan,hinv70Coding,knownGene,nscanGene,refGene,geneid,acembly,ccdsGene	1.58e-122	230
chr9	6486925	6493826	AK122730	+	xenoRefGene,sgpGene,ensGene,vegaGene,genscan,hinv70Coding,knownGene,nscanGene,refGene,geneid,acembly,ccdsGene	1.05e-120	111
chr22	20940097	20940856	AK124925	+	xenoRefGene,sgpGene,ensGene,vegaGene,genscan,hinv70Coding,knownGene,nscanGene,refGene,geneid,acembly,ccdsGene	1.05e-120	900
chr6	138417632	138428324	BC010163	-	xenoRefGene,sgpGene,ensGene,vegaGene,genscan,hinv70Coding,knownGene,nscanGene,refGene,geneid,acembly,ccdsGene	1.05e-120	208
chr3	123633627	123634195	BC020246	-	xenoRefGene,sgpGene,ensGene,vegaGene,genscan,hinv70Coding,knownGene,nscanGene,refGene,geneid,acembly,ccdsGene	1.41e-120	66
chr17	17397750	17399495	AF177335	-	xenoRefGene,sgpGene,ensGene,vegaGene,genscan,hinv70Coding,knownGene,nscanGene,refGene,geneid,acembly,ccdsGene	1.15e-119	900
chr3	39142593	39148970	AK001574	-	xenoRefGene,sgpGene,ensGene,vegaGene,genscan,hinv70Coding,knownGene,nscanGene,refGene,geneid,acembly,ccdsGene	1.55e-119	882
chr2	242625290	242626111	BC171894	-	xenoRefGene,sgpGene,ensGene,vegaGene,genscan,hinv70Coding,knownGene,nscanGene,refGene,geneid,acembly,ccdsGene	1.26e-118	124
chr21	34932081	34939463	AF139897	+	xenoRefGene,sgpGene,ensGene,vegaGene,genscan,hinv70Coding,knownGene,nscanGene,refGene,geneid,acembly,ccdsGene	1.71e-118	380
chr1	43890125	43890784	AK131107	+	xenoRefGene,sgpGene,ensGene,vegaGene,genscan,hinv70Coding,knownGene,nscanGene,refGene,geneid,acembly,ccdsGene	2.3e-118	39
chrX	17746897	17749979	AK026164	+	xenoRefGene,sgpGene,ensGene,vegaGene,genscan,hinv70Coding,knownGene,nscanGene,refGene,geneid,acembly,ccdsGene	1.03e-117	236
chr3	147109033	147113639	AK094286	-	xenoRefGene,sgpGene,ensGene,vegaGene,genscan,hinv70Coding,knownGene,nscanGene,refGene,geneid,acembly,ccdsGene	1.03e-117	137
chr17	31439085	31618426	AK127748	-	xenoRefGene,sgpGene,ensGene,vegaGene,genscan,hinv70Coding,knownGene,nscanGene,refGene,geneid,acembly,ccdsGene	1.03e-117	2
chr2	228418512	228419154	AK295030	+	xenoRefGene,sgpGene,ensGene,vegaGene,genscan,hinv70Coding,knownGene,nscanGene,refGene,geneid,acembly,ccdsGene	1.03e-117	7
chr6	94124485	94128963	BC027940	-	xenoRefGene,sgpGene,ensGene,vegaGene,genscan,hinv70Coding,knownGene,nscanGene,refGene,geneid,acembly,ccdsGene	1.03e-117	199
chr8	22011725	22013873	BC142997	-	xenoRefGene,sgpGene,ensGene,vegaGene,genscan,hinv70Coding,knownGene,nscanGene,refGene,geneid,acembly,ccdsGene	1.03e-117	209
chr5	141363014	141367298	CR616865	+	xenoRefGene,sgpGene,ensGene,vegaGene,genscan,hinv70Coding,knownGene,nscanGene,refGene,geneid,acembly,ccdsGene	1.03e-117	407
chr17	1519992	1531018	CU693318	-	xenoRefGene,sgpGene,ensGene,vegaGene,genscan,hinv70Coding,knownGene,nscanGene,refGene,geneid,acembly,ccdsGene	1.03e-117	16
chr4	101109327	101111052	HQ447928	-	xenoRefGene,sgpGene,ensGene,vegaGene,genscan,hinv70Coding,knownGene,nscanGene,refGene,geneid,acembly,ccdsGene	1.03e-117	10
chr5	136602744	136834062	X73608	-	xenoRefGene,sgpGene,ensGene,vegaGene,genscan,hinv70Coding,knownGene,nscanGene,refGene,geneid,acembly,ccdsGene	1.03e-117	900
chr8	53558406	53568568	Z35085	-	xenoRefGene,sgpGene,ensGene,vegaGene,genscan,hinv70Coding,knownGene,nscanGene,refGene,geneid,acembly,ccdsGene	1.03e-117	281
chr9	140441848	140444620	AK126267	-	xenoRefGene,sgpGene,ensGene,vegaGene,genscan,hinv70Coding,knownGene,nscanGene,refGene,geneid,acembly,ccdsGene	1.13e-116	189
chr5	77793879	77805626	AY309920	-	xenoRefGene,sgpGene,ensGene,vegaGene,genscan,hinv70Coding,knownGene,nscanGene,refGene,geneid,acembly,ccdsGene	1.24e-115	411
chr1	32669646	32670198	BC002462	+	xenoRefGene,sgpGene,ensGene,vegaGene,genscan,hinv70Coding,knownGene,nscanGene,refGene,geneid,acembly,ccdsGene	1.24e-115	100
chr13	33110627	33111164	CU679777	-	xenoRefGene,sgpGene,ensGene,vegaGene,genscan,hinv70Coding,knownGene,nscanGene,refGene,geneid,acembly,ccdsGene	1.67e-115	113
chr2	202014558	202028558	AF041459	+	xenoRefGene,sgpGene,ensGene,vegaGene,genscan,hinv70Coding,knownGene,nscanGene,refGene,geneid,acembly,ccdsGene	1.01e-114	294
chr16	19883294	19883934	AJ276101	-	xenoRefGene,sgpGene,ensGene,vegaGene,genscan,hinv70Coding,knownGene,nscanGene,refGene,geneid,acembly,ccdsGene	1.01e-114	115
chr5	179743467	179743775	AK001242	-	xenoRefGene,sgpGene,ensGene,vegaGene,genscan,hinv70Coding,knownGene,nscanGene,refGene,geneid,acembly,ccdsGene	1.01e-114	149
chrX	118694350	118699196	AK298877	-	xenoRefGene,sgpGene,ensGene,vegaGene,genscan,hinv70Coding,knownGene,nscanGene,refGene,geneid,acembly,ccdsGene	1.01e-114	165
chr13	48563120	48570981	AK299437	-	xenoRefGene,sgpGene,ensGene,vegaGene,genscan,hinv70Coding,knownGene,nscanGene,refGene,geneid,acembly,ccdsGene	1.01e-114	170
chr3	115805405	116163734	AK299851	-	xenoRefGene,sgpGene,ensGene,vegaGene,genscan,hinv70Coding,knownGene,nscanGene,refGene,geneid,acembly,ccdsGene	1.01e-114	331
chr1	120307258	120311372	AK302276	-	xenoRefGene,sgpGene,ensGene,vegaGene,genscan,hinv70Coding,knownGene,nscanGene,refGene,geneid,acembly,ccdsGene	1.01e-114	61
chr10	127697119	127697942	AY358154	+	xenoRefGene,sgpGene,ensGene,vegaGene,genscan,hinv70Coding,knownGene,nscanGene,refGene,geneid,acembly,ccdsGene	1.01e-114	247
chr1	247694982	247695534	BC030717	-	xenoRefGene,sgpGene,ensGene,vegaGene,genscan,hinv70Coding,knownGene,nscanGene,refGene,geneid,acembly,ccdsGene	1.01e-114	311
chr2	198359479	198360086	CR593187	-	xenoRefGene,sgpGene,ensGene,vegaGene,genscan,hinv70Coding,knownGene,nscanGene,refGene,geneid,acembly,ccdsGene	1.01e-114	104
chr10	3176761	3178642	CR598026	+	xenoRefGene,sgpGene,ensGene,vegaGene,genscan,hinv70Coding,knownGene,nscanGene,refGene,geneid,acembly,ccdsGene	1.01e-114	120
chr2	19552174	19552904	CR602655	-	xenoRefGene,sgpGene,ensGene,vegaGene,genscan,hinv70Coding,knownGene,nscanGene,refGene,geneid,acembly,ccdsGene	1.01e-114	900
chr4	164507081	164534466	CR607777	-	xenoRefGene,sgpGene,ensGene,vegaGene,genscan,hinv70Coding,knownGene,nscanGene,refGene,geneid,acembly,ccdsGene	1.01e-114	474
chr20	44053166	44054214	CR614867	+	xenoRefGene,sgpGene,ensGene,vegaGene,genscan,hinv70Coding,knownGene,nscanGene,refGene,geneid,acembly,ccdsGene	1.01e-114	165
chr3	186505652	186506945	CR620873	+	xenoRefGene,sgpGene,ensGene,vegaGene,genscan,hinv70Coding,knownGene,nscanGene,refGene,geneid,acembly,ccdsGene	1.01e-114	25
chr17	39985206	39991464	CR624506	-	xenoRefGene,sgpGene,ensGene,vegaGene,genscan,hinv70Coding,knownGene,nscanGene,refGene,geneid,acembly,ccdsGene	1.01e-114	900
chr9	115060196	115095064	CU692212	-	xenoRefGene,sgpGene,ensGene,vegaGene,genscan,hinv70Coding,knownGene,nscanGene,refGene,geneid,acembly,ccdsGene	1.01e-114	16
chr11	32450167	32456247	M30393	-	xenoRefGene,sgpGene,ensGene,vegaGene,genscan,hinv70Coding,knownGene,nscanGene,refGene,geneid,acembly,ccdsGene	1.01e-114	126
chr3	10452499	10491029	S95738	-	xenoRefGene,sgpGene,ensGene,vegaGene,genscan,hinv70Coding,knownGene,nscanGene,refGene,geneid,acembly,ccdsGene	1.01e-114	218
chr16	2004149	2004630	U65581	-	xenoRefGene,sgpGene,ensGene,vegaGene,genscan,hinv70Coding,knownGene,nscanGene,refGene,geneid,acembly,ccdsGene	1.01e-114	205
chr8	22548995	22550304	X63741	-	xenoRefGene,sgpGene,ensGene,vegaGene,genscan,hinv70Coding,knownGene,nscanGene,refGene,geneid,acembly,ccdsGene	1.01e-114	900
chr5	149676779	149678057	AK122641	-	xenoRefGene,sgpGene,ensGene,vegaGene,genscan,hinv70Coding,knownGene,nscanGene,refGene,geneid,acembly,ccdsGene	1.01e-114	162
chr21	15596858	15599429	AF519623	+	xenoRefGene,sgpGene,ensGene,vegaGene,genscan,hinv70Coding,knownGene,nscanGene,refGene,geneid,acembly,ccdsGene	1.34e-111	192
chrX	137791090	137792979	AF100143	-	xenoRefGene,sgpGene,ensGene,vegaGene,genscan,hinv70Coding,knownGene,nscanGene,refGene,geneid,acembly,ccdsGene	1.2e-109	230
chr6	34738159	34741224	AB528669	+	xenoRefGene,sgpGene,ensGene,vegaGene,genscan,hinv70Coding,knownGene,nscanGene,refGene,geneid,acembly,ccdsGene	1.07e-107	101
chr1	38262492	38265516	AK055996	+	xenoRefGene,sgpGene,ensGene,vegaGene,genscan,hinv70Coding,knownGene,nscanGene,refGene,geneid,acembly,ccdsGene	1.07e-107	288
chr4	4411410	4418962	AK125172	+	xenoRefGene,sgpGene,ensGene,vegaGene,genscan,hinv70Coding,knownGene,nscanGene,refGene,geneid,acembly,ccdsGene	1.07e-107	433
chr4	79850707	79851327	BX648346	-	xenoRefGene,sgpGene,ensGene,vegaGene,genscan,hinv70Coding,knownGene,nscanGene,refGene,geneid,acembly,ccdsGene	1.44e-107	189
chr5	115230855	115249059	CR615273	+	xenoRefGene,sgpGene,ensGene,vegaGene,genscan,hinv70Coding,knownGene,nscanGene,refGene,geneid,acembly,ccdsGene	1.17e-106	900
chr1	46763305	46768796	AK024051	-	xenoRefGene,sgpGene,ensGene,vegaGene,genscan,hinv70Coding,knownGene,nscanGene,refGene,geneid,acembly,ccdsGene	1.58e-106	900
chr1	12567150	12568949	AK026719	+	xenoRefGene,sgpGene,ensGene,vegaGene,genscan,hinv70Coding,knownGene,nscanGene,refGene,geneid,acembly,ccdsGene	2.14e-106	228
chr1	36557606	36558775	CR607590	+	xenoRefGene,sgpGene,ensGene,vegaGene,genscan,hinv70Coding,knownGene,nscanGene,refGene,geneid,acembly,ccdsGene	1.05e-104	135
chr4	84230093	84255759	FJ517659	-	xenoRefGene,sgpGene,ensGene,vegaGene,genscan,hinv70Coding,knownGene,nscanGene,refGene,geneid,acembly,ccdsGene	1.05e-104	137
chr19	44222710	44224100	BC066939	+	xenoRefGene,sgpGene,ensGene,vegaGene,genscan,hinv70Coding,knownGene,nscanGene,refGene,geneid,acembly,ccdsGene	1.05e-104	123
chr1	38281230	38287813	AK298751	-	xenoRefGene,sgpGene,ensGene,vegaGene,genscan,hinv70Coding,knownGene,nscanGene,refGene,geneid,acembly,ccdsGene	1.91e-104	373
chr10	91359100	91371455	AK127777	-	xenoRefGene,sgpGene,ensGene,vegaGene,genscan,hinv70Coding,knownGene,nscanGene,refGene,geneid,acembly,ccdsGene	1.15e-103	308
chr1	210415016	210415680	CR605084	+	xenoRefGene,sgpGene,ensGene,vegaGene,genscan,hinv70Coding,knownGene,nscanGene,refGene,geneid,acembly,ccdsGene	1.15e-103	65
chr4	25678002	25679484	AK075015	+	xenoRefGene,sgpGene,ensGene,vegaGene,genscan,hinv70Coding,knownGene,nscanGene,refGene,geneid,acembly,ccdsGene	1.03e-101	900
chr10	88836414	88854259	AK311722	-	xenoRefGene,sgpGene,ensGene,vegaGene,genscan,hinv70Coding,knownGene,nscanGene,refGene,geneid,acembly,ccdsGene	1.03e-101	120
chr1	44401388	44402159	BC062375	+	xenoRefGene,sgpGene,ensGene,vegaGene,genscan,hinv70Coding,knownGene,nscanGene,refGene,geneid,acembly,ccdsGene	1.03e-101	116
chr22	19951155	19956278	CR612917	+	xenoRefGene,sgpGene,ensGene,vegaGene,genscan,hinv70Coding,knownGene,nscanGene,refGene,geneid,acembly,ccdsGene	1.03e-101	474
chr10	81928988	81932575	CR621013	-	xenoRefGene,sgpGene,ensGene,vegaGene,genscan,hinv70Coding,knownGene,nscanGene,refGene,geneid,acembly,ccdsGene	1.03e-101	241
chr7	106797753	106799898	M31158	+	xenoRefGene,sgpGene,ensGene,vegaGene,genscan,hinv70Coding,knownGene,nscanGene,refGene,geneid,acembly,ccdsGene	1.03e-101	166
chr2	189875616	189876354	X01742	+	xenoRefGene,sgpGene,ensGene,vegaGene,genscan,hinv70Coding,knownGene,nscanGene,refGene,geneid,acembly,ccdsGene	1.03e-101	337
chr3	149290791	149374666	BC014052	-	xenoRefGene,sgpGene,ensGene,vegaGene,genscan,hinv70Coding,knownGene,nscanGene,refGene,geneid,acembly,ccdsGene	1.13e-100	900
chr3	49200946	49201622	CU690098	-	xenoRefGene,sgpGene,ensGene,vegaGene,genscan,hinv70Coding,knownGene,nscanGene,refGene,geneid,acembly,ccdsGene	2.78e-100	35
chr1	1640338	1654174	AK301495	-	xenoRefGene,sgpGene,ensGene,vegaGene,genscan,hinv70Coding,knownGene,nscanGene,refGene,geneid,acembly,ccdsGene	1.24e-99	559
chr1	46826498	46827245	AK021577	+	xenoRefGene,sgpGene,ensGene,vegaGene,genscan,hinv70Coding,knownGene,nscanGene,refGene,geneid,acembly,ccdsGene	1.01e-98	104
chr2	232663674	232672197	AK124133	+	xenoRefGene,sgpGene,ensGene,vegaGene,genscan,hinv70Coding,knownGene,nscanGene,refGene,geneid,acembly,ccdsGene	1.01e-98	122
chr6	110567463	110620125	AK127146	-	xenoRefGene,sgpGene,ensGene,vegaGene,genscan,hinv70Coding,knownGene,nscanGene,refGene,geneid,acembly,ccdsGene	1.01e-98	411
chr16	569024	570752	AK293644	+	xenoRefGene,sgpGene,ensGene,vegaGene,genscan,hinv70Coding,knownGene,nscanGene,refGene,geneid,acembly,ccdsGene	1.01e-98	3
chr7	29549062	29552189	AK294216	+	xenoRefGene,sgpGene,ensGene,vegaGene,genscan,hinv70Coding,knownGene,nscanGene,refGene,geneid,acembly,ccdsGene	1.01e-98	127
chr2	233348932	233349241	AB073895	-	xenoRefGene,sgpGene,ensGene,vegaGene,genscan,hinv70Coding,knownGene,nscanGene,refGene,geneid,acembly,ccdsGene	1.01e-98	178
chr16	70405468	70405829	AK299504	+	xenoRefGene,sgpGene,ensGene,vegaGene,genscan,hinv70Coding,knownGene,nscanGene,refGene,geneid,acembly,ccdsGene	1.01e-98	23
chr15	41022179	41023259	BC001459	+	xenoRefGene,sgpGene,ensGene,vegaGene,genscan,hinv70Coding,knownGene,nscanGene,refGene,geneid,acembly,ccdsGene	1.01e-98	256
chr3	148802560	148804104	BC014326	-	xenoRefGene,sgpGene,ensGene,vegaGene,genscan,hinv70Coding,knownGene,nscanGene,refGene,geneid,acembly,ccdsGene	1.01e-98	191
chr9	136200649	136202907	BC014878	-	xenoRefGene,sgpGene,ensGene,vegaGene,genscan,hinv70Coding,knownGene,nscanGene,refGene,geneid,acembly,ccdsGene	1.01e-98	344
chr3	50294524	50294948	CR618994	+	xenoRefGene,sgpGene,ensGene,vegaGene,genscan,hinv70Coding,knownGene,nscanGene,refGene,geneid,acembly,ccdsGene	1.01e-98	283
chr8	18079556	18080427	AK290912	+	xenoRefGene,sgpGene,ensGene,vegaGene,genscan,hinv70Coding,knownGene,nscanGene,refGene,geneid,acembly,ccdsGene	1.01e-98	638
chr1	109808017	109808359	AK309093	+	xenoRefGene,sgpGene,ensGene,vegaGene,genscan,hinv70Coding,knownGene,nscanGene,refGene,geneid,acembly,ccdsGene	1.11e-97	167
chr2	113007833	113012507	AK315329	-	xenoRefGene,sgpGene,ensGene,vegaGene,genscan,hinv70Coding,knownGene,nscanGene,refGene,geneid,acembly,ccdsGene	1.11e-97	500
chrX	67518936	67652715	BC059393	-	xenoRefGene,sgpGene,ensGene,vegaGene,genscan,hinv70Coding,knownGene,nscanGene,refGene,geneid,acembly,ccdsGene	1.11e-97	294
chr2	128393899	128394891	CR600379	+	xenoRefGene,sgpGene,ensGene,vegaGene,genscan,hinv70Coding,knownGene,nscanGene,refGene,geneid,acembly,ccdsGene	1.11e-97	493
chr1	227921733	227922712	AB528287	-	xenoRefGene,sgpGene,ensGene,vegaGene,genscan,hinv70Coding,knownGene,nscanGene,refGene,geneid,acembly,ccdsGene	1.11e-97	430
chr16	603041	603342	BC044259	+	xenoRefGene,sgpGene,ensGene,vegaGene,genscan,hinv70Coding,knownGene,nscanGene,refGene,geneid,acembly,ccdsGene	1.34e-95	391
chr19	2897087	2933535	X65230	-	xenoRefGene,sgpGene,ensGene,vegaGene,genscan,hinv70Coding,knownGene,nscanGene,refGene,geneid,acembly,ccdsGene	1.8e-95	220
chrY	15582110	15591402	BC012581	-	xenoRefGene,sgpGene,ensGene,vegaGene,genscan,hinv70Coding,knownGene,nscanGene,refGene,geneid,acembly,ccdsGene	2.67e-94	366
chrX	48759706	48760178	AB041833	+	xenoRefGene,sgpGene,ensGene,vegaGene,genscan,hinv70Coding,knownGene,nscanGene,refGene,geneid,acembly,ccdsGene	1.2e-93	0
chr15	40396543	40397997	BC069328	-	xenoRefGene,sgpGene,ensGene,vegaGene,genscan,hinv70Coding,knownGene,nscanGene,refGene,geneid,acembly,ccdsGene	1.2e-93	124
chr20	25319987	25371149	AK075023	-	xenoRefGene,sgpGene,ensGene,vegaGene,genscan,hinv70Coding,knownGene,nscanGene,refGene,geneid,acembly,ccdsGene	1.07e-91	10
chr5	61699174	61699582	BC017885	-	xenoRefGene,sgpGene,ensGene,vegaGene,genscan,hinv70Coding,knownGene,nscanGene,refGene,geneid,acembly,ccdsGene	1.07e-91	129
chr11	5270822	5275524	CR596479	-	xenoRefGene,sgpGene,ensGene,vegaGene,genscan,hinv70Coding,knownGene,nscanGene,refGene,geneid,acembly,ccdsGene	1.07e-91	177
chr17	21319209	21319884	CU693359	-	xenoRefGene,sgpGene,ensGene,vegaGene,genscan,hinv70Coding,knownGene,nscanGene,refGene,geneid,acembly,ccdsGene	1.07e-91	426
chr3	33425693	33426993	AK297534	+	xenoRefGene,sgpGene,ensGene,vegaGene,genscan,hinv70Coding,knownGene,nscanGene,refGene,geneid,acembly,ccdsGene	1.17e-90	36
chr20	62577996	62587683	AK301602	-	xenoRefGene,sgpGene,ensGene,vegaGene,genscan,hinv70Coding,knownGene,nscanGene,refGene,geneid,acembly,ccdsGene	1.29e-89	0
chr2	85550091	85554565	AK126465	-	xenoRefGene,sgpGene,ensGene,vegaGene,genscan,hinv70Coding,knownGene,nscanGene,refGene,geneid,acembly,ccdsGene	1.05e-88	25
chr18	70206007	70210720	AK291364	-	xenoRefGene,sgpGene,ensGene,vegaGene,genscan,hinv70Coding,knownGene,nscanGene,refGene,geneid,acembly,ccdsGene	1.05e-88	235
chr5	76759051	76787995	AK296423	-	xenoRefGene,sgpGene,ensGene,vegaGene,genscan,hinv70Coding,knownGene,nscanGene,refGene,geneid,acembly,ccdsGene	1.05e-88	483
chr9	116839020	116840381	AK310776	-	xenoRefGene,sgpGene,ensGene,vegaGene,genscan,hinv70Coding,knownGene,nscanGene,refGene,geneid,acembly,ccdsGene	1.05e-88	190
chr17	4700841	4701597	BC051368	+	xenoRefGene,sgpGene,ensGene,vegaGene,genscan,hinv70Coding,knownGene,nscanGene,refGene,geneid,acembly,ccdsGene	1.05e-88	292
chr16	71958720	71961522	CR592890	+	xenoRefGene,sgpGene,ensGene,vegaGene,genscan,hinv70Coding,knownGene,nscanGene,refGene,geneid,acembly,ccdsGene	1.05e-88	140
chr14	36987227	36988191	CR600885	-	xenoRefGene,sgpGene,ensGene,vegaGene,genscan,hinv70Coding,knownGene,nscanGene,refGene,geneid,acembly,ccdsGene	1.05e-88	25
chr1	32797843	32798617	CR616540	+	xenoRefGene,sgpGene,ensGene,vegaGene,genscan,hinv70Coding,knownGene,nscanGene,refGene,geneid,acembly,ccdsGene	1.05e-88	201
chr6	52400644	52441594	D31762	-	xenoRefGene,sgpGene,ensGene,vegaGene,genscan,hinv70Coding,knownGene,nscanGene,refGene,geneid,acembly,ccdsGene	1.05e-88	900
chr18	77134079	77137290	AL096735	+	xenoRefGene,sgpGene,ensGene,vegaGene,genscan,hinv70Coding,knownGene,nscanGene,refGene,geneid,acembly,ccdsGene	1.26e-86	13
chr4	100006367	100009840	AK129570	-	xenoRefGene,sgpGene,ensGene,vegaGene,genscan,hinv70Coding,knownGene,nscanGene,refGene,geneid,acembly,ccdsGene	1.03e-85	15
chr11	58978585	58979944	AK301210	-	xenoRefGene,sgpGene,ensGene,vegaGene,genscan,hinv70Coding,knownGene,nscanGene,refGene,geneid,acembly,ccdsGene	1.03e-85	117
chr22	50316355	50316882	AK308535	+	xenoRefGene,sgpGene,ensGene,vegaGene,genscan,hinv70Coding,knownGene,nscanGene,refGene,geneid,acembly,ccdsGene	1.03e-85	428
chr9	134319715	134322567	BC002872	+	xenoRefGene,sgpGene,ensGene,vegaGene,genscan,hinv70Coding,knownGene,nscanGene,refGene,geneid,acembly,ccdsGene	1.03e-85	106
chr14	24590842	24592181	BC008858	+	xenoRefGene,sgpGene,ensGene,vegaGene,genscan,hinv70Coding,knownGene,nscanGene,refGene,geneid,acembly,ccdsGene	1.03e-85	490
chr10	74103265	74114535	BC064920	-	xenoRefGene,sgpGene,ensGene,vegaGene,genscan,hinv70Coding,knownGene,nscanGene,refGene,geneid,acembly,ccdsGene	1.03e-85	900
chr22	44287178	44287571	BC104843	-	xenoRefGene,sgpGene,ensGene,vegaGene,genscan,hinv70Coding,knownGene,nscanGene,refGene,geneid,acembly,ccdsGene	1.03e-85	351
chr3	151045780	151046309	AF178982	-	xenoRefGene,sgpGene,ensGene,vegaGene,genscan,hinv70Coding,knownGene,nscanGene,refGene,geneid,acembly,ccdsGene	1.03e-85	127
chr1	45120233	45120766	AK295356	-	xenoRefGene,sgpGene,ensGene,vegaGene,genscan,hinv70Coding,knownGene,nscanGene,refGene,geneid,acembly,ccdsGene	1.03e-85	115
chr5	114956380	114961333	AF151867	-	xenoRefGene,sgpGene,ensGene,vegaGene,genscan,hinv70Coding,knownGene,nscanGene,refGene,geneid,acembly,ccdsGene	1.13e-84	152
chr4	126411969	126412920	AK026709	+	xenoRefGene,sgpGene,ensGene,vegaGene,genscan,hinv70Coding,knownGene,nscanGene,refGene,geneid,acembly,ccdsGene	1.53e-84	637
chr1	25629950	25643491	AF037626	+	xenoRefGene,sgpGene,ensGene,vegaGene,genscan,hinv70Coding,knownGene,nscanGene,refGene,geneid,acembly,ccdsGene	1.01e-82	0
chr5	172362315	172377713	AF267855	+	xenoRefGene,sgpGene,ensGene,vegaGene,genscan,hinv70Coding,knownGene,nscanGene,refGene,geneid,acembly,ccdsGene	1.01e-82	366
chr2	65572030	65659096	AK056479	-	xenoRefGene,sgpGene,ensGene,vegaGene,genscan,hinv70Coding,knownGene,nscanGene,refGene,geneid,acembly,ccdsGene	1.01e-82	124
chr13	94197674	94482407	AK130013	+	xenoRefGene,sgpGene,ensGene,vegaGene,genscan,hinv70Coding,knownGene,nscanGene,refGene,geneid,acembly,ccdsGene	1.01e-82	179
chr3	150460479	150480288	AK223565	-	xenoRefGene,sgpGene,ensGene,vegaGene,genscan,hinv70Coding,knownGene,nscanGene,refGene,geneid,acembly,ccdsGene	1.01e-82	276
chr4	2901171	2906647	AK298523	+	xenoRefGene,sgpGene,ensGene,vegaGene,genscan,hinv70Coding,knownGene,nscanGene,refGene,geneid,acembly,ccdsGene	1.01e-82	198
chr7	23239161	23239952	BC005327	+	xenoRefGene,sgpGene,ensGene,vegaGene,genscan,hinv70Coding,knownGene,nscanGene,refGene,geneid,acembly,ccdsGene	1.01e-82	62
chr22	24985916	24988829	BC108684	-	xenoRefGene,sgpGene,ensGene,vegaGene,genscan,hinv70Coding,knownGene,nscanGene,refGene,geneid,acembly,ccdsGene	1.01e-82	31
chr5	78746944	78752685	CU677321	-	xenoRefGene,sgpGene,ensGene,vegaGene,genscan,hinv70Coding,knownGene,nscanGene,refGene,geneid,acembly,ccdsGene	1.01e-82	16
chr2	188361692	188368474	CU677332	+	xenoRefGene,sgpGene,ensGene,vegaGene,genscan,hinv70Coding,knownGene,nscanGene,refGene,geneid,acembly,ccdsGene	1.01e-82	246
chr20	3783853	3785467	FR695901	+	xenoRefGene,sgpGene,ensGene,vegaGene,genscan,hinv70Coding,knownGene,nscanGene,refGene,geneid,acembly,ccdsGene	1.01e-82	277
chr6	153319764	153323562	HQ447880	-	xenoRefGene,sgpGene,ensGene,vegaGene,genscan,hinv70Coding,knownGene,nscanGene,refGene,geneid,acembly,ccdsGene	1.01e-82	23
chr7	130007860	130008255	HQ448553	+	xenoRefGene,sgpGene,ensGene,vegaGene,genscan,hinv70Coding,knownGene,nscanGene,refGene,geneid,acembly,ccdsGene	1.01e-82	10
chr20	36784491	36793591	S81734	-	xenoRefGene,sgpGene,ensGene,vegaGene,genscan,hinv70Coding,knownGene,nscanGene,refGene,geneid,acembly,ccdsGene	1.01e-82	132
chr2	218999524	219000605	M94582	+	xenoRefGene,sgpGene,ensGene,vegaGene,genscan,hinv70Coding,knownGene,nscanGene,refGene,geneid,acembly,ccdsGene	1.01e-82	258
chr10	126177144	126301833	CR622583	+	xenoRefGene,sgpGene,ensGene,vegaGene,genscan,hinv70Coding,knownGene,nscanGene,refGene,geneid,acembly,ccdsGene	1.11e-81	280
chr4	40892508	40895282	CU693336	-	xenoRefGene,sgpGene,ensGene,vegaGene,genscan,hinv70Coding,knownGene,nscanGene,refGene,geneid,acembly,ccdsGene	1.22e-80	158
chr4	57357734	57361526	CR609738	+	xenoRefGene,sgpGene,ensGene,vegaGene,genscan,hinv70Coding,knownGene,nscanGene,refGene,geneid,acembly,ccdsGene	1.34e-79	196
chr10	17216660	17243582	AJ223333	-	xenoRefGene,sgpGene,ensGene,vegaGene,genscan,hinv70Coding,knownGene,nscanGene,refGene,geneid,acembly,ccdsGene	1.09e-78	148
chr16	69752437	69760339	AK297979	-	xenoRefGene,sgpGene,ensGene,vegaGene,genscan,hinv70Coding,knownGene,nscanGene,refGene,geneid,acembly,ccdsGene	1.09e-78	121
chr7	99753448	99754009	AL136555	-	xenoRefGene,sgpGene,ensGene,vegaGene,genscan,hinv70Coding,knownGene,nscanGene,refGene,geneid,acembly,ccdsGene	1.09e-78	116
chr16	1821916	1823075	CR592964	-	xenoRefGene,sgpGene,ensGene,vegaGene,genscan,hinv70Coding,knownGene,nscanGene,refGene,geneid,acembly,ccdsGene	1.98e-78	242
chr2	47135108	47136162	CU691864	-	xenoRefGene,sgpGene,ensGene,vegaGene,genscan,hinv70Coding,knownGene,nscanGene,refGene,geneid,acembly,ccdsGene	1.2e-77	16
chr11	66393149	66393932	AK297907	+	xenoRefGene,sgpGene,ensGene,vegaGene,genscan,hinv70Coding,knownGene,nscanGene,refGene,geneid,acembly,ccdsGene	1.31e-76	199
chr6	153296511	153304043	AK314456	-	xenoRefGene,sgpGene,ensGene,vegaGene,genscan,hinv70Coding,knownGene,nscanGene,refGene,geneid,acembly,ccdsGene	1.07e-75	254
chr1	32560420	32566061	AK296653	+	xenoRefGene,sgpGene,ensGene,vegaGene,genscan,hinv70Coding,knownGene,nscanGene,refGene,geneid,acembly,ccdsGene	1.17e-74	525
chr9	138379350	138380236	CR606520	+	xenoRefGene,sgpGene,ensGene,vegaGene,genscan,hinv70Coding,knownGene,nscanGene,refGene,geneid,acembly,ccdsGene	1.29e-73	617
chr8	20036006	20038352	BC009387	-	xenoRefGene,sgpGene,ensGene,vegaGene,genscan,hinv70Coding,knownGene,nscanGene,refGene,geneid,acembly,ccdsGene	1.05e-72	185
chr2	231978635	231988136	BC063123	-	xenoRefGene,sgpGene,ensGene,vegaGene,genscan,hinv70Coding,knownGene,nscanGene,refGene,geneid,acembly,ccdsGene	1.05e-72	462
chr14	35182767	35183744	CR605888	-	xenoRefGene,sgpGene,ensGene,vegaGene,genscan,hinv70Coding,knownGene,nscanGene,refGene,geneid,acembly,ccdsGene	1.05e-72	39
chr3	26751126	26751941	BC087849	+	xenoRefGene,sgpGene,ensGene,vegaGene,genscan,hinv70Coding,knownGene,nscanGene,refGene,geneid,acembly,ccdsGene	1.05e-72	408
chr1	20975724	20976927	AK075225	+	xenoRefGene,sgpGene,ensGene,vegaGene,genscan,hinv70Coding,knownGene,nscanGene,refGene,geneid,acembly,ccdsGene	1.15e-71	14
chr1	151734971	151735469	AK293401	-	xenoRefGene,sgpGene,ensGene,vegaGene,genscan,hinv70Coding,knownGene,nscanGene,refGene,geneid,acembly,ccdsGene	1.03e-69	112
chr15	41687104	41688696	AK309889	-	xenoRefGene,sgpGene,ensGene,vegaGene,genscan,hinv70Coding,knownGene,nscanGene,refGene,geneid,acembly,ccdsGene	1.03e-69	398
chr17	19474885	19480709	AK310270	+	xenoRefGene,sgpGene,ensGene,vegaGene,genscan,hinv70Coding,knownGene,nscanGene,refGene,geneid,acembly,ccdsGene	1.03e-69	341
chr2	160843864	160862223	D30780	-	xenoRefGene,sgpGene,ensGene,vegaGene,genscan,hinv70Coding,knownGene,nscanGene,refGene,geneid,acembly,ccdsGene	1.03e-69	117
chr6	133073888	133078587	AB435062	-	xenoRefGene,sgpGene,ensGene,vegaGene,genscan,hinv70Coding,knownGene,nscanGene,refGene,geneid,acembly,ccdsGene	1.03e-69	0
chr12	69233083	69233627	AF201371	+	xenoRefGene,sgpGene,ensGene,vegaGene,genscan,hinv70Coding,knownGene,nscanGene,refGene,geneid,acembly,ccdsGene	1.03e-69	146
chr16	58552450	58552840	CR616142	+	xenoRefGene,sgpGene,ensGene,vegaGene,genscan,hinv70Coding,knownGene,nscanGene,refGene,geneid,acembly,ccdsGene	1.13e-68	202
chr3	192516177	192516563	AK002025	-	xenoRefGene,sgpGene,ensGene,vegaGene,genscan,hinv70Coding,knownGene,nscanGene,refGene,geneid,acembly,ccdsGene	2.06e-68	36
chr9	36150946	36162359	AK307243	+	xenoRefGene,sgpGene,ensGene,vegaGene,genscan,hinv70Coding,knownGene,nscanGene,refGene,geneid,acembly,ccdsGene	1.24e-67	258
chr12	46320533	46321215	AF147405	-	xenoRefGene,sgpGene,ensGene,vegaGene,genscan,hinv70Coding,knownGene,nscanGene,refGene,geneid,acembly,ccdsGene	2.26e-67	17
chr7	120969871	120978935	AF152584	+	xenoRefGene,sgpGene,ensGene,vegaGene,genscan,hinv70Coding,knownGene,nscanGene,refGene,geneid,acembly,ccdsGene	1.01e-66	115
chr3	167185071	167189388	AK293391	-	xenoRefGene,sgpGene,ensGene,vegaGene,genscan,hinv70Coding,knownGene,nscanGene,refGene,geneid,acembly,ccdsGene	1.01e-66	228
chr17	1265302	1268303	AK295260	-	xenoRefGene,sgpGene,ensGene,vegaGene,genscan,hinv70Coding,knownGene,nscanGene,refGene,geneid,acembly,ccdsGene	1.01e-66	238
chr5	31541510	31551402	AK299156	+	xenoRefGene,sgpGene,ensGene,vegaGene,genscan,hinv70Coding,knownGene,nscanGene,refGene,geneid,acembly,ccdsGene	1.01e-66	104
chr2	70528751	70529086	AK315877	-	xenoRefGene,sgpGene,ensGene,vegaGene,genscan,hinv70Coding,knownGene,nscanGene,refGene,geneid,acembly,ccdsGene	1.01e-66	334
chr6	88218892	88221124	AL122119	+	xenoRefGene,sgpGene,ensGene,vegaGene,genscan,hinv70Coding,knownGene,nscanGene,refGene,geneid,acembly,ccdsGene	1.01e-66	132
chr5	100222306	100238554	BC053657	-	xenoRefGene,sgpGene,ensGene,vegaGene,genscan,hinv70Coding,knownGene,nscanGene,refGene,geneid,acembly,ccdsGene	1.01e-66	311
chr7	140706339	140710222	BC105793	-	xenoRefGene,sgpGene,ensGene,vegaGene,genscan,hinv70Coding,knownGene,nscanGene,refGene,geneid,acembly,ccdsGene	1.01e-66	67
chr1	77632515	77684995	BX648473	-	xenoRefGene,sgpGene,ensGene,vegaGene,genscan,hinv70Coding,knownGene,nscanGene,refGene,geneid,acembly,ccdsGene	1.01e-66	201
chr3	49405948	49412897	CR596598	-	xenoRefGene,sgpGene,ensGene,vegaGene,genscan,hinv70Coding,knownGene,nscanGene,refGene,geneid,acembly,ccdsGene	1.01e-66	139
chr5	137909544	137910980	CU674234	-	xenoRefGene,sgpGene,ensGene,vegaGene,genscan,hinv70Coding,knownGene,nscanGene,refGene,geneid,acembly,ccdsGene	1.01e-66	107
chr5	153413437	153414408	CU679932	-	xenoRefGene,sgpGene,ensGene,vegaGene,genscan,hinv70Coding,knownGene,nscanGene,refGene,geneid,acembly,ccdsGene	1.01e-66	16
chr8	97269343	97270831	CU680462	-	xenoRefGene,sgpGene,ensGene,vegaGene,genscan,hinv70Coding,knownGene,nscanGene,refGene,geneid,acembly,ccdsGene	1.01e-66	16
chr2	220073341	220073702	HQ447363	+	xenoRefGene,sgpGene,ensGene,vegaGene,genscan,hinv70Coding,knownGene,nscanGene,refGene,geneid,acembly,ccdsGene	1.01e-66	10
chr16	87882739	87885338	M80244	-	xenoRefGene,sgpGene,ensGene,vegaGene,genscan,hinv70Coding,knownGene,nscanGene,refGene,geneid,acembly,ccdsGene	1.01e-66	900
chr17	39726472	39727666	AB001594	-	xenoRefGene,sgpGene,ensGene,vegaGene,genscan,hinv70Coding,knownGene,nscanGene,refGene,geneid,acembly,ccdsGene	1.01e-66	31
chr14	59950407	59951034	AK294843	-	xenoRefGene,sgpGene,ensGene,vegaGene,genscan,hinv70Coding,knownGene,nscanGene,refGene,geneid,acembly,ccdsGene	1.01e-66	129
chr1	248261979	248263613	BC028158	+	xenoRefGene,sgpGene,ensGene,vegaGene,genscan,hinv70Coding,knownGene,nscanGene,refGene,geneid,acembly,ccdsGene	1.01e-66	221
chr2	242438198	242438586	CU677446	+	xenoRefGene,sgpGene,ensGene,vegaGene,genscan,hinv70Coding,knownGene,nscanGene,refGene,geneid,acembly,ccdsGene	1.01e-66	524
chr1	114340658	114354332	BC026155	-	xenoRefGene,sgpGene,ensGene,vegaGene,genscan,hinv70Coding,knownGene,nscanGene,refGene,geneid,acembly,ccdsGene	1.36e-66	115
chr5	94784168	94785853	AK058062	+	xenoRefGene,sgpGene,ensGene,vegaGene,genscan,hinv70Coding,knownGene,nscanGene,refGene,geneid,acembly,ccdsGene	2.48e-66	143
chr12	49333892	49334732	BC028402	-	xenoRefGene,sgpGene,ensGene,vegaGene,genscan,hinv70Coding,knownGene,nscanGene,refGene,geneid,acembly,ccdsGene	2.73e-65	249
chr1	162824956	162829250	AK123573	-	xenoRefGene,sgpGene,ensGene,vegaGene,genscan,hinv70Coding,knownGene,nscanGene,refGene,geneid,acembly,ccdsGene	1.64e-64	175
chr10	33211621	33212528	BC113901	-	xenoRefGene,sgpGene,ensGene,vegaGene,genscan,hinv70Coding,knownGene,nscanGene,refGene,geneid,acembly,ccdsGene	1.64e-64	27
chr7	44157654	44161526	CR610527	-	xenoRefGene,sgpGene,ensGene,vegaGene,genscan,hinv70Coding,knownGene,nscanGene,refGene,geneid,acembly,ccdsGene	1e-63	143
chr1	153640133	153640949	AK310615	-	xenoRefGene,sgpGene,ensGene,vegaGene,genscan,hinv70Coding,knownGene,nscanGene,refGene,geneid,acembly,ccdsGene	1.34e-63	203
chr22	38167743	38168608	AB015343	+	xenoRefGene,sgpGene,ensGene,vegaGene,genscan,hinv70Coding,knownGene,nscanGene,refGene,geneid,acembly,ccdsGene	1.34e-63	18
chr2	74328648	74328998	AB007861	+	xenoRefGene,sgpGene,ensGene,vegaGene,genscan,hinv70Coding,knownGene,nscanGene,refGene,geneid,acembly,ccdsGene	1.47e-62	245
chr8	55371815	55372372	BC111770	+	xenoRefGene,sgpGene,ensGene,vegaGene,genscan,hinv70Coding,knownGene,nscanGene,refGene,geneid,acembly,ccdsGene	1.98e-62	170
chr5	135602124	135692296	AJ549090	-	xenoRefGene,sgpGene,ensGene,vegaGene,genscan,hinv70Coding,knownGene,nscanGene,refGene,geneid,acembly,ccdsGene	1e-61	0
chr14	45711717	45716035	AK002048	-	xenoRefGene,sgpGene,ensGene,vegaGene,genscan,hinv70Coding,knownGene,nscanGene,refGene,geneid,acembly,ccdsGene	1.31e-60	255
chr5	54771278	54830400	BC008787	-	xenoRefGene,sgpGene,ensGene,vegaGene,genscan,hinv70Coding,knownGene,nscanGene,refGene,geneid,acembly,ccdsGene	1.07e-59	376
chr2	37594548	37599823	BC015460	+	xenoRefGene,sgpGene,ensGene,vegaGene,genscan,hinv70Coding,knownGene,nscanGene,refGene,geneid,acembly,ccdsGene	1.07e-59	283
chr2	172935718	172945053	BC029123	+	xenoRefGene,sgpGene,ensGene,vegaGene,genscan,hinv70Coding,knownGene,nscanGene,refGene,geneid,acembly,ccdsGene	1.07e-59	437
chr3	49948317	49950653	BC047022	-	xenoRefGene,sgpGene,ensGene,vegaGene,genscan,hinv70Coding,knownGene,nscanGene,refGene,geneid,acembly,ccdsGene	1.07e-59	167
chrX	48933604	48934089	CU686715	+	xenoRefGene,sgpGene,ensGene,vegaGene,genscan,hinv70Coding,knownGene,nscanGene,refGene,geneid,acembly,ccdsGene	1.07e-59	492
chr16	2512733	2514155	JF432354	+	xenoRefGene,sgpGene,ensGene,vegaGene,genscan,hinv70Coding,knownGene,nscanGene,refGene,geneid,acembly,ccdsGene	1.17e-58	10
chr7	150325376	150327146	AK294989	-	xenoRefGene,sgpGene,ensGene,vegaGene,genscan,hinv70Coding,knownGene,nscanGene,refGene,geneid,acembly,ccdsGene	1.02e-57	115
chr1	39311741	39317288	AK023373	-	xenoRefGene,sgpGene,ensGene,vegaGene,genscan,hinv70Coding,knownGene,nscanGene,refGene,geneid,acembly,ccdsGene	1.29e-57	379
chr14	24683805	24684942	BC046912	-	xenoRefGene,sgpGene,ensGene,vegaGene,genscan,hinv70Coding,knownGene,nscanGene,refGene,geneid,acembly,ccdsGene	1.29e-57	10
chr6	2833933	2836341	AK298044	-	xenoRefGene,sgpGene,ensGene,vegaGene,genscan,hinv70Coding,knownGene,nscanGene,refGene,geneid,acembly,ccdsGene	1.05e-56	641
chrX	153633426	153633777	BC001561	-	xenoRefGene,sgpGene,ensGene,vegaGene,genscan,hinv70Coding,knownGene,nscanGene,refGene,geneid,acembly,ccdsGene	1.05e-56	172
chr10	75560517	75560843	BC063694	+	xenoRefGene,sgpGene,ensGene,vegaGene,genscan,hinv70Coding,knownGene,nscanGene,refGene,geneid,acembly,ccdsGene	1.05e-56	193
chr20	24964660	24973261	CU678464	-	xenoRefGene,sgpGene,ensGene,vegaGene,genscan,hinv70Coding,knownGene,nscanGene,refGene,geneid,acembly,ccdsGene	1.05e-56	16
chr19	5783879	5784251	CU692784	-	xenoRefGene,sgpGene,ensGene,vegaGene,genscan,hinv70Coding,knownGene,nscanGene,refGene,geneid,acembly,ccdsGene	4.69e-56	104
chr20	42747263	42788258	BC043206	-	xenoRefGene,sgpGene,ensGene,vegaGene,genscan,hinv70Coding,knownGene,nscanGene,refGene,geneid,acembly,ccdsGene	1.02e-55	139
chr1	231509847	231556745	AL833885	-	xenoRefGene,sgpGene,ensGene,vegaGene,genscan,hinv70Coding,knownGene,nscanGene,refGene,geneid,acembly,ccdsGene	1.15e-55	127
chr3	50375442	50377987	AK300994	-	xenoRefGene,sgpGene,ensGene,vegaGene,genscan,hinv70Coding,knownGene,nscanGene,refGene,geneid,acembly,ccdsGene	2.1e-55	25
chr2	120075079	120097403	BC062434	-	xenoRefGene,sgpGene,ensGene,vegaGene,genscan,hinv70Coding,knownGene,nscanGene,refGene,geneid,acembly,ccdsGene	1.27e-54	109
chr5	95231396	95233986	BX538289	-	xenoRefGene,sgpGene,ensGene,vegaGene,genscan,hinv70Coding,knownGene,nscanGene,refGene,geneid,acembly,ccdsGene	1.27e-54	359
chr16	10855310	10855659	AK307148	+	xenoRefGene,sgpGene,ensGene,vegaGene,genscan,hinv70Coding,knownGene,nscanGene,refGene,geneid,acembly,ccdsGene	1.03e-53	301
chr18	706578	712504	AK309035	-	xenoRefGene,sgpGene,ensGene,vegaGene,genscan,hinv70Coding,knownGene,nscanGene,refGene,geneid,acembly,ccdsGene	1.03e-53	900
chr13	48660591	48664496	CR590107	-	xenoRefGene,sgpGene,ensGene,vegaGene,genscan,hinv70Coding,knownGene,nscanGene,refGene,geneid,acembly,ccdsGene	1.03e-53	122
chr19	19466200	19466523	CU687840	+	xenoRefGene,sgpGene,ensGene,vegaGene,genscan,hinv70Coding,knownGene,nscanGene,refGene,geneid,acembly,ccdsGene	1.03e-53	16
chr7	95224479	95225478	AK312424	-	xenoRefGene,sgpGene,ensGene,vegaGene,genscan,hinv70Coding,knownGene,nscanGene,refGene,geneid,acembly,ccdsGene	1e-52	226
chr8	97892236	97978165	AK304008	+	xenoRefGene,sgpGene,ensGene,vegaGene,genscan,hinv70Coding,knownGene,nscanGene,refGene,geneid,acembly,ccdsGene	1.13e-52	127
chr13	39952665	40174970	AF098807	-	xenoRefGene,sgpGene,ensGene,vegaGene,genscan,hinv70Coding,knownGene,nscanGene,refGene,geneid,acembly,ccdsGene	1.01e-50	356
chr2	219249971	219251360	AK294707	+	xenoRefGene,sgpGene,ensGene,vegaGene,genscan,hinv70Coding,knownGene,nscanGene,refGene,geneid,acembly,ccdsGene	1.01e-50	509
[truncated: 3,738 more rows]
