# Supplementary material for: Finding Protein-Coding Genes through Human Polymorphisms
Source: PLoS One. 2013 Jan 22;8(1):e54210. doi: 10.1371/journal.pone.0054210 (PMC3551959; doi:10.1371/journal.pone.0054210)
Supplement: Table S2 — List of new ORFs categorized for 11 populations. (TXT) [file pone.0054210.s004.txt]

#orfname	population	nof_pop
AF220143	ASW,CEU,CHB,CHD,GIH,JPT,LWK,MEX,MKK,TSI,YRI	11
U07559	ASW,CEU,MEX,TSI	4
BC056150	ASW,LWK,YRI	3
CR595199	ASW,CEU,CHB,CHD,GIH,JPT,LWK,MEX,MKK,TSI,YRI	11
M94203	CEU,CHB,JPT,YRI	4
AY569456	ASW,CEU,CHB,CHD,GIH,JPT,LWK,MEX,MKK,TSI,YRI	11
AF035119	ASW,CEU,CHB,CHD,GIH,JPT,LWK,MEX,MKK,TSI,YRI	11
AM392677	CEU,CHB,JPT,YRI	4
DQ263594	ASW,CEU,CHB,CHD,GIH,JPT,LWK,MEX,MKK,TSI,YRI	11
AF353089	ASW,CEU,CHB,JPT,LWK,MEX,MKK,TSI,YRI	9
CR622409	ASW,CEU,CHB,CHD,GIH,JPT,LWK,MEX,MKK,TSI,YRI	11
BC040172	ASW,CEU,CHB,CHD,GIH,JPT,LWK,MEX,MKK,TSI,YRI	11
AK128124	ASW,CEU,CHB,CHD,GIH,JPT,MEX,MKK,TSI,YRI	10
AF518729	ASW,CEU,CHB,CHD,GIH,JPT,LWK,MEX,MKK,TSI,YRI	11
BC027725	CEU,CHB,JPT,YRI	4
AK225867	CEU,CHB,GIH,JPT,MKK,TSI,YRI	7
AJ295276	ASW,CEU,CHB,CHD,GIH,JPT,LWK,MEX,MKK,TSI,YRI	11
L38251	CHB,JPT,YRI	3
BC167811	ASW,CEU,CHB,CHD,GIH,JPT,LWK,MEX,MKK,TSI,YRI	11
M79321	ASW,CEU,CHB,CHD,GIH,JPT,LWK,MEX,MKK,TSI,YRI	11
CR457269	ASW,CEU,CHB,CHD,GIH,JPT,LWK,MEX,MKK,TSI,YRI	11
BC172418	ASW,CEU,CHB,CHD,GIH,JPT,LWK,MEX,MKK,TSI,YRI	11
U93181	CEU,CHB,JPT,YRI	4
AK025073	CEU,CHB,JPT,YRI	4
DQ891801	ASW,CEU,CHB,CHD,GIH,JPT,LWK,MKK,YRI	9
DQ075336	CEU,CHB,JPT,YRI	4
AK313973	CEU,CHB,JPT,YRI	4
AB463892	ASW,CEU,CHB,CHD,GIH,JPT,LWK,MEX,MKK,TSI,YRI	11
BC109028	CEU,CHB,JPT,YRI	4
AL096714	ASW,CEU,CHB,CHD,GIH,JPT,LWK,MEX,MKK,TSI,YRI	11
AK313633	ASW,CEU,CHB,CHD,GIH,JPT,LWK,MEX,MKK,TSI,YRI	11
BC117246	ASW,CEU,CHB,CHD,GIH,JPT,LWK,MEX,TSI,YRI	10
CR936708	ASW,CEU,CHB,CHD,GIH,JPT,LWK,MEX,MKK,TSI,YRI	11
CR541754	ASW,CEU,CHB,CHD,GIH,JPT,LWK,MEX,MKK,TSI,YRI	11
AF324494	ASW,CEU,CHB,CHD,GIH,JPT,LWK,MEX,MKK,TSI,YRI	11
AK027638	CEU,CHB,JPT,YRI	4
AK026833	ASW,CEU,CHB,CHD,GIH,JPT,LWK,MEX,MKK,TSI,YRI	11
AF131842	ASW,CEU,CHB,GIH,JPT,LWK,MEX,MKK,TSI,YRI	10
BC063785	ASW,CEU,CHB,CHD,GIH,JPT,LWK,MEX,MKK,TSI,YRI	11
AK055614	ASW,CEU,CHB,CHD,GIH,JPT,LWK,MEX,MKK,TSI,YRI	11
AK289714	CEU,CHB,JPT,YRI	4
AF038441	ASW,CEU,CHB,CHD,GIH,JPT,LWK,MEX,MKK,TSI,YRI	11
BC001589	CEU,CHB,JPT,YRI	4
AK098302	ASW,CEU,CHB,CHD,GIH,JPT,LWK,MEX,MKK,TSI,YRI	11
BC167148	ASW,CEU,CHB,CHD,GIH,JPT,LWK,MEX,MKK,TSI,YRI	11
BC060855	ASW,CEU,CHB,GIH,JPT,LWK,MKK,TSI,YRI	9
AJ243107	ASW,CEU,CHB,CHD,GIH,JPT,LWK,MEX,MKK,TSI,YRI	11
AY032928	CHD,LWK,MEX,YRI	4
AK095681	YRI	1
BC143871	ASW,CEU,CHB,JPT,LWK,MKK,YRI	7
AK127892	ASW,CEU,CHB,CHD,GIH,JPT,LWK,MEX,MKK,TSI,YRI	11
AB037784	ASW,CEU,CHB,CHD,GIH,JPT,LWK,MEX,MKK,TSI,YRI	11
CR590072	CEU,CHB,JPT,YRI	4
AK294089	ASW,CEU,CHB,CHD,GIH,JPT,LWK,MEX,MKK,TSI,YRI	11
CR599459	ASW,CEU,CHB,CHD,GIH,JPT,LWK,MEX,MKK,TSI,YRI	11
AY254099	ASW,CEU,CHB,CHD,GIH,JPT,LWK,MEX,MKK,TSI,YRI	11
AK289497	ASW,CEU,CHB,CHD,GIH,JPT,LWK,MEX,MKK,TSI,YRI	11
BT019384	ASW,CEU,CHB,CHD,GIH,JPT,LWK,MEX,MKK,YRI	10
BC117467	CEU,CHB,JPT,YRI	4
AB385211	CEU,CHB,JPT,YRI	4
CR598014	CEU,CHB,JPT,TSI,YRI	5
BC148426	CEU,CHB,JPT,YRI	4
BC069249	ASW,CEU,CHB,JPT,LWK,MEX,MKK,YRI	8
EU831952	ASW,CEU,CHB,CHD,GIH,JPT,LWK,MEX,MKK,TSI,YRI	11
CR598561	ASW,CEU,CHB,CHD,GIH,JPT,LWK,MEX,MKK,TSI,YRI	11
AK297394	CEU,CHB,JPT,YRI	4
AK225167	CEU,CHB,JPT,YRI	4
X17358	ASW,CEU,CHB,JPT,LWK,MKK,TSI,YRI	8
BC026046	ASW,CEU,CHB,CHD,GIH,JPT,LWK,MEX,MKK,TSI,YRI	11
U11090	CEU,CHB,JPT,YRI	4
D13866	CEU,CHB,CHD,GIH,JPT,LWK,TSI,YRI	8
AY513655	ASW,CEU,CHB,CHD,GIH,JPT,LWK,MEX,MKK,TSI,YRI	11
AK000869	ASW,CEU,CHB,CHD,GIH,JPT,LWK,MEX,MKK,TSI	10
AB011540	CEU,CHB,CHD,JPT,YRI	5
X69078	ASW,CEU,CHB,CHD,GIH,JPT,LWK,MEX,MKK,TSI	10
X54559	ASW,CEU,CHB,CHD,GIH,JPT,LWK,MEX,MKK,TSI,YRI	11
DQ895341	ASW,CEU,CHB,CHD,GIH,JPT,LWK,MEX,MKK,TSI,YRI	11
AK314933	ASW,CEU,CHB,CHD,GIH,JPT,LWK,MEX,MKK,TSI,YRI	11
AB028984	ASW,CEU,CHB,CHD,GIH,JPT,LWK,MEX,MKK,TSI,YRI	11
U31659	ASW,CEU,CHB,CHD,GIH,JPT,LWK,MEX,MKK,TSI,YRI	11
AK297016	ASW,CEU,CHB,CHD,GIH,JPT,LWK,MEX,MKK,TSI,YRI	11
BC008023	LWK,MEX,MKK,TSI	4
BC101063	ASW,CEU,CHB,CHD,GIH,JPT,LWK,MEX,MKK,TSI,YRI	11
AJ007669	CEU,CHB,JPT,MEX,TSI,YRI	6
AK302480	ASW,CEU,CHB,CHD,GIH,JPT,LWK,MKK,TSI,YRI	10
CR611403	ASW,CEU,CHB,CHD,GIH,JPT,LWK,MEX,MKK,YRI	10
CU679259	CEU,CHB,JPT,YRI	4
BC029869	CEU,CHB,JPT,YRI	4
AK123635	CEU,CHB,CHD,GIH,JPT,LWK,MKK,TSI,YRI	9
BC022449	CEU,CHB,JPT,YRI	4
BC005300	ASW,CEU,CHB,GIH,JPT,LWK,MEX,MKK,TSI,YRI	10
BX649069	ASW,CEU,CHB,CHD,GIH,JPT,LWK,MEX,MKK,TSI,YRI	11
AB051479	CEU,CHB,JPT,YRI	4
BC063486	ASW,CEU,CHB,CHD,GIH,JPT,LWK,MEX,MKK,TSI,YRI	11
U62531	ASW,CEU,CHB,CHD,GIH,JPT,LWK,MEX,MKK,TSI,YRI	11
S50245	CEU,CHB,JPT,YRI	4
CR620902	ASW,CEU,CHB,CHD,GIH,JPT,LWK,MEX,MKK,TSI,YRI	11
CR618536	CEU,CHB,JPT,YRI	4
BC025268	ASW,CEU,CHB,CHD,GIH,JPT,LWK,MEX,MKK,TSI,YRI	11
BC103727	CEU,CHB,JPT,YRI	4
AB527137	ASW,CEU,CHB,CHD,GIH,JPT,LWK,MEX,MKK,TSI,YRI	11
BC144581	CEU,CHB,JPT,YRI	4
CR625930	CHB,JPT,YRI	3
CR599549	CEU,CHB,JPT,YRI	4
CR623474	CEU,CHB,JPT,LWK,YRI	5
BX647556	ASW,CEU,CHB,CHD,GIH,JPT,LWK,MEX,MKK,TSI,YRI	11
BC022305	CEU,CHB,JPT,YRI	4
AK313942	ASW,CEU,CHB,CHD,GIH,JPT,LWK,MEX,MKK,TSI,YRI	11
AJ011738	CEU,CHB,JPT,YRI	4
AK292475	ASW,CEU,CHB,CHD,GIH,JPT,LWK,MEX,MKK,TSI,YRI	11
HQ258284	ASW,CEU,CHB,CHD,GIH,JPT,LWK,MEX,MKK,TSI,YRI	11
AK074845	CEU,CHB,JPT,YRI	4
AK296044	ASW,CEU,CHB,JPT,LWK,MKK,YRI	7
L41270	ASW,CEU,CHB,CHD,GIH,JPT,LWK,MEX,MKK,TSI,YRI	11
AK023711	ASW,CEU,CHB,CHD,GIH,JPT,LWK,MEX,MKK,TSI,YRI	11
AK294572	ASW,CEU,CHB,GIH,JPT,LWK,MKK,TSI,YRI	9
AB463300	ASW,CEU,CHB,CHD,GIH,JPT,LWK,MEX,MKK,TSI,YRI	11
AK091393	ASW,CEU,CHB,CHD,GIH,JPT,LWK,MEX,MKK,TSI,YRI	11
L25541	ASW,CEU,CHB,CHD,GIH,JPT,LWK,MEX,MKK,TSI,YRI	11
M55983	ASW,CEU,CHB,CHD,GIH,JPT,LWK,MEX,MKK,TSI,YRI	11
BC039205	ASW,CEU,CHB,CHD,GIH,JPT,LWK,MEX,MKK,TSI,YRI	11
AK297934	ASW,CEU,CHB,CHD,GIH,JPT,MEX,MKK,TSI,YRI	10
AK022496	ASW,CEU,CHB,CHD,GIH,JPT,LWK,MEX,MKK,TSI,YRI	11
BC022380	CEU,CHB,JPT,YRI	4
AY954110	ASW,CEU,CHB,CHD,GIH,JPT,LWK,MEX,MKK,TSI,YRI	11
CR625605	ASW,CEU,CHB,CHD,GIH,JPT,LWK,MEX,MKK,TSI,YRI	11
AK056567	CEU,CHB,JPT,LWK,YRI	5
BC009386	ASW,CEU,CHB,CHD,GIH,JPT,LWK,MEX,MKK,TSI,YRI	11
AK299297	ASW,CEU,CHB,CHD,GIH,JPT,LWK,MEX,MKK,TSI,YRI	11
AK300603	ASW,CEU,CHB,GIH,JPT,LWK,MEX,MKK,TSI,YRI	10
BC172264	ASW,CEU,CHB,CHD,GIH,JPT,LWK,MEX,MKK,TSI,YRI	11
DQ893928	CEU,CHB,JPT,YRI	4
BC006350	ASW,CEU,CHB,CHD,GIH,JPT,LWK,MEX,MKK,TSI,YRI	11
BC002782	CEU,CHB,JPT,YRI	4
AK095458	ASW,CEU,CHB,CHD,GIH,JPT,LWK,MEX,MKK,TSI,YRI	11
BX247962	ASW,CEU,CHB,CHD,GIH,JPT,LWK,MEX,MKK,TSI,YRI	11
BC050655	ASW,CEU,CHB,CHD,GIH,JPT,LWK,MEX,MKK,TSI,YRI	11
AK295016	ASW,CEU,CHB,JPT,LWK,MEX,MKK,YRI	8
AL049801	ASW,CEU,CHB,CHD,GIH,JPT,LWK,MEX,MKK,TSI,YRI	11
AK223596	CEU,CHB,JPT,YRI	4
CR622087	ASW,CEU,CHB,CHD,GIH,JPT,LWK,MEX,MKK,TSI,YRI	11
AK302899	ASW,CEU,CHB,CHD,GIH,JPT,LWK,MEX,MKK,TSI,YRI	11
AB088213	ASW,CEU,CHB,CHD,GIH,JPT,LWK,MEX,MKK,TSI,YRI	11
CR613564	CEU,MEX	2
AK223048	ASW,CEU,CHB,CHD,GIH,JPT,LWK,MEX,MKK,TSI,YRI	11
CR625526	MKK	1
AB527765	CEU,CHB,JPT,YRI	4
CR605571	ASW,CEU,CHB,CHD,GIH,JPT,LWK,MEX,MKK,TSI,YRI	11
AF169949	CEU,CHB,GIH,JPT,LWK,TSI,YRI	7
AK309305	ASW,CEU,CHB,CHD,GIH,JPT,MEX,MKK,TSI,YRI	10
CR625004	CEU,CHB,GIH,JPT,LWK,MEX,MKK,TSI,YRI	9
DQ895262	CEU,CHB,GIH,JPT,MKK,TSI,YRI	7
BT007119	CEU,CHB,JPT,YRI	4
CR591416	ASW,CEU,CHB,CHD,GIH,JPT,LWK,MEX,MKK,TSI,YRI	11
BC110589	CEU,CHB,JPT,YRI	4
AF047020	CEU,CHB,GIH,JPT,LWK,MEX,MKK,TSI,YRI	9
CU692016	ASW,CEU,CHB,CHD,GIH,JPT,LWK,MEX,MKK,TSI,YRI	11
BC121799	CHB,JPT	2
AK294843	CEU,CHB,JPT,YRI	4
BC143568	ASW,CEU,CHB,CHD,GIH,JPT,LWK,MEX,MKK,TSI,YRI	11
X57122	ASW,CEU,CHB,JPT,LWK,MEX,YRI	7
AK296249	ASW,CEU,CHB,CHD,GIH,JPT,MEX,MKK,TSI,YRI	10
EU176341	ASW,CEU,CHB,CHD,GIH,JPT,LWK,MEX,MKK,TSI,YRI	11
AB051527	CEU,CHB,JPT,YRI	4
BC146297	CEU,CHB,GIH,JPT,MEX,YRI	6
AB011122	ASW,CEU,CHB,GIH,LWK,MEX,MKK,TSI	8
CR602678	CEU,CHB,JPT,YRI	4
AK314711	ASW,CEU,CHB,CHD,GIH,JPT,LWK,MKK,TSI,YRI	10
AK225593	ASW,CEU,CHB,CHD,GIH,JPT,LWK,MEX,MKK,TSI,YRI	11
AL162070	ASW,CEU,CHB,CHD,GIH,JPT,LWK,MEX,MKK,TSI,YRI	11
AK312264	ASW,CEU,CHB,CHD,GIH,JPT,LWK,MEX,MKK,TSI,YRI	11
EU832699	CEU,CHB,JPT	3
AX746501	ASW,CEU,CHB,CHD,GIH,JPT,LWK,MEX,MKK,TSI,YRI	11
BC106017	ASW,CEU,CHB,CHD,GIH,JPT,LWK,MEX,MKK,TSI,YRI	11
AF213053	CEU,CHB,JPT,YRI	4
BC144490	ASW,CEU,CHB,CHD,GIH,JPT,LWK,MKK,TSI,YRI	10
AF391556	ASW,CEU,CHB,CHD,GIH,JPT,LWK,MEX,MKK,TSI,YRI	11
AL049784	ASW,CEU,CHB,CHD,GIH,JPT,LWK,MEX,MKK,TSI,YRI	11
AF269150	ASW,CEU,CHB,CHD,GIH,JPT,LWK,MEX,MKK,TSI,YRI	11
AL834174	CEU,CHB,JPT,YRI	4
S95738	ASW,CEU,CHB,CHD,GIH,JPT,LWK,MEX,MKK,TSI,YRI	11
BC172362	CEU,CHB,JPT,YRI	4
AK308382	ASW,CEU,CHB,CHD,GIH,JPT,LWK,MEX,MKK,TSI,YRI	11
AK126465	ASW,CEU,CHB,CHD,GIH,JPT,LWK,MEX,MKK,TSI,YRI	11
AF516672	ASW,CEU,CHB,CHD,GIH,JPT,LWK,MEX,MKK,TSI,YRI	11
AB385288	ASW,CEU,CHB,CHD,GIH,JPT,LWK,MEX,MKK,TSI,YRI	11
DQ924532	CEU,CHB,JPT,YRI	4
BC148331	CEU,CHB,JPT,YRI	4
AK292020	ASW,CEU,CHB,CHD,GIH,JPT,LWK,MEX,MKK,TSI,YRI	11
AK302309	ASW,CEU,CHB,CHD,GIH,JPT,LWK,MEX,MKK,TSI,YRI	11
AK001180	CEU,CHB,JPT,YRI	4
BC062732	CEU,CHB,JPT,YRI	4
BC010031	ASW,CEU,CHB,CHD,GIH,JPT,LWK,MEX,MKK,TSI,YRI	11
AB384636	ASW,CEU,CHB,CHD,GIH,JPT,LWK,MEX,MKK,TSI,YRI	11
AB033073	CEU,CHB,CHD,GIH,JPT,LWK,MEX,MKK,TSI,YRI	10
BC032436	CEU,CHB,JPT,YRI	4
AK292718	CEU,CHB,CHD,JPT,LWK,YRI	6
CR617370	ASW,CEU,CHB,CHD,JPT,LWK,MEX,MKK,YRI	9
AF155508	ASW,CEU,CHB,CHD,GIH,JPT,LWK,MEX,MKK,TSI,YRI	11
EU562296	ASW,CEU,CHB,CHD,GIH,JPT,LWK,MEX,MKK,YRI	10
AK000294	ASW,CEU,CHB,CHD,GIH,JPT,LWK,MEX,MKK,TSI,YRI	11
AB064199	CEU,CHB,JPT,YRI	4
CR591758	CEU,CHB,JPT,YRI	4
AF044578	CEU,CHB,GIH,JPT,MEX,YRI	6
BC144637	ASW,CEU,CHB,GIH,JPT,LWK,MEX,MKK,TSI,YRI	10
CR625598	ASW,CEU,CHB,CHD,GIH,JPT,LWK,MEX,MKK,TSI,YRI	11
BC146505	ASW,CEU,CHB,CHD,GIH,JPT,LWK,MEX,MKK,TSI,YRI	11
AY450558	CEU,CHB,JPT,YRI	4
CR614044	ASW,CEU,CHB,CHD,GIH,JPT,LWK,MEX,MKK,TSI,YRI	11
AB208945	ASW,CEU,CHB,CHD,GIH,JPT,LWK,MEX,MKK,TSI,YRI	11
CU677209	ASW,CEU,CHB,CHD,GIH,JPT,LWK,MEX,MKK,TSI,YRI	11
AL832159	ASW,CEU,CHB,CHD,GIH,JPT,LWK,MEX,MKK,TSI,YRI	11
CR604591	CEU,CHB,JPT,YRI	4
BC025249	ASW,CEU,CHB,JPT,LWK,MKK,TSI,YRI	8
AK001540	ASW,CEU,CHB,CHD,GIH,JPT,LWK,MEX,MKK,TSI,YRI	11
CR604998	ASW,CEU,CHB,GIH,JPT,LWK,MEX,MKK,TSI,YRI	10
AB033025	ASW,CEU,CHB,CHD,GIH,JPT,LWK,MEX,MKK,TSI,YRI	11
DQ895010	ASW,CEU,CHB,CHD,GIH,JPT,LWK,MEX,MKK,TSI,YRI	11
AF078671	ASW,CEU,CHB,CHD,GIH,JPT,LWK,MEX,MKK,TSI,YRI	11
AF020043	ASW,CEU,CHB,CHD,GIH,JPT,LWK,MEX,MKK,TSI,YRI	11
CR595167	CEU,CHB,JPT,YRI	4
DQ891136	ASW,CEU,CHB,CHD,GIH,JPT,LWK,MEX,MKK,TSI,YRI	11
EU176392	CEU,CHB,JPT,YRI	4
CR615577	CEU,CHB,JPT	3
EF560728	CEU,CHB,JPT,YRI	4
BC002799	CEU,CHB,JPT,YRI	4
AB590560	CEU,CHB,JPT,LWK,MKK,TSI,YRI	7
BC028402	ASW,CEU,CHB,CHD,GIH,JPT,LWK,MEX,MKK,TSI,YRI	11
AK301772	CEU,CHB,JPT,YRI	4
AK294610	ASW,CEU,CHB,CHD,GIH,JPT,LWK,MEX,MKK,TSI,YRI	11
AF199023	ASW,CEU,CHB,CHD,GIH,JPT,LWK,MEX,MKK,TSI,YRI	11
BC037557	ASW,CEU,CHB,CHD,GIH,JPT,LWK,MEX,MKK,TSI,YRI	11
BC016487	ASW,CEU,CHB,CHD,GIH,JPT,LWK,MEX,MKK,TSI,YRI	11
BC108931	CEU,CHB,JPT,YRI	4
X66365	ASW,CEU,CHB,JPT,LWK,MKK,YRI	7
HQ258601	ASW,CEU,CHB,CHD,GIH,JPT,LWK,MEX,MKK,TSI,YRI	11
AF047033	CEU,CHB,JPT,YRI	4
AX747977	ASW,CEU,CHB,CHD,GIH,JPT,LWK,MEX,MKK,TSI,YRI	11
AK094191	ASW,CEU,CHB,CHD,GIH,JPT,LWK,MEX,MKK,TSI,YRI	11
BC011724	CEU,CHB,JPT,TSI,YRI	5
HQ448259	CEU,CHB,JPT,YRI	4
M65028	ASW,CEU,CHB,CHD,GIH,JPT,LWK,MEX,MKK,TSI,YRI	11
AF087481	CEU,CHB,JPT,YRI	4
BC034232	ASW,CEU,CHB,CHD,GIH,JPT,LWK,MEX,MKK,TSI,YRI	11
CR596501	ASW,CEU,CHB,GIH,JPT,LWK,MEX,MKK,TSI,YRI	10
BC063815	ASW,CEU,CHB,CHD,GIH,JPT,LWK,MEX,MKK,TSI,YRI	11
EU826580	CEU,CHB,GIH,JPT,MEX,TSI,YRI	7
AK074080	ASW,CEU,CHB,CHD,GIH,JPT,LWK,MEX,MKK,TSI,YRI	11
BC069698	CEU,CHB,JPT,YRI	4
BC034036	ASW,CEU,CHB,CHD,GIH,JPT,LWK,MEX,MKK,TSI,YRI	11
AK022638	CEU	1
BC033862	ASW,CEU,CHB,CHD,GIH,JPT,LWK,MEX,MKK,TSI,YRI	11
AL122055	ASW,CEU,CHB,CHD,GIH,JPT,LWK,MEX,MKK,TSI,YRI	11
AF248648	ASW,CEU,CHB,CHD,GIH,JPT,LWK,MEX,MKK,TSI,YRI	11
AK093571	ASW,CEU,CHB,CHD,GIH,JPT,LWK,MEX,MKK,TSI,YRI	11
AF039698	ASW,CEU,CHB,CHD,GIH,JPT,LWK,MEX,MKK,TSI,YRI	11
BC056195	CEU,CHB,JPT,YRI	4
BC171851	ASW,CEU,CHB,CHD,GIH,JPT,LWK,MEX,MKK,TSI,YRI	11
BC033299	ASW,CEU,CHB,CHD,GIH,JPT,LWK,MEX,MKK,TSI,YRI	11
AL137694	ASW,CEU,CHB,CHD,GIH,JPT,LWK,MEX,MKK,TSI,YRI	11
AB045732	CEU,CHB,CHD,JPT,YRI	5
BC015818	ASW,CEU,CHB,CHD,GIH,JPT,LWK,MEX,MKK,TSI,YRI	11
EU791850	ASW,CEU,CHB,JPT,LWK,YRI	6
CR600379	ASW,CEU,CHB,CHD,GIH,JPT,LWK,MEX,MKK,TSI,YRI	11
AK225969	CEU,CHB,GIH,JPT,YRI	5
U13022	ASW,CEU,CHB,CHD,GIH,JPT,LWK,MEX,MKK,TSI,YRI	11
CR610527	ASW,CEU,CHB,CHD,GIH,JPT,LWK,MEX,MKK,TSI,YRI	11
AF527367	ASW,CEU,CHB,CHD,GIH,JPT,LWK,MEX,MKK,TSI,YRI	11
AB010153	ASW,CEU,CHB,CHD,GIH,JPT,LWK,MEX,MKK,TSI,YRI	11
BC050278	ASW,CEU,CHB,CHD,GIH,JPT,LWK,MEX,MKK,TSI,YRI	11
CR607159	ASW,CEU,CHB,CHD,JPT,LWK,MEX,MKK,YRI	9
AB527133	ASW,CEU,CHB,CHD,GIH,JPT,LWK,MEX,MKK,TSI,YRI	11
AM393428	ASW,CEU,CHB,CHD,GIH,JPT,LWK,MEX,MKK,TSI,YRI	11
AK304492	ASW,CEU,CHB,JPT,LWK,MEX,MKK,YRI	8
DQ896417	ASW,CEU,CHB,GIH,JPT,LWK,MEX,MKK,YRI	9
AB463136	ASW,CEU,CHB,GIH,JPT,LWK,MEX,MKK,TSI,YRI	10
AF317228	ASW,CEU,CHB,JPT,LWK,MEX,MKK,YRI	8
CR603142	ASW,CEU,CHB,CHD,GIH,JPT,LWK,MEX,MKK,TSI,YRI	11
AM393514	ASW,CEU,CHB,CHD,GIH,JPT,LWK,MEX,MKK,TSI,YRI	11
D78260	CEU,CHB,JPT,YRI	4
AB209167	ASW,CEU,CHB,CHD,GIH,JPT,LWK,MEX,MKK,TSI,YRI	11
BC001245	ASW,CEU,CHB,CHD,GIH,JPT,LWK,MEX,MKK,TSI,YRI	11
BC017561	CEU,CHB,JPT,YRI	4
CR606526	ASW,CEU,CHB,CHD,GIH,JPT,LWK,MEX,MKK,TSI,YRI	11
S81601	ASW,CEU,CHB,CHD,GIH,JPT,LWK,MEX,MKK,TSI,YRI	11
AK000250	CHB,CHD,GIH,LWK,YRI	5
BC040075	ASW,CEU,CHB,CHD,GIH,JPT,LWK,MEX,MKK,TSI,YRI	11
AF007216	ASW,CEU,CHB,GIH,JPT,LWK,MKK,YRI	8
U13896	ASW,CEU,GIH,MEX,MKK,TSI	6
AK074355	ASW,CEU,CHB,CHD,GIH,JPT,LWK,MEX,MKK,TSI,YRI	11
DQ890555	CEU,CHB,JPT,TSI,YRI	5
M60915	ASW,CEU,CHB,CHD,GIH,JPT,LWK,MEX,MKK,TSI,YRI	11
AB528654	CEU,CHB,JPT,YRI	4
AY902195	ASW,CEU,CHB,CHD,GIH,JPT,LWK,MEX,MKK,TSI,YRI	11
AF002020	ASW,CEU,CHB,CHD,GIH,JPT,LWK,MEX,MKK,TSI,YRI	11
AK027064	CEU,CHB,JPT,YRI	4
BC114438	ASW,CEU,CHB,CHD,GIH,JPT,LWK,MEX,MKK,TSI,YRI	11
M91368	CEU,CHB,JPT,YRI	4
AK075141	CEU,CHB,JPT,YRI	4
AK303651	ASW,CEU,CHB,GIH,JPT,LWK,MEX,MKK,TSI,YRI	10
AJ276125	ASW,CEU,CHB,CHD,GIH,JPT,LWK,MEX,MKK,TSI,YRI	11
BC104829	ASW,CEU,CHB,GIH,JPT,LWK,MEX,MKK,TSI,YRI	10
BC030775	ASW,CEU,CHB,CHD,GIH,JPT,LWK,MEX,MKK,TSI,YRI	11
DQ891167	ASW,CEU,CHB,CHD,GIH,JPT,LWK,MEX,MKK,TSI,YRI	11
D83646	ASW,CEU,CHB,JPT,LWK,MKK,YRI	7
CU677329	CEU,CHB,JPT,YRI	4
BC005034	ASW,CEU,CHB,CHD,GIH,JPT,LWK,MEX,MKK,TSI,YRI	11
AK290104	CEU,CHB,JPT,YRI	4
CR603430	ASW,CEU,CHB,CHD,GIH,JPT,LWK,MEX,MKK,TSI,YRI	11
AX775853	ASW,CEU,CHB,CHD,GIH,JPT,LWK,MEX,MKK,TSI,YRI	11
AF134305	CEU,CHB,CHD,GIH,JPT,MEX,YRI	7
AK315277	ASW,CEU,CHB,CHD,GIH,JPT,MEX,MKK,TSI,YRI	10
BX537400	CEU,CHB,JPT,YRI	4
AF213033	CEU,CHB,JPT,YRI	4
AK055189	CEU,CHB,JPT,YRI	4
CR614438	ASW,CEU,CHB,CHD,GIH,JPT,LWK,MEX,MKK,TSI,YRI	11
BC108918	ASW,CEU,CHB,CHD,GIH,JPT,LWK,MEX,MKK,TSI,YRI	11
AK303328	ASW,CEU,CHB,CHD,GIH,JPT,LWK,MEX,MKK,TSI,YRI	11
AF052205	CEU,CHB,CHD,JPT,LWK,MEX,TSI,YRI	8
AK316111	ASW,CEU,CHB,GIH,JPT,LWK,MEX,MKK,TSI,YRI	10
BC114340	CEU,CHB,JPT,YRI	4
AF440761	CEU,YRI	2
CR608989	CEU,CHB,JPT,YRI	4
EF517296	CEU,CHB,JPT,YRI	4
AF418105	ASW,CEU,CHB,JPT,MEX,TSI,YRI	7
BC014394	CEU,CHB,JPT,YRI	4
BC000750	ASW,CEU,CHB,CHD,GIH,JPT,LWK,MEX,MKK,TSI,YRI	11
BC117155	ASW,CEU,CHB,GIH,JPT,LWK,MEX,MKK,TSI,YRI	10
AF468213	ASW,CEU,CHB,CHD,GIH,JPT,LWK,MEX,MKK,TSI,YRI	11
AB158254	CEU,CHB,JPT,YRI	4
CR601534	CEU,CHB,JPT,YRI	4
CR611733	ASW,CEU,CHB,CHD,GIH,JPT,LWK,MEX,MKK,TSI,YRI	11
CR625530	CEU,CHB,JPT,YRI	4
GQ129262	ASW,CEU,CHB,CHD,GIH,JPT,LWK,MKK,TSI,YRI	10
CR599246	ASW,CEU,CHB,CHD,GIH,JPT,LWK,MEX,MKK,TSI,YRI	11
AK022922	CEU,CHB,JPT,YRI	4
AK311050	ASW,CEU,CHB,CHD,GIH,JPT,LWK,MEX,MKK,TSI,YRI	11
BC053654	ASW,CEU,CHB,CHD,GIH,JPT,LWK,MEX,MKK,TSI,YRI	11
BC033611	ASW,CEU,CHB,CHD,GIH,JPT,LWK,MEX,MKK,TSI,YRI	11
AK131445	ASW,CEU,CHB,GIH,JPT,LWK,MKK,TSI,YRI	9
DQ896617	ASW,CEU,CHB,CHD,GIH,JPT,LWK,MEX,MKK,TSI,YRI	11
AK090697	ASW,CEU,CHB,CHD,GIH,JPT,LWK,MEX,MKK,TSI,YRI	11
EU832013	CEU,CHB,JPT,YRI	4
AB127958	CEU,CHB,JPT,YRI	4
JF432776	ASW,CEU,CHB,CHD,GIH,JPT,LWK,MEX,MKK,TSI,YRI	11
AK023921	ASW,CEU,CHB,CHD,GIH,JPT,LWK,MEX,MKK,TSI,YRI	11
BC143290	ASW,CEU,CHB,CHD,GIH,JPT,LWK,MEX,MKK,TSI,YRI	11
AF334406	ASW,CEU,CHB,CHD,GIH,JPT,LWK,MEX,MKK,TSI,YRI	11
AK000847	ASW,CEU,CHB,CHD,GIH,JPT,MEX,MKK,TSI,YRI	10
CR611760	ASW,CEU,CHB,CHD,GIH,JPT,LWK,MEX,MKK,TSI,YRI	11
M12551	CEU,CHB,JPT,YRI	4
CR597127	ASW,CEU,CHB,CHD,GIH,JPT,LWK,MEX,MKK,TSI,YRI	11
BC019090	CEU,CHB,CHD,GIH,JPT,LWK,MEX,TSI,YRI	9
X52833	ASW,CEU,CHB,JPT,LWK,MEX,YRI	7
AB040971	ASW,CEU,CHB,CHD,GIH,JPT,LWK,MEX,MKK,TSI,YRI	11
AL162068	MEX	1
AK316608	ASW,CEU,CHB,CHD,GIH,JPT,LWK,MEX,MKK,TSI,YRI	11
CR596212	ASW,CEU,CHB,CHD,GIH,JPT,LWK,MEX,MKK,TSI,YRI	11
AK314066	CEU,CHB,JPT,YRI	4
CR614311	ASW,CEU,CHB,CHD,GIH,JPT,LWK,MEX,MKK,TSI,YRI	11
CR621274	CEU,CHB,JPT,YRI	4
CR625395	CEU,CHB,CHD,GIH,JPT,MEX,YRI	7
BC019096	ASW,CEU,CHB,JPT,LWK,MEX,MKK,YRI	8
AB019692	ASW,CEU,CHB,CHD,GIH,JPT,LWK,MEX,MKK,TSI,YRI	11
AL137638	CEU,CHB,JPT,YRI	4
BC137206	ASW,CEU,CHB,CHD,GIH,JPT,LWK,MEX,MKK,TSI,YRI	11
BX647935	ASW,CEU,CHB,CHD,GIH,JPT,LWK,MEX,MKK,TSI,YRI	11
AB527195	ASW,CEU,CHB,CHD,GIH,JPT,LWK,MEX,MKK,TSI,YRI	11
AB014581	ASW,CEU,CHB,CHD,GIH,JPT,LWK,MEX,MKK,TSI,YRI	11
DQ895353	CEU,CHB,JPT,YRI	4
CR621966	ASW,CEU,CHB,CHD,GIH,JPT,LWK,MEX,MKK,TSI,YRI	11
BC172474	CEU,CHB,CHD,JPT,TSI,YRI	6
L13858	ASW,CEU,CHB,CHD,GIH,JPT,LWK,MEX,MKK,TSI,YRI	11
AK026948	ASW,CEU,CHB,CHD,GIH,JPT,LWK,MEX,MKK,TSI,YRI	11
CR604423	ASW,CEU,CHB,CHD,GIH,JPT,LWK,MEX,MKK,TSI,YRI	11
AK024426	ASW,CEU,CHB,CHD,GIH,JPT,LWK,MEX,MKK,TSI,YRI	11
DQ895067	ASW,CEU,CHB,CHD,GIH,JPT,LWK,MEX,MKK,TSI,YRI	11
BC068463	CEU,CHB,JPT,YRI	4
BC111712	ASW,CEU,CHB,JPT,LWK,MKK,YRI	7
M16364	ASW,CEU,CHB,CHD,GIH,JPT,LWK,MEX,MKK,TSI,YRI	11
AK303945	ASW,CEU,CHB,CHD,GIH,JPT,LWK,MEX,MKK,TSI,YRI	11
U09853	CHB,JPT,YRI	3
HQ258302	ASW,CEU,CHB,CHD,GIH,JPT,LWK,MEX,MKK,TSI,YRI	11
BX537841	ASW,CEU,CHB,CHD,GIH,JPT,LWK,MEX,MKK,TSI,YRI	11
EU446828	CEU	1
BC009360	ASW,CEU,CHB,CHD,GIH,JPT,LWK,MEX,MKK,TSI,YRI	11
BC043616	ASW,CEU,CHB,CHD,GIH,JPT,LWK,MEX,MKK,TSI,YRI	11
BC011832	ASW,CEU,CHB,CHD,JPT,LWK,MEX,MKK,YRI	9
AB209727	ASW,CEU,CHB,CHD,GIH,JPT,LWK,MEX,MKK,TSI,YRI	11
BX647065	ASW,CEU,CHB,CHD,GIH,JPT,LWK,MEX,MKK,TSI,YRI	11
AB208884	ASW,CEU,CHB,JPT,LWK,MEX,MKK,YRI	8
BC152769	CEU,CHB,JPT	3
EF434183	ASW,CEU,CHB,CHD,GIH,JPT,LWK,MEX,MKK,TSI,YRI	11
BC143490	ASW,CEU,CHB,CHD,GIH,JPT,LWK,MEX,MKK,TSI,YRI	11
AF170723	ASW,CEU,CHB,CHD,GIH,JPT,LWK,MEX,MKK,TSI,YRI	11
AK222810	ASW,CEU,CHB,GIH,JPT,LWK,MEX,MKK,TSI,YRI	10
CR624176	CEU,CHB,JPT,YRI	4
AK001236	ASW,CEU,CHB,JPT,LWK,MEX,MKK,YRI	8
AB527532	CEU,CHB,JPT,YRI	4
AK223403	ASW,CEU,CHB,CHD,GIH,JPT,LWK,MEX,MKK,TSI,YRI	11
AJ243003	ASW,CEU,CHB,CHD,GIH,JPT,LWK,MEX,MKK,TSI,YRI	11
AB385151	ASW,CEU,CHB,CHD,GIH,JPT,LWK,MEX,MKK,TSI,YRI	11
AK293203	ASW,CEU,CHB,CHD,GIH,JPT,LWK,MEX,MKK,TSI,YRI	11
AB075951	ASW,CEU,CHB,CHD,GIH,JPT,LWK,MEX,MKK,TSI,YRI	11
AY388471	CHB,JPT,YRI	3
AB040975	ASW,CEU,CHB,GIH,JPT,LWK,MEX,MKK,TSI,YRI	10
CR594806	ASW,CEU,CHB,CHD,GIH,JPT,LWK,MEX,MKK,TSI,YRI	11
BC031247	CEU,CHB,JPT,YRI	4
AK312568	CEU,CHB,JPT,MEX,YRI	5
D86097	ASW,CEU,CHB,CHD,GIH,JPT,LWK,MEX,MKK,TSI,YRI	11
BC136521	ASW,CEU,CHB,CHD,GIH,JPT,LWK,MEX,MKK,TSI,YRI	11
AB383867	ASW,CEU,CHB,CHD,GIH,JPT,LWK,MEX,MKK,TSI,YRI	11
AK292250	CEU,CHB,JPT,YRI	4
BC034048	ASW,CEU,CHB,CHD,GIH,JPT,LWK,MEX,MKK,TSI,YRI	11
AF338234	ASW,CEU,CHB,CHD,GIH,JPT,LWK,MEX,MKK,TSI,YRI	11
HQ448127	CEU,CHB,JPT,YRI	4
BC130618	ASW,CEU,CHB,CHD,GIH,JPT,LWK,MEX,MKK,TSI,YRI	11
BC012825	ASW,CEU,CHB,CHD,GIH,JPT,LWK,MEX,MKK,TSI,YRI	11
AK092856	ASW,CEU,CHB,JPT,LWK,YRI	6
CR619261	ASW,CEU,CHB,CHD,JPT,LWK,MEX,MKK,YRI	9
CU679245	CEU,CHB,JPT,YRI	4
CR594271	CEU,CHB,JPT,YRI	4
AF403223	ASW,CEU,CHB,CHD,GIH,JPT,LWK,MEX,MKK,TSI,YRI	11
AF047473	ASW,CEU,CHB,CHD,GIH,JPT,LWK,MEX,MKK,TSI,YRI	11
CU677029	CHB,MKK,YRI	3
AF071202	ASW,CEU,CHB,CHD,GIH,JPT,LWK,MEX,MKK,TSI,YRI	11
BC156075	CEU,CHB,JPT,YRI	4
BC075031	ASW,CEU,CHB,CHD,GIH,JPT,LWK,MEX,MKK,TSI,YRI	11
BC007235	ASW,CEU,CHB,CHD,GIH,JPT,LWK,MEX,MKK,TSI,YRI	11
AK025524	ASW,CEU,CHB,CHD,GIH,JPT,LWK,MEX,MKK,TSI,YRI	11
BX640712	CEU,CHB,CHD,JPT,LWK,YRI	6
BC089408	ASW,CEU,CHB,CHD,GIH,JPT,LWK,MEX,MKK,TSI,YRI	11
CR749317	ASW,CEU,CHB,CHD,GIH,JPT,LWK,MEX,MKK,TSI,YRI	11
AK291210	CEU,CHB,JPT,YRI	4
AK309480	ASW,CEU,CHB,CHD,GIH,JPT,LWK,MEX,TSI,YRI	10
BC021245	ASW,CEU,CHB,CHD,GIH,JPT,LWK,MEX,MKK,TSI,YRI	11
AK023226	ASW,CEU,CHB,CHD,GIH,JPT,MEX,MKK,TSI,YRI	10
CR602254	CEU,CHB,JPT,YRI	4
AB590203	CEU,CHB,JPT,YRI	4
AY139093	CEU,CHB,JPT,YRI	4
CU013482	CEU,CHB,JPT,YRI	4
CR450315	ASW,CEU,CHB,CHD,GIH,JPT,LWK,MEX,MKK,TSI,YRI	11
BC144295	ASW,CEU,CHB,GIH,JPT,LWK,MEX,MKK,TSI,YRI	10
CR599631	CEU,CHB,JPT,YRI	4
DQ896531	ASW,CEU,CHB,JPT,LWK,MEX,MKK,YRI	8
AK127972	CEU,CHB,JPT,YRI	4
BC004419	ASW,CEU,CHB,CHD,GIH,JPT,LWK,MEX,MKK,TSI,YRI	11
X69978	ASW,CEU,CHB,CHD,GIH,JPT,LWK,MEX,TSI,YRI	10
AK313153	ASW,CEU,CHB,CHD,GIH,JPT,LWK,MEX,MKK,TSI,YRI	11
EU832576	ASW,CEU,CHB,CHD,GIH,JPT,LWK,MEX,MKK,TSI,YRI	11
AK097389	ASW,CEU,CHB,JPT,MKK,YRI	6
AB058714	ASW,CEU,CHB,CHD,GIH,JPT,LWK,MEX,MKK,TSI,YRI	11
BC026034	YRI	1
AK297095	ASW,CEU,CHB,CHD,GIH,JPT,LWK,MEX,MKK,TSI,YRI	11
BC006343	ASW,CEU,CHB,CHD,GIH,JPT,LWK,MKK,TSI,YRI	10
AJ401466	ASW,CEU,CHB,CHD,GIH,JPT,LWK,MEX,MKK,TSI,YRI	11
BC000962	LWK,MEX,MKK,TSI	4
BC020717	CEU,CHB,JPT,YRI	4
AK313349	ASW,CEU,CHB,CHD,GIH,JPT,LWK,MEX,MKK,TSI,YRI	11
AK054600	ASW,CEU,CHB,CHD,GIH,JPT,LWK,MEX,MKK,TSI,YRI	11
AK300747	CEU,CHB,JPT,YRI	4
CR622702	ASW,GIH,LWK,MEX,MKK,TSI,YRI	7
BC014984	ASW,CEU,CHB,CHD,GIH,JPT,LWK,MEX,MKK,TSI,YRI	11
BC030789	ASW,CEU,CHB,CHD,GIH,JPT,LWK,MEX,MKK,TSI,YRI	11
BC002489	ASW,CEU,CHB,CHD,GIH,JPT,LWK,MEX,MKK,TSI,YRI	11
AB076839	CEU,CHB,JPT,YRI	4
AJ420462	CEU,YRI	2
CR627389	ASW,CEU,CHB,GIH,JPT,LWK,MKK,TSI,YRI	9
AY498875	ASW,CEU,CHB,CHD,GIH,JPT,LWK,MEX,MKK,TSI,YRI	11
AF443072	ASW,CEU,CHB,CHD,GIH,JPT,LWK,MEX,MKK,TSI,YRI	11
U28979	CEU,CHB,JPT,YRI	4
CR609809	CEU,CHB,JPT,TSI,YRI	5
L13744	CEU,CHB,JPT,YRI	4
AB528039	ASW,CEU,CHB,JPT,LWK,MKK,YRI	7
AK056447	ASW,CEU,CHB,CHD,GIH,JPT,LWK,MEX,MKK,TSI,YRI	11
CR626471	CEU,CHB,JPT,YRI	4
AK307827	ASW,CEU,CHB,CHD,GIH,JPT,LWK,MEX,MKK,TSI,YRI	11
EU446897	ASW,CEU,CHB,CHD,GIH,JPT,LWK,MEX,MKK,TSI,YRI	11
AK125663	ASW,CEU,CHB,CHD,GIH,JPT,LWK,MEX,MKK,TSI,YRI	11
CR610609	CEU,CHB,JPT,YRI	4
AB031052	CEU,CHB,JPT,YRI	4
CR599485	CEU,CHB,JPT,YRI	4
AK315152	ASW,CEU,CHB,CHD,GIH,JPT,LWK,MEX,MKK,TSI,YRI	11
BC013960	ASW,CEU,CHB,CHD,GIH,JPT,LWK,MEX,MKK,TSI,YRI	11
AK000387	ASW,CEU,CHB,CHD,GIH,JPT,LWK,MEX,MKK,TSI,YRI	11
BC144227	ASW,CEU,CHB,CHD,GIH,JPT,LWK,MEX,MKK,TSI,YRI	11
AK293027	ASW,CEU,CHB,CHD,GIH,JPT,MEX,MKK,TSI,YRI	10
BC050537	ASW,CEU,CHB,CHD,GIH,JPT,LWK,MEX,MKK,TSI,YRI	11
AK302202	CEU,CHB,JPT,YRI	4
CR602026	ASW,CEU,CHB,CHD,GIH,JPT,LWK,MEX,MKK,TSI,YRI	11
AK000875	CEU,CHB,JPT,YRI	4
AK097981	ASW,CEU,CHB,CHD,JPT,LWK,MKK,TSI,YRI	9
BC137280	ASW,CEU,CHB,CHD,GIH,JPT,LWK,MEX,MKK,TSI,YRI	11
AB527408	ASW,CEU,CHB,CHD,GIH,JPT,LWK,MEX,MKK,TSI,YRI	11
AF295077	ASW,CEU,CHB,CHD,GIH,JPT,LWK,MEX,MKK,TSI,YRI	11
CU676782	CEU,CHB,JPT,YRI	4
CR620956	CEU,CHB,JPT,YRI	4
AK308478	ASW,CEU,CHB,CHD,GIH,JPT,LWK,MEX,MKK,TSI,YRI	11
AK293435	ASW,CEU,CHB,JPT,LWK,MKK,YRI	7
AK090927	ASW,CEU,CHB,CHD,GIH,JPT,LWK,MEX,MKK,TSI,YRI	11
CR591792	CEU,CHB,JPT,YRI	4
AK298044	ASW,CEU,CHB,CHD,GIH,JPT,LWK,MEX,MKK,TSI,YRI	11
AF082556	ASW,CEU,CHB,CHD,GIH,JPT,LWK,MEX,MKK,TSI,YRI	11
BC105690	CEU,CHB,JPT,YRI	4
CR605224	ASW,CEU,CHB,GIH,JPT,LWK,MEX,MKK,TSI,YRI	10
AY043362	ASW,CEU,CHB,CHD,GIH,JPT,LWK,MEX,MKK,TSI,YRI	11
BC036080	ASW,CEU,CHB,CHD,GIH,JPT,LWK,MEX,MKK,TSI,YRI	11
AK298663	ASW,CEU,CHB,CHD,GIH,JPT,LWK,MEX,MKK,TSI,YRI	11
M16328	CEU,CHB,JPT,TSI,YRI	5
BC166643	CEU,CHB,JPT,YRI	4
AF367997	CEU,CHB,JPT,YRI	4
D83597	ASW,CEU,CHB,CHD,GIH,JPT,LWK,MEX,MKK,TSI,YRI	11
AY963797	ASW,CEU,CHB,CHD,GIH,JPT,LWK,MEX,MKK,TSI,YRI	11
CR620399	CEU,CHB,CHD,JPT,LWK,MEX,TSI,YRI	8
EF372276	CEU,CHB,JPT,YRI	4
BC148803	ASW,CEU,CHB,CHD,GIH,JPT,LWK,MEX,MKK,TSI,YRI	11
D87458	ASW,CEU,CHB,CHD,GIH,JPT,LWK,MEX,MKK,TSI,YRI	11
AF062334	ASW,CEU,CHB,CHD,GIH,JPT,LWK,MEX,MKK,TSI,YRI	11
BC035558	ASW,CEU,CHB,GIH,JPT,LWK,MEX,MKK,TSI,YRI	10
DQ144974	ASW,CEU,CHB,CHD,GIH,JPT,LWK,MEX,MKK,TSI,YRI	11
AK291275	CEU,CHB,JPT	3
BC011604	ASW,CEU,CHB,CHD,GIH,JPT,LWK,MEX,MKK,TSI,YRI	11
U42594	CEU,CHB,JPT,YRI	4
AK299645	CEU,CHB,CHD,JPT,LWK,YRI	6
DQ895508	ASW,CEU,CHB,CHD,GIH,JPT,LWK,MEX,MKK,TSI,YRI	11
AJ303119	ASW,CEU,CHB,CHD,GIH,JPT,LWK,MEX,MKK,TSI,YRI	11
AB061673	CEU,CHB,JPT,YRI	4
DQ895185	CEU,CHB,CHD,JPT,MEX,TSI,YRI	7
AK296270	ASW,CEU,CHB,CHD,GIH,JPT,LWK,MEX,MKK,TSI,YRI	11
CR614578	CEU,CHB,JPT,YRI	4
CR456747	CEU,CHB,JPT,YRI	4
AF087138	ASW,CEU,CHB,CHD,GIH,JPT,LWK,MEX,MKK,TSI,YRI	11
AK301410	CEU,CHB,JPT,YRI	4
BC040276	ASW,CEU,CHB,CHD,GIH,JPT,LWK,MEX,MKK,TSI,YRI	11
AK297334	CEU,CHB,JPT,YRI	4
Z15008	ASW,CEU,CHB,CHD,GIH,JPT,LWK,MEX,MKK,TSI,YRI	11
AK128321	CEU,CHB,JPT,YRI	4
BC073893	CEU,CHB,JPT,YRI	4
AF488550	ASW,CEU,CHB,CHD,GIH,JPT,LWK,MEX,MKK,TSI,YRI	11
CR749414	ASW,LWK,MKK,TSI,YRI	5
AL137740	ASW,CEU,CHB,CHD,GIH,JPT,LWK,MEX,MKK,TSI,YRI	11
AK291639	CEU,CHB,CHD,JPT,LWK,YRI	6
X06990	ASW,CEU,CHB,CHD,GIH,JPT,MEX,MKK,TSI,YRI	10
L47582	ASW,CEU,CHB,JPT,MEX,YRI	6
BC143285	ASW,CEU,CHB,CHD,GIH,JPT,LWK,MEX,MKK,TSI,YRI	11
DQ890878	LWK,MKK,YRI	3
BC039695	ASW,CEU,CHB,CHD,GIH,JPT,LWK,MEX,MKK,TSI,YRI	11
BC000665	CEU,CHB,CHD,JPT,LWK,MEX,MKK,TSI,YRI	9
BC018147	ASW,CHB,CHD,GIH,JPT,LWK,MEX,MKK,TSI,YRI	10
AB046844	ASW,CEU,CHB,CHD,GIH,JPT,LWK,MEX,MKK,TSI,YRI	11
AK091297	ASW,CEU,CHB,CHD,GIH,JPT,LWK,MEX,MKK,TSI,YRI	11
AK291476	ASW,CEU,CHB,CHD,GIH,JPT,LWK,MKK,TSI,YRI	10
AK225262	CEU,CHB,JPT,YRI	4
BC140702	ASW,CEU,CHB,CHD,GIH,JPT,LWK,MEX,MKK,TSI,YRI	11
BC136449	CHB,JPT,YRI	3
AK225753	ASW,CEU,CHB,CHD,GIH,JPT,LWK,MEX,MKK,TSI,YRI	11
BC024187	CEU,CHB,JPT,YRI	4
CR616570	LWK,MEX,MKK,TSI	4
DQ891051	CEU,CHB,JPT,YRI	4
M30047	ASW,CEU,CHB,CHD,GIH,JPT,LWK,MEX,MKK,TSI,YRI	11
AK297339	ASW,CEU,CHB,CHD,GIH,JPT,LWK,MEX,TSI,YRI	10
AK022754	ASW,LWK,MEX,MKK,YRI	5
AK126212	ASW,CEU,CHB,CHD,GIH,JPT,LWK,MEX,MKK,TSI,YRI	11
AB519181	CEU,CHB,JPT,YRI	4
CR614531	CEU	1
BC013690	ASW,CEU,CHB,CHD,GIH,JPT,LWK,MEX,MKK,TSI,YRI	11
BC127636	CEU,CHB,CHD,JPT,LWK,YRI	6
CU687392	ASW,CEU,CHB,CHD,GIH,JPT,LWK,MEX,MKK,TSI,YRI	11
AY358122	CEU,CHB,JPT,YRI	4
AK094844	ASW,CEU,CHB,GIH,JPT,LWK,MEX,MKK,TSI,YRI	10
BC047773	CHB,JPT,YRI	3
AY937253	ASW,CEU,CHB,CHD,GIH,JPT,LWK,MEX,MKK,TSI,YRI	11
AK023247	ASW,CEU,CHB,CHD,GIH,JPT,LWK,MEX,MKK,TSI,YRI	11
D38526	CHB,JPT,YRI	3
CR618464	ASW,CEU,CHB,CHD,GIH,JPT,MEX,MKK,TSI,YRI	10
AB590601	ASW,CEU,CHB,CHD,GIH,JPT,LWK,MEX,MKK,TSI,YRI	11
AK308020	ASW,CEU,CHB,CHD,GIH,JPT,LWK,MEX,MKK,TSI,YRI	11
BT007397	CEU,LWK,MEX,MKK,YRI	5
AK299315	CEU,CHB,JPT,YRI	4
AK094170	ASW,CEU,CHB,CHD,GIH,JPT,LWK,MEX,MKK,TSI,YRI	11
AK291112	CEU,CHB,JPT,YRI	4
EF553518	ASW,CEU,CHB,CHD,GIH,JPT,LWK,MEX,MKK,TSI,YRI	11
BC110830	ASW,CEU,CHB,CHD,GIH,JPT,LWK,MEX,MKK,TSI,YRI	11
AK026995	CEU,CHB,JPT,YRI	4
DQ493870	ASW,CEU,CHB,CHD,GIH,JPT,LWK,MEX,MKK,TSI,YRI	11
BC114463	CEU,CHB,JPT,YRI	4
CU675597	ASW,CEU,CHB,JPT,LWK,MEX,MKK,YRI	8
CR607088	ASW,CEU,CHB,CHD,GIH,JPT,LWK,MEX,MKK,TSI,YRI	11
AB032977	ASW,CEU,CHB,CHD,GIH,JPT,LWK,MEX,MKK,TSI,YRI	11
AB290157	ASW,CEU,CHB,CHD,GIH,JPT,LWK,MEX,MKK,TSI,YRI	11
M25246	CEU,CHB,JPT,YRI	4
M81955	ASW,CEU,CHB,CHD,GIH,JPT,LWK,MEX,MKK,TSI,YRI	11
AK315667	ASW,CEU,CHB,CHD,GIH,JPT,LWK,MEX,MKK,TSI,YRI	11
CR604080	ASW,CEU,CHB,CHD,GIH,JPT,LWK,MEX,MKK,TSI,YRI	11
AK301164	ASW,CEU,CHB,CHD,GIH,JPT,LWK,MEX,MKK,TSI,YRI	11
CR608774	ASW,CEU,CHB,CHD,GIH,JPT,LWK,MEX,MKK,TSI,YRI	11
DQ890840	ASW,CEU,CHB,JPT,LWK,YRI	6
BC017713	ASW,CEU,CHB,CHD,GIH,JPT,LWK,MEX,MKK,TSI,YRI	11
AK310028	CEU,CHB,JPT,YRI	4
BC132888	ASW,CEU,CHB,CHD,GIH,JPT,LWK,MEX,MKK,TSI,YRI	11
DQ894109	ASW,CEU,CHB,CHD,GIH,JPT,LWK,MEX,MKK,TSI,YRI	11
BC117349	ASW,CEU,CHB,CHD,GIH,JPT,LWK,MEX,MKK,TSI,YRI	11
AL834396	ASW,CEU,CHB,CHD,GIH,JPT,LWK,MEX,MKK,TSI,YRI	11
BX647950	ASW,CEU,CHB,CHD,GIH,JPT,LWK,MEX,MKK,TSI,YRI	11
BC004182	ASW,CEU,CHB,CHD,GIH,JPT,LWK,MEX,MKK,TSI,YRI	11
AF111162	CEU,CHB,JPT,YRI	4
AF092130	CHD,GIH,JPT,LWK,YRI	5
CR594090	CEU,CHB,JPT,YRI	4
AF015043	ASW,CEU,CHB,CHD,GIH,JPT,LWK,MEX,MKK,TSI,YRI	11
BC012765	ASW,CEU,CHB,CHD,GIH,JPT,LWK,MKK,TSI,YRI	10
AF029786	ASW,CEU,CHB,CHD,GIH,JPT,LWK,MEX,MKK,TSI,YRI	11
DQ896195	ASW,CEU,CHB,CHD,GIH,JPT,LWK,MEX,MKK,TSI,YRI	11
BC060039	ASW,CEU,CHB,CHD,GIH,JPT,LWK,MEX,MKK,TSI,YRI	11
AK075420	CEU,CHB,JPT,YRI	4
AK291183	CEU,CHB,JPT,YRI	4
BC012481	ASW,CEU,CHB,CHD,GIH,JPT,LWK,MEX,MKK,TSI,YRI	11
BC008373	ASW,CEU,CHB,CHD,GIH,JPT,LWK,MEX,MKK,TSI,YRI	11
CR595136	CEU,CHB,JPT,YRI	4
BC013277	ASW,CEU,CHB,CHD,GIH,JPT,LWK,MEX,MKK,TSI,YRI	11
DQ648883	CEU,CHB,JPT,YRI	4
U49184	ASW,CHB,CHD,GIH,JPT,LWK,MEX,MKK,YRI	9
CU677332	ASW,CEU,CHB,CHD,GIH,JPT,LWK,MEX,MKK,TSI,YRI	11
X73458	ASW,CEU,CHB,GIH,JPT,LWK,MEX,MKK,TSI,YRI	10
CR607419	ASW,CEU,CHB,CHD,GIH,JPT,LWK,MEX,MKK,TSI,YRI	11
AB527132	CEU,CHB,JPT,YRI	4
BC129825	ASW,CEU,CHB,CHD,GIH,JPT,LWK,MEX,MKK,TSI,YRI	11
BX640972	ASW,CEU,CHB,CHD,GIH,JPT,LWK,MEX,MKK,TSI,YRI	11
CR625896	CEU,CHB,JPT,TSI,YRI	5
CR608423	CEU,CHB,JPT,YRI	4
AK296665	ASW,CEU,CHB,CHD,GIH,JPT,LWK,MEX,MKK,TSI,YRI	11
M19384	ASW,CEU,CHB,GIH,JPT,LWK,MEX,MKK,TSI,YRI	10
BC013399	ASW,CEU,CHB,CHD,JPT,LWK,MEX,MKK,YRI	9
BC044889	ASW,CEU,CHB,CHD,GIH,JPT,LWK,MEX,MKK,TSI,YRI	11
U79267	CEU,CHB,JPT,YRI	4
AK001750	CEU,CHB,JPT,YRI	4
CR599600	ASW,CEU,CHB,CHD,GIH,JPT,LWK,MEX,MKK,TSI,YRI	11
AK315244	ASW,CEU,CHB,JPT,LWK,MKK,YRI	7
AB067471	ASW,CEU,CHB,CHD,GIH,JPT,LWK,MEX,MKK,TSI,YRI	11
CR611631	CEU,CHB,JPT,YRI	4
BC136389	ASW,CEU,CHB,CHD,GIH,JPT,LWK,MEX,MKK,TSI,YRI	11
AL834279	ASW,CEU,CHB,CHD,GIH,JPT,MEX,MKK,TSI,YRI	10
AK293354	ASW,CEU,CHB,CHD,GIH,JPT,LWK,MEX,MKK,TSI,YRI	11
AB062293	ASW,CEU,CHB,CHD,GIH,JPT,LWK,MEX,MKK,TSI,YRI	11
BC172379	ASW,CEU,CHB,GIH,JPT,LWK,MEX,MKK,TSI,YRI	10
AK311047	ASW,CEU,CHB,CHD,GIH,JPT,LWK,MEX,MKK,TSI,YRI	11
BC101537	CEU,CHB,JPT,LWK,MKK,YRI	6
AL136548	CEU,CHB,JPT,YRI	4
BC026170	ASW,CEU,CHB,CHD,GIH,JPT,LWK,MEX,MKK,TSI,YRI	11
AL136792	ASW,CEU,CHB,CHD,GIH,JPT,LWK,MEX,MKK,TSI,YRI	11
Z11899	ASW,CEU,CHB,CHD,GIH,JPT,LWK,MEX,MKK,TSI,YRI	11
CR621388	ASW,CEU,CHB,CHD,GIH,JPT,LWK,MEX,MKK,TSI,YRI	11
BC047455	ASW,CEU,CHB,CHD,GIH,JPT,LWK,MEX,MKK,TSI,YRI	11
AK091142	ASW,CEU,CHB,CHD,GIH,JPT,LWK,MEX,MKK,TSI,YRI	11
AK316128	ASW,CEU,CHB,CHD,GIH,JPT,LWK,MEX,MKK,TSI,YRI	11
AK295462	ASW,CEU,CHB,CHD,GIH,JPT,LWK,MEX,MKK,TSI,YRI	11
AY150218	ASW,CEU,CHB,CHD,GIH,JPT,LWK,MEX,MKK,TSI,YRI	11
EU832042	ASW,CEU,CHB,JPT,LWK,MKK,YRI	7
AK314628	ASW,CEU,CHB,CHD,GIH,JPT,MEX,MKK,TSI,YRI	10
AK295934	CEU,CHB,JPT,YRI	4
CR613364	ASW,CEU,CHB,GIH,JPT,LWK,MEX,MKK,TSI,YRI	10
DQ893370	CEU,CHB,JPT,YRI	4
AK024266	CEU,CHB,JPT,YRI	4
AB587561	ASW,CEU,CHB,CHD,GIH,JPT,LWK,MEX,MKK,TSI,YRI	11
AK225319	ASW,CEU,CHB,CHD,GIH,JPT,LWK,MEX,MKK,TSI,YRI	11
AB528027	ASW,CEU,CHB,CHD,GIH,JPT,LWK,MKK,TSI,YRI	10
CR590150	CEU,CHB,JPT,YRI	4
AB021172	CEU,CHB,JPT,YRI	4
BC060781	CEU,CHB,JPT,YRI	4
AB101211	ASW,CEU,CHB,CHD,GIH,JPT,LWK,MEX,MKK,TSI,YRI	11
BC042047	ASW,CEU,CHB,GIH,JPT,MEX,MKK,TSI,YRI	9
AB590404	ASW,CEU,CHB,CHD,GIH,JPT,MEX,MKK,TSI,YRI	10
M17755	ASW,CEU,CHB,CHD,GIH,JPT,LWK,MEX,MKK,TSI,YRI	11
BC007581	ASW,CEU,CHB,CHD,GIH,JPT,LWK,MEX,MKK,TSI,YRI	11
CR592398	ASW,CEU,CHB,CHD,GIH,JPT,LWK,MEX,MKK,TSI,YRI	11
AK092433	ASW,CEU,CHB,CHD,GIH,JPT,LWK,MEX,MKK,TSI,YRI	11
BC094758	ASW,CEU,CHB,CHD,GIH,JPT,LWK,MEX,MKK,TSI,YRI	11
BC007395	ASW,CEU,CHB,CHD,GIH,JPT,LWK,MEX,MKK,TSI,YRI	11
CR607855	CEU,YRI	2
DQ893967	ASW,CEU,CHB,JPT,LWK,MEX,MKK,TSI,YRI	9
AL832418	ASW,CEU,CHB,CHD,GIH,JPT,LWK,MEX,MKK,TSI,YRI	11
AK291408	CEU,CHB,JPT,YRI	4
BC039294	CEU,CHB,JPT,YRI	4
CU013194	CEU,CHB,JPT,YRI	4
CR592749	ASW,CEU,CHB,CHD,GIH,JPT,LWK,MEX,MKK,TSI,YRI	11
AK124133	ASW,CEU,CHB,JPT,LWK,MEX,MKK,YRI	8
AY358956	ASW,CEU,CHB,CHD,GIH,JPT,LWK,MEX,MKK,TSI,YRI	11
BC111692	CEU	1
AK316476	ASW,CEU,CHB,CHD,GIH,JPT,LWK,MEX,MKK,TSI,YRI	11
DQ892010	CEU,CHB,JPT,YRI	4
CR612096	CEU,CHB,JPT,YRI	4
CR613668	ASW,CEU,CHB,CHD,GIH,JPT,LWK,MEX,MKK,TSI,YRI	11
BC030010	ASW,CEU,CHB,GIH,JPT,MEX,TSI,YRI	8
AK294003	ASW,CEU,CHB,CHD,GIH,JPT,LWK,MEX,MKK,TSI,YRI	11
AF369908	ASW,CEU,CHB,CHD,GIH,JPT,LWK,MEX,MKK,TSI,YRI	11
AK295335	ASW,CEU,CHB,CHD,GIH,JPT,LWK,MKK,TSI,YRI	10
BC036740	ASW,CEU,CHB,JPT,LWK,MKK,YRI	7
BC003617	ASW,CEU,CHB,CHD,GIH,JPT,LWK,MEX,MKK,TSI,YRI	11
AY359111	ASW,CEU,CHB,JPT,LWK,YRI	6
BC053878	ASW,CEU,CHB,CHD,GIH,JPT,LWK,MEX,MKK,TSI,YRI	11
X51435	ASW,CEU,CHB,CHD,GIH,JPT,LWK,MEX,MKK,TSI,YRI	11
AF186382	ASW,CEU,CHB,JPT,LWK,MKK,YRI	7
AB252973	ASW,CEU,CHB,CHD,GIH,JPT,LWK,MEX,MKK,TSI,YRI	11
AK289696	ASW,CEU,CHB,GIH,LWK,MEX,MKK,TSI	8
BC032308	ASW,CEU,CHB,CHD,GIH,JPT,LWK,MEX,MKK,TSI,YRI	11
AK295716	CEU,CHB,JPT,YRI	4
BC021716	ASW,CEU,CHB,GIH,JPT,MKK,YRI	7
BC156950	CEU,CHB,JPT,YRI	4
CR591010	ASW,CEU,CHB,CHD,GIH,JPT,LWK,MEX,MKK,TSI,YRI	11
CR618858	CEU,CHB,JPT,YRI	4
CR618956	CEU,CHB,JPT,YRI	4
BC003157	ASW,CEU,CHB,CHD,GIH,JPT,LWK,MEX,MKK,TSI,YRI	11
M14566	ASW,CEU,CHB,CHD,JPT,LWK,MEX,MKK,TSI,YRI	10
CR612427	ASW,CEU,CHB,CHD,GIH,JPT,LWK,MEX,MKK,TSI,YRI	11
U08818	ASW,CEU,CHB,CHD,GIH,JPT,LWK,MEX,MKK,TSI,YRI	11
BC004313	CEU,CHB,JPT,YRI	4
BC167816	ASW,CEU,CHB,CHD,GIH,JPT,LWK,MEX,MKK,YRI	10
AB209502	ASW,CEU,CHB,CHD,GIH,JPT,LWK,MEX,MKK,TSI,YRI	11
CR598382	CEU,CHB,JPT,YRI	4
BC001616	ASW,CEU,CHB,CHD,GIH,JPT,LWK,MEX,MKK,TSI,YRI	11
BC030652	ASW,CEU,CHB,CHD,GIH,JPT,LWK,MEX,MKK,TSI,YRI	11
AK094049	ASW,CEU,CHB,CHD,GIH,JPT,LWK,MEX,MKK,TSI,YRI	11
AK298093	ASW,CEU,CHB,CHD,GIH,JPT,LWK,MEX,MKK,TSI,YRI	11
AB210038	ASW,CEU,CHB,CHD,GIH,JPT,LWK,MEX,MKK,YRI	10
AF355797	CEU,CHB,JPT,YRI	4
BC035978	ASW,CEU,CHB,CHD,GIH,JPT,LWK,MEX,MKK,TSI,YRI	11
AF182077	ASW,CEU,CHB,CHD,GIH,JPT,LWK,MEX,MKK,TSI,YRI	11
AF099149	ASW,CEU,CHB,CHD,GIH,JPT,LWK,MEX,MKK,TSI	10
FJ795027	ASW,CEU,CHB,CHD,GIH,JPT,LWK,MEX,MKK,TSI,YRI	11
DQ892158	CEU,CHB,JPT,YRI	4
AL355192	ASW,CEU,CHB,CHD,GIH,JPT,LWK,MEX,MKK,TSI,YRI	11
BC024277	ASW,CEU,CHB,CHD,GIH,JPT,LWK,MEX,MKK,TSI,YRI	11
BX640744	ASW,CEU,CHB,CHD,GIH,JPT,LWK,MEX,MKK,TSI,YRI	11
AK291136	ASW,CEU,CHB,CHD,GIH,JPT,LWK,MEX,MKK,TSI,YRI	11
EU831947	ASW,CEU,CHB,JPT,LWK,MKK,YRI	7
AB040882	CEU,CHB,JPT,YRI	4
BX647998	ASW,CEU,CHB,JPT,LWK,MEX,MKK,YRI	8
M83652	ASW,CEU,CHB,CHD,GIH,JPT,LWK,MEX,MKK,TSI,YRI	11
BC111850	ASW,CEU,CHB,CHD,GIH,JPT,LWK,MEX,MKK,TSI,YRI	11
CR626731	CEU,CHB,JPT,YRI	4
CR619041	ASW,CEU,CHB,CHD,GIH,JPT,LWK,MEX,MKK,TSI,YRI	11
AF036892	ASW,CEU,CHB,CHD,GIH,JPT,LWK,MEX,MKK,TSI,YRI	11
AK290936	CEU,CHB,JPT,YRI	4
BT009769	ASW,CEU,CHB,CHD,GIH,JPT,LWK,MEX,MKK,TSI,YRI	11
BC136620	ASW,CEU,CHB,CHD,GIH,JPT,LWK,MEX,MKK,TSI,YRI	11
AB463244	ASW,CEU,CHB,CHD,GIH,JPT,LWK,MEX,MKK,TSI,YRI	11
AK027800	ASW,CEU,CHB,CHD,GIH,JPT,LWK,MEX,MKK,TSI,YRI	11
AB384514	ASW,CEU,CHB,CHD,GIH,JPT,LWK,MKK,TSI,YRI	10
BC032600	ASW,CEU,CHB,CHD,GIH,JPT,LWK,MEX,MKK,TSI,YRI	11
AY204547	CEU,CHB,JPT,LWK,MKK,YRI	6
BC000241	ASW,CEU,CHB,CHD,GIH,JPT,LWK,MEX,MKK,TSI,YRI	11
U24055	ASW,CEU,CHB,JPT,LWK,MEX,MKK,YRI	8
AK290889	ASW,CEU,CHB,CHD,GIH,JPT,LWK,MEX,MKK,TSI,YRI	11
BC006009	ASW,CEU,CHB,GIH,JPT,LWK,MEX,MKK,TSI,YRI	10
DQ891520	ASW,CEU,CHB,CHD,GIH,JPT,LWK,MEX,MKK,TSI,YRI	11
U12767	ASW,CEU,CHB,CHD,GIH,JPT,LWK,MEX,MKK,TSI,YRI	11
EF426483	CEU,CHB,JPT,YRI	4
CR607299	ASW,CEU,CHB,CHD,GIH,JPT,LWK,MEX,MKK,TSI,YRI	11
S45205	ASW,CEU,CHB,CHD,GIH,JPT,LWK,MEX,MKK,TSI,YRI	11
BC009395	CEU,CHB,JPT,YRI	4
AK075123	ASW,CEU,CHB,CHD,GIH,JPT,LWK,MEX,MKK,TSI,YRI	11
AK092002	ASW,CEU,CHB,CHD,GIH,JPT,LWK,MEX,MKK,TSI,YRI	11
CR620640	ASW,CEU,CHB,JPT,LWK,MKK,YRI	7
X72727	ASW,CEU,CHB,CHD,GIH,JPT,LWK,MEX,MKK,TSI,YRI	11
BC039824	ASW,CEU,CHB,CHD,GIH,JPT,LWK,MEX,MKK,TSI,YRI	11
AK093344	ASW,CEU,CHB,CHD,GIH,JPT,LWK,MEX,MKK,TSI,YRI	11
CR623328	ASW,CEU,CHB,CHD,GIH,JPT,LWK,MEX,MKK,TSI,YRI	11
AK300075	ASW,CEU,CHB,CHD,GIH,JPT,LWK,MEX,MKK,TSI,YRI	11
BC069546	ASW,CEU,CHB,CHD,GIH,JPT,LWK,MEX,MKK,TSI,YRI	11
BC025707	ASW,CEU,CHB,CHD,GIH,JPT,LWK,MEX,MKK,TSI,YRI	11
AK302496	CEU,CHB,JPT,YRI	4
AK001141	ASW,CEU,CHB,JPT,LWK,MEX,MKK,TSI,YRI	9
AK297349	CEU,CHB,JPT,YRI	4
BC080575	ASW,CEU,CHB,CHD,GIH,JPT,LWK,MEX,MKK,TSI,YRI	11
BC005145	ASW,CEU,CHB,CHD,GIH,JPT,LWK,MEX,MKK,TSI,YRI	11
BC036371	CEU,CHB,JPT,YRI	4
AF086185	CEU,YRI	2
L34106	ASW,CEU,CHB,CHD,GIH,JPT,LWK,MEX,MKK,TSI,YRI	11
CR592850	ASW,CEU,CHB,CHD,GIH,JPT,LWK,MEX,MKK,TSI,YRI	11
CR541794	ASW,CEU,CHB,CHD,GIH,JPT,LWK,MEX,MKK,TSI,YRI	11
BC025930	ASW,CEU,CHB,CHD,GIH,JPT,LWK,MEX,MKK,TSI,YRI	11
DQ895724	ASW,CEU,CHB,CHD,GIH,JPT,LWK,MEX,MKK,TSI,YRI	11
AB528744	ASW,CEU,CHB,CHD,GIH,JPT,LWK,MEX,MKK,TSI,YRI	11
EU176539	ASW,CEU,CHB,CHD,GIH,JPT,LWK,MEX,MKK,TSI,YRI	11
DQ896092	ASW,CEU,CHB,CHD,GIH,JPT,LWK,MEX,MKK,TSI,YRI	11
DQ890680	ASW,CEU,CHB,CHD,GIH,JPT,LWK,MKK,TSI,YRI	10
CR613527	CEU,CHB,JPT,YRI	4
AK294434	ASW,CEU,CHB,CHD,GIH,JPT,LWK,MEX,MKK,TSI,YRI	11
CR624504	ASW,CEU,CHB,CHD,GIH,JPT,LWK,MEX,MKK,TSI,YRI	11
CU679135	ASW,CEU,CHB,CHD,GIH,JPT,LWK,MEX,MKK,TSI,YRI	11
AK125918	ASW,CEU,CHB,JPT,LWK,MKK,TSI,YRI	8
AB462977	CHB,JPT,YRI	3
BX640672	ASW,CEU,CHB,CHD,GIH,JPT,LWK,MEX,MKK,TSI,YRI	11
BC007519	ASW,CEU,CHB,GIH,JPT,TSI,YRI	7
AB590929	ASW,CEU,CHB,CHD,GIH,JPT,LWK,MEX,MKK,TSI,YRI	11
AF344437	CEU,CHB,JPT,YRI	4
AK295084	ASW,CEU,CHB,CHD,GIH,JPT,LWK,MEX,MKK,TSI,YRI	11
CU674264	CEU,CHB,JPT,YRI	4
BC146848	ASW,CEU,CHB,CHD,GIH,JPT,LWK,MEX,MKK,TSI,YRI	11
CR624186	CEU,CHB,JPT,YRI	4
BC130624	ASW,CEU,CHB,CHD,GIH,JPT,LWK,MEX,MKK,TSI,YRI	11
AM393618	ASW,CEU,CHB,CHD,GIH,JPT,LWK,MEX,MKK,TSI,YRI	11
AB528548	CHB,JPT,YRI	3
AB383986	CEU,CHB,JPT,YRI	4
AK024903	ASW,CEU,CHB,CHD,GIH,JPT,LWK,MEX,MKK,TSI,YRI	11
L25931	ASW,CEU,CHB,CHD,GIH,JPT,LWK,MEX,MKK,TSI,YRI	11
CR624226	CEU,CHB,JPT,YRI	4
DQ894788	ASW,CEU,CHB,CHD,GIH,JPT,LWK,MEX,MKK,TSI,YRI	11
CU013170	ASW,CEU,CHB,CHD,GIH,JPT,LWK,MEX,MKK,TSI,YRI	11
AK126553	ASW,CEU,CHB,CHD,JPT,LWK,MEX,MKK,YRI	9
BX537587	ASW,CEU,CHB,CHD,GIH,JPT,LWK,MEX,MKK,TSI,YRI	11
BC051729	ASW,CEU,CHB,GIH,JPT,LWK,MKK,YRI	8
AF189062	ASW,CEU,CHB,CHD,GIH,JPT,LWK,MEX,MKK,TSI,YRI	11
BC101727	ASW,CEU,CHB,CHD,GIH,JPT,LWK,MEX,MKK,TSI,YRI	11
BC028687	ASW,CEU,CHB,CHD,GIH,JPT,LWK,MEX,MKK,TSI,YRI	11
BC025368	CEU,CHB,JPT,YRI	4
CR604299	ASW,CEU,CHB,CHD,GIH,JPT,LWK,MEX,MKK,TSI,YRI	11
AK225188	CEU,CHB,JPT,YRI	4
AF091740	ASW,CEU,CHB,CHD,GIH,JPT,LWK,MEX,MKK,TSI,YRI	11
AF417490	ASW,CEU,CHB,CHD,GIH,JPT,LWK,MEX,MKK,TSI,YRI	11
CU676550	ASW,CEU,CHB,CHD,GIH,JPT,LWK,MEX,MKK,TSI,YRI	11
AK025260	ASW,CEU,CHB,CHD,GIH,JPT,LWK,MEX,MKK,TSI,YRI	11
AY682988	CEU,CHB,JPT,YRI	4
BC073757	CEU,CHB,JPT,TSI,YRI	5
BC014572	CEU,CHB,JPT,YRI	4
BC000987	ASW,CEU,CHB,CHD,GIH,JPT,LWK,MEX,MKK,TSI,YRI	11
BX647666	CEU,CHB,JPT,YRI	4
BC058931	ASW,CEU,CHB,CHD,GIH,JPT,LWK,MEX,MKK,TSI,YRI	11
AY244805	ASW,CEU,CHB,CHD,GIH,JPT,LWK,MEX,MKK,TSI,YRI	11
AY137580	CEU,CHB,JPT,YRI	4
AK026563	ASW,CEU,CHB,CHD,GIH,JPT,LWK,MEX,MKK,TSI,YRI	11
CR603424	CEU,CHB,JPT,YRI	4
AK303142	ASW,CEU,CHB,CHD,GIH,JPT,LWK,MEX,MKK,TSI,YRI	11
AB384950	CEU,CHB,JPT,YRI	4
CR600872	CEU,CHB,JPT,LWK,MKK,YRI	6
CR622676	CEU,CHB,JPT,TSI,YRI	5
AK027314	ASW,CEU,CHB,CHD,JPT,LWK,MEX,TSI,YRI	9
CR602871	ASW,CEU,CHB,CHD,GIH,JPT,LWK,MEX,MKK,TSI,YRI	11
BC047621	ASW,CEU,CHB,CHD,GIH,JPT,LWK,MEX,MKK,TSI,YRI	11
AK316274	ASW,CEU,CHB,CHD,GIH,JPT,LWK,MEX,MKK,TSI,YRI	11
BC093034	CHD,GIH,JPT,LWK,YRI	5
BC112290	ASW,CEU,CHB,CHD,GIH,JPT,LWK,MEX,MKK,TSI,YRI	11
BC000534	ASW,CEU,CHB,CHD,GIH,JPT,LWK,MEX,MKK,TSI,YRI	11
CR614760	CEU,CHB,CHD,JPT,LWK,MEX,TSI,YRI	8
BC003596	CEU,CHB,CHD,JPT,LWK,MEX,YRI	7
AF121141	CEU,CHB,CHD,GIH,JPT,LWK,MEX,TSI,YRI	9
EU831471	ASW,CEU,CHB,JPT,LWK,MEX,MKK,YRI	8
AB209215	ASW,CEU,CHB,CHD,GIH,JPT,LWK,MEX,MKK,TSI,YRI	11
CU677123	CEU,CHB,JPT,YRI	4
CR456564	ASW,CEU,CHB,CHD,GIH,JPT,LWK,MEX,MKK,TSI,YRI	11
AK075307	ASW,CEU,CHB,CHD,GIH,JPT,LWK,MEX,MKK,TSI,YRI	11
AK298194	ASW,CEU,CHB,CHD,GIH,JPT,LWK,MEX,MKK,TSI,YRI	11
CR601462	ASW,CEU,CHB,CHD,GIH,JPT,LWK,MEX,MKK,TSI,YRI	11
M18366	ASW,CEU,CHB,GIH,JPT,LWK,MEX,MKK,TSI,YRI	10
BC101018	ASW,CEU,CHB,CHD,GIH,JPT,LWK,MEX,MKK,TSI,YRI	11
BC156726	ASW,CEU,CHB,JPT,LWK,MEX,MKK,YRI	8
BC115019	ASW,CEU,CHB,CHD,GIH,JPT,LWK,MEX,MKK,TSI,YRI	11
BC121798	CHB,JPT	2
BC150614	ASW,CEU,CHB,CHD,GIH,JPT,LWK,MEX,MKK,TSI,YRI	11
AK312891	CEU,CHB,JPT,YRI	4
AK310358	CEU,CHB,JPT,YRI	4
BC016445	ASW,CEU,CHB,CHD,GIH,JPT,LWK,MEX,MKK,TSI,YRI	11
AK300468	CEU,CHB,JPT,YRI	4
CR618522	ASW,CEU,CHB,CHD,GIH,JPT,LWK,MEX,MKK,TSI,YRI	11
BC144111	ASW,CEU,CHB,CHD,GIH,JPT,LWK,MEX,MKK,TSI,YRI	11
AK056665	ASW,CEU,CHB,CHD,GIH,JPT,LWK,MEX,MKK,TSI,YRI	11
AF109219	ASW,CEU,CHB,CHD,GIH,JPT,LWK,MEX,MKK,TSI,YRI	11
DQ891269	CEU,CHB,JPT,LWK,MEX,YRI	6
FN998902	ASW,CEU,CHB,GIH,JPT,LWK,MEX,MKK,TSI,YRI	10
CR604100	CEU,CHB,JPT,YRI	4
BC001357	ASW,CEU,CHB,CHD,GIH,JPT,LWK,MEX,MKK,TSI,YRI	11
AL110247	CEU,CHB,JPT,YRI	4
AK300219	ASW,CEU,CHB,CHD,GIH,JPT,LWK,TSI,YRI	9
CR595082	CEU,CHB,JPT,YRI	4
BC093036	ASW,CEU,CHB,JPT,LWK,MKK,YRI	7
BT006908	ASW,CEU,CHB,CHD,GIH,JPT,LWK,MEX,MKK,TSI,YRI	11
BC024159	CEU,CHB,CHD,GIH,JPT,LWK,MEX,MKK,TSI,YRI	10
CR536482	ASW,CEU,CHB,CHD,GIH,JPT,LWK,MEX,MKK,TSI,YRI	11
CU688577	ASW,CEU,CHB,CHD,GIH,JPT,LWK,MEX,MKK,TSI,YRI	11
CR621445	ASW,CEU,CHB,CHD,GIH,JPT,LWK,MEX,MKK,TSI,YRI	11
CR600784	ASW,CEU,CHB,CHD,GIH,JPT,LWK,MEX,MKK,TSI,YRI	11
AK301321	CEU,CHB,JPT,YRI	4
AB049169	ASW,CEU,CHB,CHD,GIH,JPT,LWK,MEX,MKK,TSI,YRI	11
BC034972	ASW,CEU,CHB,CHD,GIH,JPT,LWK,MEX,MKK,TSI,YRI	11
U02310	CEU,CHB,CHD,GIH,JPT,MEX,MKK,TSI,YRI	9
BC014403	ASW,CEU,CHB,CHD,GIH,JPT,LWK,MEX,MKK,TSI,YRI	11
BC128420	ASW,CEU,CHB,CHD,GIH,JPT,LWK,MEX,MKK,TSI,YRI	11
EU012442	CEU,CHB,JPT,YRI	4
BC064382	CEU,CHB,JPT,YRI	4
DQ896104	ASW,CEU,CHB,CHD,GIH,JPT,LWK,MEX,MKK,TSI,YRI	11
CR622698	CEU,CHB,JPT,YRI	4
AK000120	ASW,CEU,CHB,CHD,GIH,JPT,LWK,MEX,MKK,TSI,YRI	11
DQ893670	CEU,LWK,MEX,MKK,YRI	5
BC067538	CEU,CHB,JPT,YRI	4
BC021090	ASW,CEU,CHB,CHD,GIH,JPT,LWK,MEX,MKK,TSI,YRI	11
CU013102	CEU,CHB,JPT,YRI	4
BC144649	ASW,CEU,CHB,CHD,GIH,JPT,LWK,MEX,MKK,TSI,YRI	11
AB464373	CEU,CHB,JPT,YRI	4
AB528090	CEU,CHB,JPT,YRI	4
CR604831	CEU,CHB,JPT,YRI	4
BC067080	ASW,CEU,CHB,CHD,GIH,JPT,LWK,MEX,MKK,TSI,YRI	11
AK289923	ASW,CEU,CHB,CHD,GIH,JPT,LWK,MEX,MKK,TSI,YRI	11
BC113608	ASW,CEU,CHB,CHD,GIH,JPT,LWK,MEX,MKK,TSI,YRI	11
AK301212	ASW,CEU,CHB,CHD,GIH,JPT,LWK,MEX,MKK,TSI,YRI	11
BC017432	ASW,CEU,CHB,CHD,GIH,JPT,LWK,MEX,MKK,TSI,YRI	11
D00172	ASW,CEU,CHB,GIH,JPT,LWK,MEX,MKK,TSI,YRI	10
BX248250	ASW,CEU,CHB,CHD,GIH,JPT,LWK,MEX,MKK,TSI,YRI	11
CR610575	ASW,CEU,CHB,GIH,JPT,LWK,MEX,MKK,TSI,YRI	10
AM393134	CHB,JPT	2
DQ062813	CEU,CHB,JPT,YRI	4
AJ487963	ASW,CEU,CHB,CHD,GIH,JPT,LWK,MEX,MKK,TSI,YRI	11
CR622583	ASW,CEU,CHB,CHD,GIH,JPT,LWK,MEX,MKK,TSI,YRI	11
AB007898	ASW,CEU,CHB,CHD,GIH,JPT,LWK,MEX,MKK,TSI,YRI	11
CR624210	CEU,CHB,JPT,YRI	4
AL365345	ASW,CEU,CHB,CHD,GIH,JPT,LWK,MEX,MKK,TSI,YRI	11
AK225773	ASW,CEU,GIH,LWK,MEX,MKK,TSI,YRI	8
EU446738	ASW,CEU,CHB,CHD,GIH,JPT,LWK,MEX,MKK,TSI,YRI	11
AK302795	ASW,CEU,CHB,CHD,GIH,JPT,LWK,MEX,MKK,TSI,YRI	11
CR621360	CEU,CHB,JPT,YRI	4
BC036379	CEU,CHB,CHD,JPT,LWK,MKK,TSI,YRI	8
BC035118	ASW,CEU,CHB,CHD,GIH,JPT,LWK,MEX,MKK,TSI,YRI	11
AF017445	ASW,CEU,CHB,CHD,GIH,JPT,LWK,MEX,MKK,TSI,YRI	11
CR593962	CEU,CHB,JPT,YRI	4
CR936763	ASW,CEU,CHB,CHD,GIH,JPT,MEX,MKK,TSI	9
BC125093	ASW,CEU,CHB,CHD,GIH,JPT,LWK,MEX,MKK,TSI,YRI	11
AF152584	ASW,CEU,CHB,CHD,GIH,JPT,LWK,MEX,MKK,TSI,YRI	11
BX640634	ASW,CEU,CHB,CHD,GIH,JPT,LWK,MEX,MKK,TSI,YRI	11
AB590237	CEU,CHB,JPT,YRI	4
AF140675	ASW,CEU,CHB,CHD,GIH,JPT,LWK,MEX,MKK,TSI,YRI	11
AK300048	CEU,CHB,JPT,YRI	4
AK297109	CEU,CHB,JPT,YRI	4
DQ857321	ASW,CEU,CHB,CHD,GIH,JPT,LWK,MEX,MKK,TSI,YRI	11
BC036677	ASW,CEU,CHB,CHD,GIH,JPT,LWK,MEX,MKK,TSI,YRI	11
AB208810	CEU,CHB,JPT,YRI	4
AK294059	ASW,CEU,CHB,GIH,JPT,LWK,MEX,MKK,TSI,YRI	10
EU446878	ASW,CEU,CHB,CHD,GIH,JPT,LWK,MEX,MKK,TSI,YRI	11
AB464146	CEU,CHB,JPT,YRI	4
AK297632	ASW,CEU,CHB,CHD,GIH,JPT,LWK,MEX,MKK,TSI,YRI	11
BC018135	CEU,CHB,CHD,JPT,YRI	5
AK097369	CEU,CHB,JPT,YRI	4
CR611926	ASW,CEU,CHB,CHD,GIH,JPT,LWK,MEX,MKK,TSI,YRI	11
BC029291	ASW,CEU,CHB,CHD,GIH,JPT,LWK,MEX,MKK,TSI,YRI	11
CR619428	CEU,CHB,JPT,YRI	4
BC069753	ASW,CEU,CHB,CHD,GIH,JPT,LWK,MEX,MKK,TSI,YRI	11
CR457119	ASW,CEU,CHB,GIH,JPT,LWK,MKK,YRI	8
AK302527	ASW,CEU,CHB,CHD,GIH,JPT,LWK,MEX,MKK,TSI,YRI	11
EU446933	CEU,CHB,JPT,YRI	4
AK291828	ASW,CEU,CHB,GIH,JPT,LWK,MEX,MKK,TSI,YRI	10
BC058076	ASW,CEU,CHB,CHD,GIH,JPT,LWK,MEX,MKK,TSI,YRI	11
U60520	CEU,CHB,JPT,YRI	4
AY314787	ASW,CEU,CHB,CHD,GIH,JPT,LWK,MEX,MKK,TSI,YRI	11
DQ494789	ASW,CEU,CHB,CHD,GIH,JPT,LWK,MEX,MKK,TSI,YRI	11
M90102	ASW,CEU,CHB,CHD,GIH,JPT,LWK,MEX,MKK,TSI,YRI	11
BC011034	ASW,CEU,CHB,CHD,GIH,JPT,LWK,MEX,MKK,TSI,YRI	11
BC006338	ASW,CEU,CHB,CHD,GIH,JPT,LWK,MEX,MKK,TSI,YRI	11
AF167473	CEU,CHB,JPT,YRI	4
BC004135	ASW,CEU,CHB,CHD,GIH,JPT,LWK,MEX,MKK,TSI,YRI	11
AF034803	ASW,CEU,CHB,CHD,GIH,JPT,LWK,MEX,MKK,TSI,YRI	11
FJ804180	MKK	1
CR611701	ASW,CEU,CHB,CHD,GIH,JPT,LWK,MEX,MKK,TSI,YRI	11
CU675661	CEU,CHB,JPT,YRI	4
BC050468	CEU,CHB,JPT,YRI	4
AJ278682	CEU,CHB,JPT,YRI	4
U13044	ASW,CEU,CHB,CHD,GIH,JPT,LWK,MEX,MKK,TSI,YRI	11
BC018930	ASW,CEU,CHB,CHD,GIH,JPT,LWK,MEX,MKK,TSI,YRI	11
AJ007583	ASW,CEU,CHB,GIH,JPT,MKK,TSI,YRI	8
BC004979	ASW,CEU,CHB,CHD,GIH,JPT,LWK,MEX,MKK,TSI,YRI	11
BC013992	CEU,CHB,JPT,YRI	4
AB527824	ASW,CEU,CHB,CHD,GIH,JPT,LWK,MEX,MKK,TSI,YRI	11
AX748437	ASW,CEU,CHB,CHD,GIH,JPT,LWK,MEX,MKK,TSI,YRI	11
AK223280	ASW,CEU,CHB,CHD,JPT,MKK,TSI,YRI	8
M81339	ASW,CEU,CHB,CHD,GIH,JPT,LWK,MEX,MKK,TSI,YRI	11
AB079856	ASW,CEU,CHB,CHD,GIH,JPT,LWK,MEX,MKK,TSI,YRI	11
HQ447808	CEU,CHB,JPT,YRI	4
DQ893749	ASW,CEU,CHB,CHD,GIH,JPT,LWK,MEX,MKK,TSI,YRI	11
BC113620	CEU,CHB,CHD,JPT,LWK,MKK,YRI	7
CR624543	ASW,CEU,CHB,CHD,GIH,JPT,LWK,MEX,MKK,TSI,YRI	11
AF237782	ASW,CEU,CHB,CHD,GIH,JPT,LWK,MEX,MKK,TSI,YRI	11
BC014440	ASW,CEU,CHB,GIH,JPT,LWK,MEX,MKK,TSI,YRI	10
AX747910	ASW,CEU,CHB,CHD,GIH,JPT,LWK,MEX,MKK,TSI,YRI	11
BC075007	CEU,CHB,JPT,YRI	4
EF577399	ASW,CEU,CHB,CHD,GIH,JPT,LWK,MEX,MKK,TSI,YRI	11
AK301988	ASW,CEU,CHB,CHD,GIH,JPT,LWK,MEX,MKK,TSI,YRI	11
CR590059	CEU,CHB,JPT,YRI	4
AK124442	ASW,CEU,CHB,GIH,JPT,LWK,MEX,MKK,TSI,YRI	10
AF225988	ASW,CEU,CHB,CHD,GIH,JPT,LWK,MEX,MKK,TSI,YRI	11
BC069268	ASW,CEU,CHB,CHD,GIH,JPT,LWK,MEX,MKK,TSI,YRI	11
BX640610	ASW,CEU,CHB,CHD,GIH,JPT,LWK,MEX,MKK,TSI,YRI	11
CR613088	ASW,CEU,CHB,GIH,JPT,LWK,MEX,MKK,TSI,YRI	10
AB527804	ASW,CEU,CHB,CHD,GIH,JPT,LWK,MEX,MKK,TSI,YRI	11
AK021775	ASW,CEU,CHB,CHD,GIH,JPT,LWK,MEX,MKK,TSI,YRI	11
AY094972	CEU,CHB,JPT,YRI	4
AB032961	ASW,CEU,CHB,CHD,GIH,JPT,LWK,MEX,MKK,TSI,YRI	11
CR616374	CEU,CHB,JPT,YRI	4
BC104748	CEU,CHB,JPT,YRI	4
AY894567	ASW,CEU,CHB,CHD,GIH,JPT,LWK,MEX,MKK,TSI,YRI	11
AB527792	ASW,CEU,CHB,CHD,GIH,JPT,LWK,MEX,MKK,TSI,YRI	11
BC108898	ASW,CEU,CHB,CHD,GIH,JPT,LWK,MEX,MKK,TSI,YRI	11
EU446886	CEU,CHB,JPT,YRI	4
AX747636	CEU,CHB,JPT,YRI	4
AK094015	ASW,CEU,CHB,CHD,JPT,LWK,MEX,MKK,YRI	9
AK127504	ASW,CEU,CHB,CHD,GIH,JPT,LWK,MEX,MKK,TSI,YRI	11
AK123355	ASW,CEU,CHB,CHD,GIH,JPT,LWK,MEX,MKK,TSI,YRI	11
AK299281	CEU,LWK,TSI,YRI	4
U69276	ASW,CEU,CHB,CHD,GIH,JPT,LWK,MEX,TSI	9
BX647138	ASW,CEU,CHB,CHD,GIH,JPT,LWK,MEX,MKK,TSI,YRI	11
BC063302	ASW,CEU,CHB,CHD,GIH,JPT,LWK,MEX,MKK,TSI,YRI	11
AB464481	ASW,CEU,CHB,CHD,GIH,JPT,LWK,MEX,MKK,TSI,YRI	11
BC004913	ASW,CEU,CHB,CHD,GIH,JPT,LWK,MEX,MKK,TSI,YRI	11
AB007901	ASW,CEU,CHB,CHD,GIH,JPT,LWK,MEX,MKK,TSI,YRI	11
AY596807	ASW,CEU,CHB,CHD,GIH,JPT,LWK,MEX,MKK,TSI,YRI	11
AK290554	CEU,CHB,JPT,YRI	4
X55188	ASW,CEU,CHB,CHD,GIH,JPT,LWK,MEX,MKK,TSI,YRI	11
BC006525	ASW,CEU,CHB,CHD,GIH,JPT,LWK,MEX,MKK,TSI,YRI	11
CR599561	CEU,CHB,JPT,YRI	4
CR612025	CEU,CHB,JPT,YRI	4
BC033625	ASW,CEU,CHB,CHD,GIH,JPT,LWK,MEX,MKK,TSI,YRI	11
AK000613	ASW,CEU,CHB,CHD,GIH,JPT,LWK,MEX,MKK,TSI,YRI	11
BC022020	CEU,CHB,JPT,YRI	4
D89646	ASW,CEU,CHB,CHD,GIH,JPT,LWK,MEX,MKK,TSI,YRI	11
CR617781	ASW,CEU,CHB,CHD,GIH,JPT,LWK,MEX,MKK,TSI,YRI	11
BC122863	ASW,CEU,CHB,CHD,GIH,JPT,LWK,MEX,MKK,TSI,YRI	11
AB451221	ASW,CEU,CHB,CHD,GIH,JPT,LWK,MEX,MKK,TSI,YRI	11
CR614817	ASW,CEU,CHB,JPT,MEX,TSI,YRI	7
BC143347	ASW,CEU,CHB,CHD,GIH,JPT,LWK,MEX,MKK,TSI,YRI	11
AK098472	CEU,CHB,JPT,YRI	4
BC091504	ASW,CEU,CHB,GIH,JPT,LWK,TSI,YRI	8
AK294567	ASW,CEU,CHB,JPT,LWK,MEX,TSI,YRI	8
AK222821	ASW,CEU,CHB,CHD,GIH,JPT,LWK,MEX,MKK,TSI,YRI	11
AK123718	ASW,CEU,CHB,CHD,GIH,JPT,LWK,MEX,MKK,TSI,YRI	11
AL080138	ASW,CEU,CHB,CHD,GIH,JPT,LWK,MEX,MKK,TSI,YRI	11
AK304612	ASW,CEU,CHB,GIH,JPT,LWK,MEX,MKK,TSI,YRI	10
BC047886	ASW,CEU,CHB,CHD,GIH,JPT,LWK,MEX,MKK,TSI,YRI	11
DQ891562	ASW,CHB,JPT,LWK,MEX,MKK,TSI,YRI	8
CU012972	CEU,CHB,JPT,YRI	4
BC001393	ASW,CEU,CHB,CHD,GIH,JPT,LWK,MEX,MKK,TSI,YRI	11
CR615779	CEU,CHB,JPT,YRI	4
BC128573	CEU,CHB,JPT,YRI	4
AK301717	ASW,CEU,CHB,CHD,GIH,JPT,LWK,MEX,MKK,TSI,YRI	11
CR595349	ASW,CEU,CHB,CHD,GIH,JPT,LWK,MEX,MKK,TSI,YRI	11
BC035406	ASW,CEU,CHB,CHD,GIH,JPT,LWK,MEX,MKK,TSI,YRI	11
AK075225	ASW,CEU,CHB,CHD,GIH,JPT,LWK,MEX,MKK,TSI,YRI	11
AK294148	ASW,CEU,CHB,CHD,JPT,LWK,MEX,MKK,YRI	9
BC156366	ASW,CEU,CHB,CHD,GIH,JPT,LWK,MEX,MKK,TSI,YRI	11
AF390175	ASW,CEU,CHB,CHD,GIH,JPT,LWK,MEX,MKK,TSI,YRI	11
BX537671	ASW,CEU,CHB,CHD,GIH,JPT,LWK,MEX,MKK,TSI,YRI	11
CR604898	ASW,CEU,CHB,JPT,LWK,MEX,MKK,TSI,YRI	9
AY341427	CEU,CHB,JPT,YRI	4
U97669	ASW,CEU,CHB,CHD,GIH,JPT,LWK,MEX,MKK,TSI,YRI	11
AK301003	ASW,CEU,CHB,CHD,GIH,JPT,LWK,MEX,MKK,TSI,YRI	11
DQ890783	CEU,CHB,JPT,YRI	4
DQ891790	ASW,CEU,CHB,GIH,JPT,LWK,MEX,MKK,TSI,YRI	10
AK001039	ASW,CEU,CHB,CHD,GIH,JPT,LWK,MEX,MKK,TSI,YRI	11
BC062313	ASW,CEU,CHB,CHD,GIH,JPT,LWK,MEX,MKK,TSI,YRI	11
BC024044	ASW,CEU,CHB,CHD,GIH,JPT,LWK,MEX,MKK,TSI,YRI	11
BC063525	ASW,CEU,CHB,GIH,JPT,LWK,MEX,MKK,TSI,YRI	10
U18247	ASW,CEU,CHB,CHD,GIH,JPT,LWK,MEX,MKK,TSI,YRI	11
BC032226	ASW,CEU,CHB,CHD,GIH,JPT,LWK,MEX,MKK,TSI,YRI	11
U26396	CEU,CHB,JPT,YRI	4
AK291721	ASW,CEU,CHB,CHD,GIH,JPT,LWK,MEX,MKK,TSI,YRI	11
Y13120	CEU,CHB,CHD,GIH,JPT,MEX,YRI	7
AK290952	ASW,CEU,CHB,CHD,GIH,JPT,LWK,MEX,MKK,TSI,YRI	11
BC008457	ASW,CEU,CHB,CHD,GIH,JPT,LWK,MEX,MKK,TSI,YRI	11
AB458221	ASW,CEU,CHB,CHD,GIH,JPT,LWK,MEX,MKK,TSI,YRI	11
BT007314	CEU,CHB,JPT,YRI	4
EU176183	ASW,CEU,CHB,CHD,GIH,JPT,LWK,MEX,MKK,TSI,YRI	11
BC048962	ASW,CEU,CHB,CHD,GIH,JPT,LWK,MEX,MKK,TSI,YRI	11
D50930	ASW,CEU,CHB,CHD,GIH,JPT,LWK,MEX,MKK,TSI,YRI	11
BC075005	CEU,CHB,JPT,YRI	4
BC064485	ASW,CEU,CHB,CHD,GIH,JPT,LWK,MEX,MKK,TSI,YRI	11
BC023582	ASW,CEU,CHB,CHD,GIH,JPT,LWK,MEX,MKK,TSI,YRI	11
BX647586	CEU,CHB,JPT,YRI	4
CR619708	CEU,CHB,CHD,JPT,LWK,MEX,MKK,TSI,YRI	9
CR456446	ASW,CEU,CHB,CHD,GIH,JPT,LWK,MEX,MKK,TSI,YRI	11
AK057404	ASW,CEU,CHB,JPT,LWK,MEX,MKK,YRI	8
BC167833	ASW,CEU,CHB,CHD,GIH,JPT,LWK,MEX,MKK,TSI,YRI	11
AK292978	ASW,CEU,CHB,JPT,LWK,YRI	6
CR619284	CEU,CHB,JPT,YRI	4
AK001493	ASW,CEU,CHB,CHD,GIH,JPT,LWK,MEX,MKK,TSI,YRI	11
CR599646	ASW,CEU,CHB,CHD,GIH,JPT,LWK,MEX,MKK,TSI,YRI	11
BC013317	ASW,CEU,CHB,CHD,GIH,JPT,LWK,MEX,MKK,TSI,YRI	11
BC017337	CEU,CHB,JPT,YRI	4
AB528631	CEU,CHB,JPT,YRI	4
CR597909	CEU,CHB,JPT,YRI	4
BC156095	ASW,CEU,CHB,CHD,GIH,JPT,LWK,MEX,MKK,TSI,YRI	11
BC001050	ASW,CEU,GIH,LWK,MEX,MKK,YRI	7
CU013452	ASW,CEU,CHB,CHD,GIH,JPT,LWK,MEX,MKK,TSI,YRI	11
BC137282	ASW,CEU,CHB,CHD,GIH,JPT,LWK,MEX,MKK,TSI,YRI	11
AK027382	ASW,CEU,CHB,CHD,GIH,JPT,LWK,MEX,MKK,TSI,YRI	11
BC014668	CEU,CHB,JPT,YRI	4
BC089387	ASW,CEU,CHB,CHD,GIH,JPT,LWK,MEX,MKK,TSI,YRI	11
CR602043	ASW,CEU,CHB,CHD,GIH,JPT,LWK,MEX,MKK,TSI,YRI	11
AK304592	CEU,CHB,CHD,JPT	4
DQ892031	ASW,CEU,CHB,JPT,MEX,MKK,TSI,YRI	8
U12140	ASW,CEU,CHB,CHD,GIH,JPT,LWK,MEX,MKK,TSI,YRI	11
AK292390	CEU,CHB,JPT,YRI	4
EU832810	CEU,CHB,JPT,YRI	4
AB209114	ASW,CEU,CHB,CHD,GIH,JPT,LWK,MEX,MKK,TSI,YRI	11
AK315813	ASW,CEU,CHB,JPT,LWK,MEX,MKK,YRI	8
AK300596	ASW,CEU,CHB,CHD,GIH,JPT,LWK,MEX,MKK,TSI,YRI	11
U61232	CEU,CHB,JPT,YRI	4
AY180164	ASW,CEU,CHB,CHD,GIH,JPT,LWK,MEX,MKK,TSI,YRI	11
AB384434	ASW,CEU,CHB,CHD,GIH,JPT,LWK,MKK,TSI,YRI	10
AF183185	ASW,CEU,CHB,CHD,GIH,JPT,LWK,MEX,MKK,TSI,YRI	11
CR617762	ASW,CEU,CHB,CHD,GIH,JPT,LWK,MKK,TSI,YRI	10
X57205	ASW,CEU,CHB,CHD,GIH,JPT,LWK,MEX,MKK,TSI,YRI	11
DQ895441	ASW,CEU,CHB,CHD,GIH,JPT,LWK,MEX,MKK,TSI,YRI	11
BC002498	ASW,CEU,CHB,CHD,GIH,JPT,LWK,MEX,MKK,TSI,YRI	11
JF432883	ASW,CEU,CHB,CHD,GIH,JPT,LWK,MEX,MKK,TSI,YRI	11
AF262967	ASW,CEU,CHB,CHD,GIH,JPT,LWK,MEX,MKK,TSI,YRI	11
BC142706	ASW,CEU,CHB,CHD,GIH,JPT,LWK,MEX,MKK,TSI,YRI	11
AK074387	ASW,CEU,CHB,CHD,GIH,JPT,LWK,MEX,MKK,TSI,YRI	11
BC144051	CEU	1
CR625669	CEU,CHB,JPT,YRI	4
BC062440	ASW,CEU,CHB,CHD,GIH,JPT,LWK,MEX,MKK,TSI,YRI	11
BC098345	CEU,CHB,JPT,YRI	4
BC117238	ASW,CEU,CHB,CHD,GIH,JPT,LWK,MEX,MKK,TSI,YRI	11
AK000162	ASW,CEU,CHB,CHD,GIH,JPT,LWK,MEX,MKK,TSI,YRI	11
AF182419	ASW,CEU,CHB,CHD,GIH,JPT,LWK,MEX,MKK,TSI,YRI	11
D87445	ASW,CEU,CHB,CHD,GIH,JPT,LWK,MEX,MKK,TSI,YRI	11
BC017064	CEU,CHB,JPT,YRI	4
BC101288	CEU,CHB,JPT,YRI	4
AK296572	CEU,CHB,JPT,YRI	4
AF039200	CEU,CHB,JPT,YRI	4
CR593571	ASW,CEU,CHB,CHD,GIH,JPT,LWK,MEX,MKK,TSI,YRI	11
CR622686	ASW,CEU,CHB,CHD,GIH,LWK,MKK,TSI,YRI	9
AK002074	ASW,CEU,CHB,CHD,GIH,JPT,LWK,MEX,MKK,TSI,YRI	11
BC028424	ASW,CEU,CHB,CHD,GIH,JPT,LWK,MEX,MKK,TSI,YRI	11
BC013683	ASW,CEU,CHB,CHD,GIH,JPT,LWK,MEX,MKK,TSI,YRI	11
BC131821	ASW,CEU,CHB,CHD,GIH,JPT,LWK,MEX,MKK,TSI,YRI	11
AK303371	ASW,CEU,CHB,CHD,GIH,JPT,LWK,MEX,MKK,TSI,YRI	11
AB209487	CEU,CHB,CHD,JPT,MKK,YRI	6
CU674950	CEU,CHB,JPT,YRI	4
AF246219	CEU,CHB,JPT,YRI	4
M26712	ASW,CEU,CHB,CHD,GIH,JPT,LWK,MEX,MKK,TSI,YRI	11
CR606443	ASW,CEU,CHB,JPT,LWK,MKK,TSI,YRI	8
CR597250	CEU,CHB,JPT	3
BC064840	ASW,CEU,CHB,CHD,GIH,JPT,LWK,MEX,MKK,TSI,YRI	11
BC013903	ASW,CEU,CHB,CHD,GIH,JPT,LWK,MEX,MKK,TSI,YRI	11
BC144210	ASW,CEU,CHB,CHD,GIH,JPT,LWK,MEX,MKK,TSI,YRI	11
BX248001	ASW,CEU,CHB,CHD,GIH,JPT,LWK,MEX,MKK,TSI,YRI	11
AK294669	CEU,CHB,JPT,YRI	4
BC125173	ASW,CEU,CHB,CHD,GIH,JPT,LWK,MEX,MKK,TSI,YRI	11
M63013	CEU,CHB,JPT,YRI	4
CR457060	ASW,CEU,CHB,CHD,GIH,JPT,LWK,MEX,MKK,TSI,YRI	11
AK075517	ASW,CEU,CHB,CHD,GIH,JPT,LWK,MEX,MKK,TSI,YRI	11
AB593010	ASW,CEU,CHB,JPT,LWK,MKK,YRI	7
BC093631	ASW,CEU,CHB,CHD,GIH,JPT,LWK,MEX,MKK,TSI,YRI	11
AK315291	ASW,CEU,CHB,CHD,GIH,JPT,LWK,MEX,MKK,TSI,YRI	11
AJ224875	CEU,CHB,JPT,LWK,YRI	5
DQ916742	CEU,CHB,JPT,YRI	4
BX648210	ASW,CEU,CHB,CHD,GIH,JPT,LWK,MEX,MKK,TSI,YRI	11
BC098308	CEU,CHB,JPT,YRI	4
CR749819	ASW,CEU,CHB,CHD,GIH,JPT,LWK,MEX,MKK,TSI,YRI	11
CR624486	ASW,CEU,CHB,CHD,GIH,JPT,LWK,MEX,MKK,TSI,YRI	11
DQ894157	ASW,CEU,CHB,JPT,LWK,MEX,MKK,YRI	8
CU692448	ASW,CEU,CHB,CHD,GIH,JPT,LWK,MEX,MKK,TSI,YRI	11
BC172894	ASW,CEU,CHB,CHD,GIH,JPT,LWK,MEX,MKK,TSI,YRI	11
AB463541	CEU,CHB,JPT,YRI	4
U12507	ASW,LWK,MEX,MKK,YRI	5
AK092994	ASW,CEU,CHB,CHD,GIH,JPT,LWK,MEX,MKK,TSI,YRI	11
BC002454	CEU,CHB,JPT,YRI	4
BC136454	ASW,CEU,CHB,CHD,GIH,JPT,LWK,MEX,MKK,TSI,YRI	11
AK023183	ASW,CEU,CHB,CHD,GIH,JPT,LWK,MEX,MKK,TSI,YRI	11
CR590559	CEU,CHB,JPT,YRI	4
CR619752	ASW,CEU,CHB,CHD,GIH,JPT,LWK,MEX,MKK,TSI,YRI	11
AK309846	ASW,CEU,CHB,CHD,GIH,JPT,LWK,MEX,MKK,TSI,YRI	11
AB384389	ASW,CEU,CHB,CHD,GIH,JPT,LWK,MEX,MKK,TSI,YRI	11
AF127765	ASW,CEU,CHB,CHD,JPT,LWK,MKK,TSI,YRI	9
BC062375	ASW,CEU,CHB,CHD,GIH,JPT,LWK,MEX,MKK,TSI,YRI	11
CR593110	ASW,CEU,CHB,CHD,GIH,JPT,LWK,MEX,MKK,TSI,YRI	11
BC172219	ASW,CEU,CHB,CHD,GIH,JPT,LWK,MEX,MKK,TSI,YRI	11
BC113408	CEU,CHB,JPT,YRI	4
BC019929	ASW,CEU,CHB,CHD,GIH,JPT,LWK,MEX,MKK,TSI,YRI	11
AK022241	ASW,CEU,CHB,GIH,JPT,LWK,MEX,MKK,TSI,YRI	10
AY918092	CEU,CHB,JPT,YRI	4
BC143729	ASW,CEU,CHB,CHD,GIH,JPT,LWK,MEX,MKK,TSI,YRI	11
M24031	CHB,JPT,YRI	3
AX773938	ASW,CEU,CHB,CHD,GIH,JPT,LWK,MKK,TSI,YRI	10
BC052248	CHB,GIH,JPT,MEX	4
BC115363	CEU,CHB,JPT,YRI	4
CR607311	ASW,CEU,CHB,CHD,GIH,JPT,LWK,MEX,MKK,TSI,YRI	11
AF011333	ASW,CEU,CHB,CHD,GIH,JPT,LWK,MEX,MKK,TSI,YRI	11
AK223459	ASW,CEU,CHB,CHD,GIH,JPT,MEX,MKK,TSI,YRI	10
AB094990	CEU,CHB,JPT,YRI	4
BC008858	ASW,CEU,CHB,CHD,GIH,JPT,LWK,MEX,MKK,TSI,YRI	11
BC050532	ASW,CEU,CHB,CHD,GIH,JPT,LWK,MEX,MKK,TSI,YRI	11
BC011736	ASW,CEU,CHB,CHD,GIH,JPT,LWK,MEX,MKK,TSI,YRI	11
AF159456	ASW,CEU,CHB,CHD,GIH,JPT,LWK,MEX,MKK,TSI,YRI	11
AM392951	ASW,CEU,CHB,CHD,GIH,JPT,MEX,MKK,TSI,YRI	10
CR618437	ASW,CEU,CHB,CHD,GIH,JPT,LWK,MEX,MKK,TSI,YRI	11
AB384971	CEU,CHB,JPT,YRI	4
M10321	CEU,CHB,JPT,YRI	4
HQ448015	ASW,CEU,CHB,CHD,GIH,JPT,LWK,MEX,MKK,TSI,YRI	11
GU808359	CEU,CHB,JPT,YRI	4
CU687692	ASW,CEU,CHB,JPT,LWK,MEX,MKK,YRI	8
AK312609	ASW,CEU,CHB,GIH,JPT,LWK,MEX,MKK,TSI,YRI	10
M65254	CEU,CHB,JPT,YRI	4
AF145713	ASW,CEU,CHB,CHD,GIH,JPT,LWK,MEX,MKK,TSI,YRI	11
CR457195	CEU,CHB,JPT,LWK,TSI,YRI	6
AF042792	CEU,CHB,JPT,YRI	4
AY550975	ASW,CEU,CHB,CHD,GIH,JPT,LWK,MEX,MKK,TSI,YRI	11
AK128781	CEU,CHB,GIH,JPT,MEX,MKK,TSI,YRI	8
JF432378	CEU,CHB,JPT,YRI	4
CR598084	ASW,CEU,CHB,CHD,GIH,JPT,LWK,MEX,MKK,TSI,YRI	11
BC136279	ASW,CEU,CHB,CHD,GIH,JPT,LWK,MEX,MKK,TSI,YRI	11
BC063792	CEU,CHB,JPT,YRI	4
BC032690	ASW,CEU,CHB,CHD,GIH,JPT,LWK,MEX,MKK,TSI,YRI	11
AK312987	CEU,CHB,JPT,MEX,TSI,YRI	6
X91790	ASW,CEU,CHB,CHD,GIH,JPT,LWK,MEX,MKK,TSI,YRI	11
BX538063	ASW,CEU,CHB,CHD,GIH,JPT,LWK,MEX,MKK,TSI,YRI	11
AL832340	ASW,CEU,CHB,CHD,GIH,JPT,LWK,MEX,MKK,TSI,YRI	11
AK225709	ASW,CEU,CHB,CHD,GIH,JPT,LWK,MEX,MKK,TSI,YRI	11
EU176251	ASW,CEU,CHB,CHD,GIH,JPT,LWK,MEX,MKK,TSI,YRI	11
HQ258654	ASW,CEU,CHB,CHD,GIH,JPT,LWK,MEX,MKK,TSI,YRI	11
CR625096	ASW,CEU,CHB,CHD,GIH,JPT,LWK,MEX,MKK,TSI,YRI	11
AB209201	ASW,CEU,CHB,CHD,GIH,JPT,LWK,MEX,MKK,TSI,YRI	11
AK027000	ASW,CEU,CHB,CHD,GIH,JPT,LWK,MEX,MKK,TSI,YRI	11
DQ895222	ASW,CEU,CHB,JPT,MEX,MKK,TSI,YRI	8
AK304848	ASW,CEU,CHB,CHD,GIH,JPT,LWK,MEX,MKK,TSI,YRI	11
AK056200	ASW,CEU,CHB,CHD,GIH,JPT,LWK,MEX,MKK,TSI,YRI	11
FJ542286	ASW,CEU,CHB,CHD,GIH,JPT,LWK,MEX,MKK,TSI,YRI	11
AK097504	CEU,CHB,JPT,YRI	4
AK021419	CEU,CHB,JPT,YRI	4
X62947	ASW,CEU,CHB,CHD,GIH,JPT,LWK,MEX,MKK,TSI,YRI	11
BC087849	ASW,CEU,CHB,CHD,GIH,JPT,LWK,MEX,MKK,TSI,YRI	11
AK310625	ASW,CEU,CHB,CHD,GIH,JPT,LWK,MEX,MKK,TSI,YRI	11
AL133048	CEU,CHB,JPT,YRI	4
U30255	ASW,CEU,CHB,CHD,GIH,JPT,LWK,MEX,MKK,TSI,YRI	11
GQ250945	ASW,CEU,CHB,CHD,GIH,JPT,LWK,MEX,MKK,TSI,YRI	11
AB383873	ASW,CEU,CHB,CHD,GIH,JPT,LWK,MEX,MKK,TSI,YRI	11
CR614305	ASW,CEU,CHB,CHD,GIH,JPT,LWK,MEX,MKK,TSI,YRI	11
CR590279	ASW,CEU,CHB,CHD,GIH,JPT,LWK,MEX,MKK,TSI,YRI	11
AK095078	ASW,CEU,CHB,CHD,GIH,JPT,LWK,MEX,MKK,TSI,YRI	11
BC013427	ASW,CEU,CHB,CHD,GIH,JPT,LWK,MEX,MKK,TSI,YRI	11
AB210040	ASW,CEU,CHB,CHD,GIH,JPT,LWK,MEX,MKK,TSI,YRI	11
CR609244	CEU,CHB,JPT,YRI	4
BC032333	CEU,CHB,JPT,LWK,YRI	5
AB209840	ASW,CEU,CHB,CHD,GIH,JPT,LWK,MEX,MKK,TSI,YRI	11
CR593082	CEU,CHB,JPT,MKK,TSI,YRI	6
BC127603	ASW,CEU,CHB,CHD,GIH,JPT,LWK,MEX,MKK,TSI,YRI	11
BC063825	CEU,CHB,CHD,GIH,JPT,LWK,MKK,TSI,YRI	9
AK299980	CEU,CHB,JPT,YRI	4
BC009833	ASW,CEU,CHB,CHD,GIH,JPT,LWK,MEX,MKK,TSI,YRI	11
AX747811	CEU,CHB,JPT,YRI	4
DQ892462	ASW,CEU,CHB,CHD,GIH,JPT,LWK,MEX,MKK,TSI,YRI	11
EU832172	CEU,CHB,JPT,YRI	4
CR591714	ASW,CEU,CHB,CHD,GIH,JPT,LWK,MEX,MKK,TSI,YRI	11
AK302931	ASW,CEU,CHB,CHD,GIH,JPT,LWK,MEX,MKK,TSI,YRI	11
AK297972	ASW,CHB,CHD,GIH,JPT,LWK,MEX,MKK,TSI,YRI	10
BC015969	ASW,CEU,CHB,CHD,GIH,JPT,MEX,MKK,TSI,YRI	10
AK297020	ASW,CEU,CHB,CHD,GIH,JPT,LWK,MEX,MKK,TSI,YRI	11
CR611493	ASW,CEU,CHB,CHD,GIH,JPT,LWK,MEX,MKK,TSI,YRI	11
AB384512	ASW,CEU,CHB,CHD,GIH,JPT,LWK,MEX,MKK,TSI,YRI	11
AB528287	ASW,CEU,CHB,CHD,GIH,JPT,LWK,MEX,MKK,TSI,YRI	11
BC101821	ASW,CEU,CHB,CHD,GIH,JPT,LWK,MEX,MKK,TSI,YRI	11
CR626701	CEU,CHB,JPT,YRI	4
M21692	ASW,CEU,CHB,CHD,GIH,JPT,LWK,MEX,MKK,TSI,YRI	11
BC041834	ASW,CEU,CHB,CHD,GIH,JPT,LWK,MEX,MKK,TSI,YRI	11
L22431	ASW,CEU,CHB,CHD,GIH,JPT,LWK,MEX,MKK,TSI,YRI	11
AK315300	ASW,CEU,CHB,CHD,GIH,JPT,LWK,MEX,MKK,TSI,YRI	11
AB064178	CEU,CHB,JPT,YRI	4
BC036051	ASW,CEU,CHB,CHD,GIH,JPT,LWK,MEX,MKK,TSI,YRI	11
AB033011	ASW,CEU,CHB,CHD,GIH,JPT,LWK,MEX,TSI,YRI	10
CU689566	ASW,CEU,CHB,CHD,GIH,JPT,LWK,MEX,MKK,TSI,YRI	11
BC036113	CEU,CHB,JPT,YRI	4
AK308344	ASW,CEU,CHB,CHD,GIH,JPT,LWK,MEX,MKK,TSI,YRI	11
BC119642	ASW,CEU,CHB,CHD,GIH,JPT,LWK,MEX,MKK,TSI,YRI	11
AY004253	CEU,CHB,JPT,YRI	4
AK055061	ASW,CEU,CHB,CHD,GIH,JPT,LWK,MEX,MKK,TSI,YRI	11
L34084	CEU,CHB,JPT,YRI	4
AB385095	CEU,CHB,JPT,YRI	4
AK290946	ASW,CEU,CHB,CHD,GIH,JPT,LWK,MEX,MKK,TSI,YRI	11
BC112283	ASW,CEU,CHB,CHD,GIH,JPT,LWK,MEX,MKK,TSI,YRI	11
AK296401	ASW,CEU,CHB,CHD,GIH,JPT,LWK,MEX,MKK,TSI,YRI	11
AL834415	CEU,CHB,JPT,YRI	4
AB002107	ASW,CEU,CHB,CHD,GIH,JPT,LWK,MEX,MKK,TSI,YRI	11
AK297616	ASW,CEU,CHB,CHD,GIH,JPT,LWK,MEX,MKK,TSI,YRI	11
AB028962	ASW,CEU,CHB,CHD,GIH,JPT,LWK,MEX,MKK,TSI,YRI	11
AY028778	ASW,CEU,CHB,CHD,GIH,JPT,LWK,MEX,MKK,TSI,YRI	11
AB064172	CEU,CHB,JPT,YRI	4
CU013180	CEU,CHB,JPT,YRI	4
AF357013	ASW,CEU,CHB,CHD,GIH,JPT,LWK,MEX,MKK,TSI,YRI	11
CR623000	CEU,CHB,JPT,YRI	4
AB371575	ASW,CEU,CHB,JPT,LWK,MKK,YRI	7
BC029897	CEU,CHB,JPT,YRI	4
BC051786	ASW,CEU,CHB,CHD,GIH,JPT,LWK,MEX,MKK,TSI,YRI	11
EF550130	CEU,CHB,JPT,LWK,YRI	5
BC144608	CEU,CHB,JPT,YRI	4
BT007226	ASW,CEU,CHB,CHD,GIH,JPT,LWK,MEX,MKK,TSI,YRI	11
AK090706	CEU,CHB,JPT,YRI	4
D90287	ASW,CEU,CHB,CHD,GIH,JPT,LWK,MEX,MKK,TSI,YRI	11
BC118578	LWK,MKK	2
CR623754	ASW,CEU,CHB,CHD,GIH,JPT,LWK,MEX,MKK,TSI,YRI	11
AK294384	ASW,CEU,CHB,CHD,GIH,JPT,LWK,MEX,MKK,TSI,YRI	11
CR609779	ASW,CEU,CHB,CHD,GIH,LWK,MKK,TSI,YRI	9
AY935981	CEU,CHB,GIH,JPT,LWK,MEX,MKK,TSI,YRI	9
AB451258	CEU,CHB,JPT,YRI	4
CR609708	ASW,CEU,CHB,CHD,GIH,JPT,LWK,MEX,MKK,TSI,YRI	11
AK125232	ASW,CEU,CHB,CHD,GIH,JPT,LWK,MEX,MKK,TSI,YRI	11
BC015920	CEU,CHB,JPT,YRI	4
AB385223	ASW,CEU,CHB,CHD,GIH,JPT,LWK,MEX,MKK,TSI,YRI	11
AM392650	ASW,CEU,CHB,CHD,GIH,JPT,LWK,MEX,MKK,TSI,YRI	11
BC071829	CEU,YRI	2
AK294272	ASW,CEU,CHB,CHD,GIH,JPT,LWK,MEX,MKK,TSI,YRI	11
BC065240	ASW,CEU,CHB,CHD,GIH,JPT,LWK,MEX,MKK,TSI,YRI	11
AK297843	ASW,CEU,CHB,CHD,JPT,LWK,MEX,MKK,TSI,YRI	10
EU502748	ASW,CEU,CHB,CHD,GIH,JPT,LWK,MEX,MKK,TSI,YRI	11
BC112090	ASW,CEU,CHB,CHD,GIH,JPT,LWK,MEX,MKK,TSI,YRI	11
AK299685	ASW,CEU,CHB,CHD,GIH,JPT,LWK,MEX,MKK,TSI,YRI	11
AF064094	ASW,CEU,CHB,CHD,GIH,JPT,LWK,MEX,MKK,TSI,YRI	11
CR609754	ASW,CEU,CHB,CHD,GIH,JPT,LWK,MEX,MKK,TSI,YRI	11
AK074276	ASW,CEU,CHB,GIH,JPT,LWK,MEX,MKK,TSI,YRI	10
BC114441	ASW,CEU,CHB,GIH,JPT,LWK,MEX,MKK,TSI,YRI	10
AB528777	ASW,CEU,CHB,JPT,LWK,MEX,MKK,YRI	8
AB290166	ASW,CEU,CHB,CHD,GIH,JPT,LWK,MEX,MKK,TSI,YRI	11
AB463262	ASW,CEU,CHB,CHD,GIH,JPT,LWK,MEX,MKK,TSI,YRI	11
AK290304	ASW,CEU,CHB,CHD,GIH,JPT,LWK,MKK,TSI,YRI	10
CR600744	CEU,CHB,JPT,YRI	4
AJ236922	ASW,CEU,CHB,CHD,GIH,JPT,LWK,MEX,MKK,TSI,YRI	11
AK123573	ASW,CEU,CHB,CHD,GIH,JPT,LWK,MEX,MKK,TSI,YRI	11
AB046799	ASW,CEU,CHB,CHD,GIH,JPT,LWK,MEX,MKK,TSI,YRI	11
CR597931	ASW,CEU,CHB,CHD,GIH,JPT,LWK,MEX,MKK,TSI,YRI	11
CR749482	ASW,CEU,CHB,GIH,JPT,LWK,MKK,YRI	8
DQ890920	ASW,CEU,CHB,CHD,JPT,LWK,MEX,MKK,TSI,YRI	10
CU689580	ASW,CEU,CHB,CHD,GIH,JPT,LWK,MEX,MKK,TSI,YRI	11
CR617238	ASW,CEU,CHB,CHD,GIH,JPT,LWK,MEX,MKK,TSI,YRI	11
AK023903	ASW,CEU,CHB,CHD,GIH,JPT,LWK,MEX,MKK,TSI,YRI	11
AF141289	CEU,CHB,JPT,YRI	4
AF331801	ASW,CEU,CHB,CHD,GIH,JPT,LWK,MEX,MKK,TSI,YRI	11
CR591451	CEU,CHB,JPT,YRI	4
AF283302	CEU,CHB,JPT,YRI	4
M21097	ASW,CEU,CHB,CHD,GIH,JPT,LWK,MEX,MKK,TSI,YRI	11
BC136590	ASW,CEU,CHB,CHD,GIH,JPT,LWK,MEX,MKK,TSI,YRI	11
GQ129429	ASW,CEU,CHB,CHD,GIH,JPT,LWK,MKK,TSI,YRI	10
EU832792	CEU,CHB,JPT,YRI	4
CR590667	ASW,CEU,CHB,CHD,GIH,JPT,LWK,MEX,MKK,TSI,YRI	11
AK222722	ASW,CEU,CHB,CHD,GIH,JPT,LWK,MEX,MKK,TSI,YRI	11
DQ892052	ASW,CEU,CHB,CHD,GIH,JPT,LWK,MEX,MKK,TSI,YRI	11
AB587570	ASW,CEU,CHB,CHD,GIH,JPT,MEX,MKK,TSI,YRI	10
AK074483	CEU,CHB,CHD,GIH,JPT,LWK,MEX,MKK,TSI,YRI	10
AK300129	ASW,CEU,CHB,CHD,GIH,JPT,LWK,MEX,MKK,TSI,YRI	11
BC011639	CEU,CHB,JPT,YRI	4
AL136840	ASW,CEU,CHB,CHD,GIH,JPT,LWK,MEX,MKK,TSI,YRI	11
BC034969	CEU,CHB,JPT,YRI	4
AF160728	ASW,CEU,CHB,GIH,JPT,LWK,MEX,MKK,TSI,YRI	10
AL050089	CEU,CHB,JPT,YRI	4
CU693256	ASW,CEU,CHB,GIH,JPT,LWK,MEX,MKK,TSI,YRI	10
BC103879	ASW,CEU,CHB,CHD,GIH,JPT,LWK,MEX,MKK,TSI,YRI	11
BC016967	ASW,CEU,CHB,CHD,GIH,JPT,LWK,MEX,MKK,TSI,YRI	11
AF106934	ASW,CEU,CHB,CHD,GIH,JPT,LWK,MEX,MKK,TSI,YRI	11
JF432369	ASW,CEU,CHB,CHD,GIH,JPT,LWK,MEX,MKK,TSI,YRI	11
AK000068	ASW,CEU,CHB,CHD,GIH,JPT,LWK,MEX,MKK,TSI,YRI	11
AK098529	ASW,CEU,CHB,CHD,GIH,JPT,LWK,MEX,MKK,TSI,YRI	11
BT007221	ASW,CEU,CHB,CHD,GIH,JPT,LWK,MEX,MKK,TSI,YRI	11
AK313993	ASW,CEU,CHB,GIH,JPT,LWK,MEX,MKK,TSI,YRI	10
AF224710	CEU,CHB,JPT,YRI	4
BC009540	ASW,CEU,CHB,CHD,GIH,JPT,LWK,MEX,MKK,TSI,YRI	11
AF326206	ASW,CEU,CHB,CHD,GIH,JPT,LWK,MEX,MKK,TSI,YRI	11
DQ894099	ASW,CEU,CHB,CHD,GIH,JPT,LWK,MEX,MKK,TSI,YRI	11
AJ297583	ASW,CEU,CHB,CHD,GIH,JPT,LWK,MEX,MKK,TSI,YRI	11
AB064151	CEU,CHB,JPT,YRI	4
M14354	ASW,CEU,CHB,CHD,GIH,JPT,LWK,MEX,MKK,TSI,YRI	11
AY154468	ASW,CEU,CHB,CHD,GIH,JPT,LWK,MEX,MKK,TSI,YRI	11
JF432222	ASW,CEU,CHB,CHD,GIH,JPT,LWK,MEX,MKK,TSI,YRI	11
AF062322	ASW,CEU,CHB,CHD,GIH,JPT,LWK,MEX,MKK,TSI,YRI	11
AK289931	ASW,CEU,CHB,CHD,GIH,JPT,LWK,MEX,MKK,TSI,YRI	11
BC001415	CEU,CHB,JPT,YRI	4
AK295359	ASW,CEU,CHB,GIH,JPT,LWK,MEX,MKK,TSI,YRI	10
BC003047	ASW,CEU,CHB,CHD,GIH,JPT,LWK,MEX,MKK,TSI,YRI	11
BC003351	ASW,CEU,CHB,CHD,GIH,JPT,LWK,MEX,MKK,TSI,YRI	11
CR618073	CEU,CHB,JPT,YRI	4
AF247041	ASW,CEU,CHB,CHD,GIH,JPT,LWK,MEX,MKK,TSI,YRI	11
BC010630	CEU,CHB,JPT,YRI	4
U26711	ASW,CEU,CHB,CHD,GIH,JPT,LWK,MEX,MKK,TSI,YRI	11
AY500247	ASW,CEU,CHB,CHD,GIH,LWK,TSI	7
BC014509	ASW,CEU,CHB,GIH,JPT,LWK,MEX,MKK,YRI	9
BX648407	CEU,CHB,JPT,YRI	4
CR749359	ASW,CEU,CHB,CHD,GIH,JPT,LWK,MEX,MKK,TSI,YRI	11
CR597289	CEU,CHB,JPT,YRI	4
BC099647	CEU,CHB,JPT,YRI	4
BC172569	ASW,CEU,CHB,CHD,GIH,JPT,LWK,MEX,MKK,TSI,YRI	11
AB527273	ASW,CEU,CHB,JPT,LWK,MEX,MKK,YRI	8
AY358302	ASW,CEU,CHB,CHD,GIH,JPT,LWK,MEX,MKK,TSI,YRI	11
DQ894154	ASW,CEU,CHB,CHD,GIH,JPT,LWK,MEX,MKK,TSI,YRI	11
BC074931	ASW,CEU,CHB,CHD,GIH,JPT,LWK,MEX,MKK,TSI,YRI	11
AK225278	ASW,CEU,CHB,CHD,GIH,JPT,LWK,MEX,MKK,TSI,YRI	11
AY112680	CEU,CHB,JPT,YRI	4
HQ258492	ASW,CEU,CHB,CHD,GIH,JPT,LWK,MEX,MKK,TSI,YRI	11
BC002836	CEU,CHB,JPT,YRI	4
DQ892185	ASW,CEU,CHB,JPT,LWK,MKK,YRI	7
AK001213	ASW,CEU,CHB,CHD,GIH,JPT,LWK,MEX,MKK,TSI,YRI	11
BC111491	ASW,CEU,CHB,CHD,GIH,JPT,LWK,MEX,MKK,TSI,YRI	11
AK125220	ASW,CEU,LWK,TSI	4
AK316074	ASW,CEU,CHB,GIH,JPT,LWK,MEX,MKK,TSI,YRI	10
AK293483	ASW,CEU,CHB,CHD,GIH,JPT,LWK,MEX,MKK,TSI,YRI	11
BC015728	ASW,CEU,CHB,CHD,GIH,JPT,LWK,MEX,MKK,TSI,YRI	11
AK091894	ASW,CEU,CHB,CHD,GIH,JPT,LWK,MEX,MKK,TSI,YRI	11
BC040231	CEU,CHB,CHD,GIH,JPT,LWK,MEX,TSI,YRI	9
EU826611	CEU,CHB,JPT,YRI	4
AM393049	ASW,CEU,CHB,CHD,GIH,JPT,LWK,MKK,TSI,YRI	10
AK295316	ASW,CEU,CHB,CHD,GIH,JPT,LWK,MEX,MKK,TSI,YRI	11
AK308965	CEU,CHB,CHD,JPT,LWK,MEX,TSI	7
AK303536	ASW,CEU,CHB,CHD,GIH,JPT,LWK,MEX,MKK,TSI,YRI	11
BC014035	ASW,CEU,CHB,CHD,GIH,JPT,LWK,MEX,MKK,TSI,YRI	11
AK127003	ASW,CEU,CHB,CHD,GIH,JPT,LWK,MEX,MKK,YRI	10
AL834250	ASW,CEU,CHB,CHD,GIH,JPT,LWK,MEX,MKK,TSI,YRI	11
AF406652	ASW,CEU,CHB,CHD,GIH,JPT,LWK,MEX,TSI,YRI	10
AY245430	ASW,CEU,CHB,CHD,GIH,JPT,LWK,MEX,MKK,TSI,YRI	11
AK057245	ASW,CEU,CHB,CHD,GIH,JPT,LWK,MEX,MKK,TSI,YRI	11
AB014522	ASW,CEU,CHB,CHD,GIH,JPT,LWK,MEX,MKK,TSI,YRI	11
AK092929	CEU,CHB,JPT,YRI	4
BC104216	CEU,CHB,JPT,YRI	4
BC047725	ASW,CEU,CHB,CHD,GIH,JPT,LWK,MEX,MKK,TSI,YRI	11
BC113612	CEU,CHB,JPT,YRI	4
BC031213	ASW,CEU,MEX,TSI	4
AY358646	ASW,CEU,CHB,CHD,GIH,JPT,LWK,MEX,MKK,TSI,YRI	11
CR598066	CEU,CHB,JPT,YRI	4
CR621414	ASW,CEU,CHB,CHD,GIH,JPT,LWK,MEX,MKK,TSI,YRI	11
CR623225	ASW,CEU,CHB,CHD,GIH,JPT,LWK,MEX,MKK,TSI,YRI	11
AB040927	ASW,CEU,CHB,CHD,GIH,JPT,LWK,MEX,MKK,TSI,YRI	11
AK074901	ASW,CEU,CHB,CHD,GIH,JPT,LWK,MEX,MKK,TSI,YRI	11
AK299156	CEU,CHB,JPT,YRI	4
BC009899	ASW,CEU,CHB,CHD,GIH,JPT,YRI	7
CR613613	CEU,CHB,JPT,YRI	4
CR613121	CEU,CHB,JPT,YRI	4
X78342	CEU,CHB,JPT,YRI	4
CR456404	CHB,JPT,YRI	3
CR596184	ASW,CEU,CHB,CHD,GIH,JPT,LWK,MEX,MKK,TSI,YRI	11
CR610154	ASW,CEU,CHB,CHD,GIH,JPT,LWK,MEX,MKK,TSI,YRI	11
AK074931	ASW,CEU,CHB,CHD,GIH,JPT,LWK,MEX,MKK,TSI,YRI	11
EU978941	ASW,CEU,CHB,CHD,GIH,JPT,LWK,MEX,MKK,TSI,YRI	11
CR618080	CEU,CHB,JPT,YRI	4
EF560747	ASW,CEU,CHB,CHD,GIH,JPT,LWK,MEX,MKK,TSI,YRI	11
CR622085	CEU,CHB,JPT,YRI	4
AL137261	CEU,CHB,GIH,JPT,MEX,MKK,TSI,YRI	8
M95787	ASW,LWK,MEX,MKK,YRI	5
CR608269	ASW,CEU,CHB,CHD,GIH,JPT,LWK,MEX,MKK,TSI,YRI	11
DQ896346	ASW,CEU,CHB,CHD,GIH,JPT,LWK,MEX,MKK,TSI,YRI	11
BC040128	ASW,CEU,CHB,CHD,GIH,JPT,LWK,MEX,MKK,TSI,YRI	11
BC035744	CEU,CHB,CHD,JPT,YRI	5
CR618612	ASW,CEU,CHB,GIH,JPT,LWK,MEX,MKK,TSI,YRI	10
AK302394	ASW,CEU,CHB,CHD,GIH,JPT,LWK,MEX,MKK,TSI,YRI	11
AF071185	CEU,CHB,JPT,YRI	4
CR456794	ASW,CEU,CHB,CHD,GIH,JPT,LWK,MEX,MKK,TSI,YRI	11
AF213041	CEU,CHB,JPT,YRI	4
CR615894	ASW,CEU,CHB,CHD,GIH,JPT,LWK,MEX,MKK,TSI,YRI	11
AK122880	CEU,CHB,JPT,YRI	4
AB463078	ASW,CEU,CHB,CHD,GIH,JPT,LWK,MEX,MKK,TSI,YRI	11
CR600793	CEU,CHB,JPT,YRI	4
AB385409	ASW,CEU,CHB,GIH,JPT,LWK,MEX,MKK,TSI,YRI	10
M97704	ASW,CEU,CHB,CHD,GIH,JPT,LWK,MEX,MKK,TSI,YRI	11
BC024152	ASW,CEU,CHB,CHD,GIH,JPT,LWK,MEX,MKK,TSI,YRI	11
AB002381	ASW,CEU,CHB,CHD,GIH,JPT,LWK,MEX,MKK,TSI,YRI	11
BC032865	ASW,CEU,CHB,CHD,GIH,JPT,LWK,MEX,MKK,TSI,YRI	11
AK315477	ASW,CEU,CHB,CHD,GIH,JPT,LWK,MEX,MKK,TSI,YRI	11
AY358377	CEU,MEX,TSI	3
AX747449	ASW,CEU,CHB,CHD,GIH,JPT,LWK,MEX,MKK,TSI,YRI	11
CR608293	ASW,CEU,CHB,CHD,GIH,JPT,LWK,MEX,MKK,TSI,YRI	11
AK312575	ASW,CEU,CHB,CHD,JPT,LWK,MEX,MKK,TSI,YRI	10
CR606115	ASW,CEU,CHB,CHD,GIH,JPT,LWK,MEX,MKK,TSI,YRI	11
AF497623	ASW,CEU,CHB,CHD,GIH,JPT,LWK,MEX,MKK,TSI,YRI	11
AK303129	ASW,CEU,CHB,CHD,GIH,JPT,LWK,MEX,MKK,TSI,YRI	11
AB290171	ASW,CEU,CHB,CHD,GIH,JPT,LWK,MEX,MKK,TSI,YRI	11
AF061016	ASW,CEU,CHB,JPT,LWK,MKK,YRI	7
AK123905	ASW,CEU,CHB,CHD,GIH,JPT,LWK,MEX,MKK,TSI,YRI	11
AK027490	CEU,CHB,JPT,YRI	4
M28983	ASW,CEU,CHB,CHD,GIH,JPT,LWK,MEX,MKK,TSI,YRI	11
CR602601	ASW,CEU,CHB,CHD,GIH,JPT,LWK,MEX,MKK,TSI,YRI	11
AK293459	CEU,CHB,JPT,YRI	4
U78180	ASW,CEU,CHB,CHD,GIH,JPT,LWK,MEX,MKK,TSI,YRI	11
AB528391	ASW,CEU,CHB,CHD,GIH,JPT,LWK,MEX,MKK,TSI,YRI	11
AK308941	ASW,CEU,CHB,CHD,GIH,JPT,LWK,MEX,MKK,TSI,YRI	11
BC092466	ASW,CEU,CHB,CHD,GIH,JPT,LWK,MEX,MKK,TSI,YRI	11
AM393252	ASW,CEU,CHB,CHD,GIH,JPT,LWK,MEX,MKK,TSI,YRI	11
HQ122800	CEU,CHB,GIH,JPT,LWK,MKK,YRI	7
AK291547	ASW,CEU,CHB,CHD,GIH,JPT,LWK,MEX,MKK,TSI,YRI	11
CR594281	ASW,CEU,CHB,CHD,GIH,JPT,LWK,MEX,MKK,TSI,YRI	11
CR594260	CEU,YRI	2
HQ258453	ASW,CEU,CHB,CHD,GIH,JPT,LWK,MEX,MKK,TSI,YRI	11
AY366256	ASW,CEU,CHB,CHD,GIH,JPT,LWK,MEX,MKK,TSI,YRI	11
BC140834	CEU	1
AK075184	CEU,CHB,JPT,LWK,YRI	5
X04393	ASW,CEU,CHB,CHD,GIH,JPT,LWK,MEX,MKK,TSI,YRI	11
BC015003	CEU,CHB,JPT,TSI,YRI	5
BC084553	CHB,CHD,JPT	3
CR610807	CEU,CHB,JPT,TSI,YRI	5
AK301037	ASW,CEU,CHB,GIH,JPT,LWK,MEX,MKK,TSI,YRI	10
HQ258603	CEU,CHB,JPT,YRI	4
BC006989	CEU,CHB,JPT,YRI	4
CR619274	ASW,CEU,CHB,CHD,GIH,JPT,LWK,MEX,MKK,TSI,YRI	11
BC096245	ASW,CEU,CHB,CHD,GIH,JPT,LWK,MEX,MKK,TSI,YRI	11
BC110519	ASW,CEU,CHB,CHD,GIH,JPT,LWK,MEX,MKK,TSI,YRI	11
AF051941	ASW,CEU,CHB,CHD,GIH,JPT,LWK,MEX,MKK,TSI,YRI	11
CR604858	ASW,CEU,CHB,CHD,GIH,JPT,LWK,MEX,MKK,TSI,YRI	11
EU812118	CEU,CHB,JPT,YRI	4
AF220130	ASW,CEU,CHB,CHD,GIH,JPT,LWK,MEX,MKK,TSI,YRI	11
AK127886	ASW,CEU,CHB,CHD,GIH,JPT,LWK,MEX,MKK,TSI,YRI	11
BC069999	CEU,CHB,JPT,YRI	4
BC030981	CEU,CHB,JPT,YRI	4
DQ892338	CEU,CHB,JPT,YRI	4
BC030132	ASW,CEU,CHB,CHD,GIH,JPT,LWK,MEX,MKK,TSI,YRI	11
AB464355	ASW,CEU,CHB,CHD,GIH,JPT,LWK,MKK,TSI,YRI	10
CR599108	ASW,CEU,CHB,CHD,GIH,JPT,LWK,MEX,MKK,TSI,YRI	11
CR601732	ASW,CEU,CHB,CHD,GIH,JPT,LWK,MEX,MKK,TSI,YRI	11
AB208934	ASW,CEU,CHB,CHD,GIH,JPT,LWK,MEX,MKK,TSI,YRI	11
AX746828	CEU,MEX,TSI	3
AB064226	CEU,CHB,JPT,YRI	4
CR617651	ASW,CEU,CHB,JPT,LWK,MEX,MKK,TSI,YRI	9
AK295456	ASW,CEU,CHB,GIH,JPT,LWK,MEX,MKK,TSI,YRI	10
AK289734	ASW,CEU,CHB,CHD,GIH,JPT,LWK,MEX,MKK,TSI,YRI	11
BT007026	ASW,CEU,CHB,GIH,JPT,LWK,MKK,TSI,YRI	9
CR594699	CEU,CHB,JPT,YRI	4
BC052642	CEU,CHB,JPT,YRI	4
BC024181	ASW,CEU,CHB,CHD,GIH,JPT,LWK,MEX,MKK,TSI,YRI	11
BC171766	CHB,JPT,YRI	3
X57120	ASW,CEU,CHB,JPT,LWK,MEX,YRI	7
BC000180	CEU,CHB,JPT,TSI,YRI	5
AK294477	CEU,CHB,JPT,YRI	4
CU676500	ASW,CEU,CHB,CHD,GIH,JPT,LWK,MEX,MKK,TSI,YRI	11
BC043246	ASW,CEU,CHB,CHD,GIH,JPT,LWK,MEX,MKK,TSI,YRI	11
X98332	ASW,CEU,CHB,GIH,JPT,LWK,MEX,MKK,TSI,YRI	10
AY515704	ASW,CEU,CHB,CHD,GIH,JPT,LWK,MEX,MKK,TSI,YRI	11
Z47552	ASW,CEU,CHB,CHD,GIH,JPT,LWK,MEX,MKK,TSI,YRI	11
BX161454	ASW,CEU,CHB,CHD,GIH,JPT,LWK,MEX,MKK,TSI,YRI	11
AK304758	ASW,CEU,CHB,JPT,LWK,MKK,YRI	7
BC009114	ASW,CEU,CHB,CHD,GIH,JPT,LWK,MEX,MKK,TSI,YRI	11
BC112292	ASW,CEU,CHB,CHD,GIH,JPT,LWK,MEX,MKK,TSI,YRI	11
CR613792	CEU,CHB,CHD,JPT,LWK,MEX,MKK,TSI,YRI	9
AB529174	CEU,CHB,JPT,YRI	4
AK312315	ASW,CEU,CHB,GIH,JPT,LWK,MEX,MKK,TSI,YRI	10
BC156434	CEU,CHB,JPT,YRI	4
BC038445	CEU,CHB,JPT,TSI,YRI	5
BC007371	ASW,CEU,CHB,CHD,GIH,JPT,LWK,MEX,MKK,TSI,YRI	11
CR621688	CEU,CHB,JPT,YRI	4
BC029944	CEU,CHB,JPT,YRI	4
U80743	ASW,CEU,CHB,CHD,GIH,JPT,LWK,MEX,MKK,TSI,YRI	11
AK124730	ASW,CEU,CHB,CHD,GIH,JPT,LWK,MEX,MKK,TSI,YRI	11
AK316231	ASW,CEU,CHB,GIH,JPT,LWK,MEX,MKK,TSI,YRI	10
AB037717	ASW,CEU,CHB,CHD,GIH,JPT,LWK,MEX,MKK,TSI,YRI	11
DQ894773	ASW,GIH,LWK,MKK,TSI,YRI	6
AL110193	ASW,CEU,CHB,CHD,GIH,JPT,LWK,MEX,MKK,TSI,YRI	11
AB463237	ASW,CEU,CHB,GIH,JPT,MEX,MKK,TSI,YRI	9
AB590275	CEU,CHB,JPT,YRI	4
AK295900	ASW,CEU,CHB,CHD,GIH,JPT,MEX,TSI,YRI	9
AF091080	ASW,CEU,CHB,JPT,LWK,MEX,MKK,YRI	8
X12883	CEU,CHB,JPT,TSI,YRI	5
BC143909	ASW,CEU,CHB,CHD,GIH,JPT,LWK,MEX,MKK,TSI,YRI	11
BC043352	ASW,CEU,CHB,CHD,GIH,JPT,LWK,MEX,MKK,TSI,YRI	11
BC001837	ASW,CEU,CHB,CHD,GIH,JPT,LWK,MEX,MKK,TSI,YRI	11
AK094773	ASW,CEU,CHB,CHD,GIH,JPT,LWK,MEX,MKK,TSI,YRI	11
AB529121	ASW,CEU,CHB,CHD,GIH,JPT,LWK,MEX,MKK,TSI,YRI	11
AK296725	ASW,CEU,CHB,GIH,JPT,LWK,MEX,MKK,TSI,YRI	10
AK310678	ASW,CEU,CHB,CHD,GIH,JPT,LWK,MEX,MKK,TSI,YRI	11
AK291416	ASW,CEU,CHB,CHD,GIH,JPT,LWK,MEX,MKK,TSI,YRI	11
AJ575592	ASW,CEU,CHB,CHD,GIH,JPT,LWK,MEX,MKK,TSI,YRI	11
AK296379	ASW,CEU,CHB,CHD,GIH,JPT,LWK,MEX,MKK,TSI,YRI	11
BC062553	CEU,CHB,JPT,YRI	4
CR592810	ASW,CEU,CHB,CHD,GIH,JPT,LWK,MEX,MKK,TSI,YRI	11
BC146763	ASW,CEU,CHB,CHD,GIH,JPT,LWK,MEX,MKK,TSI,YRI	11
AK315045	ASW,CEU,CHB,CHD,GIH,JPT,LWK,MEX,MKK,TSI,YRI	11
AF120151	CEU,CHB,JPT,YRI	4
BC060809	ASW,CEU,CHB,CHD,GIH,JPT,LWK,MEX,MKK,TSI,YRI	11
AK095197	ASW,CEU,CHB,CHD,GIH,JPT,LWK,MEX,MKK,TSI,YRI	11
AB527684	CEU,CHB,JPT,YRI	4
AK075048	ASW,CEU,CHB,CHD,GIH,JPT,LWK,MEX,MKK,TSI,YRI	11
U66065	ASW,CEU,CHB,CHD,GIH,JPT,LWK,MEX,TSI	9
CR598704	ASW,CEU,CHB,CHD,GIH,JPT,LWK,MEX,MKK,TSI,YRI	11
BC148587	ASW,CEU,CHB,CHD,JPT,LWK,MKK,TSI,YRI	9
AK097062	ASW,CEU,CHB,CHD,GIH,JPT,LWK,MEX,MKK,TSI,YRI	11
EU176501	ASW,CEU,CHB,CHD,GIH,JPT,LWK,MEX,MKK,TSI,YRI	11
AK296996	ASW,CEU,CHB,CHD,GIH,JPT,LWK,MKK,TSI,YRI	10
CR600153	ASW,CEU,CHB,CHD,GIH,JPT,LWK,MEX,MKK,TSI,YRI	11
AL050396	ASW,CEU,CHB,JPT,LWK,MKK,YRI	7
CR610220	CEU,CHB,JPT,YRI	4
CR749205	ASW,CEU,CHB,CHD,GIH,JPT,LWK,MEX,MKK,TSI,YRI	11
AY358147	ASW,CEU,CHB,CHD,GIH,JPT,LWK,MEX,MKK,TSI,YRI	11
BC016834	ASW,CEU,CHB,CHD,GIH,JPT,LWK,MEX,MKK,TSI,YRI	11
AF284422	ASW,CEU,CHB,CHD,GIH,JPT,LWK,MEX,MKK,TSI,YRI	11
AK294216	ASW,CEU,CHB,CHD,GIH,JPT,LWK,MEX,MKK,TSI,YRI	11
AK313117	CEU,CHB,CHD,JPT,LWK,MEX,TSI	7
AK303655	ASW,CEU,CHB,CHD,GIH,JPT,LWK,MEX,MKK,TSI,YRI	11
AK311386	ASW,CEU,CHB,CHD,GIH,JPT,LWK,MEX,MKK,TSI,YRI	11
CR607764	ASW,CEU,CHB,CHD,GIH,JPT,LWK,MEX,MKK,TSI,YRI	11
BC144293	ASW,CEU,CHB,GIH,JPT,LWK,MEX,MKK,TSI,YRI	10
AK315566	CEU,CHB,JPT,YRI	4
FN908228	ASW,CEU,CHB,CHD,GIH,JPT,LWK,MEX,MKK,TSI,YRI	11
AF498937	ASW,CEU,CHB,CHD,GIH,JPT,LWK,MEX,MKK,TSI,YRI	11
M58018	ASW,CEU,CHB,CHD,GIH,JPT,LWK,MEX,MKK,TSI,YRI	11
AK289565	ASW,CEU,CHB,CHD,GIH,JPT,LWK,MEX,MKK,TSI,YRI	11
CR606520	CHB,JPT,YRI	3
BC168382	ASW,CEU,CHB,CHD,GIH,JPT,LWK,MEX,MKK,TSI,YRI	11
CR593340	CHD,GIH,TSI,YRI	4
BC144134	ASW,CEU,CHB,CHD,GIH,JPT,LWK,MEX,MKK,TSI,YRI	11
AM492791	ASW,CEU,CHB,CHD,GIH,JPT,LWK,MEX,MKK,TSI,YRI	11
X81333	ASW,CEU,CHB,CHD,GIH,JPT,LWK,MEX,MKK,TSI,YRI	11
AK290824	ASW,CEU,CHB,CHD,GIH,JPT,LWK,MEX,MKK,TSI,YRI	11
AK225852	CEU,CHB,JPT,YRI	4
AK130072	CEU,CHB,JPT,YRI	4
DQ894530	ASW,CEU,CHB,CHD,GIH,JPT,LWK,MEX,MKK,TSI,YRI	11
CR598026	ASW,CEU,CHB,CHD,GIH,JPT,LWK,MEX,MKK,TSI,YRI	11
BC108310	CEU,CHB,JPT,YRI	4
BC110918	ASW,CEU,CHB,GIH,JPT,LWK,MEX,MKK,TSI,YRI	10
AK054668	ASW,CEU,CHB,CHD,GIH,JPT,LWK,MEX,MKK,TSI,YRI	11
AK298295	ASW,CEU,CHB,CHD,GIH,JPT,LWK,MEX,MKK,TSI,YRI	11
AK001592	ASW,CEU,CHB,JPT,LWK,MKK,YRI	7
AK315097	CEU,CHB,JPT,YRI	4
AJ496730	CEU,CHB,JPT,YRI	4
AF245390	ASW,CEU,CHB,CHD,GIH,JPT,LWK,MEX,MKK,TSI,YRI	11
AB463217	ASW,CEU,CHB,CHD,GIH,JPT,LWK,MEX,MKK,TSI,YRI	11
CR620895	CEU,CHB,JPT,TSI,YRI	5
BC043143	ASW,CEU,CHB,JPT,LWK,MEX,MKK,YRI	8
DQ891045	ASW,CEU,CHB,GIH,JPT,LWK,MEX,MKK,TSI,YRI	10
BC015175	CEU,CHB,JPT,YRI	4
AK295787	CEU,CHB,JPT,YRI	4
X02154	ASW,CEU,CHB,CHD,GIH,JPT,LWK,MEX,MKK,TSI,YRI	11
AK024462	ASW,CEU,CHB,CHD,GIH,JPT,LWK,MEX,MKK,TSI,YRI	11
DQ894057	CEU,CHB,JPT,YRI	4
L09237	ASW,CEU,CHB,CHD,GIH,JPT,LWK,MEX,MKK,TSI,YRI	11
CR622813	CEU,CHB,CHD,GIH,JPT,MEX,YRI	7
BC070149	ASW,CEU,CHB,JPT,LWK,MEX,MKK,YRI	8
X17519	ASW,CEU,CHB,CHD,GIH,JPT,LWK,MEX,MKK,TSI,YRI	11
CR598341	ASW,LWK,YRI	3
BC022931	CEU,CHB,JPT,MKK,YRI	5
BC120872	ASW,CEU,CHB,CHD,GIH,JPT,LWK,MEX,MKK,TSI,YRI	11
X15722	CEU,CHB,JPT,YRI	4
CU689200	CEU,CHB,JPT,YRI	4
AF153815	CEU,CHB,JPT,YRI	4
EU831434	ASW,CEU,CHB,CHD,GIH,JPT,LWK,MEX,MKK,TSI,YRI	11
BC128586	ASW,CEU,CHB,CHD,GIH,JPT,LWK,MEX,MKK,TSI,YRI	11
CR619336	CEU,CHB,JPT,YRI	4
D80007	ASW,CEU,CHB,CHD,GIH,JPT,LWK,MEX,MKK,TSI,YRI	11
CR624998	ASW,CEU,CHB,CHD,GIH,JPT,LWK,MEX,MKK,TSI,YRI	11
BC110523	ASW,CEU,CHB,CHD,GIH,JPT,LWK,MEX,MKK,TSI,YRI	11
AB008789	CEU,CHB,JPT,YRI	4
BC160175	ASW,CEU,CHB,CHD,GIH,JPT,LWK,MEX,MKK,TSI,YRI	11
AK296364	CEU,CHB,JPT,YRI	4
BC007912	CEU,CHB,JPT,MKK,YRI	5
BC098586	ASW,CEU,CHB,CHD,GIH,JPT,LWK,MEX,MKK,TSI,YRI	11
AB527622	CEU,CHB,JPT,YRI	4
D16493	ASW,CEU,CHB,CHD,GIH,JPT,LWK,MEX,MKK,TSI,YRI	11
AF042793	CEU,CHB,JPT,YRI	4
AK290323	ASW,CEU,CHB,CHD,GIH,JPT,LWK,MEX,MKK,TSI,YRI	11
AK223304	ASW,CEU,CHB,CHD,GIH,JPT,LWK,MEX,MKK,TSI,YRI	11
AK000741	ASW,CEU,CHB,GIH,JPT,LWK,MEX,MKK,TSI,YRI	10
CR619449	ASW,CEU,CHB,JPT,LWK,MKK,TSI,YRI	8
CR623694	CEU,CHB,JPT,YRI	4
AY644768	ASW,CEU,CHB,JPT,LWK,MEX,MKK,YRI	8
CR609986	ASW,CEU,CHB,CHD,GIH,JPT,LWK,MEX,MKK,TSI,YRI	11
Y00345	YRI	1
AK297359	CEU,CHB,CHD,GIH,JPT,YRI	6
AB527368	CEU,CHB,JPT,YRI	4
AB018350	CEU,CHB,JPT,YRI	4
CR626101	ASW,CEU,CHB,CHD,GIH,JPT,LWK,MEX,MKK,TSI,YRI	11
CR594138	ASW,CEU,CHB,CHD,GIH,JPT,LWK,MEX,MKK,TSI,YRI	11
BC109315	ASW,CEU,CHB,JPT,LWK,MEX,MKK,TSI,YRI	9
BC063114	ASW,CEU,CHB,CHD,GIH,JPT,LWK,MEX,MKK,TSI,YRI	11
X76091	CEU,CHB,JPT,YRI	4
CR597780	CEU,CHB,JPT,YRI	4
AK300017	CEU,CHB,JPT,YRI	4
AF340038	ASW,CEU,CHB,CHD,GIH,JPT,MEX,MKK,TSI,YRI	10
AK291586	ASW,CEU,CHB,CHD,GIH,JPT,LWK,MEX,MKK,TSI,YRI	11
BC117682	ASW,CEU,CHB,CHD,GIH,JPT,LWK,MEX,MKK,TSI,YRI	11
AK000980	CEU,CHB,JPT,YRI	4
U40343	CEU,GIH,LWK	3
BC008877	CEU,CHB,JPT,YRI	4
AB384608	YRI	1
EU831621	CEU,CHB,JPT,YRI	4
AF518874	CEU,CHB,JPT	3
CU678981	ASW,CEU,CHB,CHD,GIH,JPT,LWK,MEX,MKK,TSI,YRI	11
AJ005277	ASW,CEU,CHB,CHD,GIH,JPT,LWK,MEX,MKK,TSI,YRI	11
AF153820	ASW,CEU,CHB,GIH,JPT,LWK,MEX,MKK,TSI,YRI	10
CR618203	ASW,CEU,CHB,CHD,GIH,JPT,LWK,MEX,MKK,TSI,YRI	11
BC019869	ASW,CEU,CHB,CHD,GIH,JPT,MEX,MKK,TSI,YRI	10
AF038007	CEU,CHB,JPT,YRI	4
X68742	ASW,CEU,CHB,CHD,JPT,LWK,MKK,YRI	8
DQ075338	CEU,CHB,JPT,YRI	4
AB384688	ASW,CEU,CHB,CHD,GIH,JPT,LWK,MEX,MKK,TSI,YRI	11
DQ263596	ASW,CEU,CHB,CHD,GIH,JPT,LWK,MEX,MKK,TSI,YRI	11
DQ075334	CEU,CHB,JPT,YRI	4
BC069640	ASW,CEU,CHB,CHD,GIH,JPT,LWK,MEX,MKK,TSI,YRI	11
AK314662	ASW,CEU,CHB,CHD,GIH,JPT,LWK,MEX,MKK,TSI,YRI	11
BC039249	ASW,CEU,CHB,CHD,GIH,JPT,LWK,MEX,MKK,TSI,YRI	11
BC027937	ASW,CEU,CHB,GIH,JPT,LWK,MEX,MKK,TSI,YRI	10
AK313370	ASW,CEU,CHB,CHD,GIH,JPT,LWK,MEX,MKK,TSI,YRI	11
AK090711	CEU,CHB,JPT,YRI	4
BC027608	LWK,MKK,YRI	3
CR593938	CEU,CHB,JPT,YRI	4
BC065207	ASW,CEU,CHB,CHD,GIH,JPT,LWK,MEX,MKK,TSI,YRI	11
AB463266	ASW,CEU,CHB,CHD,GIH,JPT,LWK,MEX,MKK,TSI,YRI	11
AF204674	ASW,CEU,CHB,CHD,GIH,JPT,LWK,MEX,MKK,TSI,YRI	11
AK313463	ASW,CEU,CHB,CHD,GIH,JPT,LWK,MEX,MKK,TSI,YRI	11
AB385450	ASW,CEU,CHB,JPT,LWK,MEX,MKK,YRI	8
BC114498	ASW,CEU,CHB,GIH,JPT,LWK,MEX,MKK,TSI,YRI	10
AK303403	ASW,CEU,CHB,CHD,GIH,JPT,LWK,MEX,MKK,TSI,YRI	11
AK001574	ASW,CEU,CHB,CHD,GIH,JPT,LWK,MEX,MKK,TSI,YRI	11
AK098647	CEU,CHB,JPT,YRI	4
X72012	ASW,CEU,CHB,CHD,GIH,JPT,LWK,MEX,MKK,TSI,YRI	11
AK027854	ASW,CEU,CHB,CHD,GIH,JPT,LWK,MEX,MKK,TSI,YRI	11
DQ458779	ASW,CEU,CHB,CHD,GIH,JPT,LWK,MEX,MKK,TSI,YRI	11
CR611058	CEU,CHB,JPT,TSI,YRI	5
CR626754	CEU,CHB,JPT,YRI	4
AK307956	ASW,CEU,CHB,CHD,GIH,JPT,LWK,MEX,MKK,TSI,YRI	11
HQ447693	CEU,CHB,JPT,YRI	4
AB002377	CEU,CHB,JPT,YRI	4
BC033701	ASW,CEU,CHB,CHD,GIH,JPT,MEX,MKK,TSI,YRI	10
BT020064	CEU,CHB,GIH,JPT,YRI	5
AK074599	ASW,CEU,CHB,CHD,GIH,JPT,LWK,MEX,MKK,TSI,YRI	11
AK313378	ASW,CEU,CHB,CHD,GIH,JPT,LWK,MEX,MKK,TSI,YRI	11
X61177	ASW,CEU,CHB,CHD,GIH,JPT,LWK,MEX,MKK,TSI,YRI	11
Y11731	CEU,CHB,CHD,JPT,MEX,YRI	6
AK314848	ASW,CEU,CHB,CHD,GIH,JPT,LWK,MEX,MKK,TSI,YRI	11
AK308133	ASW,CEU,CHB,JPT,LWK,TSI,YRI	7
AK291099	ASW,CEU,CHB,CHD,GIH,JPT,LWK,MEX,MKK,TSI,YRI	11
BX649122	ASW,CEU,CHB,JPT,MEX,YRI	6
CR609202	ASW,CEU,CHB,GIH,JPT,LWK,MEX,MKK,TSI,YRI	10
AK026814	ASW,CEU,CHB,CHD,GIH,JPT,LWK,MEX,MKK,TSI,YRI	11
U09609	ASW,CEU,CHB,CHD,GIH,JPT,LWK,MEX,MKK,TSI,YRI	11
AK290416	ASW,CEU,CHB,CHD,GIH,JPT,LWK,MEX,MKK,TSI,YRI	11
AK093184	ASW,CEU,CHB,CHD,GIH,JPT,LWK,MEX,MKK,TSI,YRI	11
AK302850	ASW,CEU,CHB,CHD,GIH,JPT,LWK,MEX,MKK,TSI,YRI	11
AF091627	ASW,CEU,CHB,CHD,GIH,JPT,LWK,MEX,MKK,TSI,YRI	11
BT007299	ASW,CEU,CHB,CHD,GIH,JPT,LWK,MEX,MKK,TSI,YRI	11
BC117141	ASW,CEU,CHB,CHD,GIH,JPT,LWK,MEX,MKK,TSI,YRI	11
AK314240	ASW,CEU,CHB,CHD,GIH,JPT,LWK,MEX,MKK,TSI,YRI	11
AB209708	ASW,CEU,CHB,CHD,GIH,JPT,LWK,MEX,MKK,TSI,YRI	11
CR601372	ASW,CEU,CHB,CHD,GIH,JPT,LWK,MEX,MKK,TSI,YRI	11
AB463890	ASW,CEU,CHB,JPT,LWK,MKK,TSI,YRI	8
AB464223	ASW,CEU,CHB,CHD,GIH,JPT,LWK,MEX,MKK,TSI,YRI	11
AL133088	ASW,CEU,CHB,CHD,GIH,JPT,LWK,MEX,MKK,TSI,YRI	11
D10245	ASW,CEU,CHB,CHD,GIH,JPT,LWK,MEX,MKK,TSI,YRI	11
BC033664	ASW,CEU,CHB,CHD,GIH,JPT,LWK,MEX,MKK,TSI,YRI	11
AK304281	ASW,CEU,CHB,CHD,GIH,JPT,LWK,MEX,MKK,TSI,YRI	11
AB208837	ASW,CEU,CHB,CHD,GIH,JPT,LWK,MEX,MKK,TSI,YRI	11
BC117229	ASW,CEU,CHB,CHD,GIH,JPT,LWK,MEX,MKK,TSI,YRI	11
BC012104	ASW,CEU,CHB,CHD,GIH,JPT,LWK,MEX,MKK,TSI,YRI	11
AK096654	ASW,CEU,CHB,CHD,GIH,JPT,LWK,MEX,MKK,TSI,YRI	11
CR611183	CEU,CHB,JPT	3
CR595403	ASW,CEU,CHB,CHD,GIH,LWK,MKK,TSI,YRI	9
AB071705	ASW,CEU,CHB,CHD,GIH,JPT,LWK,MEX,MKK,TSI,YRI	11
BC143828	ASW,CEU,CHB,CHD,GIH,JPT,LWK,MKK,TSI,YRI	10
AY532280	ASW,CEU,CHB,CHD,GIH,JPT,LWK,MEX,MKK,TSI,YRI	11
AK307409	ASW,CEU,CHB,CHD,GIH,JPT,LWK,MEX,MKK,TSI,YRI	11
AK297423	ASW,CEU,CHB,CHD,GIH,JPT,LWK,MEX,MKK,TSI,YRI	11
AB463816	ASW,CEU,CHB,CHD,GIH,JPT,LWK,MEX,MKK,TSI,YRI	11
D43638	ASW,CEU,CHB,CHD,GIH,JPT,LWK,MEX,MKK,TSI,YRI	11
U73682	ASW,CEU,CHB,CHD,GIH,JPT,LWK,MEX,MKK,TSI,YRI	11
BC157070	ASW,CEU,CHB,CHD,GIH,JPT,LWK,MEX,MKK,TSI,YRI	11
AK315814	ASW,CEU,CHB,CHD,GIH,JPT,LWK,MEX,MKK,TSI,YRI	11
CR615336	CHD,GIH,TSI,YRI	4
AL136896	ASW,CEU,CHB,CHD,GIH,JPT,LWK,MEX,MKK,TSI,YRI	11
CR591324	CEU,CHB,JPT,YRI	4
AK056557	ASW,CEU,CHB,CHD,JPT,LWK,MKK,YRI	8
HQ258355	ASW,CEU,CHB,CHD,GIH,JPT,LWK,MEX,MKK,TSI,YRI	11
AY227652	ASW,CEU,CHB,CHD,GIH,JPT,LWK,MEX,MKK,TSI,YRI	11
AF201941	ASW,CEU,CHB,CHD,GIH,JPT,LWK,MEX,MKK,TSI,YRI	11
BC004993	ASW,CEU,CHB,GIH,JPT,LWK,MEX,MKK,TSI,YRI	10
J02871	ASW,CEU,CHB,CHD,GIH,JPT,LWK,MEX,MKK,TSI,YRI	11
AK075291	ASW,CEU,CHB,CHD,GIH,JPT,LWK,MEX,MKK,TSI,YRI	11
AY366237	CHB,JPT,YRI	3
BC030556	CHB,JPT,YRI	3
AK225165	ASW,CEU,CHB,CHD,GIH,JPT,LWK,MEX,MKK,TSI,YRI	11
CR593733	CEU,CHB,JPT,YRI	4
AB208959	ASW,CEU,CHB,CHD,GIH,JPT,LWK,MEX,MKK,TSI,YRI	11
AK289914	ASW,CEU,CHB,CHD,GIH,JPT,LWK,MEX,MKK,TSI,YRI	11
AK122919	ASW,CEU,CHB,CHD,GIH,JPT,LWK,MEX,MKK,TSI,YRI	11
AK308651	ASW,CEU,CHB,CHD,GIH,JPT,LWK,MEX,MKK,TSI,YRI	11
L13943	ASW,GIH,LWK,MKK,TSI,YRI	6
AB384250	ASW,CEU,CHB,CHD,GIH,JPT,LWK,MEX,MKK,TSI,YRI	11
BC036893	ASW,CEU,CHB,GIH,JPT,LWK,MKK,YRI	8
BC014499	ASW,CEU,CHB,CHD,GIH,JPT,LWK,MEX,MKK,TSI,YRI	11
D38551	CEU,CHB,CHD,GIH,JPT,LWK,MEX,MKK,TSI,YRI	10
BC005395	CEU,CHB,JPT,YRI	4
AL831849	ASW,CEU,CHB,CHD,GIH,JPT,LWK,MEX,MKK,TSI,YRI	11
BT006682	CEU,CHB,JPT,YRI	4
BX248280	ASW,CEU,CHB,GIH,JPT,LWK,MEX,MKK,TSI,YRI	10
BC132879	ASW,CEU,CHB,CHD,GIH,JPT,LWK,MEX,MKK,TSI,YRI	11
AK313953	ASW,CEU,CHB,CHD,GIH,JPT,LWK,MEX,MKK,TSI,YRI	11
AF077040	ASW,CEU,CHB,GIH,JPT,LWK,MEX,MKK,TSI,YRI	10
BC172408	ASW,CEU,CHB,CHD,GIH,JPT,LWK,MEX,MKK,TSI,YRI	11
BC005126	ASW,CEU,CHB,GIH,JPT,LWK,MKK,TSI,YRI	9
AK293517	ASW,CEU,CHB,CHD,GIH,JPT,LWK,MEX,MKK,TSI,YRI	11
CR617727	ASW,CEU,CHB,CHD,GIH,JPT,LWK,MEX,MKK,TSI,YRI	11
BC065533	CEU,CHB,JPT,YRI	4
AK001905	CEU,CHB,JPT,YRI	4
BC137346	ASW,CEU,CHB,CHD,GIH,JPT,LWK,MEX,MKK,TSI,YRI	11
M13785	ASW,CEU,CHB,CHD,GIH,JPT,LWK,MEX,MKK,TSI,YRI	11
BC001172	ASW,CEU,CHB,CHD,GIH,JPT,LWK,MEX,MKK,TSI,YRI	11
X76057	ASW,CEU,CHB,CHD,GIH,JPT,LWK,MEX,MKK,TSI	10
AK001121	ASW,CEU,CHB,CHD,GIH,JPT,LWK,MEX,MKK,TSI,YRI	11
AB384221	ASW,CEU,CHB,CHD,GIH,JPT,LWK,MEX,MKK,TSI,YRI	11
BC068458	ASW,CEU,CHB,CHD,GIH,JPT,LWK,MEX,MKK,TSI,YRI	11
BC028974	ASW,CEU,CHB,CHD,GIH,JPT,LWK,MEX,MKK,TSI,YRI	11
AY730549	ASW,CEU,CHB,CHD,GIH,JPT,LWK,MEX,MKK,TSI,YRI	11
BX538173	ASW,CEU,CHB,CHD,GIH,JPT,LWK,MEX,MKK,TSI,YRI	11
AM393017	ASW,CEU,CHB,CHD,GIH,JPT,LWK,MEX,MKK,TSI,YRI	11
DQ228141	ASW,CEU,CHB,GIH,JPT,LWK,MEX,MKK,TSI,YRI	10
CR626767	ASW,CEU,CHB,CHD,GIH,LWK,MKK,TSI,YRI	9
AK222904	ASW,CEU,CHB,CHD,GIH,JPT,LWK,MEX,MKK,TSI,YRI	11
K02100	ASW,CEU,CHB,CHD,GIH,JPT,LWK,MEX,MKK,TSI,YRI	11
BC112237	ASW,CEU,CHB,CHD,GIH,JPT,LWK,MEX,MKK,TSI,YRI	11
BC031821	ASW,CEU,CHB,JPT,LWK,MKK,YRI	7
U84763	ASW,CEU,CHB,CHD,GIH,JPT,LWK,MEX,MKK,TSI,YRI	11
AB088211	ASW,CEU,CHB,CHD,GIH,JPT,LWK,MEX,MKK,TSI,YRI	11
BC003362	CEU,CHB,JPT,YRI	4
AK129587	CEU,CHB,JPT,TSI,YRI	5
DQ895772	ASW,CEU,CHB,JPT,MEX,YRI	6
S75548	CEU,CHB,JPT,YRI	4
AK303684	CEU,CHB,JPT,YRI	4
X52228	ASW,CEU,CHB,JPT,MEX,MKK,TSI,YRI	8
AK290743	ASW,CEU,CHB,CHD,GIH,JPT,LWK,MEX,MKK,TSI,YRI	11
AB384246	ASW,CEU,CHB,GIH,JPT,LWK,MEX,MKK,TSI,YRI	10
DQ892919	CEU,CHB,JPT,YRI	4
AB590774	CEU,CHB,JPT,YRI	4
AK298584	ASW,CEU,CHB,CHD,GIH,JPT,LWK,MEX,MKK,TSI,YRI	11
AK289977	CEU,CHB,JPT,YRI	4
CR606627	ASW,CEU,CHB,GIH,JPT,LWK,MEX,MKK,TSI,YRI	10
AK097192	CEU,CHB,JPT,MKK,YRI	5
AF068302	CEU,CHB,JPT,YRI	4
DQ896469	ASW,CEU,CHB,CHD,GIH,JPT,LWK,MEX,MKK,TSI,YRI	11
AJ438952	ASW,CEU,CHB,CHD,GIH,JPT,LWK,MEX,MKK,TSI,YRI	11
AK095724	CEU,CHB,JPT,YRI	4
BC034563	ASW,CEU,CHB,CHD,GIH,JPT,LWK,MEX,MKK,TSI,YRI	11
AK304256	ASW,LWK,MKK,YRI	4
EU831409	CEU,CHB,JPT,YRI	4
CR604545	CEU,CHB,JPT,YRI	4
AK023651	CEU,CHB,JPT,YRI	4
JF432813	ASW,CEU,CHB,CHD,GIH,JPT,LWK,MEX,MKK,TSI,YRI	11
CR616161	CEU,CHB,CHD,JPT,MEX,TSI,YRI	7
AJ430351	ASW,CEU,CHB,CHD,GIH,JPT,LWK,MEX,MKK,TSI,YRI	11
AF034759	ASW,CEU,CHB,CHD,GIH,JPT,LWK,MEX,MKK,TSI,YRI	11
AB033093	ASW,CEU,CHB,GIH,JPT,LWK,MEX,MKK,TSI,YRI	10
BC001918	ASW,CEU,CHB,CHD,GIH,JPT,LWK,MEX,MKK,TSI,YRI	11
CR617515	CEU,CHB,JPT,YRI	4
AL389975	ASW,CEU,CHB,CHD,GIH,JPT,LWK,MEX,MKK,TSI,YRI	11
AK290404	ASW,CEU,CHB,CHD,GIH,JPT,LWK,MEX,MKK,TSI,YRI	11
U90552	ASW,CEU,CHB,CHD,GIH,JPT,LWK,MEX,MKK,TSI,YRI	11
AK023044	ASW,CEU,CHB,CHD,GIH,JPT,LWK,MEX,MKK,TSI,YRI	11
AF283465	CEU,CHB,JPT,YRI	4
CR613746	CEU,CHB,JPT,YRI	4
BC092516	ASW,CEU,CHB,CHD,GIH,JPT,LWK,MEX,MKK,TSI,YRI	11
BC028003	CEU,CHB,JPT,YRI	4
BC033522	ASW,CEU,CHB,CHD,GIH,JPT,LWK,MEX,MKK,TSI,YRI	11
DQ895950	CEU,CHB,JPT,YRI	4
DQ890900	ASW,CEU,CHB,CHD,GIH,JPT,LWK,MEX,MKK,TSI,YRI	11
AK290286	ASW,CEU,CHB,CHD,GIH,JPT,LWK,MEX,MKK,TSI,YRI	11
AB384822	ASW,CEU,CHB,CHD,GIH,JPT,LWK,MEX,MKK,TSI,YRI	11
AF217512	ASW,CEU,CHB,CHD,GIH,JPT,LWK,MEX,MKK,TSI,YRI	11
GQ129214	ASW,CEU,CHB,CHD,GIH,JPT,LWK,MEX,MKK,TSI,YRI	11
AK296188	CEU,CHB,JPT,TSI,YRI	5
AB009303	CEU,CHB,JPT,YRI	4
BC064591	ASW,CEU,CHB,CHD,GIH,JPT,LWK,MEX,MKK,TSI,YRI	11
BC041114	CEU,CHB,JPT,YRI	4
AL157444	CEU,CHB,JPT,YRI	4
AK314249	ASW,CEU,CHB,GIH,LWK,MEX,MKK,TSI,YRI	9
CR610342	ASW,CEU,CHB,CHD,GIH,JPT,LWK,MEX,MKK,TSI,YRI	11
BC071995	CEU,CHB,JPT,YRI	4
AF217646	CEU,CHB,JPT,YRI	4
AK290839	ASW,CEU,CHB,CHD,GIH,JPT,LWK,MEX,MKK,TSI,YRI	11
AM392712	ASW,CEU,CHB,CHD,GIH,JPT,LWK,MEX,MKK,TSI,YRI	11
CR611180	CEU,CHB,JPT,YRI	4
AK300464	ASW,CEU,CHB,CHD,GIH,JPT,LWK,MEX,MKK,TSI,YRI	11
AF030356	ASW,CEU,CHB,CHD,JPT,LWK,MEX,MKK,TSI,YRI	10
AK126939	CEU,CHB,JPT,YRI	4
AK127277	ASW,CEU,CHB,CHD,GIH,JPT,LWK,MEX,MKK,TSI,YRI	11
EF560718	ASW,CEU,CHB,CHD,GIH,JPT,LWK,MEX,MKK,TSI,YRI	11
AB052091	ASW,CEU,CHB,CHD,JPT,LWK,MEX,MKK,TSI,YRI	10
BC005029	ASW,CEU,CHB,CHD,GIH,JPT,LWK,MEX,MKK,TSI,YRI	11
AK312449	ASW,CEU,CHB,CHD,GIH,JPT,LWK,MEX,MKK,TSI,YRI	11
CR620590	ASW,CEU,CHB,CHD,GIH,JPT,LWK,MEX,MKK,TSI,YRI	11
BC042598	ASW,CEU,CHB,CHD,GIH,JPT,LWK,MEX,MKK,TSI,YRI	11
FJ611941	ASW,CEU,CHB,CHD,GIH,JPT,LWK,MEX,MKK,TSI,YRI	11
BX640875	ASW,CEU,CHB,CHD,GIH,JPT,LWK,MEX,MKK,TSI,YRI	11
AK294336	ASW,CEU,CHB,CHD,GIH,JPT,LWK,MEX,MKK,TSI,YRI	11
AB590348	ASW,CEU,CHB,CHD,GIH,JPT,LWK,MEX,MKK,TSI,YRI	11
BC013178	ASW,LWK,MEX,MKK,YRI	5
X06180	CEU,MKK,YRI	3
CR607058	ASW,CEU,CHB,CHD,JPT,LWK,MEX,MKK,YRI	9
U85429	ASW,CEU,GIH,LWK,MEX,MKK,YRI	7
AK308985	ASW,CEU,CHB,CHD,GIH,JPT,LWK,MEX,MKK,TSI,YRI	11
DQ895268	CEU,CHB,JPT,YRI	4
AK075323	ASW,CEU,CHB,JPT,LWK,MEX,MKK,TSI,YRI	9
BC152388	ASW,CEU,CHB,GIH,JPT,LWK,MEX,MKK,TSI,YRI	10
AB385274	CEU,CHB,JPT,YRI	4
AK294026	ASW,CEU,CHB,CHD,GIH,JPT,LWK,MEX,MKK,TSI,YRI	11
CR603470	CEU,CHB,JPT,TSI,YRI	5
CR456517	ASW,CEU,CHB,CHD,GIH,JPT,LWK,MEX,MKK,TSI,YRI	11
HQ447513	CEU,CHB,JPT,YRI	4
BC125204	ASW,CEU,CHB,CHD,GIH,JPT,LWK,MEX,MKK,TSI,YRI	11
CR591032	ASW,CEU,CHB,CHD,GIH,JPT,LWK,MEX,MKK,TSI,YRI	11
CR621320	CEU,CHB,JPT	3
AK225761	CEU,CHB,JPT,YRI	4
BC152555	ASW,CEU,CHB,CHD,GIH,JPT,LWK,MEX,MKK,TSI,YRI	11
AJ243500	ASW,CEU,CHB,CHD,JPT,LWK,MEX,MKK,TSI,YRI	10
X78947	ASW,CEU,LWK,TSI	4
AK130762	ASW,CEU,CHB,CHD,GIH,JPT,LWK,MEX,MKK,TSI,YRI	11
AK290617	CEU,CHB,JPT,YRI	4
BC070143	ASW,CEU,CHB,CHD,GIH,JPT,LWK,MEX,MKK,TSI,YRI	11
AB015982	ASW,CEU,CHB,CHD,GIH,JPT,LWK,MEX,MKK,TSI,YRI	11
AK074182	ASW,CEU,CHB,CHD,GIH,JPT,LWK,MEX,MKK,TSI,YRI	11
CR593792	CEU,CHB,JPT,YRI	4
BC010158	ASW,LWK,MKK,YRI	4
AM393776	ASW,CEU,CHB,CHD,GIH,JPT,LWK,MEX,MKK,TSI,YRI	11
EU747717	ASW,CEU,CHB,CHD,GIH,JPT,LWK,MEX,MKK,TSI,YRI	11
DQ891618	ASW,CEU,CHB,CHD,GIH,JPT,LWK,MEX,MKK,TSI,YRI	11
BC093896	CEU,CHB,JPT,YRI	4
BC013969	ASW,CEU,CHB,CHD,GIH,JPT,LWK,MEX,MKK,TSI,YRI	11
AK075131	ASW,CEU,CHB,CHD,GIH,JPT,LWK,MEX,MKK,TSI,YRI	11
CR622894	ASW,CEU,CHB,CHD,GIH,JPT,LWK,MEX,MKK,TSI,YRI	11
BC108679	YRI	1
AK293307	ASW,CEU,CHB,CHD,GIH,JPT,LWK,MEX,MKK,TSI,YRI	11
BX647873	ASW,CEU,CHB,CHD,GIH,JPT,LWK,MEX,MKK,TSI,YRI	11
AL136696	ASW,CEU,CHB,CHD,GIH,JPT,LWK,MEX,MKK,TSI,YRI	11
AB023141	ASW,CEU,CHB,CHD,GIH,JPT,LWK,MEX,MKK,TSI,YRI	11
CR607917	ASW,CEU,CHB,CHD,GIH,JPT,LWK,MEX,MKK,TSI,YRI	11
JF432193	ASW,CEU,CHB,CHD,GIH,JPT,LWK,MEX,MKK,TSI,YRI	11
AK022752	ASW,CEU,CHB,CHD,GIH,JPT,LWK,MEX,MKK,TSI,YRI	11
AK222733	ASW,CEU,CHB,CHD,GIH,JPT,LWK,MEX,MKK,TSI,YRI	11
CU677449	ASW,CEU,CHB,CHD,JPT,LWK,MEX,MKK,YRI	9
L07956	ASW,CEU,CHB,JPT,LWK,MKK,TSI,YRI	8
BC022027	ASW,CEU,CHB,CHD,GIH,JPT,LWK,MEX,MKK,TSI,YRI	11
AB527854	ASW,CEU,CHB,CHD,GIH,JPT,LWK,MEX,MKK,TSI,YRI	11
CR611907	CEU,CHB,JPT,YRI	4
L19183	ASW,CEU,CHB,GIH,JPT,LWK,TSI,YRI	8
BC130536	ASW,CEU,CHB,CHD,GIH,JPT,LWK,MEX,MKK,TSI,YRI	11
AB587480	ASW,CEU,CHB,CHD,GIH,JPT,LWK,MEX,MKK,TSI,YRI	11
AB590806	CEU,YRI	2
CR601399	ASW,CEU,CHB,CHD,GIH,JPT,LWK,MEX,MKK,TSI,YRI	11
CU693148	ASW,CEU,CHB,CHD,GIH,JPT,LWK,MEX,MKK,TSI,YRI	11
BC018727	ASW,CEU,CHB,CHD,GIH,JPT,LWK,MEX,MKK,TSI,YRI	11
AY429510	ASW,CEU,CHB,CHD,GIH,JPT,LWK,MEX,MKK,TSI,YRI	11
BC036742	CEU,CHB,JPT,YRI	4
CR590647	ASW,CEU,CHB,CHD,GIH,JPT,LWK,MEX,MKK,TSI,YRI	11
BC034990	ASW,CEU,CHB,CHD,GIH,JPT,LWK,MEX,MKK,TSI,YRI	11
AK094595	ASW,CEU,CHB,CHD,GIH,JPT,LWK,MEX,MKK,TSI,YRI	11
BC070246	ASW,CEU,CHB,JPT,LWK,MKK,YRI	7
AX750581	CEU,CHB,JPT,YRI	4
AK293335	ASW,CEU,CHB,GIH,JPT,LWK,MKK,TSI,YRI	9
AF133298	ASW,CEU,CHB,CHD,GIH,JPT,LWK,MEX,MKK,TSI,YRI	11
AK297637	ASW,CEU,CHB,CHD,GIH,JPT,LWK,MEX,MKK,TSI,YRI	11
X95653	ASW,CEU,CHB,CHD,GIH,JPT,LWK,MEX,MKK,TSI,YRI	11
M16451	ASW,CEU,CHB,CHD,GIH,JPT,LWK,MEX,MKK,TSI,YRI	11
AF126008	ASW,CEU,CHB,CHD,GIH,JPT,LWK,MEX,MKK,TSI,YRI	11
EU832631	ASW,CEU,CHB,CHD,GIH,JPT,LWK,MEX,MKK,TSI,YRI	11
AK130683	ASW,CEU,CHB,GIH,JPT,LWK,MKK,TSI,YRI	9
BC044259	CEU,GIH,JPT,LWK,MEX,YRI	6
FJ763652	ASW,CEU,CHB,CHD,GIH,JPT,LWK,MEX,MKK,TSI,YRI	11
BC152416	ASW,CEU,CHB,CHD,GIH,JPT,LWK,MEX,MKK,TSI,YRI	11
BC007463	CEU,CHB,JPT,YRI	4
AK313779	CEU,CHB,JPT,YRI	4
BC136788	ASW,CEU,CHB,CHD,GIH,JPT,LWK,MEX,MKK,TSI,YRI	11
JF432347	CEU,CHB,JPT,YRI	4
AK074858	CEU,CHB,JPT,YRI	4
AK097046	ASW,CEU,CHB,GIH,JPT,LWK,MEX,MKK,TSI,YRI	10
BC051363	ASW,CEU,CHB,CHD,GIH,JPT,LWK,MEX,MKK,TSI,YRI	11
AB037851	CEU,YRI	2
AK223222	ASW,CEU,CHB,CHD,GIH,JPT,LWK,MEX,MKK,TSI,YRI	11
AY512662	CEU,CHB,JPT,YRI	4
BC084547	ASW,CEU,CHB,CHD,GIH,JPT,LWK,MEX,MKK,TSI,YRI	11
CR620357	CEU,CHB,JPT,YRI	4
AK295878	ASW,CEU,CHB,CHD,GIH,JPT,LWK,MEX,MKK,TSI,YRI	11
AF455357	ASW,CEU,CHB,CHD,GIH,JPT,LWK,MEX,MKK,TSI,YRI	11
Z26653	ASW,CEU,CHB,CHD,GIH,JPT,LWK,MEX,MKK,TSI,YRI	11
AK289753	CEU,CHB,GIH,JPT,LWK,MEX,MKK,TSI,YRI	9
AF289563	ASW,CEU,CHB,CHD,GIH,JPT,LWK,MEX,MKK,TSI,YRI	11
BC008344	ASW,CEU,CHB,CHD,GIH,JPT,LWK,MEX,MKK,TSI,YRI	11
BC041655	ASW,CEU,CHB,CHD,GIH,JPT,LWK,MEX,MKK,TSI,YRI	11
BC056262	ASW,CEU,CHB,CHD,GIH,JPT,LWK,MEX,MKK,TSI,YRI	11
CR600265	CEU,CHB,JPT,YRI	4
CU680458	ASW,CEU,CHB,CHD,GIH,JPT,LWK,MEX,MKK,TSI,YRI	11
CR604747	CEU,CHB,JPT,YRI	4
CR616453	ASW,CEU,CHB,CHD,GIH,JPT,LWK,MEX,MKK,TSI,YRI	11
CR612661	ASW,CEU,CHB,CHD,GIH,JPT,LWK,MEX,MKK,TSI,YRI	11
CR456581	CEU,CHB,JPT,YRI	4
EU831558	ASW,CEU,CHB,JPT,LWK,MEX,MKK,YRI	8
DQ892686	ASW,CEU,CHB,CHD,GIH,JPT,LWK,MEX,MKK,TSI,YRI	11
BC110506	ASW,CEU,CHB,JPT,LWK,MKK,YRI	7
CU689648	ASW,CEU,CHB,GIH,JPT,LWK,MKK,YRI	8
CR598715	ASW,CEU,CHB,CHD,GIH,JPT,LWK,MEX,MKK,TSI,YRI	11
M80261	ASW,CEU,CHB,CHD,GIH,JPT,LWK,MEX,MKK,TSI,YRI	11
CR593434	ASW,CEU,CHB,CHD,GIH,JPT,LWK,MEX,MKK,TSI,YRI	11
AK096400	ASW,CEU,CHB,CHD,GIH,JPT,LWK,MEX,MKK,TSI,YRI	11
BX647421	ASW,CEU,CHB,GIH,JPT,LWK,MEX,MKK,TSI,YRI	10
AB017133	ASW,CEU,CHB,CHD,GIH,JPT,LWK,MEX,MKK,TSI,YRI	11
AF329637	ASW,CEU,CHB,JPT,LWK,MEX,MKK,TSI,YRI	9
BC172564	ASW,CEU,CHB,CHD,GIH,JPT,LWK,MEX,MKK,TSI,YRI	11
CU013332	ASW,CEU,CHB,CHD,GIH,JPT,LWK,MEX,MKK,TSI,YRI	11
AF181972	ASW,CEU,CHB,CHD,GIH,JPT,LWK,MEX,MKK,TSI,YRI	11
AK303620	CEU,CHB,JPT,YRI	4
AK292081	CEU,CHB,JPT,YRI	4
AF242518	ASW,CEU,CHB,CHD,GIH,JPT,LWK,MEX,MKK,TSI,YRI	11
EU832021	ASW,CEU,CHB,CHD,GIH,JPT,LWK,MEX,MKK,TSI,YRI	11
AK027901	LWK,YRI	2
BC018113	ASW,CEU,CHB,CHD,GIH,JPT,LWK,MEX,MKK,TSI,YRI	11
AY289796	ASW,CEU,CHB,CHD,GIH,JPT,LWK,MEX,MKK,TSI,YRI	11
CU676236	CEU,CHB,JPT,YRI	4
BC073909	ASW,CEU,CHB,CHD,GIH,JPT,LWK,MEX,MKK,TSI,YRI	11
CR592392	CEU,CHB,JPT,YRI	4
CR590660	ASW,CEU,CHB,JPT,LWK,YRI	6
HQ258554	ASW,CEU,CHB,CHD,GIH,JPT,LWK,MEX,MKK,TSI,YRI	11
[truncated: 9,983 more rows]
