# Supplementary material for: Finding Protein-Coding Genes through Human Polymorphisms
Source: PLoS One. 2013 Jan 22;8(1):e54210. doi: 10.1371/journal.pone.0054210 (PMC3551959; doi:10.1371/journal.pone.0054210)
Supplement: Supporting Information S1 — Gene Ontology data used for experiment as described in the method section. (ZIP) [file pone.0054210.s005.zip]

Archive with 8 entries (5 files):
- GO_data/
- GO_data/.DS_Store
- __MACOSX/
- __MACOSX/GO_data/
- __MACOSX/GO_data/._.DS_Store
- GO_data/for_gorilla_background_all_sprot.txt
- GO_data/for_gorilla_before_exp1-2.txt
- GO_data/for_gorilla_target_after_exp1-2.txt
