# Supplementary material for: Finding Protein-Coding Genes through Human Polymorphisms
Source: PLoS One. 2013 Jan 22;8(1):e54210. doi: 10.1371/journal.pone.0054210 (PMC3551959; doi:10.1371/journal.pone.0054210)
Supplement: Supporting Information S1 — Gene Ontology data used for experiment as described in the method section. (ZIP) [file pone.0054210.s005.zip › GO_data/for_gorilla_background_all_sprot.txt]

0.3
0.4
0.5
0.6A
0.7
1
1.05
1.1
1.2
1.3
1.4
1.5
1.6
1.7
1.8
10
103-1A
11
12
128up
13
14
14-3-3epsilon
14-3-3zeta
140up
15
16
16.6
16.7
16.8
16.9
17
17.5
18
18.5
18.7
19
19.2
19.3
19.5
1B
1C
2
2.5
2.8
20
20ox1
20ox2
20ox3
21
22
23
24
24K
25
26
27
28
28K
29
29C
3
3.5
3.7
3.8
30
31
32
33
34
34.1
35
36
36.1
37
38
39
39KD
3BETAHSD/D1
3BETAHSD/D2
3BETAHSD/D3
4
4.1
4.2
4.3
4.5
4.7
40
41
42
43
44
44.1
45
45.2
45/42
46
47
48
49
4CL1
4CL2
4CL3
4CL4
4CL5
4CLL1
4CLL2
4CLL4
4CLL5
4CLL6
4CLL7
4CLL8
4CLL9
4b
4cl1
4cl2
4cl3
4hbD
5
5-HT1A
5-HT1B
5-HT7
5.1
5.3
5.5
5.7
5.9
50
51
52
53
54
54K
55
56
57
57/58
57B
58
58-61
59
59.2
5B
5PTASE13
5PTASE14
6
6.3
6.5
6.7
60
61
62
63
64
65
66
67
68
69
6b
7
7.3
7.7
70
71
72
73
74
75
76
77
78
79
7tmk1
7tmk2
8
8.5
80
81
82
83
84
85
86
87
88
89
9
A
A1
A1BG
A1CF
A1bg
A1cf
A1i3
A1m
A2
A2LD1
A2M
A2ld1
A2m
A2mp
A3galt2
A4
A4GALT
A4GNT
A4galt
A6
A9
AAA1
AAAS
AAC
AAC1
AAC11
AAC2
AAC3
AAC4
AACS
AAD10
AAD14
AAD15
AAD16
AAD3
AAD4
AAD6
AADAC
AADACL2
AADACL3
AADACL4
AADAT
AAGAB
AAH
AAH1
AAK1
AAMP
AANAT
AAO1
AAO2
AAO3
AAO4
AAP1
AAP2
AAP3
AAP4
AAP5
AAP6
AAP7
AAP8
AAR2
AARD
AARS
AARS2
AARSD1
AASDH
AASDHPPT
AASS
AAT1
AAT2
AATF
AATK
AATL1
AATP1
AATP2
ABA2
ABA3
ABAT
ABC1
ABCA1
ABCA10
ABCA12
ABCA13
ABCA2
ABCA3
ABCA4
ABCA5
ABCA6
ABCA7
ABCA8
ABCA9
ABCB1
ABCB10
ABCB11
ABCB12
ABCB13
ABCB14
ABCB15
ABCB16
ABCB17
ABCB18
ABCB19
ABCB20
ABCB21
ABCB23
ABCB24
ABCB25
ABCB26
ABCB27
ABCB28
ABCB29
ABCB3
ABCB4
ABCB5
ABCB6
ABCB7
ABCB8
ABCB9
ABCC1
ABCC10
ABCC11
ABCC12
ABCC14
ABCC15
ABCC2
ABCC3
ABCC4
ABCC5
ABCC6
ABCC7
ABCC8
ABCC9
ABCD1
ABCD2
ABCD3
ABCD4
ABCE1
ABCE2
ABCE3
ABCF1
ABCF2
ABCF3
ABCF4
ABCF5
ABCG1
ABCG10
ABCG11
ABCG12
ABCG13
ABCG14
ABCG15
ABCG16
ABCG17
ABCG18
ABCG19
ABCG2
ABCG20
ABCG21
ABCG22
ABCG23
ABCG25
ABCG27
ABCG28
ABCG29
ABCG31
ABCG32
ABCG33
ABCG34
ABCG35
ABCG36
ABCG37
ABCG39
ABCG4
ABCG40
ABCG5
ABCG6
ABCG7
ABCG8
ABCI1
ABCI10
ABCI11
ABCI12
ABCI17
ABCI19
ABCI20
ABCI21
ABCI6
ABCI7
ABCI8
ABCI9
ABD-A
ABD1
ABF1
ABF2
ABF3
ABF4
ABH1
ABHD1
ABHD10
ABHD11
ABHD12
ABHD12B
ABHD13
ABHD14A
ABHD14B
ABHD2
ABHD3
ABHD4
ABHD5
ABHD6
ABHD8
ABI1
ABI2
ABI3
ABI3BP
ABI4
ABI5
ABIL1
ABIL2
ABIL3
ABIL4
ABL
ABL1
ABL2
ABLIM1
ABLIM2
ABLIM3
ABM1
ABO
ABP1
ABP140
ABP4
ABR
ABR1
ABRA
ABT
ABT1
ABTB1
ABTB2
ABZ1
ABZ2
ACA1
ACA10
ACA11
ACA12
ACA13
ACA2
ACA4
ACA7
ACA8
ACA9
ACAA1
ACAA2
ACAC
ACACA
ACACB
ACAD10
ACAD11
ACAD8
ACAD9
ACADL
ACADM
ACADS
ACADSB
ACADVL
ACAM
ACAN
ACAP1
ACAP2
ACAP3
ACAT1
ACAT2
ACB1
ACBD3
ACBD4
ACBD5
ACBD6
ACBD7
ACBP1
ACBP2
ACBP3
ACBP4
ACBP5
ACBP6
ACC1
ACCN1
ACCN2
ACCN3
ACCN4
ACCN5
ACCS
ACCSL
ACD
ACE
ACE1
ACE2
ACER1
ACER2
ACER3
ACF2
ACF4
ACG12
ACG9
ACH1
ACHE
ACIN1
ACK1
ACL1.2
ACL1.3
ACLY
ACM1
ACMSD
ACN9
ACO
ACO1
ACO2
ACOT1
ACOT11
ACOT12
ACOT13
ACOT2
ACOT4
ACOT6
ACOT7
ACOT8
ACOT9
ACOX1
ACOX2
ACOX3
ACOXL
ACP-1
ACP1
ACP2
ACP5
ACP6
ACPL2
ACPP
ACPT
ACR
ACR2
ACR3
ACR4
ACRBP
ACRC
ACRV1
ACS-1
ACS1
ACS10
ACS11
ACS12
ACS2
ACS4
ACS5
ACS6
ACS7
ACS8
ACS9
ACSBG1
ACSBG2
ACSF2
ACSF3
ACSL1
ACSL3
ACSL4
ACSL5
ACSL6
ACSM1
ACSM2A
ACSM2B
ACSM3
ACSM4
ACSM5
ACSM6
ACSS1
ACSS2
ACSS3
ACT
ACT-1
ACT1
ACT11
ACT12
ACT2
ACT3
ACT4
ACT5
ACT7
ACT8
ACT9
ACTA1
ACTA2
ACTB
ACTBL2
ACTC1
ACTG1
ACTG2
ACTL6A
ACTL6B
ACTL7A
ACTL7B
ACTL8
ACTL9
ACTN1
ACTN2
ACTN3
ACTN4
ACTR10
ACTR1A
ACTR1B
ACTR2
ACTR3
ACTR3B
ACTR5
ACTR6
ACTR8
ACTRT1
ACTRT2
ACU-7
ACVR1
ACVR1B
ACVR1C
ACVR2A
ACVR2B
ACVRL1
ACX1
ACX1.2
ACX2
ACX3
ACX3.2
ACX4
ACY1
ACY3
ACYP1
ACYP2
ADA
ADA2
ADA2A
ADA2B
ADAD1
ADAD2
ADAL
ADAM10
ADAM11
ADAM12
ADAM15
ADAM17
ADAM18
ADAM19
ADAM2
ADAM20
ADAM21
ADAM22
ADAM23
ADAM28
ADAM29
ADAM30
ADAM32
ADAM33
ADAM7
ADAM9
ADAMDEC1
ADAMTS1
ADAMTS10
ADAMTS12
ADAMTS13
ADAMTS14
ADAMTS15
ADAMTS16
ADAMTS17
ADAMTS18
ADAMTS19
ADAMTS2
ADAMTS20
ADAMTS3
ADAMTS4
ADAMTS6
ADAMTS7
ADAMTS9
ADAMTSL1
ADAMTSL2
ADAMTSL3
ADAMTSL4
ADAMTSL5
ADAP1
ADAP2
ADAR
ADARB1
ADARB2
ADAT1
ADAT2
ADAT3
ADC
ADC1
ADC2
ADCK1
ADCK2
ADCK4
ADCK5
ADCY1
ADCY10
ADCY2
ADCY3
ADCY4
ADCY5
ADCY6
ADCY7
ADCY8
ADCY9
ADCYAP1
ADCYAP1R1
ADD1
ADD2
ADD3
ADD37
ADD66
ADE1
ADE12
ADE13
ADE16
ADE17
ADE2
ADE3
ADE4
ADE5,7
ADE6
ADE8
ADF1
ADF10
ADF11
ADF12
ADF2
ADF3
ADF4
ADF5
ADF6
ADF7
ADF8
ADF9
ADG2
ADH1
ADH1A
ADH1B
ADH1C
ADH2
ADH2-1
ADH3
ADH4
ADH5
ADH6
ADH7
ADHFE1
ADI1
ADIG
ADIPOQ
ADIPOR1
ADIPOR2
ADK
ADK-A
ADK-B
ADK1
ADK1-1
ADK1-2
ADK2
ADM
ADM-B
ADM2
ADM5
ADNP
ADNP2
ADO
ADO1
ADO2
ADO3
ADORA1
ADORA2A
ADORA2B
ADORA3
ADP1
ADPG1
ADPG2
ADPGK
ADPRH
ADPRHL1
ADPRHL2
ADR1
ADR6
ADRA1A
ADRA1B
ADRA1D
ADRA2A
ADRA2B
ADRA2C
ADRB1
ADRB2
ADRB3
ADRBK1
ADRBK2
ADRM1
ADS1
ADS2
ADS3
ADS3.2
ADSL
ADSS
ADSSL1
ADT1
ADT2
ADT3
ADT4
ADT5
ADT6
ADY2
ADY3
ADY4
AEBP1
AEBP2
AEN
AEP3
AER61
AERO1
AERO2
AES
AFAF
AFAP1
AFAP1L1
AFAP1L2
AFB2
AFB3
AFC1
AFC2
AFC3
AFF1
AFF2
AFF3
AFF4
AFG1
AFG2
AFG3
AFG3L2
AFI1
AFM
AFMID
AFP
AFP1
AFP2
AFP3
AFP4
AFPH2
AFR
AFR1
AFT1
AFT2
AFTPH
AG2
AGA
AGA1
AGA2
AGAP1
AGAP11
AGAP2
AGAP3
AGAP4
AGAP7
AGAP8
AGBL1
AGBL2
AGBL4
AGBL5
AGC1
AGD10
AGD11
AGD12
AGD13
AGD14
AGD15
AGD2
AGD3
AGD4
AGD5
AGD6
AGD7
AGD8
AGD9
AGE1
AGE2
AGER
AGFG1
AGFG2
AGGF1
AGK
AGL
AGL1
AGL11
AGL12
AGL13
AGL14
AGL15
AGL17
AGL19
AGL21
AGL24
AGL3
AGL31
AGL36
AGL5
AGL6
AGL61
AGL62
AGL8
AGL80
AGL86
AGL90
AGL92
AGL93
AGL97
AGMAT
AGO1
AGO11
AGO12
AGO13
AGO14
AGO15
AGO16
AGO17
AGO18
AGO1A
AGO1B
AGO1C
AGO1D
AGO2
AGO3
AGO4A
AGO4B
AGO61
AGO7
AGP1
AGP10
AGP11
AGP12
AGP13
AGP14
AGP15
AGP16
AGP17
AGP18
AGP2
AGP20
AGP21
AGP22
AGP23
AGP24
AGP25
AGP26
AGP27
AGP3
AGP4
AGP5
AGP6
AGP7
AGP9
AGPAT1
AGPAT2
AGPAT3
AGPAT4
AGPAT5
AGPAT6
AGPAT9
AGPHD1
AGPS
AGR2
AGR3
AGRN
AGRP
AGT
AGT1
AGT2
AGT3
AGTPBP1
AGTR1
AGTR2
AGTRAP
AGX1
AGXT
AGXT2
AGXT2L1
AGXT2L2
AHA1
AHA10
AHA11
AHA2
AHA3
AHA4
AHA5
AHA6
AHA7
AHA8
AHA9
AHB1
AHB2
AHC1
AHC2
AHCTF1
AHCY
AHCYL1
AHCYL2
AHDC1
AHG1
AHI1
AHL
AHNAK
AHNAK2
AHP1
AHP2
AHP3
AHP4
AHP5
AHP6
AHR
AHRR
AHSA1
AHSA2
AHSG
AHSP
AIB
AICDA
AIDA
AIF
AIF1
AIF1L
AIFM1
AIFM2
AIFM3
AIG1
AIG2
AIH
AIL1
AIL5
AIL6
AIM1
AIM10
AIM1L
AIM2
AIM22
AIM25
AIM27
AIM29
AIM30
AIM38
AIM45
AIMP1
AIMP2
AIP
AIP1
AIPL1
AIR1
AIR2
AIRC
AIRE
AJAP1
AK1
AK2
AK3
AK3L1
AK5
AK6
AK7
AKAP1
AKAP10
AKAP11
AKAP12
AKAP13
AKAP14
AKAP2
AKAP3
AKAP4
AKAP5
AKAP6
AKAP7
AKAP8
AKAP8L
AKAP9
AKD2
AKHSDH1
AKHSDH2
AKIRIN1
AKIRIN2
AKL1
AKN1
AKN2
AKNA
AKR1
AKR1A1
AKR1B1
AKR1B10
AKR1C1
AKR1C2
AKR1C23
AKR1C3
AKR1C4
AKR1C5
AKR1D1
AKR1E2
AKR2
AKR7A2
AKR7A3
AKR7L
AKRP
AKT1
AKT1S1
AKT2
AKT3
AKT5
AKTIP
ALA1
ALA10
ALA11
ALA12
ALA2
ALA3
ALA4
ALA5
ALA6
ALA9
ALAD
ALAS1
ALAS2
ALATS
ALB
ALB1
ALB3
ALB3L1
ALB3L2
ALC
ALCAM
ALD2
ALD3
ALD4
ALD5
ALD6
ALDH10A8
ALDH10A9
ALDH11A3
ALDH12A1
ALDH16A1
ALDH18A1
ALDH1A1
ALDH1A2
ALDH1A3
ALDH1B1
ALDH1L1
ALDH1L2
ALDH2
ALDH22A1
ALDH2B4
ALDH2B7
ALDH2C4
ALDH3A1
ALDH3A2
ALDH3B1
ALDH3B2
ALDH3F1
ALDH3H1
ALDH3I1
ALDH4A1
ALDH5A1
ALDH5F1
ALDH6A1
ALDH6B2
ALDH7A1
ALDH7B4
ALDH8A1
ALDH9A1
ALDOA
ALDOB
ALDOC
ALE1
ALEU
ALF1
ALF4
ALG1
ALG10
ALG10B
ALG11
ALG12
ALG13
ALG14
ALG1L
ALG2
ALG3
ALG5
ALG6
ALG7
ALG8
ALG9
ALIS1
ALIS2
ALIS3
ALIS5
ALK
ALK-EXO
ALK1
ALK2
ALKBH1
ALKBH2
ALKBH3
ALKBH4
ALKBH5
ALKBH6
ALKBH7
ALKBH8
ALLC
ALMS1
ALO1
ALOX12
ALOX12B
ALOX15
ALOX15B
ALOX5
ALOX5AP
ALOXE3
ALP1
ALPI
ALPK1
ALPK2
ALPK3
ALPL
ALPP
ALPPL2
ALR1
ALR2
ALS1
ALS2
ALS2CL
ALS2CR11
ALS2CR12
ALS2CR4
ALS2CR8
ALS3
ALT1
ALT2
ALX1
ALX3
ALX4
AMA1
AMAC1
AMAC1L1
AMAC1L2
AMAC1L3
AMACR
AMBN
AMBP
AMBRA1
AMC1
AMC2
AMC3
AMC4
AMC5
AMC6
AMC7
AMC8
AMC9
AMD1
AMD2
AMDHD1
AMDHD2
AME1
AMEL
AMELX
AMELY
AMFR
AMH
AMHR2
AMICA1
AMIGO1
AMIGO2
AMIGO3
AML1
AMMECR1
AMMECR1L
AMN
AMN1
AMOT
AMOTL1
AMOTL2
AMPD
AMPD1
AMPD2
AMPD3
AMPH
AMS
AMS1
AMT
AMT1
AMT1-1
AMT1-2
AMT1-3
AMT1-4
AMT1-5
AMT2
AMT2-1
AMT2-2
AMT2-3
AMT3-1
AMT3-2
AMT3-3
AMTN
AMY1
AMY1.1
AMY1.2
AMY1.4
AMY1.6
AMY1.7
AMY1A
AMY1B
AMY2
AMY2A
AMY2B
AMZ1
AMZ2
ANAPC1
ANAPC10
ANAPC11
ANAPC13
ANAPC2
ANAPC4
ANAPC5
ANB1
ANG
ANGEL1
ANGEL2
ANGPT1
ANGPT2
ANGPT4
ANGPTL1
ANGPTL2
ANGPTL3
ANGPTL4
ANGPTL5
ANGPTL6
ANGPTL7
ANK1
ANK2
ANK3
ANKDD1A
ANKFN1
ANKFY1
ANKH
ANKHD1
ANKIB1
ANKK1
ANKLE1
ANKLE2
ANKMY1
ANKMY2
ANKRA2
ANKRD1
ANKRD10
ANKRD11
ANKRD12
ANKRD13A
ANKRD13B
ANKRD13C
ANKRD16
ANKRD17
ANKRD18A
ANKRD2
ANKRD20A1
ANKRD20A2
ANKRD20A3
ANKRD20A4
ANKRD22
ANKRD23
ANKRD24
ANKRD26
ANKRD27
ANKRD28
ANKRD29
ANKRD30A
ANKRD30B
ANKRD31
ANKRD32
ANKRD33
ANKRD33B
ANKRD34A
ANKRD34B
ANKRD35
ANKRD37
ANKRD39
ANKRD40
ANKRD42
ANKRD43
ANKRD44
ANKRD45
ANKRD46
ANKRD49
ANKRD5
ANKRD50
ANKRD52
ANKRD53
ANKRD54
ANKRD55
ANKRD56
ANKRD57
ANKRD58
ANKRD6
ANKRD60
ANKRD61
ANKRD7
ANKRD9
ANKS1A
ANKS1B
ANKS3
ANKS4B
ANKS6
ANKZF1
ANL2
ANLN
ANN1
ANN2
ANN3
ANN4
ANN5
ANN6
ANNAT7
ANO1
ANO10
ANO2
ANO3
ANO4
ANO5
ANO6
ANO7
ANO8
ANO9
ANP1
ANP3
ANP32A
ANP32B
ANP32C
ANP32D
ANP32E
ANPEP
ANT
ANT1
ANT2
ANTR1
ANTR2
ANTR3
ANTR4
ANTR5
ANTR6
ANTXR1
ANTXR2
ANUBL1
ANX1
ANX2
ANXA1
ANXA10
ANXA11
ANXA13
ANXA2
ANXA3
ANXA4
ANXA5
ANXA6
ANXA7
ANXA8
ANXA8L1
ANXA8L2
ANXA9
AOAH
AOC1
AOC2
AOC3
AOC4
AOPEP
AOS1
AOX
AOX1
AOX1A
AOX1B
AOX1C
AOX2
AOX3
AOX4
AP1
AP1AR
AP1B1
AP1G1
AP1G2
AP1M1
AP1M2
AP1S1
AP1S2
AP2
AP2A1
AP2A2
AP2B1
AP2M1
AP2S1
AP3
AP3B1
AP3B2
AP3D1
AP3M1
AP3M2
AP3S1
AP3S2
AP4B1
AP4E1
AP4M1
AP4S1
APA1
APA2
APAF1
APBA1
APBA2
APBA3
APBB1
APBB1IP
APBB2
APBB3
APC
APC1
APC11
APC2
APC4
APC5
APC9
APCDD1
APCDD1L
APCS
APD1
APE1
APE2
APE3
APEH
APEX1
APEX2
APG
APG1
APH1A
APH1B
API5
APID14
APIP
APITD1
APJ1
APK1A
APK1B
APK2A
APK2B
APL
APL1
APL2
APL3
APL4
APL5
APL6
APLF
APLN
APLNR
APLP1
APLP2
APM1
APM2
APM3
APM4
APMAP
APN1
APN2
APO1
APO2
APO3
APO4
APOA1
APOA1BP
APOA2
APOA4
APOA5
APOB
APOB48R
APOBEC1
APOBEC2
APOBEC3A
APOBEC3B
APOBEC3C
APOBEC3D
APOBEC3F
APOBEC3G
APOBEC3H
APOBEC4
APOC1
APOC1A
APOC1B
APOC2
APOC3
APOC4
APOD
APOE
APOF
APOH
APOL
APOL1
APOL2
APOL3
APOL4
APOL5
APOL6
APOLD1
APOM
APOO
APOOL
APOR
APP
APP-BP1
APP1
APPBP2
APPL1
APPL2
APQ12
APR1
APR2
APR3
APRG1
APRR1
APRR2
APRR3
APRR4
APRR5
APRR7
APRR8
APRR9
APRT
APS1
APS2
APS3
APT1
APT2
APTX
APX1
APX2
APX3
APX4
APX5
APX6
APX7
APX8
APXS
APXT
APY
AQP
AQP1
AQP10
AQP11
AQP12A
AQP12B
AQP2
AQP3
AQP4
AQP5
AQP6
AQP7
AQP8
AQP9
AQPEP
AQR
AQR1
AQY1
AQY2
AR
ARA-3
ARA-4
ARA1
ARA12
ARA2
ARAC1
ARAC10
ARAC11
ARAC2
ARAC3
ARAC4
ARAC5
ARAC6
ARAC7
ARAC8
ARAC9
ARAF
ARAP1
ARAP2
ARAP3
ARB1
ARC
ARC1
ARC15
ARC18
ARC19
ARC35
ARC40
ARCA
ARCN1
ARD1
ARD1A
ARD1B
ARD2
ARD3
ARD4
ARDH
ARE1
ARE2
AREG
ARF
ARF-1
ARF1
ARF10
ARF11
ARF12
ARF13
ARF14
ARF16
ARF17
ARF18
ARF19
ARF2
ARF2-A
ARF20
ARF21
ARF22
ARF23
ARF24
ARF25
ARF3
ARF31
ARF32
ARF4
ARF5
ARF6
ARF7
ARF70
ARF8
ARF9
ARFGAP1
ARFGAP2
ARFGAP3
ARFGEF1
ARFGEF2
ARFGEF3
ARFIP1
ARFIP2
ARFRP1
ARG
ARG1
ARG2
ARG3
ARG4
ARG5,6
ARG7
ARG8
ARG82
ARGFX
ARGK
ARGLU1
ARGR1
ARGR2
ARH1
ARHGAP1
ARHGAP10
ARHGAP11A
ARHGAP11B
ARHGAP12
ARHGAP15
ARHGAP17
ARHGAP18
ARHGAP19
ARHGAP20
ARHGAP21
ARHGAP22
ARHGAP24
ARHGAP25
ARHGAP26
ARHGAP27
ARHGAP28
ARHGAP29
ARHGAP30
ARHGAP4
ARHGAP5
ARHGAP6
ARHGAP8
ARHGAP9
ARHGDIA
ARHGDIB
ARHGDIG
ARHGEF1
ARHGEF10
ARHGEF10L
ARHGEF11
ARHGEF12
ARHGEF15
ARHGEF16
ARHGEF17
ARHGEF18
ARHGEF19
ARHGEF2
ARHGEF3
ARHGEF4
ARHGEF5
ARHGEF5L
ARHGEF6
ARHGEF7
ARHGEF9
ARI1
ARI10
ARI11
ARI12
ARI13
ARI14
ARI15
ARI16
ARI2
ARI3
ARI5
ARI7
ARI8
ARI9
ARID1A
ARID1B
ARID2
ARID3A
ARID3B
ARID3C
ARID4A
ARID4B
ARID5A
ARID5B
ARIH1
ARIH2
ARK1
ARK2
ARK3
ARL1
ARL10
ARL11
ARL13B
ARL14
ARL15
ARL16
ARL17A
ARL2
ARL2BP
ARL3
ARL4A
ARL4C
ARL4D
ARL5A
ARL5B
ARL5C
ARL6
ARL6IP1
ARL6IP4
ARL6IP5
ARL6IP6
ARL8A
ARL8B
ARL9
ARMC1
ARMC10
ARMC2
ARMC3
ARMC4
ARMC5
ARMC6
ARMC7
ARMC8
ARMC9
ARMCX1
ARMCX2
ARMCX3
ARMCX5
ARMCX6
ARMS2
ARN1
ARN2
ARNT
ARNT2
ARNTL
ARNTL2
ARO1
ARO10
ARO2
ARO3
ARO4
ARO7
ARO8
ARO80
ARO9
ARP
ARP1
ARP10
ARP11
ARP2
ARP3
ARP4
ARP4A
ARP5
ARP6
ARP7
ARP8
ARP9
ARPC1A
ARPC1B
ARPC2
ARPC3
ARPC4
ARPC5
ARPC5L
ARPM1
ARPP19
ARPP21
ARR1
ARR10
ARR11
ARR13
ARR14
ARR15
ARR16
ARR17
ARR2
ARR20
ARR21
ARR22
ARR3
ARR4
ARR5
ARR6
ARR7
ARR8
ARR9
ARRB1
ARRB2
ARRDC1
ARRDC2
ARRDC3
ARRDC4
ARRDC5
ARSA
ARSB
ARSD
ARSE
ARSF
ARSG
ARSH
ARSI
ARSJ
ARSK
ART1
ART3
ART4
ART5
ARTN
ARV1
ARVCF
ARX
ARX1
AS1
AS3MT
ASA1
ASA2
ASAH1
ASAH2
ASAH2B
ASAH2C
ASAP1
ASAP2
ASAP3
ASB1
ASB10
ASB11
ASB12
ASB13
ASB14
ASB15
ASB16
ASB17
ASB18
ASB2
ASB3
ASB4
ASB5
ASB6
ASB7
ASB8
ASB9
ASC1
ASCC1
ASCC2
ASCC3
ASCL1
ASCL2
ASCL3
ASCL4
ASD1
ASD2
ASE1
ASF1
ASF1A
ASF1B
ASF2
ASG1
ASG7
ASGR1
ASGR2
ASH1
ASH1L
ASH2L
ASHH1
ASHH3
ASHH4
ASHR1
ASHR2
ASHR3
ASI1
ASI2
ASI3
ASIP
ASK1
ASK10
ASK11
ASK12
ASK13
ASK14
ASK15
ASK16
ASK17
ASK18
ASK19
ASK2
ASK20
ASK21
ASK3
ASK4
ASK5
ASK6
ASK7
ASK8
ASK9
ASL
ASL1
ASL2
ASM4
ASMT
ASMTL
ASN1
ASN2
ASNA1
ASNAP1
ASNAP2
ASNS
ASNSD1
ASP1
ASP2
ASP3
ASP3-1
ASP4
ASP5
ASPA
ASPDH
ASPH
ASPHD1
ASPHD2
ASPM
ASPN
ASPRV1
ASPSCR1
ASR1
ASRGL1
ASS1
AST1
AST2
ASTE1
ASTL
ASTN1
ASTN2
ASXL1
ASXL2
ASXL3
ASZ1
AT1
AT2
AT2S1
AT2S2
AT2S3
AT2S4
AT3
AT4
AT5
AT59
AT6
AT7
ATAD1
ATAD2
ATAD2B
ATAD3
ATAD3A
ATAD3B
ATAD3C
ATAD5
ATB
ATC1
ATC401
ATCAY
ATE1
ATF1
ATF2
ATF3
ATF4
ATF5
ATF6
ATF6B
ATF7
ATF7IP
ATF7IP2
ATFC
ATG1
ATG10
ATG101
ATG11
ATG12
ATG12A
ATG12B
ATG13
ATG14
ATG15
ATG15-1
ATG16
ATG16L1
ATG16L2
ATG17
ATG18
ATG19
ATG2
ATG20
ATG21
ATG22
ATG23
ATG26
ATG27
ATG29
ATG2A
ATG2B
ATG3
ATG4
ATG4A
ATG4B
ATG4C
ATG4D
ATG5
ATG7
ATG8
ATG8A
ATG8B
ATG8C
ATG8D
ATG8E
ATG8F
ATG8G
ATG8H
ATG8I
ATG9
ATG9A
ATG9B
ATH1
ATHB-12
ATHB-13
ATHB-14
ATHB-15
ATHB-16
ATHB-17
ATHB-20
ATHB-21
ATHB-22
ATHB-23
ATHB-4
ATHB-5
ATHB-52
ATHB-53
ATHB-54
ATHB-6
ATHB-7
ATHB-8
ATHB-9
ATHB-X
ATHL1
ATHX
ATIC
ATJ1
ATJ10
ATJ11
ATJ13
ATJ15
ATJ16
ATJ2
ATJ20
ATJ3
ATJ39
ATJ49
ATJ6
ATJ72
ATJ8
ATK1
ATK2
ATK3
ATK4
ATL1
ATL1A
ATL1B
ATL1C
ATL1D
ATL1E
ATL1F
ATL1G
ATL1H
ATL1I
ATL1J
ATL1K
ATL1L
ATL1M
ATL1N
ATL1O
ATL1P
ATL1Q
ATL1R
ATL2
ATL2A
ATL2B
ATL2C
ATL2D
ATL2E
ATL2F
ATL2G
ATL2H
ATL2I
ATL2J
ATL2K
ATL2L
ATL2M
ATL2N
ATL3
ATL3A
ATL3B
ATL3C
ATL3D
ATL3E
ATL3F
ATL3G
ATL3H
ATL3I
ATL3J
ATL3K
ATL3L
ATL4A
ATL4B
ATL4C
ATL4D
ATL4E
ATL4F
ATL4I
ATL4J
ATL4K
ATL4L
ATL4M
ATL4N
ATL4O
ATL5
ATL5A
ATL5B
ATL5C
ATL5D
ATL5E
ATL5F
ATL5G
ATL5H
ATL5I
ATL5J
ATL5K
ATL5L
ATL5M
ATL5N
ATL5O
ATL5P
ATM
ATM1
ATMIN
ATML1
ATN1
ATO2
ATO3
ATOH1
ATOH7
ATOH8
ATOX1
ATP1
ATP10
ATP10A
ATP10B
ATP10D
ATP11
ATP11A
ATP11B
ATP11C
ATP12
ATP12A
ATP13
ATP13A1
ATP13A2
ATP13A3
ATP13A4
ATP13A5
ATP14
ATP15
ATP16
ATP17
ATP18
ATP19
ATP1A1
ATP1A2
ATP1A3
ATP1A4
ATP1B1
ATP1B2
ATP1B3
ATP1B4
ATP2
ATP20
ATP21
ATP22
ATP23
ATP2A1
ATP2A2
ATP2A3
ATP2B1
ATP2B2
ATP2B3
ATP2B4
ATP2C1
ATP2C2
ATP3
ATP4
ATP4A
ATP4B
ATP5
ATP5A1
ATP5B
ATP5C1
ATP5D
ATP5E
ATP5F1
ATP5G1
ATP5G2
ATP5G3
ATP5H
ATP5I
ATP5J
ATP5J2
ATP5L
ATP5L2
ATP5O
ATP5S
ATP5SL
ATP6
ATP6-1
ATP6-2
ATP6AP1
ATP6AP1L
ATP6AP2
ATP6V0A1
ATP6V0A2
ATP6V0A4
ATP6V0B
ATP6V0C
ATP6V0D1
ATP6V0D2
ATP6V0E1
ATP6V0E2
ATP6V1A
ATP6V1B1
ATP6V1B2
ATP6V1C1
ATP6V1C2
ATP6V1D
ATP6V1E1
ATP6V1E2
ATP6V1F
ATP6V1G1
ATP6V1G2
ATP6V1G3
ATP6V1H
ATP7
ATP7A
ATP7B
ATP8
ATP8A1
ATP8A2
ATP8B1
ATP8B2
ATP8B3
ATP8B4
ATP9
ATP9A
ATP9B
ATPA
ATPAF1
ATPAF2
ATPASE6
ATPB
ATPBD4
ATPC
ATPC1
ATPC2
ATPD
ATPG
ATPGD1
ATPIF1
ATPK1
ATPK19
ATPsyn-Cf6
ATPsyn-b
ATPsyn-beta
ATPsyn-d
ATPsyn-gamma
ATR
ATR1
ATR2
ATRIP
ATRN
ATRNL1
ATRX
ATS1
ATTI1
ATTI2
ATTI3
ATTI4
ATTI6
ATTI7
ATTRANS
ATX1
ATX2
ATX3
ATX4
ATX5
ATXN1
ATXN10
ATXN1L
ATXN2
ATXN2L
ATXN3
ATXN3L
ATXN7
ATXN7L1
ATXN7L2
ATXN7L3
ATXR2
ATXR3
ATXR4
ATXR5
ATXR6
ATbp
AUA1
AUH
AUP1
AUR1
AUR2
AUR3
AURKA
AURKAIP1
AURKB
AURKC
AUS1
AUTS2
AUX1
AVD
AVEN
AVIL
AVL9
AVO1
AVO2
AVP
AVP1
AVPI1
AVPL1
AVPL2
AVPR1A
AVPR1B
AVPR2
AVR2
AVT1
AVT2
AVT3
AVT4
AVT5
AVT6
AVT7
AWAT1
AWAT2
AX2R
AXIN1
AXIN2
AXL
AXL1
AXL2
AXP1
AXP83.9
AXR1
AXR4
AYR1
AYT1
AZF1
AZG1
AZG2
AZGP1
AZI1
AZI2
AZIN1
AZR1
AZU1
Aaas
Aac11
Aacs
Aadac
Aadacl3
Aadacl4
Aadat
Aagab
Aak1
Aanat
Aard
Aars
Aars2
Aarsd1
Aasdh
Aasdhppt
Aass
Aatf
Aatk
Aats-arg
Aats-cys
Aats-gln
Aats-glupro
Aats-met
Aats-phe
Abat
Abca13
Abca2
Abca4
Abca5
Abca6
Abca7
Abca8a
Abca8b
Abcb1
Abcb10
Abcb11
Abcb1a
Abcb4
Abcb6
Abcb7
Abcb8
Abcb9
Abcc1
Abcc10
Abcc12
Abcc2
Abcc3
Abcc5
Abcc6
Abcc8
Abcc9
Abcd1
Abcd2
Abcd3
Abcd4
Abce1
Abcf1
Abcf2
Abcf3
Abcg1
Abcg2
Abcg5
Abcg8
Abd-B
Abhd1
Abhd10
Abhd11
Abhd12
Abhd13
Abhd14a
Abhd14b
Abhd15
Abhd2
Abhd3
Abhd4
Abhd5
Abhd6
Abhd8
Abi1
Abi2
Abi3
Abl
Abl1
Ablim1
Ablim2
Ablim3
Abo
Abo2
Abpz
Abr
Abra
Abt1
Abtb1
Abtb2
Ac76E
AcCoAS
Acaa1a
Acaa1b
Acaa2
Acaca
Acad10
Acad11
Acad8
Acad9
Acadl
Acadm
Acads
Acadsb
Acadvl
Acam
Acan
Acap1
Acap2
Acat1
Acat2
Acbd3
Acbd4
Acbd5
Acbd6
Acbd7
Accn1
Accn2
Accn3
Accn4
Accn5
Accs
Accsl
Acd
Ace
Ace2
Acer
Acer1
Acer2
Acer3
Ache
Acin1
Acly
Acmsd
Acn9
Acnat1
Acnat2
Aco1
Aco2
Acot1
Acot10
Acot11
Acot12
Acot13
Acot3
Acot4
Acot6
Acot7
Acot8
Acot9
Acox1
Acox2
Acox3
Acoxl
Acp1
Acp2
Acp26Aa
Acp26Ab
Acp29AB
Acp32CD
Acp33A
Acp36DE
Acp5
Acp53Ea
Acp6
Acp62F
Acp63F
Acp70A
Acp76A
Acp95EF
Acp98AB
Acpl2
Acpp
Acr
Acrbp
Acrv1
Acsbg1
Acsbg2
Acsf2
Acsf3
Acsl1
Acsl3
Acsl4
Acsl5
Acsl6
Acsm1
Acsm2
Acsm3
Acsm4
Acsm5
Acss1
Acss3
Act42A
Act57B
Act5C
Act79B
Act87E
Act88F
Acta1
Acta2
Actb
Actbeta
Actbl2
Actc1
Actg1
Actg2
Actl6a
Actl6b
Actl7a
Actl7b
Actl9
Actn
Actn1
Actn2
Actn3
Actn4
Actr10
Actr13E
Actr1a
Actr1b
Actr2
Actr3
Actr3b
Actr6
Actr8
Actrt1
Actrt2
Acvr1
Acvr1b
Acvr1c
Acvr2a
Acvr2b
Acvrl1
Acy1
Acy1a
Acy3
Acyp
Acyp1
Acyp2
Ada
Ada2b
Adad1
Adad2
Adal
Adam
Adam1
Adam10
Adam11
Adam12
Adam15
Adam17
Adam19
Adam1a
Adam2
Adam21
Adam22
Adam23
Adam25
Adam26a
Adam28
Adam32
Adam5
Adam7
Adam8
Adamdec1
Adamts1
Adamts10
Adamts12
Adamts13
Adamts15
Adamts16
Adamts18
Adamts19
Adamts2
Adamts4
Adamts7
Adamts8
Adamtsl1
Adamtsl2
Adamtsl4
Adap2
Adar
Adarb1
Adarb2
Adat1
Adat2
Adat3
Adc
Adck1
Adck2
Adck4
Adck5
Adcy1
Adcy10
Adcy2
Adcy3
Adcy4
Adcy5
Adcy6
Adcy7
Adcy8
Adcy9
Adcyap1
Adcyap1r1
Add1
Add2
Add3
Adf1
Adh
Adh1
Adh2
Adh5
Adh6
Adh7
Adhfe1
Adhr
Adi1
Adig
Adipoq
Adipor1
Adipor2
Adk
Adk2
Adk2-1
Adm
Adm2
Adnp2
Ado
Adora1
Adora2a
Adora2b
Adora3
Adpgk
Adprh
Adprhl1
Adprhl2
Adra1a
Adra1d
Adra2a
Adra2b
Adra2c
Adrb1
Adrb3
Adrbk1
Adrbk2
Adrm1
Adss
Adssl1
Aebp1
Aebp2
Aef1
Aen
Aer61
Aes
Afaf
Afap1
Afap1l1
Afap1l2
Aff2
Aff4
Afg3l1
Afg3l2
Afm
Afmid
Afp
Aftph
Ag2
Aga
Agap1
Agap2
Agbl2
Agbl3
Agbl4
Agbl5
Agfg1
Agfg2
Aggf1
Agk
Agmat
Ago61
Agpat1
Agpat2
Agpat3
Agpat4
Agpat5
Agpat6
Agpat9
Agphd1
Agps
Agr2
Agr3
Agrn
Agrp
Agt
Agtpbp1
Agtr1
Agtr1a
Agtr1b
Agtr2
Agtrap
Agxt
Agxt2
Agxt2l1
Agxt2l2
Ahctf1
Ahcy
Ahcy13
Ahcy89E
Ahcyl1
Ahcyl2
Ahdc1
Ahi1
Ahr
Ahrr
Ahsa1
Ahsa2
Ahsg
Ahsp
Aicda
Aida
Aif1
Aif1l
Aifm1
Aifm2
Aifm3
Aig1
Aim2
Aimp2
Aip
Aipl1
Aire
Ajap1
Ak1
Ak2
Ak3
Ak3l1
Ak5
Ak6
Ak7
Akap1
Akap10
Akap12
Akap14
Akap2
Akap3
Akap4
Akap5
Akap6
Akap8
Akh
Akirin1
Akirin2
Akna
Akr1a1
Akr1b1
Akr1b7
Akr1b8
Akr1c13
Akr1c18
Akr1c21
Akr1c6
Akr1c9
Akr1d1
Akr1e2
Akr7a2
Akr7a3
Akt1
Akt1s1
Akt2
Akt3
Aktip
Alad
Alas1
Alas2
Alb
Alcam
Ald
Aldh16a1
Aldh1a1
Aldh1a2
Aldh1a3
Aldh1a7
Aldh1b1
Aldh1l1
Aldh2
Aldh3a1
Aldh3a2
Aldh3b1
Aldh5a1
Aldh6a1
Aldh7a1
Aldh8a1
Aldh9a1
Aldoa
Aldob
Aldoc
Alg1
Alg10b
Alg11
Alg13
Alg14
Alg2
Alg5
Alg6
Alg9
Alk
Alkbh1
Alkbh2
Alkbh3
Alkbh4
Alkbh5
Alkbh7
Alkbh8
Allc
Alms1
Alox12
Alox12b
Alox12e
Alox12l
Alox15b
Alox5
Alox5ap
Alp-m
Alpha
Alpi
Alpl
Als2
Als2cl
Als2cr12
Als2cr4
Als2cr8
Alx1
Alx3
Alx4
Ama
Amac1
Amacr
Ambn
Ambp
Ambra1
Amd1
Amdhd1
Amdhd2
Amelx
Amfr
Amh
Amhr2
Amigo1
Amigo2
Amigo3
Ammecr1
Ammecr1l
Amn
Amn1
Amot
Amotl2
Ampd1
Ampd2
Ampd3
Amph
Amt
Amtn
Amy-d
Amy-p
Amy1
Amy2
Amy4N
Amyrel
Amz1
Amz2
Anapc1
Anapc10
Anapc11
Anapc13
Anapc2
Anapc4
Anapc5
Anapc7
Ance
And
Andpro
Ang
Ang3
Angel1
Angel2
Angpt1
Angpt2
Angpt4
Angptl1
Angptl3
Angptl4
Angptl6
Angptl7
Ank1
Ank2
Ankar
Ankh
Ankib1
Ankk1
Ankle2
Ankmy1
Ankmy2
Ankra2
Ankrd1
Ankrd13a
Ankrd13b
Ankrd13c
Ankrd13d
Ankrd16
Ankrd17
Ankrd2
Ankrd22
Ankrd23
Ankrd27
Ankrd28
Ankrd32
Ankrd33
Ankrd33b
Ankrd34a
Ankrd34b
Ankrd34c
Ankrd37
Ankrd39
Ankrd40
Ankrd42
Ankrd43
Ankrd45
Ankrd46
Ankrd49
Ankrd5
Ankrd52
Ankrd54
Ankrd56
Ankrd57
Ankrd58
Ankrd6
Ankrd61
Ankrd7
Ankrd9
Anks1a
Anks1b
Anks3
Anks4b
Anks6
Ankzf1
Anln
AnnIX
AnnX
Ano1
Ano10
Ano2
Ano3
Ano5
Ano6
Ano7
Ano8
Ano9
Anp
Anp32a
Anp32b
Anp32e
Anpep
Antp
Antxr1
Antxr2
Antxrl
Anxa1
Anxa13
Anxa2
Anxa3
Anxa5
Anxa8
Anxa9
Anxb11
Aoah
Aoc2
Aoc3
Aopep
Aox1
Ap1b1
Ap1m1
Ap1m2
Ap1s1
Ap1s3
Ap2a1
Ap2b1
Ap2m1
Ap2s1
Ap3b2
Ap3d1
Ap3m1
Ap3m2
Ap3s1
Ap3s2
Ap4m1
Ap4s1
Apaf1
Apba1
Apba2
Apba3
Apbb1
Apbb1ip
Apbb2
Apbb3
Apc
Apcdd1
Apcs
Apeh
Aper1
Apex1
Apex2
Aph-4
Aph1a
Aph1b
Aph1c
Api5
Apip
Apitd1
Aplf
Aplip1
Apln
Aplnr
Aplp1
Aplp2
Apmap
Apoa1
Apoa1bp
Apoa2
Apoa4
Apoa5
Apob
Apob48r
Apobec1
Apobec2
Apobec4
Apoc1
Apoc2
Apoc3
Apoc4
Apod
Apoe
Apof
Apoh
Apold1
Apom
Apool
App
Appbp2
Appl
Appl1
Appl2
Apr3
Aprt
Aptx
Aqp1
Aqp11
Aqp12
Aqp2
Aqp3
Aqp4
Aqp5
Aqp6
Aqp7
Aqp8
Aqp9
Aqr
Ar
Araf
Arap1
Arap3
Arc
Arc-p34
Arcn1
Ard1a
Ard1b
Areg
Arf1
Arf102F
Arf2
Arf3
Arf4
Arf5
Arf51F
Arf6
Arf72A
Arf79F
Arf84F
Arfgap1
Arfgap2
Arfgap3
Arfgef3
Arfip1
Arfip2
Arfrp1
Arg1
Arg2
Argk
Arglu1
Arhgap1
Arhgap10
Arhgap12
Arhgap15
Arhgap17
Arhgap18
Arhgap19
Arhgap20
Arhgap21
Arhgap22
Arhgap23
Arhgap24
Arhgap25
Arhgap26
Arhgap27
Arhgap28
Arhgap29
Arhgap30
Arhgap6
Arhgap8
Arhgdia
Arhgdib
Arhgdig
Arhgef1
Arhgef10
Arhgef10l
Arhgef11
Arhgef15
Arhgef16
Arhgef17
Arhgef18
Arhgef19
Arhgef2
Arhgef3
Arhgef4
Arhgef6
Arhgef7
Arhgef9
Arid1a
Arid3a
Arid3b
Arid3c
Arid4b
Arid5a
Arid5b
Arih1
Arih2
Arl1
Arl10
Arl11
Arl13a
Arl13b
Arl15
Arl2
Arl2bp
Arl3
Arl4a
Arl4c
Arl5a
Arl5b
Arl5c
Arl6
Arl6ip1
Arl6ip4
Arl6ip5
Arl6ip6
Arl8a
Arl8b
Armc1
Armc10
Armc2
Armc3
Armc5
Armc6
Armc7
Armc8
Armc9
Armcx1
Armcx2
Armcx3
Armcx5
Armcx6
Arnt
Arnt2
Arntl
Arntl2
Arom
Arp14D
Arp5
Arp53D
Arp66B
Arp8
Arp87C
Arpc1a
Arpc1b
Arpc2
Arpc3
Arpc4
Arpc5
Arpc5l
Arpm1
Arpp19
Arpp21
Arr1
Arr2
Arr3
Arrb1
Arrb2
Arrdc1
Arrdc2
Arrdc3
Arrdc4
Arrdc5
Ars2
Arsb
Arsg
Arsi
Arsj
Arsk
Art1
Art2a
Art2b
Art3
Art4
Art5
Art7
Artn
Arv1
Arvcf
Arx
As3mt
Asah1
Asah2
Asap1
Asap2
Asap3
Asb1
Asb10
Asb11
Asb12
Asb13
Asb14
Asb16
Asb17
Asb18
Asb2
Asb4
Asb5
Asb6
Asb8
Asb9
Ascc1
Ascc2
Ascl1
Ascl2
Ascl3
Asf1a
Asf1b
Asgr1
Asgr2
Ash1l
Ash2l
Asip
Asl
Asna1
Asns
Asnsd1
Aspa
Aspdh
Aspg
Asph
Asphd2
Aspn
Asprv1
Aspscr1
Asrgl1
Ass1
Ast
Aste1
Astl
Astn1
Astn2
Asx
Asxl1
Asxl2
Asxl3
Asz1
At2g27500/F10A12.18
Atad1
Atad2
Atad3
Atad5
Atcay
Ate1
Atf1
Atf2
Atf3
Atf4
Atf5
Atf6b
Atf7
Atf7ip
Atf7ip2
Atg10
Atg101
Atg12
Atg13
Atg16l1
Atg16l2
Atg2a
Atg2b
Atg3
Atg4a
Atg4b
Atg4c
Atg4d
Atg5
Atg6
Atg7
Atg9a
Atg9b
Athl1
Atic
Atk
Atl1
Atl2
Atl3
Atm
Atmin
Atn1
Atoh1
Atoh7
Atoh8
Atox1
Atp10a
Atp10d
Atp11a
Atp11c
Atp12a
Atp13a3
Atp13a4
Atp13a5
Atp1a1
Atp1a2
Atp1a3
Atp1a4
Atp1b1
Atp1b2
Atp1b3
Atp1b4
Atp2a1
Atp2a2
Atp2a3
Atp2b1
Atp2b2
Atp2b3
Atp2b4
Atp2c1
Atp2c2
Atp4b
Atp5a1
Atp5b
Atp5c1
Atp5d
Atp5e
Atp5f1
Atp5g1
Atp5g2
Atp5g3
Atp5h
Atp5i
Atp5j
Atp5j2
Atp5l
Atp5o
Atp5s
Atp5sl
Atp6ap1
Atp6ap2
Atp6v0a1
Atp6v0a2
Atp6v0a4
Atp6v0b
Atp6v0c
Atp6v0d1
Atp6v0d2
Atp6v0e1
Atp6v0e2
Atp6v1a
Atp6v1b2
Atp6v1c1
Atp6v1c2
Atp6v1d
Atp6v1e1
Atp6v1e2
Atp6v1f
Atp6v1g1
Atp6v1g2
Atp6v1g3
Atp6v1h
Atp7a
Atp8a1
Atp8a2
Atp8b1
Atp9a
Atpaf1
Atpaf2
Atpalpha
Atpbd4
Atpif1
Atrn
Atrnl1
AttA
AttB
AttC
Atu
Atx2
Atxn1
Atxn10
Atxn1l
Atxn2
Atxn2l
Atxn3
Atxn7
Atxn7l1
Atxn7l3
Auh
Aup1
Aurka
Aurkb
Aven
Avl9
Avp
Avpi1
Avpr1a
Avpr1b
Avpr2
Awat1
Awat2
Awh
Awms3
Axin1
Axin2
Axn
Aytl1b
Azgp1
Azi1
Azi2
Azin1
B
B'ALPHA
B'BETA
B'DELTA
B'EPSILON
B'ETA
B'GAMMA
B'IOTA
B'THETA
B'ZETA
B-H1
B-H2
B1
B2
B2M
B2m
B3GALNT1
B3GALNT2
B3GALT1
B3GALT10
B3GALT11
B3GALT12
B3GALT13
B3GALT14
B3GALT15
B3GALT16
B3GALT17
B3GALT18
B3GALT19
B3GALT2
B3GALT3
B3GALT4
B3GALT5
B3GALT6
B3GALT7
B3GALT8
B3GALT9
B3GALTL
B3GAT1
B3GAT2
B3GAT3
B3GNT1
B3GNT2
B3GNT3
B3GNT4
B3GNT5
B3GNT6
B3GNT7
B3GNT8
B3GNT9
B3GNTL1
B3galnt1
B3galnt2
B3galt1
B3galt2
B3galt4
B3galt5
B3galt6
B3gat1
B3gat2
B3gat3
B3gnt1
B3gnt2
B3gnt3
B3gnt4
B3gnt5
B3gnt6
B3gnt7
B3gnt8
B3gnt9
B3gntl1
B4GALNT1
B4GALNT2
B4GALNT3
B4GALNT4
B4GALT1
B4GALT2
B4GALT3
B4GALT4
B4GALT5
B4GALT6
B4GALT7
B4galnt1
B4galnt2
B4galnt3
B4galnt4
B4galt1
B4galt2
B4galt3
B4galt4
B4galt6
B4galt7
B52
B9D1
B9D2
B9d1
B9d2
BAALC
BAAT
BACE1
BACE2
BACH1
BACH2
BAD
BAF1
BAG2
BAG3
BAG4
BAG5
BAG7
BAGE
BAGE3
BAGE4
BAGE5
BAH1
BAHCC1
BAHD1
BAI1
BAI2
BAI3
BAIAP2
BAIAP2L1
BAIAP2L2
BAIAP3
BAK1
BAMBI
BAN
BANF1
BANF2
BANK1
BANP
BAP1
BAP2
BAP3
BAR1
BARD1
BARHL1
BARHL2
BARS1
BARX1
BARX1B
BARX2
BAS
BAS1
BASP1
BAT1
BAT2
BAT2L2
BAT3
BAT4
BAT5
BATF
BATF2
BATF3
BAX
BAZ1A
BAZ1B
BAZ2A
BAZ2B
BBC1
BBC3
BBM
BBOX1
BBP
BBP1
BBS1
BBS10
BBS12
BBS2
BBS4
BBS5
BBS7
BBS9
BBX
BBXA2
BBXA4
BBXA5
BBXA7
BBXA8
BBXB1
BBXB10
BBXB11
BBXB12
BBXB2
BBXB4
BBXB6
BBXB7
BBXB8
BBXC1
BBXC2
BBXD1
BBXE1
BBXF1
BBXG1
BC1
BC1L2
BC1L4
BC1L9
BCA3
BCAM
BCAN
BCAP29
BCAP31
BCAR1
BCAR3
BCAS1
BCAS2
BCAS3
BCAS4
BCAT1
BCAT2
BCAT3
BCAT4
BCAT5
BCAT6
BCAT7
BCB
BCCIP
BCCP1
BCCP2
BCD1
BCDIN3D
BCE1
BCH1
BCH2
BCHE
BCK1
BCK2
BCKDHA
BCKDHB
BCKDK
BCL10
BCL11A
BCL11B
BCL2
BCL2A1
BCL2L1
BCL2L10
BCL2L11
BCL2L12
BCL2L13
BCL2L14
BCL2L15
BCL2L2
BCL2L7P1
BCL3
BCL6
BCL6B
BCL7A
BCL7B
BCL7C
BCL9
BCL9L
BCLAF1
BCMO1
BCO2
BCOR
BCORL1
BCP1
BCR
BCS1
BCS1L
BCY1
BDF1
BDF2
BDH1
BDH2
BDKRB1
BDKRB2
BDMD1
BDNF
BDP1
BDS1
BEAN
BECN1
BEE1
BEE2
BEE3
BEGAIN
BEH1
BEH3
BEH4
BEL1
BEM1
BEM2
BEM3
BEM4
BEND2
BEND3
BEND4
BEND5
BEND6
BEND7
BER1
BEST1
BEST2
BEST3
BEST4
BET1
BET11
BET12
BET1L
BET2
BET3
BET3L
BET4
BET5
BEX1
BEX2
BEX4
BEX5
BFA1
BFAR
BFR1
BFR2
BFSP1
BFSP2
BFT
BG2
BG4
BGAL1
BGAL10
BGAL11
BGAL12
BGAL13
BGAL16
BGAL17
BGAL2
BGAL3
BGAL4
BGAL5
BGAL6
BGAL7
BGAL8
BGAL9
BGL2
BGLAP
BGLU1
BGLU10
BGLU11
BGLU12
BGLU13
BGLU14
BGLU15
BGLU16
BGLU17
BGLU18
BGLU19
BGLU2
BGLU20
BGLU21
BGLU22
BGLU23
BGLU24
BGLU25
BGLU26
BGLU27
BGLU28
BGLU29
BGLU3
BGLU30
BGLU31
BGLU32
BGLU33
BGLU34
BGLU35
BGLU38
BGLU4
BGLU40
BGLU41
BGLU42
BGLU43
BGLU44
BGLU45
BGLU46
BGLU47
BGLU5
BGLU6
BGLU7
BGLU8
BGLU9
BGN
BHLH10
BHLH100
BHLH101
BHLH103
BHLH104
BHLH106
BHLH107
BHLH109
BHLH11
BHLH110
BHLH112
BHLH113
BHLH115
BHLH117
BHLH118
BHLH119
BHLH12
BHLH120
BHLH121
BHLH122
BHLH123
BHLH125
BHLH127
BHLH128
BHLH129
BHLH13
BHLH130
BHLH133
BHLH135
BHLH137
BHLH139
BHLH14
BHLH140
BHLH143
BHLH144
BHLH145
BHLH147
BHLH148
BHLH149
BHLH150
BHLH151
BHLH18
BHLH19
BHLH2
BHLH23
BHLH25
BHLH27
BHLH28
BHLH3
BHLH30
BHLH32
BHLH34
BHLH35
BHLH36
BHLH4
BHLH41
BHLH47
BHLH48
BHLH49
BHLH51
BHLH52
BHLH53
BHLH54
BHLH57
BHLH60
BHLH61
BHLH62
BHLH63
BHLH64
BHLH66
BHLH67
BHLH68
BHLH69
BHLH7
BHLH70
BHLH71
BHLH72
BHLH74
BHLH75
BHLH76
BHLH77
BHLH78
BHLH79
BHLH80
BHLH81
BHLH82
BHLH83
BHLH84
BHLH85
BHLH86
BHLH87
BHLH89
BHLH90
BHLH91
BHLH92
BHLH93
BHLH94
BHLH95
BHLH96
BHLH99
BHLHA15
BHLHA9
BHLHB9
BHLHE22
BHLHE23
BHLHE40
BHLHE41
BHMT
BHMT2
BI-1
BI1
BICC1
BICD1
BICD2
BICP0
BID
BIG1
BIK
BIK1
BIM1
BIM2
BIM3
BIN1
BIN2
BIN3
BIO2
BIO3
BIO4
BIO5
BIPE2
BIPE3
BIPP2C1
BIPP2C2
BIR1
BIRC2
BIRC3
BIRC5
BIRC6
BIRC7
BIRC8
BIT2
BIT61
BIVM
BKJ
BLCAP
BLE3
BLH1
BLH10
BLH11
BLH3
BLH4
BLH5
BLH6
BLH7
BLH8
BLH9
BLID
BLK
BLM
BLM10
BLMH
BLNK
BLOC1S1
BLOC1S2
BLOC1S3
BLOP
BLVRA
BLVRB
BLZF1
BMCC1
BMF
BMH1
BMH2
BMI1
BMP1
BMP10
BMP15
BMP2
BMP2K
BMP3
BMP4
BMP5
BMP6
BMP7
BMP8A
BMP8B
BMPER
BMPR1A
BMPR1B
BMPR2
BMS1
BMX
BMY1
BNA1
BNA2
BNA3
BNA4
BNA5
BNA5-1
BNA5-2
BNA6
BNA7
BNC1
BNC2
BNI1
BNI4
BNI5
BNIP1
BNIP2
BNIP3
BNIP3L
BNIPL
BNR1
BNS1
BOC
BOD1
BOD1L
BOI1
BOI2
BOK
BOLA1
BOLA2
BOLA3
BOLL
BOP1
BOP2
BOP3
BOR1
BORA
BOS1
BOU
BP-73
BPE
BPGM
BPH1
BPHL
BPI
BPIL1
BPIL2
BPIL3
BPL1
BPNT1
BPS1
BPT1
BPTF
BPY2
BRA-2
BRAF
BRCA1
BRCA2
BRCC3
BRD1
BRD2
BRD3
BRD4
BRD7
BRD8
BRD9
BRDT
BRE
BRE1
BRE1A
BRE1B
BRE2
BRE4
BRE5
BRF1
BRF2
BRI1
BRI3
BRI3BP
BRIP1
BRIX1
BRK1
BRL1
BRL3
BRM
BRMS1
BRMS1L
BRN
BRN1
BRN3
BRO1
BROX
BRP16
BRP16L
BRP44
BRP44L
BRPF1
BRPF3
BRR1
BRR2
BRR6
BRS3
BRSK1
BRSK2
BRU1
BRUNOL4
BRUNOL5
BRUNOL6
BRWD1
BRWD3
BRX
BRX1
BRXL1
BRXL2
BRXL3
BRXL4
BS
BSC1
BSC2
BSC4
BSC5
BSC6
BSCL2
BSD2
BSDC1
BSG
BSH
BSL1
BSL2
BSL3
BSN
BSND
BSP1
BSPH1
BSPRY
BST1
BST1A
BST1B
BST1C
BST2
BSU1
BSX
BT1
BTAF1
BTBD1
BTBD10
BTBD11
BTBD12
BTBD16
BTBD17
BTBD2
BTBD3
BTBD6
BTBD7
BTBD8
BTBD9
BTC
BTD
BTDA
BTDB
BTDC
BTDD
BTF3
BTF3L4
BTG1
BTG2
BTG3
BTG4
BTK
BTLA
BTN1
BTN1A1
BTN2
BTN2A1
BTN2A2
BTN3A1
BTN3A2
BTN3A3
BTNL2
BTNL3
BTNL8
BTNL9
BTRC
BTS1
BTT1
BTU1
BUB1
BUB1B
BUB2
BUB3
BUD13
BUD14
BUD16
BUD17
BUD2
BUD20
BUD21
BUD22
BUD23
BUD25
BUD27
BUD3
BUD31
BUD32
BUD4
BUD5
BUD6
BUD7
BUD8
BUD9
BUG1
BUL1
BUL2
BUR1
BUR2
BUR6
BURP1
BURP10
BURP11
BURP12
BURP13
BURP14
BURP15
BURP16
BURP17
BURP2
BURP3
BURP4
BURP5
BURP7
BVES
BX1
BXL1
BXL2
BXL3
BXL4
BXL5
BXL6
BXL7
BYE1
BYSL
BZ1
BZIP15
BZIP60
BZR1
BZR2
BZRAP1
BZW1
BZW2
BZZ1
Baalc
Baat
Bace1
Bace2
Bach1
Bad
Bag1
Bag2
Bag4
Bag5
Bahcc1
Bahd1
Bai1
Bai2
Baiap2
Baiap2l1
Baiap2l2
Bambi
Banf1
Banf2
Bank1
Banp
Bap1
Bard1
Barhl1
Barhl2
Barx1
Barx2
Basp1
Bat1
Bat2
Bat2l1
Bat3
Bat4
Bat5
Batf
Batf2
Batf3
Bax
Baz1b
Bbc3
Bbox1
Bbs10
Bbs12
Bbs2
Bbs4
Bbs5
Bbs7
Bbs9
Bbx
Bca3
Bcam
Bcan
Bcap29
Bcap31
Bcar1
Bcar3
Bcas1
Bcas2
Bcas3
Bcat1
Bcat2
Bccip
Bcdin3d
Bckdha
Bckdhb
Bckdk
Bcl10
Bcl11a
Bcl11b
Bcl2
Bcl2a1
Bcl2l1
Bcl2l10
Bcl2l11
Bcl2l13
Bcl2l14
Bcl2l15
Bcl2l2
Bcl3
Bcl6
Bcl6b
Bcl7a
Bcl7b
Bcl7c
Bcl9
Bcl9l
Bclaf1
Bcmo1
Bco2
Bcop
Bcor
Bcorl1
Bcs1l
Bdh1
Bdh2
Bdkrb1
Bdkrb2
Bdnf
Bdp1
Bean
Becn1
Begain
Bend3
Bend5
Bend6
Bend7
Best1
Best2
Best3
Bet1
Bet1l
Bet3l
Beta
Bex1
Bex2
Bex4
Bex6
Bfar
Bfsp1
Bfsp2
Bgb
Bglap
Bglap-rs1
Bglap1
Bgn
Bhlha15
Bhlha9
Bhlhb9
Bhlhe22
Bhlhe23
Bhlhe40
Bhlhe41
Bhmt
Bhmt2
BicC
BicD
Bicc1
Bicd1
Bicd2
Bid
Bin1
Bin2
Bin3
Birc2
Birc3
Birc5
Bivm
Bj1
Blcap
Bles03
Blm
Blmh
Blnk
Bloc1s1
Bloc1s2
Bloc1s3
Blvra
Blvrb
Blzf1
Bmcc1
Bmf
Bmi1
Bmp10
Bmp15
Bmp2
Bmp2k
Bmp3
Bmp4
Bmp6
Bmp7
Bmp8a
Bmper
Bmpr1a
Bmpr1b
Bmpr2
Bmx
Bnip1
Bnip3
Bnip3l
Bo17
Boc
Bod1
Bok
Bola1
Bola2
Bola3
Boll
Bop1
Bora
Bpgm
Bphl
Bpi
Bpil1
Bpil2
Bpnt1
Braf
Brap
Brca1
Brca2
Brcc3
Brd2
Brd3
Brd4
Brd7
Brd8
Brd9
Brdt
Bre
Bre1
Brf2
Bri3
Bri3bp
Brip1
Brix1
Brms1
Brms1l
Bro
Brox
Brp16
Brp44
Brp44l
Brs3
Brsk1
Brsk2
Brunol4
Brunol6
Brwd1
Brwd3
Bscl2
Bsdc1
Bsg
Bsg25D
Bsn
Bsnd
Bsph1
Bspry
Bst1
Bst2
Bsx
Btbd10
Btbd11
Btbd12
Btbd16
Btbd17
Btbd6
Btbd7
Btbd9
Btc
Btd
Btf3
Btf3l4
Btg1
Btg2
Btg3
BthD
Btk
Btk29A
Btla
Btn1a1
Btn2a2
Btnl2
Bub1
Bud13
Bud31
Bves
Bx42
Bysl
Bzrap1
Bzw1
Bzw2
C
C1
C10
C10orf104
C10orf105
C10orf107
C10orf11
C10orf111
C10orf113
C10orf114
C10orf118
C10orf119
C10orf12
C10orf120
C10orf122
C10orf125
C10orf128
C10orf140
C10orf18
C10orf25
C10orf32
C10orf35
C10orf46
C10orf47
C10orf52
C10orf53
C10orf54
C10orf55
C10orf57
C10orf58
C10orf62
C10orf67
C10orf68
C10orf71
C10orf72
C10orf76
C10orf78
C10orf79
C10orf81
C10orf82
C10orf84
C10orf88
C10orf90
C10orf91
C10orf93
C10orf95
C10orf96
C10orf99
C11orf1
C11orf10
C11orf20
C11orf21
C11orf24
C11orf40
C11orf41
C11orf42
C11orf45
C11orf46
C11orf47
C11orf48
C11orf49
C11orf51
C11orf52
C11orf53
C11orf54
C11orf57
C11orf59
C11orf60
C11orf61
C11orf63
C11orf65
C11orf66
C11orf67
C11orf68
C11orf70
C11orf71
C11orf73
C11orf74
C11orf75
C11orf80
C11orf81
C11orf83
C11orf84
C11orf85
C11orf86
C11orf88
C11orf90
C11orf91
C11orf92
C12orf11
C12orf12
C12orf23
C12orf24
C12orf29
C12orf34
C12orf35
C12orf36
C12orf39
C12orf4
C12orf40
C12orf41
C12orf42
C12orf43
C12orf48
C12orf49
C12orf50
C12orf52
C12orf53
C12orf54
C12orf56
C12orf57
C12orf59
C12orf60
C12orf61
C12orf62
C12orf63
C12orf65
C12orf66
C12orf68
C12orf69
C12orf72
C12orf73
C12orf74
C12orf76
C12orf77
C13orf16
C13orf18
C13orf23
C13orf26
C13orf27
C13orf28
C13orf30
C13orf31
C13orf33
C13orf35
C13orf36
C13orf37
C13orf38
C13orf39
C14orf1
C14orf102
C14orf105
C14orf109
C14orf115
C14orf118
C14orf119
C14orf126
C14orf133
C14orf135
C14orf138
C14orf142
C14orf143
C14orf145
C14orf148
C14orf149
C14orf153
C14orf159
C14orf166
C14orf166B
C14orf174
C14orf176
C14orf177
C14orf178
C14orf179
C14orf180
C14orf181
C14orf182
C14orf183
C14orf21
C14orf28
C14orf37
C14orf43
C14orf45
C14orf49
C14orf50
C14orf73
C14orf79
C14orf80
C14orf93
C15orf17
C15orf2
C15orf24
C15orf26
C15orf27
C15orf29
C15orf32
C15orf33
C15orf38
C15orf39
C15orf40
C15orf41
C15orf43
C15orf44
C15orf52
C15orf53
C15orf54
C15orf56
C15orf57
C15orf59
C15orf60
C15orf61
C15orf62
C16orf11
C16orf13
C16orf3
C16orf38
C16orf42
C16orf45
C16orf46
C16orf48
C16orf5
C16orf54
C16orf55
C16orf57
C16orf58
C16orf59
C16orf61
C16orf62
C16orf63
C16orf65
C16orf68
C16orf7
C16orf70
C16orf71
C16orf72
C16orf73
C16orf78
C16orf79
C16orf80
C16orf87
C16orf88
C16orf89
C16orf92
C16orf93
C17orf101
C17orf102
C17orf105
C17orf107
C17orf108
C17orf28
C17orf37
C17orf39
C17orf42
C17orf46
C17orf47
C17orf48
C17orf49
C17orf50
C17orf51
C17orf53
C17orf55
C17orf56
C17orf57
C17orf58
C17orf59
C17orf61
C17orf62
C17orf63
C17orf64
C17orf65
C17orf66
C17orf67
C17orf72
C17orf74
C17orf75
C17orf76
C17orf78
C17orf80
C17orf82
C17orf85
C17orf87
C17orf89
C17orf90
C17orf95
C17orf96
C17orf97
C17orf98
C17orf99
C18orf1
C18orf10
C18orf21
C18orf22
C18orf25
C18orf26
C18orf30
C18orf32
C18orf34
C18orf45
C18orf54
C18orf55
C18orf56
C18orf58
C18orf62
C18orf8
C19orf10
C19orf12
C19orf18
C19orf20
C19orf21
C19orf22
C19orf25
C19orf28
C19orf29
C19orf34
C19orf35
C19orf36
C19orf39
C19orf41
C19orf42
C19orf43
C19orf44
C19orf45
C19orf46
C19orf47
C19orf48
C19orf50
C19orf51
C19orf52
C19orf53
C19orf55
C19orf56
C19orf57
C19orf6
C19orf60
C19orf63
C19orf66
C19orf69
C19orf71
C19orf73
C19orf75
C19orf77
C1D
C1GALT1
C1GALT1C1
C1GalTA
C1QA
C1QB
C1QBP
C1QC
C1QL1
C1QL3
C1QL4
C1QTNF1
C1QTNF2
C1QTNF3
C1QTNF4
C1QTNF5
C1QTNF6
C1QTNF7
C1QTNF8
C1QTNF9
C1QTNF9B
C1R
C1RL
C1S
C1d
C1galt1
C1galt1c1
C1orf100
C1orf101
C1orf103
C1orf104
C1orf105
C1orf106
C1orf109
C1orf110
C1orf111
C1orf112
C1orf114
C1orf115
C1orf122
C1orf123
C1orf124
C1orf125
C1orf128
C1orf129
C1orf130
C1orf131
C1orf135
C1orf14
C1orf141
C1orf144
C1orf146
C1orf150
C1orf151
C1orf156
C1orf158
C1orf159
C1orf161
C1orf162
C1orf163
C1orf168
C1orf172
C1orf173
C1orf174
C1orf175
C1orf177
C1orf182
C1orf183
C1orf185
C1orf186
C1orf187
C1orf189
C1orf190
C1orf192
C1orf194
C1orf198
C1orf201
C1orf21
C1orf210
C1orf213
C1orf215
C1orf216
C1orf223
C1orf226
C1orf227
C1orf228
C1orf229
C1orf230
C1orf26
C1orf31
C1orf43
C1orf49
C1orf50
C1orf51
C1orf52
C1orf53
C1orf54
C1orf55
C1orf56
C1orf57
C1orf59
C1orf61
C1orf62
C1orf63
C1orf64
C1orf65
C1orf66
C1orf69
C1orf70
C1orf74
C1orf77
C1orf83
C1orf84
C1orf85
C1orf86
C1orf87
C1orf88
C1orf89
C1orf9
C1orf91
C1orf92
C1orf93
C1orf94
C1orf95
C1orf96
C1qa
C1qb
C1qbp
C1qc
C1ql1
C1ql2
C1ql3
C1ql4
C1qtnf1
C1qtnf2
C1qtnf3
C1qtnf4
C1qtnf5
C1qtnf6
C1qtnf7
C1qtnf9
C1ra
C1rb
C1rl
C1s
C1sa
C1sb
C2
C20orf103
C20orf106
C20orf107
C20orf108
C20orf11
C20orf111
C20orf112
C20orf117
C20orf118
C20orf12
C20orf123
C20orf132
C20orf134
C20orf135
C20orf141
C20orf144
C20orf151
C20orf152
C20orf160
C20orf165
C20orf166
C20orf173
C20orf177
C20orf194
C20orf195
C20orf196
C20orf197
C20orf201
C20orf202
C20orf24
C20orf26
C20orf29
C20orf30
C20orf4
C20orf43
C20orf46
C20orf54
C20orf66
C20orf7
C20orf72
C20orf78
C20orf79
C20orf85
C20orf94
C20orf96
C21orf2
C21orf33
C21orf56
C21orf57
C21orf58
C21orf59
C21orf62
C21orf63
C21orf70
C21orf77
C22orf13
C22orf15
C22orf23
C22orf24
C22orf25
C22orf26
C22orf28
C22orf29
C22orf30
C22orf31
C22orf32
C22orf36
C22orf39
C22orf40
C22orf41
C22orf42
C22orf43
C22orf9
C2CD2
C2CD2L
C2CD3
C2CD4A
C2CD4B
C2CD4C
C2cd3
C2cd4cC2CD4
C2orf15
C2orf16
C2orf18
C2orf24
C2orf27A
C2orf29
C2orf34
C2orf39
C2orf40
C2orf42
C2orf43
C2orf44
C2orf47
C2orf48
C2orf49
C2orf50
C2orf53
C2orf54
C2orf55
C2orf56
C2orf57
C2orf60
C2orf61
C2orf62
C2orf63
C2orf64
C2orf65
C2orf66
C2orf67
C2orf68
C2orf69
C2orf70
C2orf71
C2orf73
C2orf74
C2orf76
C2orf77
C2orf79
C2orf80
C2orf82
C2orf83
C2orf84
C2orf85
C2orf86
C2orf88
C2orf89
C3
C3AR1
C3G
C3ar1
C3orf1
C3orf10
C3orf14
C3orf17
C3orf19
C3orf20
C3orf21
C3orf22
C3orf23
C3orf24
C3orf25
C3orf26
C3orf31
C3orf32
C3orf34
C3orf36
C3orf37
C3orf38
C3orf43
C3orf45
C3orf54
C3orf55
C3orf58
C3orf59
C3orf62
C3orf63
C3orf67
C3orf70
C3orf71
C3orf72
C3orf75
C3orf77
C4
C4A
C4B
C4BPA
C4BPB
C4b
C4bpa
C4orf14
C4orf17
C4orf19
C4orf21
C4orf22
C4orf26
C4orf27
C4orf29
C4orf3
C4orf31
C4orf32
C4orf33
C4orf34
C4orf36
C4orf37
C4orf39
C4orf40
C4orf41
C4orf42
C4orf43
C4orf44
C4orf46
C4orf47
C4orf48
C4orf49
C4orf50
C4orf51
C4orf6
C5
C5AR1
C5ar1
C5orf13
C5orf22
C5orf23
C5orf24
C5orf25
C5orf28
C5orf30
C5orf32
C5orf33
C5orf34
C5orf36
C5orf37
C5orf38
C5orf4
C5orf40
C5orf41
C5orf43
C5orf44
C5orf45
C5orf46
C5orf47
C5orf48
C5orf49
C5orf51
C5orf52
C5orf54
C5orf55
C5orf56
C5orf58
C5orf60
C6
C6.1al
C6orf1
C6orf10
C6orf100
C6orf103
C6orf105
C6orf106
C6orf114
C6orf115
C6orf118
C6orf120
C6orf125
C6orf126
C6orf127
C6orf129
C6orf130
C6orf134
C6orf136
C6orf138
C6orf141
C6orf142
C6orf145
C6orf146
C6orf15
C6orf150
C6orf153
C6orf154
C6orf162
C6orf163
C6orf165
C6orf167
C6orf168
C6orf170
C6orf174
C6orf186
C6orf191
C6orf192
C6orf195
C6orf201
C6orf203
C6orf204
C6orf211
C6orf222
C6orf223
C6orf225
C6orf226
C6orf26
C6orf27
C6orf35
C6orf47
C6orf52
C6orf57
C6orf58
C6orf62
C6orf64
C6orf70
C6orf72
C6orf81
C6orf89
C6orf94
C6orf97
C6orf99
C7
C7orf10
C7orf20
C7orf23
C7orf25
C7orf26
C7orf27
C7orf28A
C7orf29
C7orf30
C7orf31
C7orf33
C7orf34
C7orf36
C7orf38
C7orf41
C7orf42
C7orf43
C7orf44
C7orf45
C7orf46
C7orf47
C7orf50
C7orf51
C7orf52
C7orf53
C7orf55
C7orf57
C7orf58
C7orf59
C7orf60
C7orf61
C7orf62
C7orf63
C7orf64
C7orf65
C7orf66
C7orf69
C7orf71
C7orf72
C8A
C8B
C8G
C8a
C8b
C8g
C8orf17
C8orf22
C8orf31
C8orf33
C8orf34
C8orf37
C8orf38
C8orf4
C8orf40
C8orf41
C8orf42
C8orf44
C8orf45
C8orf46
C8orf47
C8orf48
C8orf55
C8orf58
C8orf59
C8orf73
C8orf74
C8orf76
C8orf79
C8orf80
C8orf82
C8orf83
C8orf86
C9
C9orf100
C9orf103
C9orf106
C9orf114
C9orf116
C9orf117
C9orf119
C9orf123
C9orf125
C9orf128
C9orf129
C9orf131
C9orf135
C9orf139
C9orf140
C9orf142
C9orf144B
C9orf150
C9orf152
C9orf153
C9orf156
C9orf16
C9orf163
C9orf167
C9orf169
C9orf170
C9orf171
C9orf172
C9orf173
C9orf21
C9orf23
C9orf24
C9orf25
C9orf30
C9orf37
C9orf4
C9orf40
C9orf41
C9orf43
C9orf46
C9orf47
C9orf5
C9orf50
C9orf57
C9orf6
C9orf64
C9orf66
C9orf7
C9orf71
C9orf72
C9orf75
C9orf78
C9orf79
C9orf82
C9orf84
C9orf85
C9orf89
C9orf9
C9orf91
C9orf93
C9orf94
C9orf98
CA1
CA10
CA11
CA12
CA13
CA14
CA2
CA3
CA4
CA5A
CA5B
CA6
CA7
CA8
CA9
CAB-M9
CAB1R
CAB2R
CAB39
CAB39L
CAB5
CABC1
CABIN1
CABLES1
CABLES2
CABP1
CABP2
CABP4
CABP5
CABP7
CABYR
CAC2
CAC3
CACHD1
CACNA1A
CACNA1B
CACNA1C
CACNA1D
CACNA1E
CACNA1F
CACNA1G
CACNA1H
CACNA1I
CACNA1S
CACNA2D1
CACNA2D2
CACNA2D3
CACNA2D4
CACNB1
CACNB2
CACNB3
CACNB4
CACNG1
CACNG2
CACNG3
CACNG4
CACNG5
CACNG6
CACNG7
CACNG8
CACYBP
CAD
CAD1
CAD2
CAD3
CAD4
CAD5
CAD6
CAD7
CAD8
CAD8A
CAD8B
CAD8C
CAD8D
CAD9
CADM1
CADM2
CADM3
CADM4
CADPS
CADPS2
CAF
CAF1
CAF1-1
CAF1-10
CAF1-11
CAF1-2
CAF1-3
CAF1-4
CAF1-5
CAF1-6
CAF1-7
CAF1-8
CAF1-9
CAF120
CAF130
CAF16
CAF17
CAF2
CAF20
CAF4
CAF40
CAGE1
CAH1
CAH2
CAJ1
CAK1
CAL
CAL1
CALB1
CALB2
CALCA
CALCB
CALCOCO1
CALCOCO2
CALCR
CALCRL
CALD1
CALHM1
CALHM2
CALHM3
CALM
CALM1
CALM2
CALML3
CALML4
CALML5
CALML6
CALN1
CALR
CALR3
CALS1
CALS10
CALS11
CALS12
CALS5
CALS7
CALU
CALY
CAM
CAM1
CAM1-1
CAM2
CAM3
CAM6
CAM7
CAMK1
CAMK1D
CAMK1G
CAMK2A
CAMK2B
CAMK2D
CAMK2G
CAMK2N1
CAMK2N2
CAMK4
CAMKK1
CAMKK2
CAMKV
CAMLG
CAMP
CAMS1
CAMSAP1
CAMSAP1L1
CAMTA1
CAMTA2
CAN1
CAND1
CAND2
CANT1
CANX
CAO
CAP1
CAP18
CAP2
CAPG
CAPN1
CAPN10
CAPN11
CAPN12
CAPN13
CAPN14
CAPN2
CAPN3
CAPN5
CAPN6
CAPN7
CAPN9
CAPNS1
CAPNS2
CAPRIN1
CAPRIN2
CAPS
CAPS2
CAPSL
CAPZA1
CAPZA2
CAPZA3
CAPZB
CAR1
CAR2
CARD10
CARD11
CARD14
CARD16
CARD17
CARD18
CARD6
CARD8
CARD9
CARHSP1
CARKD
CARM1
CARM1A
CARM1B
CARS
CARS2
CARTPT
CAS
CAS1
CASC1
CASC3
CASC4
CASC5
CASD1
CASK
CASKIN1
CASKIN2
CASP
CASP1
CASP10
CASP13
CASP14
CASP2
CASP3
CASP4
CASP5
CASP6
CASP7
CASP8
CASP8AP2
CASP9
CASQ1
CASQ2
CASR
CASS4
CAST
CASZ1
CAT
CAT1
CAT2
CAT3
CAT5
CAT8
CATA
CATB
CATHL1
CATHL1A
CATHL2
CATHL3
CATHL4
CATHL5
CATHL6
CATHL7
CATSPER1
CATSPER2
CATSPER3
CATSPER4
CATSPERB
CATSPERG
CAV1
CAV2
CAV3
CAX1
CAX1a
CAX1b
CAX1c
CAX2
CAX3
CAX4
CAX5
CBARA1
CBC1
CBC2
CBF1
CBF2
CBF3B
CBF5
CBFA2T2
CBFA2T3
CBFB
CBG04460
CBG13882
CBK1
CBL
CBL1
CBL10
CBL2
CBL3
CBL4
CBL5
CBL6
CBL7
CBL8
CBL9
CBLB
CBLC
CBLL1
CBLN1
CBLN2
CBLN3
CBLN4
CBP1
CBP2
CBP20
CBP3
CBP4
CBP6
CBR1
CBR2
CBR3
CBR4
CBS
CBS1
CBS2
CBT1
CBWD1
CBWD2
CBWD3
CBWD6
CBWD7
CBX1
CBX2
CBX3
CBX4
CBX5
CBX6
CBX7
CBX8
CBY1
CBY3
CC-1
CC-RAS
CC2D1A
CC2D1B
CC2D2A
CC2D2B
CCA1
CCAR1
CCBE1
CCBL1
CCBL2
CCBP2
CCC1
CCC2
CCD1
CCD4
CCD8
CCDC101
CCDC102A
CCDC102B
CCDC103
CCDC104
CCDC105
CCDC106
CCDC107
CCDC108
CCDC109A
CCDC109B
CCDC11
CCDC110
CCDC111
CCDC112
CCDC113
CCDC114
CCDC115
CCDC116
CCDC117
CCDC12
CCDC120
CCDC121
CCDC122
CCDC123
CCDC124
CCDC125
CCDC126
CCDC127
CCDC129
CCDC13
CCDC130
CCDC132
CCDC134
CCDC135
CCDC136
CCDC137
CCDC138
CCDC140
CCDC141
CCDC142
CCDC144A
CCDC144B
CCDC144NL
CCDC146
CCDC147
CCDC149
CCDC15
CCDC150
CCDC151
CCDC152
CCDC153
CCDC155
CCDC157
CCDC158
CCDC17
CCDC18
CCDC19
CCDC21
CCDC22
CCDC23
CCDC24
CCDC25
CCDC27
CCDC28A
CCDC28B
CCDC3
CCDC30
CCDC33
CCDC34
CCDC36
CCDC37
CCDC38
CCDC39
CCDC40
CCDC41
CCDC42
CCDC43
CCDC45
CCDC46
CCDC47
CCDC48
CCDC49
CCDC50
CCDC51
CCDC52
CCDC53
CCDC54
CCDC55
CCDC56
CCDC57
CCDC58
CCDC59
CCDC60
CCDC61
CCDC62
CCDC63
CCDC64
CCDC64B
CCDC65
CCDC66
CCDC67
CCDC68
CCDC69
CCDC7
CCDC70
CCDC71
CCDC72
CCDC73
CCDC74A
CCDC74B
CCDC75
CCDC76
CCDC77
CCDC78
CCDC8
CCDC80
CCDC81
CCDC82
CCDC83
CCDC84
CCDC85B
CCDC85C
CCDC86
CCDC87
CCDC88A
CCDC88B
CCDC88C
CCDC89
CCDC9
CCDC90A
CCDC90B
CCDC91
CCDC92
CCDC93
CCDC94
CCDC96
CCDC97
CCDC99
CCE1
CCH1
CCHCR1
CCIN
CCK
CCKAR
CCKBR
CCL1
CCL11
CCL13
CCL14
CCL15
CCL16
CCL17
CCL18
CCL19
CCL2
CCL20
CCL21
CCL22
CCL23
CCL24
CCL25
CCL26
CCL27
CCL28
CCL3
CCL3L1
CCL4
CCL4L1
CCL5
CCL7
CCL8
CCM1
CCM2
CCMA
CCMB
CCMC
CCMFC
CCMFN1
CCMFN2
CCNA1
CCNA2
CCNB1
CCNB1IP1
CCNB2
CCNB3
CCNC
CCND1
CCND2
CCND3
CCNDBP1
CCNE1
CCNE2
CCNF
CCNG1
CCNG2
CCNH
CCNI
CCNI2
CCNJ
CCNJL
CCNK
CCNL1
CCNL2
CCNO
CCNT1
CCNT2
CCNY
CCNYL1
CCOAOMT1
CCOAOMT2
CCP1
CCP2
CCPG1
CCR1
CCR10
CCR2
CCR3
CCR4
CCR4-1
CCR4-2
CCR4-3
CCR4-4
CCR4-5
CCR4-6
CCR5
CCR6
CCR7
CCR8
CCR9
CCRL1
CCRL2
CCRN4L
CCS
CCS1
CCSMST1
CCT1
CCT2
CCT3
CCT4
CCT5
CCT6
CCT6A
CCT6B
CCT7
CCT8
CCT8L2
CCW12
CCW14
CCX3
CCX4
CCZ1
CD
CD101
CD109
CD14
CD151
CD160
CD163
CD163L1
CD164
CD164L2
CD177
CD180
CD19
CD1A
CD1B
CD1C
CD1D
CD1E
CD2
CD200
CD200R1
CD200R1A
CD200R1B
CD200R1L
CD207
CD209
CD209L2
CD22
CD226
CD24
CD244
CD247
CD248
CD27
CD274
CD276
CD28
CD2AP
CD2BP2
CD300A
CD300C
CD300E
CD300LB
CD300LD
CD302
CD320
CD33
CD34
CD36
CD37
CD38
CD3D
CD3E
CD3EAP
CD3G
CD4
CD40
CD40LG
CD44
CD46
CD47
CD48
CD5
CD52
CD53
CD55
CD58
CD59
CD5L
CD6
CD63
CD68
CD69
CD7
CD70
CD72
CD74
CD79A
CD79B
CD80
CD81
CD82
CD83
CD84
CD86
CD8A
CD8B
CD9
CD93
CD96
CD97
CD99
CD99L2
CDA
CDA1
CDA2
CDADC1
CDAN1
CDC1
CDC10
CDC11
CDC12
CDC123
CDC13
CDC14
CDC14A
CDC14B
CDC15
CDC16
CDC2
CDC20
CDC23
CDC24
CDC25
CDC25A
CDC25B
CDC25C
CDC26
CDC27
CDC28
CDC3
CDC31
CDC34
CDC37
CDC37L1
CDC4
CDC40
CDC42
CDC42BPA
CDC42BPB
CDC42BPG
CDC42EP1
CDC42EP2
CDC42EP3
CDC42EP4
CDC42EP5
CDC42SE1
CDC42SE2
CDC45
CDC45L
CDC47
CDC48
CDC48A
CDC48B
CDC48C
CDC48D
CDC48E
CDC5
CDC50
CDC53
CDC54
CDC55
CDC5L
CDC6
CDC60
CDC7
CDC7-1
CDC7-2
CDC73
CDC8
CDC9
CDCA2
CDCA3
CDCA4
CDCA5
CDCA7
CDCA7L
CDCA8
CDCP1
CDCP2
CDD1
CDGAP
CDH1
CDH10
CDH11
CDH12
CDH13
CDH15
CDH16
CDH17
CDH18
CDH19
CDH2
CDH20
CDH22
CDH23
CDH24
CDH26
CDH29
CDH3
CDH4
CDH5
CDH6
CDH7
CDH8
CDH9
CDHR3
CDIPT
CDK10
CDK11A
CDK11B
CDK12
CDK13
CDK14
CDK15
CDK16
CDK17
CDK18
CDK19
CDK2
CDK20
CDK2AP1
CDK2AP2
CDK3
CDK4
CDK5
CDK5R1
CDK5R2
CDK5RAP1
CDK5RAP2
CDK5RAP3
CDK6
CDK7
CDK8
CDK9
CDKA-1
CDKA-2
CDKAL1
CDKB1-1
CDKB1-2
CDKB2-1
CDKB2-2
CDKC-1
CDKC-2
CDKD-1
CDKD-2
CDKD-3
CDKE-1
CDKF-1
CDKF-2
CDKF-3
CDKF-4
CDKG-1
CDKG-2
CDKL1
CDKL2
CDKL3
CDKL4
CDKL5
CDKN1A
CDKN1B
CDKN1C
CDKN2A
CDKN2AIP
CDKN2AIPNL
CDKN2B
CDKN2C
CDKN2D
CDKN3
CDNF
CDO1
CDON
CDR1
CDR2
CDR2L
CDRT1
CDRT15
CDRT4
CDS1
CDS2
CDSN
CDT1
CDV3
CDX1
CDX2
CDX4
CDY1
CDY2A
CDYL
CDYL2
CDase
CEACAM1
CEACAM16
CEACAM19
CEACAM20
CEACAM21
CEACAM3
CEACAM4
CEACAM5
CEACAM6
CEACAM7
CEACAM8
CEBIP
CEBPA
CEBPB
CEBPD
CEBPE
CEBPG
CEBPZ
CECA
CECB1
CECD
CECR1
CECR2
CECR5
CECR6
CEF1
CEG1
CEL
CEL1
CEL2
CEL3
CEL5
CELA1
CELA2A
CELA2B
CELA3A
CELA3B
CELSR1
CELSR2
CELSR3
CEMP1
CEN
CEND1
CENPA
CENPB
CENPE
CENPF
CENPH
CENPI
CENPJ
CENPK
CENPL
CENPM
CENPN
CENPO
CENPP
CENPQ
CENPR
CENPT
CENPV
CENPW
CEP110
CEP120
CEP135
CEP152
CEP164
CEP170
CEP250
CEP290
CEP350
CEP55
CEP57
CEP57R
CEP63
CEP68
CEP70
CEP72
CEP76
CEP78
CEP97
CEPT1
CER1
CERCAM
CERK
CERKL
CES1
CES2
CES3
CES7
CES8
CESA1
CESA10
CESA2
CESA3
CESA4
CESA5
CESA6
CESA7
CESA8
CESA9
CET1
CETN1
CETN2
CETN3
CETP
CFB
CFC1
CFD
CFD1
CFDP1
CFDP2
CFH
CFHR1
CFHR2
CFHR3
CFHR4
CFHR5
CFI
CFL1
CFL2
CFLAR
CFP
CFT1
CFT2
CFTR
CG10
CG30
CGA
CGB
CGB1
CGGBP1
CGI121
CGN
CGN1
CGNL1
CGR1
CGREF1
CGRRF1
CGS1
CH1
CH2
CH25H
CHA1
CHA4
CHAC1
CHAC2
CHAD
CHADL
CHAF1A
CHAF1B
CHAT
CHC1
CHCHD1
CHCHD10
CHCHD2
CHCHD3
CHCHD4
CHCHD5
CHCHD6
CHCHD7
CHCHD8
CHD1
CHD1L
CHD2
CHD3
CHD4
CHD5
CHD6
CHD7
CHD9
CHDH
CHEK1
CHEK2
CHERP
CHFR
CHGA
CHGB
CHHL
CHI
CHI-B
CHI1
CHI2
CHI3L1
CHI3L2
CHIA
CHIB1
CHIC1
CHIC2
CHID1
CHIP
CHIT1
CHIT1B
CHK1
CHKA
CHKB
CHL1
CHL4
CHLD
CHLG
CHLI
CHLP
CHM
CHML
CHMP1A
CHMP1B
CHMP2A
CHMP2B
CHMP4A
CHMP4B
CHMP4C
CHMP5
CHMP6
CHMP7
CHN1
CHN2
CHNRD
CHO1
CHODL
CHORDC1
CHP
CHP2
CHPF
CHPF2
CHPT1
CHR1
CHRAC1
CHRD
CHRDL1
CHRDL2
CHRFAM7A
CHRM1
CHRM2
CHRM3
CHRM4
CHRM5
CHRNA1
CHRNA10
CHRNA2
CHRNA3
CHRNA4
CHRNA5
CHRNA6
CHRNA7
CHRNA9
CHRNB1
CHRNB2
CHRNB3
CHRNB4
CHRND
CHRNE
CHRNG
CHS
CHS1
CHS2
CHS3
CHS4
CHS5
CHS6
CHS7
CHS8
CHST1
CHST10
CHST11
CHST12
CHST13
CHST14
CHST15
CHST2
CHST3
CHST4
CHST5
CHST6
CHST7
CHST8
CHST9
CHSY1
CHSY3
CHT2
CHT3
CHTF18
CHTF8
CHUK
CHUP1
CHURC1
CHX13
CHY1
CHYM1
CHYM2
CHZ1
CI
CIA1
CIA2
CIAO1
CIAPIN1
CIB1
CIB2
CIB3
CIB4
CIC
CIC1
CID2
CIDEA
CIDEB
CIDEC
CIGR1
CIGR2
CII
CIII
CIITA
CIK1
CILP
CILP2
CIMS
CIN1
CIN2
CIN3
CIN4
CIN5
CIN7
CIN8
CINP
CIP1
CIP8
CIPK1
CIPK10
CIPK11
CIPK12
CIPK13
CIPK14
CIPK15
CIPK16
CIPK17
CIPK18
CIPK19
CIPK2
CIPK20
CIPK21
CIPK23
CIPK24
CIPK25
CIPK26
CIPK27
CIPK29
CIPK3
CIPK30
CIPK31
CIPK32
CIPK33
CIPK4
CIPK5
CIPK6
CIPK7
CIPK8
CIPK9
CIR1
CIRBP
CIRH1A
CIS1
CIS3
CISD1
CISD2
CISD3
CISH
CISZOG1
CIT
CIT1
CIT2
CIT3
CITED1
CITED2
CITED4
CIZ1
CK1
CKA1
CKA2
CKAP2
CKAP2L
CKAP4
CKAP5
CKB
CKB1
CKB2
CKB3
CKI1
CKLF
CKM
CKMT1
CKMT1A
CKMT2
CKS1
CKS1B
CKS2
CKX1
CKX2
CKX3
CKX4
CKX5
CKX7
CL43
CL46
CLA1
CLA4
CLASP1
CLASP2
CLB1
CLB2
CLB3
CLB4
CLB5
CLB6
CLC
CLC-A
CLC-B
CLC-C
CLC-D
CLC-E
CLC-F
CLC1
CLCA1
CLCA2
CLCA4
CLCC1
CLCF1
CLCN1
CLCN2
CLCN3
CLCN4
CLCN5
CLCN6
CLCN7
CLCNKA
CLCNKB
CLDN1
CLDN10
CLDN11
CLDN12
CLDN14
CLDN15
CLDN16
CLDN17
CLDN18
CLDN19
CLDN2
CLDN20
CLDN22
CLDN23
CLDN3
CLDN4
CLDN5
CLDN6
CLDN7
CLDN8
CLDN9
CLDND1
CLDND2
CLEC10A
CLEC11A
CLEC12A
CLEC12B
CLEC14A
CLEC16A
CLEC18A
CLEC18B
CLEC18C
CLEC1A
CLEC1B
CLEC2A
CLEC2B
CLEC2D
CLEC2L
CLEC3A
CLEC3B
CLEC4A
CLEC4C
CLEC4D
CLEC4E
CLEC4F
CLEC4G
CLEC4M
CLEC5A
CLEC6A
CLEC7A
CLEC9A
CLECL1
CLF
CLF1
CLG1
CLGN
CLH1
CLH2
CLIC1
CLIC2
CLIC3
CLIC4
CLIC5
CLIC6
CLINT1
CLIP-190
CLIP1
CLIP2
CLIP3
CLIP4
CLK1
CLK2
CLK3
CLK4
CLLD6
CLLU1OS
CLMN
CLN1
CLN2
CLN3
CLN5
CLN6
CLN8
CLNK
CLNS1A
CLOCK
CLP1
CLPB
CLPH
CLPP
CLPP2
CLPP3
CLPP4
CLPP5
CLPP6
CLPR1
CLPR2
CLPR3
CLPR4
CLPS
CLPTM1
CLPTM1L
CLPX
CLRN1
CLRN2
CLRN3
CLSPN
CLSTN1
CLSTN2
CLSTN3
CLTA
CLTB
CLTC
CLTCL1
CLU
CLUAP1
CLUL1
CLV1
CLV3
CLVS1
CLVS2
CLYBL
CM-LOX1
CM-LOX2
CMA1
CMAH
CMAS
CMBL
CMC1
CMD1
CMIP
CMK1
CMK2
CMKLR1
CML1
CML10
CML11
CML12
CML13
CML14
CML15
CML16
CML17
CML18
CML19
CML2
CML20
CML21
CML22
CML23
CML24
CML25
CML26
CML27
CML28
CML29
CML3
CML30
CML31
CML32
CML33
CML34
CML35
CML36
CML37
CML38
CML39
CML4
CML40
CML41
CML42
CML43
CML44
CML45
CML46
CML47
CML48
CML49
CML5
CML50
CML6
CML7
CML8
CML9
CMPK1
CMPK2
CMS1
CMT1
CMT3
CMTA2
CMTA3
CMTA4
CMTA5
CMTM1
CMTM2
CMTM3
CMTM4
CMTM5
CMTM6
CMTM7
CMTM8
CMYA5
CNA1
CNA2
CNB1
CNBD1
CNBP
CNDP1
CNDP2
CNE1
CNFN
CNGA1
CNGA2
CNGA3
CNGB1
CNGB3
CNGC1
CNGC10
CNGC11
CNGC12
CNGC13
CNGC14
CNGC15
CNGC16
CNGC17
CNGC18
CNGC19
CNGC2
CNGC20
CNGC3
CNGC4
CNGC5
CNGC6
CNGC8
CNGC9
CNIH
CNIH2
CNIH3
CNIH4
CNJC
CNKSR1
CNKSR2
CNKSR3
CNM67
CNN1
CNN2
CNN3
CNNM1
CNNM2
CNNM3
CNNM4
CNO
CNOT1
CNOT10
CNOT2
CNOT3
CNOT4
CNOT6
CNOT6L
CNOT7
CNOT8
CNP
CNPY1
CNPY2
CNPY3
CNPY4
CNR1
CNR2
CNRIP1
CNS1
CNST
CNTD1
CNTF
CNTFR
CNTLN
CNTN1
CNTN2
CNTN3
CNTN4
CNTN5
CNTN6
CNTNAP1
CNTNAP2
CNTNAP3
CNTNAP3B
CNTNAP4
CNTNAP5
CNTROB
CNX1
CNX2
CNX3
CO
COA1
COA2
COAA
COAD
COASY
COB
COBL
COBL1
COBL10
COBL11
COBL2
COBL4
COBL5
COBL6
COBL7
COBL8
COBL9
COBLL1
COBRA1
COCH
COF1
COG1
COG2
COG3
COG4
COG5
COG6
COG7
COG8
COI
COI1
COII
COIII
COIL
COL1
COL10
COL10A1
COL11
COL11A1
COL11A2
COL12
COL12A1
COL13
COL13A1
COL14
COL14A1
COL15
COL15A1
COL16
COL16A1
COL17A1
COL18A1
COL19A1
COL1A1
COL1A2
COL2
COL20A1
COL21A1
COL22A1
COL23A1
COL24A1
COL25A1
COL27A1
COL28A1
COL29A1
COL2A1
COL3
COL3A1
COL4A1
COL4A2
COL4A3
COL4A3BP
COL4A4
COL4A5
COL4A6
COL5
COL5A1
COL5A2
COL5A3
COL6
COL6A1
COL6A2
COL6A3
COL6A6
COL7
COL7A1
COL8
COL8A1
COL8A2
COL9
COL9A1
COL9A2
COL9A3
COLEC10
COLEC11
COLEC12
COLQ
COMMD1
COMMD10
COMMD2
COMMD3
COMMD4
COMMD5
COMMD6
COMMD7
COMMD8
COMMD9
COMP
COMT
COMTD1
COP1
COP10
COPA
COPB1
COPB2
COPE
COPE1
COPG
COPG2
COPR5
COPS2
COPS3
COPS4
COPS5
COPS6
COPS7A
COPS7B
COPS8
COPT1
COPZ1
COPZ2
COQ1
COQ10
COQ10A
COQ10B
COQ2
COQ3
COQ4
COQ5
COQ6
COQ7
COQ9
COR1
COR4
COR47
COR6
CORIN
CORO1A
CORO1B
CORO1C
CORO2A
CORO2B
CORO7
CORT
COS1
COS10
COS111
COS12
COS2
COS4
COS5
COS6
COS7
COS8
COS9
COT1
COTL1
COX1
COX1/2
COX10
COX11
COX12
COX13
COX14
COX15
COX16
COX17
COX18
COX19
COX2
COX20
COX23
COX3
COX3A
COX4
COX4I1
COX4I2
COX4NB
COX5A
COX5B
COX5C
COX6
COX6A1
COX6A2
COX6B1
COX6B2
COX6C
COX7
COX7A1
COX7A2
COX7A2L
COX7B
COX7B2
COX7C
COX8
COX8A
COX8B
COX8C
COX9
COY1
CP
CP1
CPA
CPA1
CPA2
CPA3
CPA4
CPA5
CPA6
CPAMD8
CPB1
CPB2
CPC
CPD
CPD1
CPE
CPEB1
CPEB2
CPEB3
CPEB4
CPH1
CPI1
CPI17
CPK1
CPK10
CPK11
CPK12
CPK13
CPK14
CPK15
CPK16
CPK17
CPK18
CPK19
CPK2
CPK20
CPK21
CPK22
CPK23
CPK24
CPK25
CPK26
CPK27
CPK28
CPK29
CPK3
CPK30
CPK31
CPK32
CPK33
CPK34
CPK4
CPK5
CPK6
CPK7
CPK8
CPK9
CPL1
CPL2
CPL3
CPL4
CPLX1
CPLX2
CPLX3
CPLX4
CPM
CPN1
CPN10
CPN2
CPN21
CPN60
CPN60I
CPN60II
CPNE1
CPNE2
CPNE3
CPNE4
CPNE5
CPNE6
CPNE7
CPNE8
CPO
CPOX
CPPED1
CPR1
CPR2
CPR3
CPR4
CPR5
CPR6
CPR7
CPR8
CPRD49
CPS1
CPS2
CPS4
CPSF1
CPSF100
CPSF160
CPSF2
CPSF3
CPSF30
CPSF3L
CPSF4
CPSF4L
CPSF6
CPSF7
CPSF73-I
CPSF73-II
CPT1
CPT1A
CPT1B
CPT1C
CPT2
CPVL
CPX
CPXCR1
CPXM1
CPXM2
CPZ
CR1
CR1L
CR2
CR4
CRA1
CRABP1
CRABP2
CRADD
CRAT
CRB
CRB1
CRB2
CRB3
CRBN
CRC
CRC1
CRCP
CRCT1
CRD1
CREB1
CREB3
CREB3L1
CREB3L2
CREB3L3
CREB3L4
CREB5
CREBBP
CREBL2
CREBZF
CREG1
CREG2
CRELD1
CRELD2
CREM
CRF1
CRF2
CRF3
CRF4
CRF5
CRF6
CRH
CRH1
CRHBP
CRHR1
CRHR2
CRIM1
CRIP1
CRIP2
CRIP3
CRIPAK
CRIPT
CRISP1
CRISP2
CRISP3
CRISPLD1
CRISPLD2
CRK
CRK1
CRK10
CRK11
CRK12
CRK13
CRK15
CRK16
CRK17
CRK19
CRK2
CRK20
CRK21
CRK22
CRK23
CRK25
CRK26
CRK27
CRK28
CRK29
CRK3
CRK30
CRK31
CRK32
CRK33
CRK36
CRK37
CRK38
CRK39
CRK4
CRK40
CRK41
CRK43
CRK5
CRK6
CRK7
CRK9
CRKL
CRLF1
CRLF2
CRLF3
CRLS1
CRM1
CRMA
CRMB
CRMB1
CRMP1
CRN1
CRNKL1
CRNN
CROCC
CROT
CRP
CRR1
CRR2
CRR21
CRR4
CRRSP10
CRRSP11
CRRSP12
CRRSP13
CRRSP15
CRRSP17
CRRSP18
CRRSP2
CRRSP22
CRRSP26
CRRSP29
CRRSP3
CRRSP30
CRRSP31
CRRSP34
CRRSP35
CRRSP38
CRRSP39
CRRSP4
CRRSP40
CRRSP42
CRRSP5
CRRSP55
CRRSP56
CRRSP57
CRRSP58
CRRSP59
CRRSP6
CRRSP60
CRRSP61
CRRSP7
CRRSP8
CRRSP9
CRS1
CRS2
CRS2A
CRS2B
CRS5
CRSP1
CRSP2
CRSP3
CRT1
CRT10
CRT2
CRT3
CRTAC1
CRTAM
CRTAP
CRTC1
CRTC2
CRTC3
CRTF
CRTISO
CRX
CRY1
CRY2
CRYAA
CRYAB
CRYBA1
CRYBA2
CRYBA4
CRYBB1
CRYBB2
CRYBB3
CRYBG3
CRYD
CRYGA
CRYGB
CRYGC
CRYGD
CRYGN
CRYGS
CRYL1
CRYM
CRYZ
CRYZL1
CRZ
CRZ1
CS
CSA
CSAD
CSAG1
CSAG2
CSDA
CSDC2
CSDE1
CSE1
CSE1L
CSE2
CSE4
CSF1
CSF1R
CSF2
CSF2RA
CSF2RB
CSF3
CSF3R
CSFL8
CSG2
CSGALNACT1
CSGALNACT2
CSH1
CSHL1
CSI1
CSI2
CSK
CSL4
CSLA1
CSLA10
CSLA11
CSLA15
CSLA2
CSLA3
CSLA4
CSLA5
CSLA6
CSLA7
CSLA9
CSLB1
CSLB2
CSLB3
CSLB4
CSLB5
CSLB6
CSLC12
CSLC2
CSLC3
CSLC4
CSLC5
CSLC6
CSLC7
CSLC8
CSLC9
CSLD1
CSLD2
CSLD3
CSLD4
CSLD5
CSLD6
CSLE1
CSLE2
CSLE6
CSLF2
CSLF3
CSLF4
CSLF6
CSLF7
CSLF9
CSLG1
CSLG2
CSLG3
CSLH1
CSLH2
CSLH3
CSM1
CSM2
CSM3
CSM4
CSMD1
CSMD2
CSMD3
CSN1
CSN12
CSN1S1
CSN1S2
CSN1S2A
CSN1b
CSN2
CSN3
CSN4
CSN5
CSN5A
CSN5B
CSN6
CSN6A
CSN6B
CSN7
CSN8
CSN9
CSNK1A1
CSNK1A1L
CSNK1B
CSNK1D
CSNK1E
CSNK1G1
CSNK1G2
CSNK1G3
CSNK2A1
CSNK2A2
CSNK2B
CSPG4
CSPG5
CSPP1
CSR
CSR1
CSR2
CSRNP1
CSRNP2
CSRNP3
CSRP1
CSRP2
CSRP2BP
CSRP3
CST1
CST11
CST2
CST20
CST26
CST3
CST4
CST5
CST6
CST7
CST8
CST9
CST9L
CSTA
CSTB
CSTF1
CSTF2
CSTF2T
CSTF3
CSTL1
CSY1
CSY2
CSY3
CSY4
CT45A1
CT45A2
CT45A3
CT45A4
CT45A5
CT47A1
CT47B1
CT62
CTA1
CTAG
CTAG1A
CTAG2
CTAGE1
CTAGE4
CTAGE5
CTAGE6
CTBP1
CTBP2
CTBS
CTC1
CTCF
CTCFL
CTDP1
CTDSP1
CTDSP2
CTDSPL
CTDSPL2
CTF1
CTF13
CTF18
CTF19
CTF2
CTF3
CTF4
CTF8
CTGF
CTH
CTH1
CTHRC1
CTI6
CTIMC
CTK1
CTK2
CTK3
CTL
CTL-1
CTL-2
CTL1
CTL3
CTLA4
CTM1
CTNNA1
CTNNA2
CTNNA3
CTNNAL1
CTNNB1
CTNNBIP1
CTNNBL1
CTNND1
CTNND2
CTNS
CTP1
CTPS
CTPS2
CTR1
CTR2
CTR3
CTR86
CTR9
CTRB1
CTRB2
CTRC
CTRL
CTS1
CTS2
CTSA
CTSB
CTSC
CTSD
CTSE
CTSF
CTSG
CTSH
CTSK
CTSL1
CTSL2
CTSO
CTSS
CTSW
CTSZ
CTT1
CTTN
CTTN1
CTTNBP2
CTTNBP2NL
CTU1
CTU2
CTXN1
CTXN2
CTXN3
CUBN
CUE1
CUE2
CUE3
CUE4
CUE5
CUEDC1
CUEDC2
CUGBP1
CUGBP2
CUL1
CUL2
CUL3
CUL4A
CUL4B
CUL5
CUL7
CUL8
CUL9
CUP1-1
CUP9
CUR1
CUS1
CUT1
CUTA
CUTA1
CUTC
CUTL1
CUX1
CUZD1
CVIAIIM
CVIAIIR
CVP2
CWC15
CWC2
CWC21
CWC22
CWC23
CWC24
CWC25
CWC26
CWC27
CWF19L1
CWH41
CWH43
CWINV1
CWINV2
CWINV3
CWINV4
CWINV5
CWINV6
CWP1
CWP2
CX3CL1
CX3CR1
CXADR
CXCL1
CXCL10
CXCL11
CXCL12
CXCL13
CXCL14
CXCL16
CXCL17
CXCL2
CXCL3
CXCL5
CXCL6
CXCL9
CXCR1
CXCR2
CXCR3
CXCR4
CXCR5
CXCR6
CXCR7
CXIP4
CXXC1
CXXC4
CXXC5
CXorf1
CXorf21
CXorf22
CXorf23
CXorf26
CXorf27
CXorf30
CXorf36
CXorf38
CXorf39
CXorf40A
CXorf40B
CXorf41
CXorf48
CXorf56
CXorf57
CXorf58
CXorf59
CXorf64
CXorf65
CXorf66
CYB2
CYB5
CYB561
CYB561D1
CYB561D2
CYB5A
CYB5B
CYB5D1
CYB5D2
CYB5R1
CYB5R2
CYB5R3
CYB5R4
CYB5RL
CYBA
CYBASC3
CYBB
CYBRD1
CYC
CYC1
CYC2
CYC3
CYC7
CYC8
CYCA1-1
CYCA1-2
CYCA1-3
CYCA1-4
CYCA2-1
CYCA2-2
CYCA2-3
CYCA2-4
CYCA3-1
CYCA3-2
CYCA3-3
CYCA3-4
CYCB1-1
CYCB1-2
CYCB1-3
CYCB1-4
CYCB1-5
CYCB2-1
CYCB2-2
CYCB2-3
CYCB2-4
CYCB3-1
CYCC1-1
CYCC1-2
CYCD1-1
CYCD2-1
CYCD2-2
CYCD3-1
CYCD3-2
CYCD3-3
CYCD4-1
CYCD4-2
CYCD5-1
CYCD5-2
CYCD5-3
CYCD6-1
CYCD7-1
CYCF2-2
CYCH1-1
CYCJ18
CYCK
CYCL1-1
CYCP1-1
CYCP2-1
CYCP3-1
CYCP4-1
CYCS
CYCT
CYCT1-1
CYCT1-3
CYCT1-4
CYCT1-5
CYCT1_2
CYCU1-1
CYCU2-1
CYCU2-2
CYCU3-1
CYCU4-1
CYCU4-2
CYCU4-3
CYFIP1
CYFIP2
CYGB
CYHR1
CYIB
CYIIB
CYIIIA
CYIIIB
CYK2
CYK3
CYLC1
CYLC2
CYLD
CYM
CYM1
CYN
CYP1
CYP10
CYP107B1
CYP112A2
CYP117A2
CYP11A1
CYP11B1
CYP11B2
CYP127A1
CYP133B1
CYP133B2
CYP135A1
CYP135B1
CYP17A1
CYP18-3
CYP18-4
CYP19-1
CYP19-2
CYP19-3
CYP19-4
CYP19A1
CYP19A2
CYP19A3
CYP1A1
CYP1A2
CYP1A4
CYP1A5
CYP1B1
CYP20-1
CYP20-2
CYP20-3
CYP20A1
CYP21
CYP21-3
CYP24A1
CYP26A1
CYP26B1
CYP26C1
CYP27A1
CYP27B1
CYP27C1
CYP2A10
CYP2A11
CYP2A13
CYP2A6
CYP2A7
CYP2B11
CYP2B4
CYP2B5
CYP2B6
CYP2C14
CYP2C16
CYP2C18
CYP2C19
CYP2C2
CYP2C3
CYP2C30
CYP2C41
CYP2C5
CYP2C8
CYP2C9
CYP2D14
CYP2D15
CYP2D25
CYP2D6
CYP2E1
CYP2F1
CYP2H1
CYP2H2
CYP2J1
CYP2J2
CYP2R1
CYP2S1
CYP2U1
CYP2W1
CYP3
CYP37
CYP38
CYP39A1
CYP3A12
CYP3A24
CYP3A29
CYP3A4
CYP3A43
CYP3A5
CYP3A6
CYP3A7
CYP40
CYP46A1
CYP4A11
CYP4A21
CYP4A22
CYP4A5
CYP4A6
CYP4A7
CYP4B1
CYP4F11
CYP4F12
CYP4F2
CYP4F22
CYP4F3
CYP4F8
CYP4V2
CYP4X1
CYP4Z1
CYP51A1
CYP6
CYP705A20
CYP705A5
CYP707A1
CYP707A2
CYP707A3
CYP707A4
CYP707A5
CYP707A6
CYP707A7
CYP708A2
CYP71A12
CYP71A14
CYP71A15
CYP71A16
CYP71A18
CYP71A19
CYP71A20
CYP71A21
CYP71A22
CYP71A23
CYP71A24
CYP71A25
CYP71A26
CYP71B10
CYP71B11
CYP71B12
CYP71B13
CYP71B14
CYP71B15
CYP71B16
CYP71B17
CYP71B19
CYP71B2
CYP71B20
CYP71B21
CYP71B22
CYP71B23
CYP71B24
CYP71B25
CYP71B26
CYP71B28
CYP71B29
CYP71B3
CYP71B31
CYP71B34
CYP71B35
CYP71B36
CYP71B37
CYP71B38
CYP71B4
CYP71B5
CYP71B6
CYP71B7
CYP71B9
CYP724B1
CYP73A5
CYP74A
CYP74A1
CYP74A2
CYP74A3
CYP74A4
CYP75B1
CYP76C1
CYP76C2
CYP76C3
CYP76C4
CYP78A1
CYP78A11
CYP79A1
CYP79A2
CYP79B2
CYP79B3
CYP79F1
CYP79F2
CYP7A1
CYP7B1
CYP8
CYP81D1
CYP81F1
CYP83A1
CYP83B1
CYP84A1
CYP85A1
CYP85A2
CYP86A1
CYP86A2
CYP86B1
CYP87A3
CYP88A1
CYP89A2
CYP8B1
CYP90A1
CYP90B1
CYP90D2
CYP97B3
CYP98A1
CYP98A3
CYP99A2
CYP99A3
CYR1
CYR61
CYS1
CYS2
CYS3
CYS4
CYS5
CYS6
CYS7
CYSEP
CYSLTR1
CYSLTR2
CYT1
CYT2
CYTH1
CYTH2
CYTH3
CYTH4
CYTIP
CYTL1
CYTSA
CYTSB
CYYR1
CYorf15B
Ca-P60A
Ca-alpha1D
Ca1
Ca10
Ca11
Ca12
Ca13
Ca14
Ca15
Ca2
Ca3
Ca4
Ca5a
Ca5b
Ca7
Ca8
Ca9
CaMKII
Cab39l
Cabc1
Cabin1
Cabp1
Cabp2
Cabp4
Cabp5
Cabp7
Cabyr
Cachd1
Cacna1a
Cacna1b
Cacna1c
Cacna1d
Cacna1g
Cacna1h
Cacna1i
Cacna2d1
Cacna2d2
Cacna2d3
Cacna2d4
Cacnb1
Cacnb2
Cacnb3
Cacnb4
Cacng1
Cacng2
Cacng3
Cacng4
Cacng5
Cacng6
Cacng7
Cacng8
Cacybp
Cad86C
Cad87A
Cad89D
Cad96Ca
CadN
CadN2
Cadm1
Cadm2
Cadm3
Cadm4
Cadps
Cadps2
Caf1
Cage1
Caki
Calb1
Calb2
Calca
Calcb
Calcoco1
Calcoco2
Calcr
Calcrl
Cald1
Calhm2
Calm1
Calm4
Calml3
Calml4
Caln1
CalpA
CalpB
CalpC
Calr
Calu
Caly
Cam
Camk1
Camk1d
Camk1g
Camk2a
Camk2b
Camk2d
Camk2g
Camk2n1
Camk2n2
Camk4
Camkk1
Camkk2
Camkv
Camlg
Camp
Camsap1
Camta1
Camta2
CanA-14F
CanA1
CanB
CanB2
Cand1
Cand2
Cant1
Canx
Cap
Cap1
Cap2
Capg
Capn1
Capn10
Capn11
Capn13
Capn2
Capn3
Capn5
Capn6
Capn7
Capn8
Capn9
Capns1
Capns2
Caprin1
Caprin2
Caps
Caps2
Capsl
Capza1
Capza2
Capza3
Capzb
Card10
Card11
Card14
Card9
Carhsp1
Carkd
Carm1
Cars
Cars2
Cartpt
Cas
Casc1
Casc3
Casc4
Casd1
Cask
Caskin1
Caskin2
Casp1
Casp12
Casp14
Casp2
Casp3
Casp4
Casp6
Casp7
Casp8
Casp8ap2
Casq2
Casr
Cass4
Cast
Casz1
Cat
Catsper1
Catsper2
Catsper3
Catsper4
Catsperb
Catsperg
Catsup
Cav1
Cav2
Cav3
Cbara1
Cbfa2t2
Cbfa2t3
Cbfb
Cblb
Cblc
Cbll1
Cbln1
Cbln2
Cbln3
Cbln4
Cbp20
Cbp20-A
Cbp20-B
Cbp53E
Cbp80
Cbr1
Cbr2
Cbr4
Cbs
Cbwd1
Cbx1
Cbx2
Cbx4
Cbx5
Cbx6
Cbx7
Cbx8
Cby1
Cby3
Cc2d1a
Cc2d1b
Cc2d2a
Ccap
CcapR
Ccar1
Ccbe1
Ccbl1
Ccbl2
Ccdc101
Ccdc102a
Ccdc103
Ccdc104
Ccdc105
Ccdc106
Ccdc107
Ccdc108
Ccdc109a
Ccdc109b
Ccdc11
Ccdc110
Ccdc111
Ccdc113
Ccdc114
Ccdc115
Ccdc116
Ccdc117
Ccdc12
Ccdc122
Ccdc123
Ccdc124
Ccdc126
Ccdc127
Ccdc129
Ccdc130
Ccdc132
Ccdc134
Ccdc136
Ccdc137
Ccdc138
Ccdc142
Ccdc146
Ccdc148
Ccdc15
Ccdc150
Ccdc151
Ccdc153
Ccdc154
Ccdc157
Ccdc158
Ccdc159
Ccdc17
Ccdc18
Ccdc21
Ccdc22
Ccdc23
Ccdc25
Ccdc27
Ccdc28b
Ccdc3
Ccdc30
Ccdc32
Ccdc33
Ccdc34
Ccdc36
Ccdc38
Ccdc39
Ccdc40
Ccdc41
Ccdc42
Ccdc43
Ccdc45
Ccdc46
Ccdc47
Ccdc49
Ccdc50
Ccdc51
Ccdc52
Ccdc53
Ccdc54
Ccdc55
Ccdc56
Ccdc57
Ccdc58
Ccdc59
Ccdc60
Ccdc61
Ccdc63
Ccdc64
Ccdc64b
Ccdc65
Ccdc66
Ccdc67
Ccdc68
Ccdc69
Ccdc70
Ccdc71
Ccdc72
Ccdc73
Ccdc75
Ccdc76
Ccdc77
Ccdc8
Ccdc80
Ccdc81
Ccdc82
Ccdc83
Ccdc84
Ccdc85a
Ccdc85b
Ccdc86
Ccdc87
Ccdc88a
Ccdc88b
Ccdc88c
Ccdc89
Ccdc9
Ccdc90a
Ccdc90b
Ccdc91
Ccdc92
Ccdc93
Ccdc94
Ccdc96
Ccdc97
Ccdc99
Ccin
Cck
Cckar
Cckbr
Ccl1
Ccl11
Ccl12
Ccl19
Ccl2
Ccl20
Ccl21a
Ccl21b
Ccl22
Ccl24
Ccl27
Ccl28
Ccl3
Ccl4
Ccl5
Ccl6
Ccl7
Ccl8
Ccl9
Ccm2
Ccna1
Ccna2
Ccnb1
Ccnc
Ccnd1
Ccnd2
Ccnd3
Ccndbp1
Ccne1
Ccne2
Ccng1
Ccng2
Ccnh
Ccni
Ccnj
Ccnjl
Ccnl1
Ccnl2
Ccno
Ccnt1
Ccny
Ccp84Ab
Ccpg1
Ccr1
Ccr10
Ccr2
Ccr3
Ccr5
Ccr6
Ccr8
Ccr9
Ccrl1
Ccrl2
Ccrn4l
Ccs
Ccsmst1
Cct2
Cct3
Cct4
Cct5
Cct6a
Cct6b
Cct7
Cct8
Cctgamma
Cd101
Cd109
Cd14
Cd151
Cd164
Cd164l2
Cd177
Cd19
Cd1d
Cd1d1
Cd1d2
Cd2
Cd200
Cd200r1
Cd200r1l
Cd200r3
Cd200r4
Cd200r5
Cd207
Cd209a
Cd209b
Cd209c
Cd209d
Cd209e
Cd22
Cd226
Cd24
Cd244
Cd247
Cd248
Cd27
Cd274
Cd276
Cd28
Cd2ap
Cd2bp2
Cd300a
Cd300c
Cd300e
Cd300lb
Cd300lf
Cd300lg
Cd302
Cd320
Cd33
Cd34
Cd36
Cd37
Cd38
Cd3d
Cd3e
Cd3eap
Cd3g
Cd4
Cd40
Cd40lg
Cd44
Cd46
Cd47
Cd48
Cd5
Cd52
Cd53
Cd55
Cd59
Cd59a
Cd63
Cd68
Cd69
Cd7
Cd70
Cd74
Cd79a
Cd79b
Cd80
Cd81
Cd82
Cd83
Cd84
Cd86
Cd8a
Cd8b
Cd9
Cd93
Cd96
Cd97
Cd99
Cd99l2
CdGAPr
Cda
Cdadc1
Cdan1
Cdc123
Cdc14a
Cdc14b
Cdc16
Cdc2
Cdc20
Cdc23
Cdc25a
Cdc25b
Cdc25c
Cdc26
Cdc27
Cdc34
Cdc37
Cdc37l1
Cdc40
Cdc42
Cdc42bpa
Cdc42bpb
Cdc42bpg
Cdc42ep1
Cdc42ep2
Cdc42ep3
Cdc42ep4
Cdc42ep5
Cdc42se1
Cdc42se2
Cdc45l
Cdc5l
Cdc6
Cdc73
Cdca2
Cdca3
Cdca4
Cdca5
Cdca7
Cdca7l
Cdca8
Cdcp1
Cdcp2
Cdgap
Cdh1
Cdh11
Cdh12
Cdh16
Cdh17
Cdh2
Cdh20
Cdh22
Cdh23
Cdh24
Cdh26
Cdh4
Cdh5
Cdh6
Cdh7
Cdhr3
Cdipt
Cdk10
Cdk11
Cdk12
Cdk14
Cdk15
Cdk16
Cdk17
Cdk18
Cdk19
Cdk2
Cdk20
Cdk2ap1
Cdk2ap2
Cdk4
Cdk5
Cdk5r1
Cdk5rap1
Cdk5rap2
Cdk5rap3
Cdk6
Cdk7
Cdk8
Cdk9
Cdkal1
Cdkl1
Cdkl2
Cdkl3
Cdkl4
Cdkn1a
Cdkn1b
Cdkn1c
Cdkn2a
Cdkn2aip
Cdkn2aipnl
Cdkn2b
Cdkn2c
Cdlc2
Cdnf
Cdo1
Cdon
Cdr2l
Cdrt4
Cds1
Cds2
CdsA
Cdt1
Cdv3
Cdx1
Cdx2
Cdx4
Cdyl
Ceacam1
Ceacam10
Ceacam18
Ceacam2
Ceacam5
Cebpa
Cebpb
Cebpd
Cebpe
Cebpg
Cebpz
Cec1
Cec2A
CecA
CecA1
CecB
CecC
Cecr5
Cecr6
Cel
Cela1
Cela2a
Celsr1
Celsr3
Cend1
Cenpa
Cenpe
Cenph
Cenpi
Cenpj
Cenpk
Cenpl
Cenpm
Cenpn
Cenpo
Cenpp
Cenpq
Cenpt
Cenpv
Cep110
Cep120
Cep135
Cep250
Cep290
Cep55
Cep57
Cep57r
Cep63
Cep68
Cep70
Cep72
Cep76
Cep78
Cep97
Cept1
Cer1
Cercam
Cerk
Ces1
Ces3
Ces7
Cetn1
Cetn2
Cetn3
Cf2
Cfc1
Cfd
Cfdp1
Cfi
Cfl1
Cfl2
Cflar
Cfp
Cftr
Cg25C
Cga
Cggbp1
Cgl1
Cgl2
Cgl3
Cgnl1
Cgref1
Cgrrf1
Ch25h
ChLim
Cha
Chac1
Chac2
Chad
Chaf1a
Chaf1b
Chc
Chchd1
Chchd2
Chchd3
Chchd4
Chchd5
Chchd7
Chchd8
Chd1
Chd1l
Chd3
Chd4
Chd7
Chd8
Chd9
Chdh
Chek1
Chek2
Cherp
Chfr
Chga
Chgb
Chi3l1
Chi3l3
Chi3l4
Chia
Chib3H-h
Chic1
Chic2
Chid1
Chit
Chit1
Chka
Chkb
Chl1
Chm
Chml
Chmp1a
Chmp1b1
Chmp1b2
Chmp2a
Chmp2b
Chmp4b
Chmp4c
Chmp5
Chmp6
Chmp7
Chn1
Chn2
Chordc1
Chp
Chpf
Chpt1
Chrac1
Chrd
Chrdl1
Chrdl2
Chrm1
Chrm2
Chrm3
Chrm4
Chrm5
Chrna1
Chrna10
Chrna2
Chrna3
Chrna4
Chrna5
Chrna6
Chrna7
Chrna9
Chrnb1
Chrnb2
Chrnb3
Chrnb4
Chrnd
Chrne
Chrng
Chst1
Chst10
Chst11
Chst12
Chst14
Chst15
Chst2
Chst3
Chst4
Chst5
Chst7
Chst8
Chst9
Chsy1
Cht10
Cht11
Cht12
Cht2
Cht3
Cht4
Cht5
Cht6
Cht7
Cht8
Cht9
Chtf18
Chtf8
Churc1
Ci-DRIL1/2
CiIC3
Ciao1
Ciapin1
Cib1
Cib2
Cib4
Cic
Cideb
Cidec
Ciita
Cilp
Cinp
Cir1
Cirbp
Cirh1a
Cisd1
Cisd2
Cisd3
Cish
Cited1
Cited4
CkIIalpha
CkIIbeta
CkIIbeta2
CkIalpha
Ckap2
Ckap2l
Ckap4
Ckap5
Ckb
Cklf
Ckm
Ckmt1
Ckmt2
Cks1b
Cks2
Cks30A
Clasp1
Clasp2
Clc
Clca1
Clca2
Clcc1
Clcf1
Clcn1
Clcn2
Clcn3
Clcn5
Clcn6
Clcn7
Clcnka
Clcnkb
Cldn1
Cldn11
Cldn12
Cldn13
Cldn14
Cldn15
Cldn16
Cldn17
Cldn18
Cldn19
Cldn2
Cldn22
Cldn23
Cldn3
Cldn4
Cldn5
Cldn6
Cldn7
Cldn8
Cldnd1
Cldnd2
Clec11a
Clec12a
Clec12b
Clec14a
Clec16a
Clec1a
Clec1b
Clec2d
Clec2d11
Clec2d2
Clec2d3
Clec2d6
Clec2g
Clec2h
Clec2i
Clec2l
Clec3a
Clec4a
Clec4d
Clec4e
Clec4f
Clec4g
Clec5a
Clec6a
Clec7a
Clec9a
Clic1
Clic2
Clic3
Clic4
Clic5
Clic6
Clip1
Clip2
Clip4
Clk
Clk3
Clk4
Clld6
Clm
Clm3
Clm5
Clmn
Cln5
Cln8
Clnk
Clns1a
Clock
Clp1
Clpb
Clph
Clpp
Clps
Clptm1
Clptm1l
Clpx
Clrn1
Clrn3
Clspn
Clstn1
Clstn2
Clstn3
Clta
Cltb
Cltc
Clu
Cluap1
Clul1
Clvs1
Clvs2
Clybl
Cma1
Cmah
Cmas
Cmbl
Cmc1
Cmip
Cmklr1
Cml1
Cml2
Cml3
Cml4
Cml5
Cml6
Cmpk1
Cmpk2
Cmtm2a
Cmtm2b
Cmtm3
Cmtm4
Cmtm5
Cmtm6
Cmtm7
Cmtm8
Cnbp
Cndp1
Cndp2
Cnfn
Cng
Cnga1
Cnga2
Cnga4
Cngb3
Cnih2
Cnih3
Cnih4
Cnksr2
Cnksr3
Cnn1
Cnn2
Cnn3
Cnnm1
Cnnm2
Cnnm3
Cnnm4
Cno
Cnot1
Cnot10
Cnot2
Cnot3
Cnot4
Cnot6
Cnot6l
Cnot7
Cnot8
Cnp
Cnpy1
Cnpy2
Cnpy3
Cnpy4
Cnr1
Cnr2
Cnrip1
Cnst
Cntd1
Cntf
Cntfr
Cntln
Cntn1
Cntn2
Cntn3
Cntn4
Cntn5
Cntn6
Cntnap1
Cntnap2
Cntnap5a
Cntnap5b
Cntnap5c
Cntnap5d
Cntrob
CoRest
CoVa
Coasy
Cobl
Cobll1
Cobra1
Coch
Cog1
Cog2
Cog3
Cog4
Cog5
Cog6
Cog7
Col10a1
Col11a2
Col13a1
Col15a1
Col16a1
Col17a1
Col18a1
Col19a1
Col1a1
Col1a2
Col23a1
Col25a1
Col27a1
Col28a1
Col2a1
Col3a1
Col4a1
Col4a2
Col4a3
Col4a3bp
Col4a4
Col5a1
Col5a2
Col6a1
Col6a2
Col6a4
Col6a6
Col7a1
Col8a1
Col8a2
Col9a1
Colec10
Colec11
Colec12
Colq
Commd1
Commd10
Commd2
Commd3
Commd4
Commd5
Commd6
Commd8
Commd9
Comp
Comt
Comtd1
Con
Cont
Copb1
Copb2
Cope
Copg
Copg2
Copr5
Coprox
Cops2
Cops3
Cops4
Cops5
Cops6
Cops7a
Cops7b
Cops8
Copz1
Copz2
Coq10
Coq10b
Coq2
Coq3
Coq4
Coq5
Coq7
Coq9
Corin
Corl2
Coro1a
Coro1b
Coro1c
Coro2a
Coro2b
Coro6
Coro7
Cort
Cotl1
Cox10
Cox11
Cox15
Cox16
Cox17
Cox19
Cox4i1
Cox4i2
Cox4nb
Cox5a
Cox5b
Cox6a1
Cox6a2
Cox6b1
Cox6b2
Cox6c
Cox6c1
Cox6c2
Cox7a1
Cox7a2
Cox7a2l
Cox7b
Cox7c
Cox8a
Cox8b
Cox8c
Cp
Cp1
Cp15
Cp16
Cp18
Cp19
Cp190
Cp36
Cp38
Cpa1
Cpa2
Cpa3
Cpa4
Cpa5
Cpa6
Cpb1
Cpb2
Cpd
Cpe
Cpeb1
Cpeb2
Cpeb3
Cpeb4
Cplx1
Cplx2
Cplx3
Cplx4
Cpm
Cpn
Cpn1
Cpn2
Cpne1
Cpne2
Cpne3
Cpne4
Cpne5
Cpne6
Cpne7
Cpne8
Cpne9
Cpox
Cpped1
Cpr
Cpr47Eg
Cps1
Cpsf1
Cpsf100
Cpsf160
Cpsf2
Cpsf3l
Cpsf4
Cpsf6
Cpsf7
Cpt1a
Cpt1b
Cpt1c
Cpt2
Cpvl
Cpxcr1
Cpxm1
Cpxm2
Cpz
Crabp1
Crabp2
Cradd
Crat
Crb2
Crb3
Crbn
Crc
Crcp
Creb1
Creb3l1
Creb3l2
Creb3l3
Creb3l4
Creb5
CrebA
CrebB-17A
Crebl2
Crebzf
Creg1
Creg2
Creld1
Creld2
Crem
Crh
Crhbp
Crhr1
Crhr2
Crim1
Crip1
Crip2
Crip3
Cript
Crisp1
Crisp2
Crisp3
Crispld1
Crispld2
Crk
Crkl
Crlf1
Crlf2
Crlf3
Crls1
Crmp1
Crnkl1
Crocc
Crot
Crp
Crp2
Crry
Crtac1
Crtam
Crtc1
Crtc2
Crtc3
Crx
Cry1
Cry2
Cryaa
Cryab
Cryba1
Cryba2
Cryba4
Crybb1
Crybb2
Crybb3
Crybg3
Cryga
Crygb
Crygc
Crygd
Cryge
Crygf
Crygn
Crygs
Cryl1
Crym
Cryz
Cryzl1
Crz
Cs
Csad
Csda
Csdc2
Csde1
Cse1l
Csf1
Csf1r
Csf2
Csf2ra
Csf2rb2
Csf3
Csgalnact1
Csgalnact2
Csk
Csmd1
Csmd3
Csn1s1
Csn1s2a
Csn1s2b
Csn2
Csn3
Csnk1a1
Csnk1d
Csnk1e
Csnk1g1
Csnk1g2
Csnk1g3
Csnk2a1
Csnk2a2
Csnk2b
Csp
Cspg4
Cspg5
Csrnp1
Csrnp2
Csrnp3
Csrp1
Csrp2
Csrp2bp
Csrp3
Cst11
Cst12
Cst13
Cst14
Cst3
Cst4
Cst7
Cst8
Cst9
Csta
Cstb
Cstf1
Cstf2
Cstf2t
Cstf3
CtBP
Ctbp1
Ctbp2
Ctbs
Ctc1
Ctcf
Ctcfl
Ctdp1
Ctdsp1
Ctdsp2
Ctdspl2
Ctf1
Ctf2
Ctgf
Cth
Cthrc1
Ctla2a
Ctla2b
Ctla4
Ctnna1
Ctnna2
Ctnna3
Ctnnal1
Ctnnb1
Ctnnbip1
Ctnnbl1
Ctnnd1
Ctnnd2
Ctns
Ctps
Ctps2
Ctr9
Ctrb1
Ctrc
Ctsa
Ctsb
Ctsc
Ctsd
Ctse
Ctsf
Ctsg
Ctsh
Ctsj
Ctsk
Ctsl1
Ctsm
Ctso
Ctsq
Ctsr
Ctss
Ctsw
Ctsz
Cttnbp2nl
Ctu1
Ctu2
Ctxn1
Ctxn2
Ctxn3
Cubn
Cuedc2
Cugbp1
Cugbp2
Cul1
Cul2
Cul3
Cul4a
Cul5
Cul7
Cuta
Cutc
Cux1
Cuzd1
Cwc15
Cwc22
Cwf19l2
Cwh43
Cx3cl1
Cx3cr1
Cxadr
Cxcl1
Cxcl10
Cxcl11
Cxcl12
Cxcl13
Cxcl15
Cxcl16
Cxcl17
Cxcl2
Cxcl3
Cxcl5
Cxcr1
Cxcr2
Cxcr3
Cxcr4
Cxcr5
Cxcr6
Cxcr7
Cxxc1
Cxxc4
Cxxc5
Cyb561
Cyb561d1
Cyb561d2
Cyb5a
Cyb5b
Cyb5d1
Cyb5d2
Cyb5r1
Cyb5r2
Cyb5r3
Cyb5r4
Cyb5rl
Cyba
Cybasc3
Cybb
Cybrd1
Cyc1
CycA
CycB
CycB3
CycC
CycE
CycT
Cycs
Cyct
Cyfip1
Cyfip2
Cygb
Cyhr1
Cyld
Cyp1
Cyp11a1
Cyp11b1
Cyp12a4
Cyp12a5
Cyp12b2
Cyp12c1
Cyp12d1-d
Cyp12d1-p
Cyp12e1
Cyp17a1
Cyp18a1
Cyp19a1
Cyp1a1
Cyp1a2
Cyp1b1
Cyp20a1
Cyp21
Cyp24a1
Cyp26a1
Cyp27a1
Cyp27b1
Cyp28a5
Cyp28c1
Cyp28d1
Cyp28d2
Cyp2a1
Cyp2a2
Cyp2a3
Cyp2b12
Cyp2b15
Cyp2b19
Cyp2b3
Cyp2c11
Cyp2c12
Cyp2c13
Cyp2c54
Cyp2c55
Cyp2c7
Cyp2c70
Cyp2d1
Cyp2d10
Cyp2d18
Cyp2d26
Cyp2d3
Cyp2d9
Cyp2e1
Cyp2f2
Cyp2g1
Cyp2j3
Cyp2j5
Cyp2r1
Cyp2s1
Cyp2u1
Cyp301a1
Cyp303a1
Cyp304a1
Cyp305a1
Cyp308a1
Cyp309a1
Cyp309a2
Cyp310a1
Cyp311a1
Cyp312a1
Cyp313a1
Cyp313a2
Cyp313a3
Cyp313a4
Cyp313a5
Cyp313b1
Cyp316a1
Cyp317a1
Cyp318a1
Cyp39a1
Cyp3a11
Cyp3a13
Cyp3a18
Cyp3a2
Cyp3a25
Cyp46a1
Cyp49a1
Cyp4a10
Cyp4a12
Cyp4a12a
Cyp4a14
Cyp4a2
Cyp4aa1
Cyp4ac1
Cyp4ac2
Cyp4ac3
Cyp4ad1
Cyp4ae1
Cyp4b1
Cyp4c3
Cyp4d1
Cyp4d14
Cyp4d2
Cyp4d20
Cyp4d21
Cyp4d8
Cyp4e1
Cyp4e2
Cyp4e3
Cyp4f14
Cyp4f3
Cyp4f4
Cyp4f5
Cyp4f6
Cyp4g1
Cyp4g15
Cyp4p1
Cyp4p2
Cyp4p3
Cyp4s3
Cyp4v3
Cyp4x1
Cyp51a1
Cyp6a13
Cyp6a17
Cyp6a18
Cyp6a19
Cyp6a2
Cyp6a20
Cyp6a21
Cyp6a22
Cyp6a23
Cyp6a8
Cyp6a9
Cyp6d2
Cyp6d4
Cyp6d5
Cyp6g1
Cyp6g2
Cyp6t1
Cyp6t3
Cyp6u1
Cyp6v1
Cyp6w1
Cyp7a1
Cyp7b1
Cyp8b1
Cyp9b1
Cyp9b2
Cyp9c1
Cyp9f2
Cyp9h1
Cyr61
Cys
Cys1
Cysltr1
Cysltr2
Cyt-b5
Cyt-b5-r
Cyt-c-d
Cyt-c-p
Cyth1
Cyth2
Cyth3
Cyth4
Cytip
Cytsa
Cyyr1
D
D1
D10
D10Ertd641e
D10Jhu81e
D10Wsu102e
D10Wsu52e
D11
D11Bwg0517e
D11Wsu47e
D12
D13
D14
D14Abb1e
D14Ertd449e
D15
D17Wsu104e
D17Wsu92e
D17h6s53e
D17h6s56e-3
D18Ertd653e
D19Ertd737e
D1BLIC
D1Bwg0212e
D1Ertd622e
D1Pas1
D2
D2HGDH
D2R
D2Wsu81e
D3Ertd751e
D4Bwg0951e
D4Ertd22e
D4Wsu53e
D6Mm5e
D6Wsu163e
D7
D7h11orf16
D8Ertd738e
D9Ertd402e
DA18
DA26
DA41
DAAM1
DAAM2
DAB1
DAB2
DAB2IP
DACH1
DACH2
DACT1
DACT2
DACT3
DAD1
DAD2
DAD3
DAD4
DAG1
DAGLA
DAGLB
DAHPS1
DAHPS2
DAK
DAK1
DAK2
DAL1
DAL2
DAL3
DAL4
DAL5
DAL80
DAL81
DAL82
DALRD3
DAM
DAM1
DAN1
DAN2
DAN3
DAN4
DAND5
DAO
DAOA
DAP
DAP1
DAP2
DAP3
DAPB1
DAPB2
DAPB3
DAPF
DAPK1
DAPK2
DAPK3
DAPL1
DAPP1
DARC
DARS
DARS2
DAT1
DAXX
DAZ1
DAZ2
DAZ3
DAZ4
DAZAP1
DAZAP2
DAZL
DBC1
DBF2
DBF20
DBF4
DBF4B
DBF8
DBH
DBI
DBIL5
DBN1
DBNDD1
DBNDD2
DBNL
DBP
DBP1
DBP10
DBP2
DBP3
DBP4
DBP5
DBP6
DBP7
DBP8
DBP9
DBR1
DBT
DBX1
DBX2
DCAF1
DCAF10
DCAF11
DCAF12
DCAF12L1
DCAF12L2
DCAF13
DCAF15
DCAF16
DCAF17
DCAF4
DCAF4L1
DCAF4L2
DCAF5
DCAF6
DCAF7
DCAF8
DCAF8L1
DCAKD
DCBLD1
DCBLD2
DCC
DCC1
DCD
DCD1
DCDC1
DCDC2
DCDC2B
DCG1
DCHS1
DCHS2
DCI
DCI1
DCK
DCL1
DCL2A
DCL2B
DCL3A
DCL3B
DCL4
DCLK1
DCLK2
DCLK3
DCLRE1A
DCLRE1B
DCLRE1C
DCN
DCN1
DCNP1
DCP1
DCP1A
DCP1B
DCP2
DCPS
DCR
DCR2
DCS1
DCS2
DCST1
DCST2
DCT
DCTD
DCTN1
DCTN2
DCTN3
DCTN4
DCTN5
DCTN6
DCTPP1
DCUN1D1
DCUN1D2
DCUN1D3
DCUN1D4
DCUN1D5
DCW1
DCX
DCXR
DDA1
DDAH1
DDAH2
DDB1
DDB1A
DDB1B
DDB2
DDC
DDC1
DDHD1
DDHD2
DDI1
DDI2
DDIT3
DDIT4
DDIT4L
DDL
DDN
DDO
DDOST
DDP1
DDR1
DDR2
DDR48
DDRGK1
DDT
DDTL
DDX1
DDX10
DDX11
DDX17
DDX18
DDX19A
DDX19B
DDX20
DDX21
DDX23
DDX24
DDX25
DDX26B
DDX27
DDX28
DDX31
DDX39
DDX3X
DDX3Y
DDX4
DDX41
DDX42
DDX43
DDX46
DDX47
DDX49
DDX5
DDX50
DDX51
DDX52
DDX53
DDX54
DDX55
DDX56
DDX58
DDX59
DDX6
DDX60
DDX60L
DEADC1
DEAF1
DEC1
DECR1
DECR2
DED1
DED81
DEDD
DEDD2
DEF
DEF6
DEF8
DEFA
DEFA1
DEFA3
DEFA4
DEFA5
DEFA6
DEFA7
DEFB1
DEFB10
DEFB103A
DEFB104A
DEFB105A
DEFB106A
DEFB107A
DEFB108B
DEFB109
DEFB110
DEFB112
DEFB113
DEFB114
DEFB115
DEFB116
DEFB118
DEFB119
DEFB121
DEFB122
DEFB123
DEFB124
DEFB125
DEFB126
DEFB127
DEFB128
DEFB129
DEFB130
DEFB131
DEFB132
DEFB133
DEFB134
DEFB135
DEFB136
DEFB4
DEFB5
DEFB7
DEFC
DEGP1
DEGP10
DEGP15
DEGP2
DEGP3
DEGP4
DEGP5
DEGP7
DEGP8
DEGP9
DEGS1
DEGS2
DEK
DEM1
DENND1A
DENND1B
DENND1C
DENND2A
DENND2C
DENND2D
DENND3
DENND4A
DENND4B
DENND4C
DENND5A
DENND5B
DENR
DEP1
DEPDC1A
DEPDC1B
DEPDC4
DEPDC5
DEPDC6
DEPDC7
DEPP
DER
DER1
DER1.1
DER1.2
DER2
DER2.1
DER2.2
DERA
DERL1
DERL2
DERL3
DERP6
DES
DET1
DET2
DEXI
DFFA
DFFB
DFG10
DFG16
DFG5
DFM1
DFNA5
DFR1
DFRA
DG1039
DG1060
DG1062
DGA1
DGAT1
DGAT2
DGAT2L6
DGCR14
DGCR2
DGCR6
DGCR6L
DGCR8
DGD1
DGD2
DGK1
DGKA
DGKB
DGKD
DGKE
DGKG
DGKH
DGKI
DGKK
DGKQ
DGKZ
DGUOK
DHAPRD
DHAR1
DHC1B
DHCR24
DHCR7
DHDDS
DHDH
DHDPS1
DHDPS2
DHDPSL
DHFR
DHFR-1
DHFRL1
DHH
DHH1
DHODH
DHPS
DHR2
DHRS1
DHRS11
DHRS12
DHRS13
DHRS2
DHRS3
DHRS4
DHRS7
DHRS7B
DHRS7C
DHRS9
DHRSX
DHS
DHS1
DHS2
DHTKD1
DHX15
DHX16
DHX29
DHX30
DHX32
DHX33
DHX35
DHX36
DHX37
DHX38
DHX40
DHX57
DHX58
DHX8
DHX9
DI19-1
DI19-2
DI19-3
DI19-4
DI19-5
DI19-6
DI19-7
DIA1
DIA2
DIA3
DIA4
DIABLO
DIAPH1
DIAPH2
DIAPH3
DIB1
DIC1
DICER1
DID2
DID4
DIDO1
DIE2
DIG1
DIG2
DIM
DIM1
DIMT1L
DIN7
DIO1
DIO2
DIO3
DIP13
DIP2
DIP2A
DIP2B
DIP2C
DIP5
DIRAS1
DIRAS2
DIRAS3
DIRC1
DIRC2
DIS3
DIS3L
DIS3L2
DISC1
DISP1
DISP2
DIT1
DIT2
DIXDC1
DJP1
DKA1
DKC1
DKK1
DKK2
DKK3
DKK4
DKKL1
DL
DLAT
DLC
DLC1
DLD
DLD1
DLD2
DLD3
DLEC1
DLEU7
DLG1
DLG2
DLG3
DLG4
DLG5
DLGAP1
DLGAP2
DLGAP3
DLGAP4
DLGAP5
DLK1
DLK2
DLL1
DLL3
DLL4
DLS1
DLST
DLX1
DLX2
DLX3
DLX4
DLX5
DLX6
DMA1
DMA2
DMAP1
DMBT1
DMBX1
DMC1
DMD
DME
DMGDH
DMKN
DML1
DML3
DMP1
DMPK
DMRT1
DMRT2
DMRT3
DMRTA1
DMRTA2
DMRTB1
DMRTC1
DMRTC2
DMT1
DMTF1
DMWD
DMXL1
DMXL2
DNA-C
DNA-M
DNA-N
DNA-R
DNA-S
DNA-U1
DNA-U2
DNA2
DNAH1
DNAH11
DNAH12
DNAH12L
DNAH14
DNAH2
DNAH3
DNAH5
DNAH6
DNAH7
DNAH8
DNAH9
DNAI1
DNAI2
DNAJA1
DNAJA2
DNAJA3
DNAJA4
DNAJB1
DNAJB11
DNAJB12
DNAJB13
DNAJB14
DNAJB2
DNAJB3
DNAJB4
DNAJB5
DNAJB6
DNAJB7
DNAJB8
DNAJB9
DNAJC1
DNAJC10
DNAJC11
DNAJC12
DNAJC13
DNAJC14
DNAJC15
DNAJC16
DNAJC17
DNAJC18
DNAJC19
DNAJC2
DNAJC21
DNAJC22
DNAJC24
DNAJC25
DNAJC27
DNAJC28
DNAJC3
DNAJC30
DNAJC4
DNAJC5
DNAJC5B
DNAJC5G
DNAJC6
DNAJC7
DNAJC8
DNAJC9
DNAL1
DNAL4
DNALI1
DNASE1
DNASE1L1
DNASE1L2
DNASE1L3
DNASE2
DNASE2B
DNApol-alpha180
DNApol-alpha50
DNApol-alpha60
DNApol-alpha73
DNApol-delta
DND1
DNER
DNF1
DNF2
DNF3
DNL4
DNLZ
DNM1
DNM1L
DNM2
DNM3
DNMBP
DNMT1
DNMT3A
DNMT3B
DNMT3L
DNPEP
DNTT
DNTTIP1
DNTTIP2
DOA1
DOA4
DOC1
DOC2A
DOC2B
DOCK1
DOCK10
DOCK11
DOCK2
DOCK3
DOCK4
DOCK5
DOCK6
DOCK7
DOCK8
DOCK9
DOF1.1
DOF1.10
DOF1.2
DOF1.4
DOF1.5
DOF1.6
DOF1.7
DOF1.8
DOF2.1
DOF2.2
DOF2.3
DOF2.4
DOF2.5
DOF3.1
DOF3.2
DOF3.3
DOF3.4
DOF3.5
DOF3.6
DOF3.7
DOF4.1
DOF4.2
DOF4.3
DOF4.4
DOF4.5
DOF4.6
DOF4.7
DOF5.1
DOF5.2
DOF5.3
DOF5.4
DOF5.5
DOF5.6
DOF5.7
DOF5.8
DOG1
DOG2
DOHH
DOK1
DOK2
DOK3
DOK4
DOK5
DOK6
DOK7
DOLK
DOLPP1
DOM34
DOM3Z
DON1
DONSON
DOP1
DOPEY1
DOPEY2
DOR
DOS
DOS2
DOT1
DOT1L
DOT5
DOT6
DPAGT1
DPB11
DPB2
DPB3
DPB4
DPB7
DPBF2
DPBF3
DPBF4
DPCD
DPCR1
DPEP1
DPEP2
DPEP3
DPF1
DPF2
DPF3
DPH1
DPH2
DPH3
DPH3B
DPH4
DPH5
DPL1
DPM1
DPM2
DPM3
DPO
DPOL
DPP1
DPP10
DPP3
DPP4
DPP6
DPP7
DPP8
DPP9
DPPA2
DPPA3
DPPA4
DPPA5
DPRX
DPS
DPS1
DPT
DPY19L1
DPY19L2
DPY19L3
DPY19L4
DPY30
DPYD
DPYS
DPYSL2
DPYSL3
DPYSL4
DPYSL5
DQX1
DR1
DRAM1
DRAM2
DRAP1
DRD1
DRD2
DRD3
DRD4
DRD5
DRE2
DREB1A
DREB1B
DREB1C
DREB1D
DREB1E
DREB1F
DREB1G
DREB1H
DREB1I
DREB1J
DREB2A
DREB2B
DREB2C
DREB2D
DREB2E
DREB2F
DREB2G
DREB2H
DREB3
DRG1
DRG2
DRM1
DRM2
DRN1
DRP1A
DRP1B
DRP1C
DRP1D
DRP1E
DRP2
DRP2A
DRP2B
DRP3A
DRP3B
DRS1
DRS2
DRT100
DRT101
DRT102
DRT111
DRT112
DRTS
DSC1
DSC2
DSC3
DSCAM
DSCAML1
DSCC1
DSCR3
DSCR4
DSCR6
DSD1
DSE
DSE1
DSE2
DSE3
DSE4
DSEL
DSF1
DSF2
DSG1
DSG2
DSG3
DSG4
DSK2
DSL1
DSN1
DSP
DSPP
DSS4
DST
DST1
DSTN
DSTYK
DTD1
DTL
DTNA
DTNB
DTNBP1
DTWD1
DTWD2
DTX1
DTX2
DTX3
DTX3L
DTX4
DTYMK
DUG1
DUG2
DUG3
DULLARD
DUN1
DUO1
DUOX1
DUOX2
DUOXA1
DUOXA2
DUPD1
DUR1,2
DUR3
DUS1
DUS1L
DUS2L
DUS3
DUS3L
DUS4
DUS4L
DUSP1
DUSP10
DUSP11
DUSP12
DUSP13
DUSP14
DUSP15
DUSP16
DUSP18
DUSP19
DUSP2
DUSP21
DUSP22
DUSP23
DUSP26
DUSP27
DUSP28
DUSP3
DUSP4
DUSP5
DUSP6
DUSP7
DUSP8
DUSP9
DUT
DUT1
DUX1
DUX3
DUX5
DUXA
DVL1
DVL2
DVL3
DVR1
DWF5
DXR
DYDC1
DYDC2
DYM
DYN1
DYN2
DYN3
DYNC1H1
DYNC1I1
DYNC1I2
DYNC1LI1
DYNC1LI2
DYNC2LI1
DYNLL1
DYNLL2
DYNLRB1
DYNLRB2
DYNLT1
DYNLT3
DYRK1A
DYRK1B
DYRK2
DYRK3
DYRK4
DYS1
DYSF
DYSFIP1
DYT1
DYTN
DYW7
DYW9
DYX1C1
DZIP1
DZIP3
Daam1
Daam2
Dab
Dab1
Dab2
Dab2ip
Dach1
Dach2
Dact1
Dact2
Dact3
Dad1
Dag1
Dagla
Daglb
Dak
Dalrd3
Dand5
Dao
Dap
Dap3
Dapk1
Dapk2
Dapk3
Dapl1
Dapp1
Darc
Dars
Dars2
Daxx
Dazap1
Dazap2
Dazl
Dbc1
Dbf4
Dbh
Dbi
Dbil5
Dbn1
Dbndd1
Dbndd2
Dbnl
Dbp
Dbp45A
Dbp73D
Dbr1
Dbx1
Dcaf10
Dcaf11
Dcaf12
Dcaf12l1
Dcaf12l2
Dcaf15
Dcaf17
Dcaf5
Dcaf6
Dcaf7
Dcaf8
Dcakd
Dcbld1
Dcbld2
Dcdc2
Dck
Dclk1
Dclk2
Dclk3
Dclre1a
Dclre1b
Dclre1c
Dcn
Dcp-1
Dcp1a
Dcps
Dcr-1
Dcst1
Dctd
Dctn1
Dctn2
Dctn3
Dctn4
Dctn5
Dctn6
Dctpp1
Dcun1d2
Dcun1d3
Dcun1d4
Dcun1d5
Dcx
Dcxr
Dd25
Dda1
Ddah1
Ddah2
Ddb1
Ddb2
Ddc
Ddhd2
Ddi1
Ddi2
Ddit3
Ddit4
Ddit4l
Ddn
Ddo
Ddost
Ddr1
Ddr2
Ddrgk1
Ddt
Ddx1
Ddx10
Ddx11
Ddx17
Ddx18
Ddx19a
Ddx21
Ddx25
Ddx26b
Ddx28
Ddx39
Ddx3x
Ddx3y
Ddx4
Ddx42
Ddx46
Ddx47
Ddx49
Ddx50
Ddx51
Ddx52
Ddx54
Ddx55
Ddx56
Ddx58
Ddx59
Ddx6
Deaf1
DebB
Decr1
Decr2
Dedd
Dedd2
Def
Def1
Def6
Def8
Defa1
Defb1
Defb10
Defb11
Defb12
Defb13
Defb14
Defb15
Defb17
Defb18
Defb19
Defb2
Defb20
Defb25
Defb29
Defb3
Defb30
Defb33
Defb34
Defb35
Defb36
Defb37
Defb38
Defb39
Defb4
Defb40
Defb41
Defb43
Defb5
Defb50
Defb6
Defb7
Defb8
Defb9
Defcr-rs10
Defcr-rs12
Defcr-rs2
Defcr21
Defcr22
Defcr23
Defcr24
Defcr25
Defcr26
Defcr3
Defcr4
Defcr6
Degs1
Degs2
Dek
Delta
Dem1
Dennd1a
Dennd1b
Dennd1c
Dennd2a
Dennd2c
Dennd2d
Dennd3
Dennd4b
Dennd5a
Dennd5b
Denr
Depdc1a
Depdc1b
Depdc6
Depdc7
Depp
Dera
Derl1
Derl2
Derl3
Derp6
Derpc
Des
Desc4
Det1
Dexi
Dfd
Dffa
Dffb
Dfna5
Dgat1
Dgat2
Dgat2l6
Dgcr14
Dgcr2
Dgcr6
Dgcr8
Dgk
Dgka
Dgkb
Dgke
Dgkg
Dgkq
Dgkz
Dh31
Dhc64C
Dhcr24
Dhcr7
Dhdds
Dhdh
Dhdpsl
Dhfr
Dhh
Dhod
Dhodh
Dhps
Dhrs1
Dhrs11
Dhrs13
Dhrs3
Dhrs7
Dhrs7b
Dhrs7c
Dhrs9
Dhtkd1
Dhx15
Dhx29
Dhx30
Dhx32
Dhx33
Dhx34
Dhx36
Dhx40
Dhx57
Dhx58
Dhx8
Dhx9
Diablo
Diaph1
Diaph2
Diaph3
DidioMp05
DidioMp21
DidioMp30
DidioMp35
DidioMp36
Dido1
Dif
Dimt1l
Dio1
Dio2
Dio3
Dip2b
Diras1
Diras2
Dirc2
Dis3
Dis3l
Dis3l2
Disc1
Disp1
Disp2
Dixdc1
Dkc1
Dkk3
Dkk4
Dkkl1
Dl
Dlat
Dlc1
Dlc90F
Dld
Dleu7
Dlg1
Dlg2
Dlg3
Dlg4
Dlgap1
Dlgap2
Dlgap3
Dlgap4
Dlgap5
Dlk1
Dll
Dll1
Dll3
Dll4
Dlst
Dlx1
Dlx2
Dlx3
Dlx4
Dlx5
Dmap1
Dmbt1
Dmbx1
Dmc1
Dmd
Dmgdh
Dmkn
Dmn
Dmpk
Dmrt3
Dmrta1
Dmrta2
Dmrtb1
Dmrtc1
Dmrtc2
Dms
Dmtf1
Dna2
DnaJ-1
DnaJ-60
Dnah1
Dnah5
Dnah7
Dnai1
Dnai2
Dnaja1
Dnaja2
Dnaja3
Dnaja4
Dnajb1
Dnajb10
Dnajb11
Dnajb13
Dnajb14
Dnajb3
Dnajb4
Dnajb5
Dnajb6
Dnajb7
Dnajb8
Dnajb9
Dnajc1
Dnajc10
Dnajc11
Dnajc12
Dnajc14
Dnajc15
Dnajc16
Dnajc17
Dnajc18
Dnajc19
Dnajc2
Dnajc22
Dnajc24
Dnajc25
Dnajc27
Dnajc28
Dnajc3
Dnajc30
Dnajc4
Dnajc5
Dnajc5b
Dnajc6
Dnajc7
Dnajc8
Dnajc9
Dnal1
Dnal4
Dnali1
Dnase1
Dnase1l1
Dnase1l2
Dnase1l3
Dnase2
Dnase2b
Dnd1
Dner
Dnlz
Dnm1
Dnm1l
Dnm2
Dnm3
Dnmbp
Dnmt1
Dnmt3a
Dnmt3b
Dnmt3l
Dntt
Dnttip1
Dnttip2
Doa
Doc2a
Doc2b
Doc2g
Dock1
Dock11
Dock2
Dock4
Dock6
Dock7
Dock8
Dohh
Dok1
Dok2
Dok3
Dok4
Dok5
Dok6
Dok7
Dolk
Dolpp1
Dom3z
Donson
DopR
DopR2
Dopey2
Dos
Dox-A2
Dox-A3
Dp
Dpagt1
Dpcd
Dpcr1
Dpep1
Dpep2
Dpep3
Dpf1
Dpf2
Dpf3
Dph1
Dph2
Dph3
Dpm1
Dpm2
Dpm3
Dpp10
Dpp3
Dpp4
Dpp6
Dpp7
Dpp8
Dpp9
DppIII
Dppa2
Dppa3
Dppa4
Dppa5a
Dppa5b
Dpt
Dpy19l1
Dpy19l3
Dpy19l4
Dpy30
Dpyd
Dpys
Dpysl2
Dpysl3
Dpysl4
Dpysl5
Dqx1
Dr
Dr1
Dram1
Dram2
Drap1
Drd1
Drd2
Drd3
Drd4
Drd5
Dredd
Drg1
Drg2
Drgx
Drip
Dro
Drp2
Drs
Dsc2
Dsc3
Dscam
Dscr3
Dscr6
Dse
Dsel
Dsg1a
Dsg1b
Dsg1c
Dsg2
Dsg4
Dsk
Dsn1
Dsor1
Dsp1
Dst
Dstn
Dstyk
Dtd1
Dtl
Dtna
Dtnb
Dtnbp1
Dtwd1
Dtwd2
Dtx1
Dtx2
Dtx3
Dtx3l
Dtx4
Dtymk
Dub1
Dullard
Duox
Duox1
Duox2
Duoxa2
Dup99B
Dupd1
Dus1l
Dus2l
Dus3l
Dus4l
Dusp1
Dusp11
Dusp12
Dusp13
Dusp14
Dusp15
Dusp18
Dusp2
Dusp22
Dusp23
Dusp26
Dusp27
Dusp28
Dusp3
Dusp4
Dusp5
Dusp6
Dusp7
Dusp8
Dut
Dvl1
Dydc1
Dym
Dync1h1
Dync1i1
Dync1i2
Dync1li1
Dync1li2
Dync2h1
Dync2li1
Dynll1
Dynll2
Dynlrb1
Dynlrb2
Dynlt1
Dynlt3
Dyrk1a
Dyrk1b
Dyrk2
Dyrk3
Dyrk4
Dys
Dysf
Dysfip1
Dytn
Dzip1
Dzip1l
Dzip3
E
E(bx)
E(spl)
E(z)
E1
E1B
E2
E2F1
E2F2
E2F3
E2F4
E2F5
E2F6
E2F8
E2f
E2f1
E2f2
E2f3
E2f4
E2f7
E2f8
E3
E4
E4F1
E4f1
E5
E6
E7
EAAC
EAF1
EAF2
EAF3
EAF5
EAF6
EAF7
EAN57
EAP1
EAPP
EAR1
EARS2
EBAG9
EBD
EBF1
EBF2
EBF3
EBF4
EBI3
EBM
EBNA-LP
EBNA1
EBNA1BP2
EBNA2
EBNA3
EBNA4
EBNA6
EBP
EBP2
EBPL
EBS1
ECA1
ECA2
ECA3
ECA4
ECAT1
ECD
ECE1
ECE2
ECEL1
ECH1
ECHDC1
ECHDC2
ECHDC3
ECHS1
ECI1
ECM1
ECM10
ECM11
ECM12
ECM13
ECM14
ECM15
ECM16
ECM17
ECM18
ECM19
ECM2
ECM21
ECM22
ECM23
ECM25
ECM27
ECM29
ECM3
ECM30
ECM31
ECM32
ECM33
ECM34
ECM37
ECM38
ECM4
ECM5
ECM7
ECM8
ECM9
ECO1
ECR1
ECSCR
ECSIT
ECT2
ECT2L
EDA
EDA21
EDA2R
EDAR
EDARADD
EDC1
EDC2
EDC3
EDC4
EDE1
EDEM1
EDEM2
EDEM3
EDF1
EDIL3
EDN1
EDN2
EDN3
EDNRA
EDNRB
EDRF1
EDS1
EDS5
EEA1
EEB1
EED
EEF1A1
EEF1A2
EEF1B
EEF1B2
EEF1D
EEF1E1
EEF1G
EEF2
EEF2K
EEFSEC
EEPD1
EF2
EFB1
EFCAB1
EFCAB2
EFCAB3
EFCAB4A
EFCAB4B
EFCAB5
EFCAB6
EFCAB7
EFCAB9
EFEMP1
EFEMP2
EFG1
EFHA1
EFHA2
EFHB
EFHC1
EFHC2
EFHD1
EFHD2
EFNA1
EFNA2
EFNA3
EFNA4
EFNA5
EFNB1
EFNB2
EFNB3
EFR
EFR3
EFR3A
EFR3B
EFS
EFT1
EFT2
EFTUD1
EFTUD2
EGC1
EGC2
EGD1
EGD2
EGF
EGF2
EGF3
EGFL6
EGFL7
EGFL8
EGFLAM
EGFR
EGL1
EGLN1
EGLN2
EGLN3
EGR1
EGR2
EGR3
EGR4
EGT
EGT2
EHBP1
EHBP1L1
EHD1
EHD2
EHD3
EHD4
EHF
EHHADH
EHMT1
EHMT2
EHT1
EI24
EID1
EID2
EID2B
EID3
EIF1
EIF1AD
EIF1AX
EIF1AY
EIF1B
EIF2A
EIF2AK1
EIF2AK2
EIF2AK4
EIF2B1
EIF2B2
EIF2B3
EIF2B4
EIF2B5
EIF2C1
EIF2C2
EIF2C3
EIF2C4
EIF2S1
EIF2S2
EIF2S3
EIF3A
EIF3B
EIF3C
EIF3D
EIF3E
EIF3F
EIF3G
EIF3H
EIF3I
EIF3J
EIF3K
EIF3L
EIF3M
EIF4A1
EIF4A2
EIF4A3
EIF4B
EIF4E
EIF4E1
EIF4E1B
EIF4E2
EIF4E3
EIF4EBP1
EIF4EBP2
EIF4EBP3
EIF4ENIF1
EIF4G
EIF4G1
EIF4G2
EIF4G3
EIF4H
EIF5
EIF5A
EIF5A2
EIF5AL1
EIF5B
EIF6
EIL1
EIL2
EIL3
EIL4
EIL5
EIN2
EIN3
EIN4
EKI1
EL5.1
ELA1
ELAC1
ELAC2
ELANE
ELAVL1
ELAVL2
ELAVL3
ELAVL4
ELC
ELC1
ELCL
ELF1
ELF2
ELF3
ELF4
ELF5
ELFN2
ELG1
ELI5
ELK1
ELK3
ELK4
ELL
ELL2
ELL3
ELM1
ELMO1
ELMO2
ELMO3
ELMOD1
ELMOD2
ELMOD3
ELN
ELO1
ELO2
ELO3
ELOF1
ELOVL1
ELOVL2
ELOVL3
ELOVL4
ELOVL5
ELOVL6
ELOVL7
ELP2
ELP3
ELP4
ELP6
ELSPBP1
ELTD1
EM1
EM6
EMAP
EMB
EMB1006
EMB1025
EMB1144
EMB1270
EMB1374
EMB1401
EMB1417
EMB1444
EMB1467
EMB1687
EMB1691
EMB1706
EMB175
EMB1789
EMB1796
EMB2001
EMB2024
EMB2076
EMB2204
EMB2217
EMB2261
EMB2279
EMB2360
EMB2453
EMB2654
EMB2719
EMB2731
EMB2744
EMB2745
EMB2750
EMB2752
EMB2758
EMB2776
EMB30
EMB3004
EMB506
EMB975
EMB976
EMC1
EMC2
EMC4
EMC6
EMCN
EMD
EME1
EME2
EMF2
EMG1
EMI1
EMI2
EMI5
EMID1
EMID2
EMILIN1
EMILIN2
EMILIN3
EML1
EML2
EML3
EML4
EML5
EML6
EMP1
EMP2
EMP24
EMP3
EMP46
EMP47
EMP70
EMR1
EMR2
EMR3
EMSY
EMX1
EMX2
EN03
EN1
EN2
ENA1
ENA2
ENA5
ENAH
ENAM
ENB1
ENC1
END3
ENDOD1
ENDOG
ENG
ENGASE
ENHO
ENKUR
ENO
ENO1
ENO2
ENO3
ENOPH1
ENOSF1
ENOX1
ENOX2
ENP1
ENP2
ENPEP
ENPP1
ENPP2
ENPP3
ENPP4
ENPP5
ENPP6
ENPP7
ENSA
ENT1
ENT2
ENT3
ENT4
ENT5
ENTHD1
ENTPD1
ENTPD2
ENTPD3
ENTPD4
ENTPD5
ENTPD6
ENTPD7
ENTPD8
ENY2
EOL1
EOMES
EOS1
EP
EP300
EP400
EPAS1
EPB41
EPB41L1
EPB41L2
EPB41L3
EPB41L4A
EPB41L4B
EPB41L5
EPB42
EPB49
EPC1
EPC2
EPCAM
EPDR1
EPF1
EPF2
EPFL1
EPFL2
EPFL4
EPFL5
EPFL8
EPFL9
EPGN
EPHA1
EPHA10
EPHA2
EPHA3
EPHA4
EPHA5
EPHA6
EPHA7
EPHA8
EPHB1
EPHB2
EPHB3
EPHB4
EPHB5
EPHB6
EPHX1
EPHX2
EPHX3
EPHX4
EPL1
EPM2A
EPM2AIP1
EPN1
EPN2
EPN3
EPO
EPOR
EPPK1
EPRS
EPS15
EPS15L1
EPS8
EPS8L1
EPS8L2
EPS8L3
EPSTI1
EPT1
EPX
EPYC
ERA.1
ERA.2
ERA.3
ERA.4
ERA.5
ERABP1
ERAL1
ERAP1
ERAP2
ERAS
ERB1
ERBB2
ERBB2IP
ERBB3
ERBB4
ERC1
ERC2
ERCC1
ERCC2
ERCC3
ERCC4
ERCC5
ERCC6
ERCC6L
ERCC8
ERD1
ERD10
ERD13
ERD14
ERD2
ERD3
ERD6
EREBP1
ERECTA
EREG
ERF
ERF003
ERF008
ERF010
ERF011
ERF012
ERF013
ERF014
ERF015
ERF016
ERF017
ERF018
ERF019
ERF020
ERF021
ERF022
ERF023
ERF024
ERF025
ERF027
ERF034
ERF035
ERF036
ERF037
ERF038
ERF039
ERF042
ERF043
ERF053
ERF054
ERF055
ERF056
ERF057
ERF058
ERF060
ERF061
ERF062
ERF069
ERF070
ERF071
ERF073
ERF084
ERF087
ERF088
ERF091
ERF094
ERF095
ERF096
ERF098
ERF1
ERF1-1
ERF1-2
ERF1-3
ERF10
ERF104
ERF105
ERF107
ERF109
ERF11
ERF110
ERF112
ERF113
ERF114
ERF115
ERF116
ERF117
ERF118
ERF119
ERF12
ERF120
ERF121
ERF122
ERF13
ERF14
ERF15
ERF1A
ERF1B
ERF2
ERF3
ERF4
ERF5
ERF6
ERF7
ERF8
ERF9
ERG
ERG1
ERG10
ERG11
ERG13
ERG19
ERG2
ERG24
ERG25
ERG26
ERG27
ERG28
ERG3
ERG4
ERG5
ERG6
ERG7
ERG8
ERG9
ERGIC1
ERGIC2
ERGIC3
ERH
ERI1
ERI2
ERI3
ERICH1
ERJ5
ERL1
ERL2
ERLEC1
ERLIN1
ERLIN2
ERMAP
ERMN
ERMP1
ERN1
ERN2
ERO1
ERO1L
ERO1LB
ERP1
ERP2
ERP27
ERP29
ERP3
ERP4
ERP44
ERP5
ERP6
ERR1
ERR3
ERRFI1
ERS1
ERS2
ERV1
ERV14
ERV15
ERV2
ERV25
ERV29
ERV3
ERV41
ERV46
ERVFRDE1
ERVWE1
ESA1
ESAM
ESBP6
ESC
ESC1
ESC2
ESC8
ESCO1
ESCO2
ESD
ESF1
ESF2
ESM1
ESP
ESP1
ESPL1
ESPN
ESPNL
ESR1
ESR2
ESRP1
ESRP2
ESRRA
ESRRG
ESS1
ESSPL
EST1
EST2
EST3
ESX1
ESYT1
ESYT2
ESYT3
ETAA1
ETF1
ETFA
ETFB
ETFDH
ETHE1
ETM
ETNK1
ETP1
ETR1
ETR2
ETS
ETS1
ETS2
ETV1
ETV3
ETV3L
ETV4
ETV5
ETV6
ETV7
EUG1
EURL
EUs4
EVC
EVC2
EVI2A
EVI2B
EVI5
EVI5L
EVL
EVPL
EVX1
EVX2
EWSR1
EX1
EXD1
EXD2
EXD3
EXFABP
EXG1
EXG2
EXL1
EXL2
EXL3
EXL4
EXL5
EXL6
EXLA1
EXLA2
EXLA3
EXLA4
EXLB1
EXO1
EXO70
EXO84
EXOC1
EXOC2
EXOC3
EXOC3L
EXOC3L2
EXOC4
EXOC5
EXOC6
EXOC6B
EXOC7
EXOC8
EXOG
EXOSC1
EXOSC10
EXOSC2
EXOSC3
EXOSC4
EXOSC5
EXOSC6
EXOSC7
EXOSC8
EXOSC9
EXPA1
EXPA10
EXPA11
EXPA12
EXPA13
EXPA14
EXPA15
EXPA16
EXPA17
EXPA18
EXPA19
EXPA2
EXPA20
EXPA21
EXPA22
EXPA23
EXPA24
EXPA26
EXPA28
EXPA29
EXPA3
EXPA32
EXPA33
EXPA4
EXPA5
EXPA6
EXPA7
EXPA8
EXPA9
EXPB1
EXPB10
EXPB11
EXPB12
EXPB13
EXPB14
EXPB16
EXPB18
EXPB1a
EXPB2
EXPB3
EXPB4
EXPB5
EXPB6
EXPB7
EXPB8
EXPB9
EXPI
EXS
EXT1
EXT2
EXT3
EXTL1
EXTL2
EXTL3
EYA1
EYA2
EYA3
EYA4
EYS
EZ1
EZ2
EZ3
EZA1
EZH1
EZR
Eaf
Eaf1
Eaf2
Ean57
Eap1
Eapa2
Eapp
Ear1
Ear2
Ear3
Ears2
Ebag9
Ebf1
Ebf2
Ebf3
Ebf4
Ebi3
Ebna1bp2
Ebp
Ebpl
EcR
Ecd
Ece1
Ece2
Ecel1
Ech1
Echdc1
Echdc2
Echdc3
Echs1
Ecm1
Ecm2
Ecm29
Ecscr
Ecsit
Ect2
Ect4
Eda
Eda2r
Edar
Edc3
Edc4
Edem1
Edem3
Edf1
Edg78E
Edg84A
Edg91
Edn1
Edn2
Edn3
Ednra
Ednrb
Edrf1
Eea1
Eed
Eef1a1
Eef1a2
Eef1b
Eef1d
Eef1e1
Eef1g
Eef2
Eef2k
Eefsec
Eepd1
Ef1alpha100E
Ef1alpha48D
Ef1beta
Ef1gamma
Ef2b
Efcab1
Efcab10
Efcab2
Efcab3
Efcab4a
Efcab4b
Efcab5
Efcab6
Efcab7
Efcab9
Efemp1
Efemp2
Efha1
Efha2
Efhb
Efhc1
Efhc2
Efhd1
Efhd2
Efna1
Efna2
Efna3
Efna4
Efna5
Efnb1
Efnb2
Efnb3
Efr3a
Efr3b
Eftud1
Eftud2
Egf
Egfl6
Egfl7
Egfl8
Egflam
Egfr
Egln1
Egln2
Egln3
Egr1
Egr2
Egr3
Egr4
Eh
Ehbp1
Ehbp1l1
Ehd1
Ehd2
Ehd3
Ehd4
Ehf
Ehhadh
Ehmt2
Ei24
Eid1
Eid2
Eid3
Eif1
Eif1a
Eif1ad
Eif1ay
Eif1b
Eif2a
Eif2ak1
Eif2ak2
Eif2ak3
Eif2b1
Eif2b2
Eif2b3
Eif2b4
Eif2b5
Eif2c2
Eif2c4
Eif2s1
Eif2s2
Eif2s3
Eif2s3x
Eif2s3y
Eif3a
Eif3b
Eif3c
Eif3d
Eif3e
Eif3g
Eif3h
Eif3i
Eif3j
Eif3k
Eif3l
Eif3m
Eif4a1
Eif4a2
Eif4a3
Eif4b
Eif4e
Eif4e1b
Eif4e2
Eif4e3
Eif4ebp1
Eif4ebp2
Eif4ebp3
Eif4g1
Eif4g2
Eif4g3
Eif4h
Eif5
Eif5a
Eif5a2
Eif5b
Eif6
Eip63F-1
Eip71CD
Eip74EF
Eip75B
Eip78C
Elac1
Elac2
Elane
Elavl2
Elavl3
Elavl4
Elf1
Elf2
Elf3
Elf5
Elfn1
Elfn2
Ell2
Ell3
Elmo1
Elmo2
Elmo3
Elmod1
Elmod2
Elmod3
Eln
EloA
Elof1
Elovl1
Elovl2
Elovl3
Elovl4
Elovl5
Elovl6
Elovl7
Elp2
Elp3
Elp4
Eltd1
Emb
Emcn
Emd
Eme1
Eme2
Emg1
Emid1
Emid2
Emilin1
Emilin2
Emilin3
Eml1
Eml2
Eml3
Eml4
Eml5
Eml6
Emp1
Emp2
Emp3
Emr1
Emr4
Emsy
Emx1
En2
EnP1
Enah
Enam
Endod1
Endog
Engase
Enho
Enkur
Eno
Eno1
Eno2
Eno3
Eno4
Enoph1
Enox1
Enox2
Enpep
Enpp1
Enpp2
Enpp3
Enpp4
Enpp5
Enpp6
Enpp7
Ensa
Entpd1
Entpd2
Entpd4
Entpd5
Entpd6
Entpd7
Entpd8
Eny2
Epas1
Epb41
Epb41l1
Epb41l3
Epb41l4b
Epb41l5
Epb42
Epc1
Epc2
Epcam
Epdr1
Epgn
Epha1
Epha10
Epha2
Epha3
Epha4
Epha7
Epha8
Ephb1
Ephb6
Ephx1
Ephx2
Ephx3
Ephx4
Epm2aip1
Epn1
Epn2
Epn3
Epo
Epor
Eppk1
Eprs
Eps15
Eps15l1
Eps8l1
Eps8l2
Eps8l3
Epsilon
Epsti1
Epx
Epyc
ErB.4
Eral1
Erap1
Eras
Erbb2
Erbb2ip
Erbb3
Erbb4
Erc1
Erc2
Ercc3
Ercc4
Ercc6l
Ercc8
Ereg
Erf
Erg
Ergic1
Ergic2
Ergic3
Erh
Eri1
Eri2
Eri3
Erlec1
Erlin1
Erlin2
Ermap
Ermn
Ermp1
Ern1
Ero1L
Ero1l
Ero1lb
Erp27
Erp29
Erp44
Errfi1
Es2
Es22
Es31
Esam
Esco1
Esco2
Esd
Esf1
Esm1
Espl1
Espn
Espnl
Esr1
Esr2
Esrp1
Esrp2
Esrra
Esrrb
Esrrg
Esspl
Est-6
Est-P
Esyt1
Esyt2
Esyt3
Etaa1
Etf1
Etfa
Etfb
Etfdh
Ethe1
Ets1
Ets2
Ets21C
Ets65A
Ets97D
Ets98B
Etv1
Etv2
Etv3
Etv5
Etv6
Eurl
Evc2
Evi2a
Evi2b
Evl
Evx1
Evx2
Ewsr1
Exd1
Exo1
Exoc2
Exoc3
Exoc3l
Exoc4
Exoc5
Exoc6
Exoc7
Exoc8
Exog
Exosc1
Exosc2
Exosc3
Exosc4
Exosc5
Exosc6
Exosc8
Exosc9
Exph5
Expi
Ext1
Ext2
Extl1
Extl2
Eya2
Eya3
Ezh1
Ezr
F
F-ATMBP
F10
F11
F11R
F11r
F12
F13A1
F13B
F13a1
F2
F2R
F2RL1
F2RL2
F2RL3
F2r
F2rl1
F2rl2
F2rl3
F3
F3H
F5
F7
F7-2
F8
F8A1
F9
FA2H
FAA1
FAA2
FAA3
FAA4
FAAH
FAAH2
FAAP100
FAAP24
FAB1
FABP1
FABP2
FABP3
FABP4
FABP5
FABP6
FABP7
FABP9
FACE1
FACE2
FAD1
FAD2
FAD3
FAD6
FAD7
FAD7A-1
FAD8
FADD
FADS1
FADS2
FADS3
FADS6
FAE1
FAF1
FAF2
FAH
FAHD1
FAHD2
FAHD2A
FAHD2B
FAIM
FAIM2
FAIM3
FAL1
FAM100A
FAM100B
FAM101A
FAM101B
FAM102A
FAM102B
FAM103A1
FAM104A
FAM104B
FAM105A
FAM105B
FAM107A
FAM107B
FAM108A
FAM108A1
FAM108B1
FAM108C1
FAM109A
FAM109B
FAM110A
FAM110B
FAM111A
FAM111B
FAM113A
FAM113B
FAM114A1
FAM114A2
FAM115A
FAM115C
FAM116A
FAM116B
FAM117A
FAM117B
FAM118A
FAM118B
FAM119A
FAM119B
FAM120A
FAM120AOS
FAM120B
FAM120C
FAM122A
FAM122B
FAM122C
FAM123A
FAM123B
FAM123C
FAM124A
FAM124B
FAM125A
FAM125B
FAM126A
FAM126B
FAM127A
FAM127B
FAM127C
FAM128A
FAM128B
FAM129A
FAM129B
FAM129C
FAM12A
FAM12B
FAM131A
FAM131B
FAM131C
FAM132A
FAM133
FAM133A
FAM133B
FAM134A
FAM134B
FAM134C
FAM135A
FAM135B
FAM136A
FAM13A
FAM13B
FAM13C
FAM149A
FAM149B1
FAM150A
FAM150B
FAM151A
FAM151B
FAM153A
FAM153B
FAM153C
FAM154A
FAM154B
FAM155A
FAM155B
FAM156A
FAM158A
FAM159A
FAM159B
FAM160A1
FAM160A2
FAM160B1
FAM160B2
FAM161A
FAM161B
FAM162A
FAM162B
FAM163A
FAM163B
FAM164A
FAM164B
FAM164C
FAM165A
FAM165B
FAM166A
FAM166B
FAM167A
FAM167B
FAM168A
FAM168B
FAM169A
FAM170A
FAM170B
FAM171A1
FAM171A2
FAM171B
FAM172A
FAM173A
FAM173B
FAM174A
FAM174B
FAM175A
FAM175B
FAM176A
FAM176B
FAM177A1
FAM177B
FAM178A
FAM178B
FAM179A
FAM179B
FAM180A
FAM180B
FAM181A
FAM181B
FAM183A
FAM184A
FAM185A
FAM186A
FAM186B
FAM187B
FAM188A
FAM188B
FAM188B2
FAM189A1
FAM189A2
FAM18A
FAM18B
FAM18B2
FAM190A
FAM190B
FAM192A
FAM193A
FAM194A
FAM195A
FAM196A
FAM196B
FAM198A
FAM198B
FAM19A1
FAM19A2
FAM19A3
FAM19A4
FAM19A5
FAM20A
FAM20B
FAM20C
FAM21
FAM21A
FAM21B
FAM21C
FAM21D
FAM22A
FAM22B
FAM22D
FAM22F
FAM22G
FAM23A
FAM23B
FAM24A
FAM24B
FAM25A
FAM26D
FAM26E
FAM26F
FAM27A
FAM27E3
FAM32A
FAM35A
FAM36A
FAM38B
FAM3A
FAM3B
FAM3C
FAM3D
FAM40A
FAM40B
FAM43A
FAM43B
FAM45A
FAM46A
FAM46B
FAM46C
FAM46D
FAM47A
FAM47B
FAM47C
FAM48A
FAM48B2
FAM49A
FAM49B
FAM50A
FAM50B
FAM53A
FAM53B
FAM53C
FAM54A
FAM54B
FAM55A
FAM55C
FAM55D
FAM57A
FAM57B
FAM58A
FAM58B
FAM59A
FAM59B
FAM5B
FAM5C
FAM60A
FAM63A
FAM63B
FAM64A
FAM65A
FAM65B
FAM65C
FAM69A
FAM69B
FAM70A
FAM70B
FAM71A
FAM71B
FAM71C
FAM71D
FAM71E1
FAM71E2
FAM71F1
FAM71F2
FAM72A
FAM72B
FAM72D
FAM73A
FAM73B
FAM75A1
FAM75A2
FAM75A3
FAM75A5
FAM75A6
FAM75A7
FAM76A
FAM76B
FAM78A
FAM78B
FAM81A
FAM81B
FAM82A1
FAM82A2
FAM82B
FAM83A
FAM83B
FAM83C
FAM83D
FAM83E
FAM83F
FAM83G
FAM83H
FAM84A
FAM84B
FAM86A
FAM86B1
FAM86B2
FAM86C
FAM89A
FAM89B
FAM8A1
FAM90A1
FAM90A10
FAM90A12
FAM90A13
FAM90A14
FAM90A15
FAM90A18
FAM90A20
FAM90A5
FAM90A7
FAM90A8
FAM90A9
FAM91A1
FAM92A1
FAM92B
FAM96A
FAM96B
FAM98A
FAM98B
FAM98C
FAM9A
FAM9B
FAM9C
FANCA
FANCB
FANCC
FANCD2
FANCE
FANCF
FANCG
FANCI
FANCL
FANCM
FANK1
FAP
FAP1
FAP7
FAR1
FAR10
FAR11
FAR2
FAR3
FAR4
FAR5
FAR6
FAR7
FAR8
FARP1
FARP2
FARS2
FARSA
FARSB
FAS
FAS1
FAS2
FAS3
FASLG
FASN
FASTK
FASTKD1
FASTKD2
FASTKD3
FASTKD5
FAT1
FAT2
FAT3
FAT4
FATE1
FAU
FAU1
FBA1
FBA2
FBA3
FBF1
FBL
FBL10
FBL12
FBL13
FBL14
FBL16
FBL17
FBL19
FBL22
FBL25
FBL3
FBL4
FBL5
FBL8
FBL9
FBLIM1
FBLN1
FBLN2
FBLN5
FBLN7
FBN1
FBN2
FBN3
FBP
FBP1
FBP2
FBP26
FBRS
FBRSL1
FBW1
FBW2
FBX10
FBX11
FBX14
FBX15
FBX5
FBX6
FBX8
FBX9
FBXL12
FBXL13
FBXL14
FBXL15
FBXL16
FBXL17
FBXL18
FBXL19
FBXL2
FBXL20
FBXL21
FBXL22
FBXL3
FBXL4
FBXL5
FBXL6
FBXL7
FBXL8
FBXO10
FBXO11
FBXO15
FBXO16
FBXO17
FBXO18
FBXO2
FBXO21
FBXO22
FBXO24
FBXO25
FBXO27
FBXO28
FBXO3
FBXO30
FBXO31
FBXO32
FBXO33
FBXO34
FBXO36
FBXO38
FBXO39
FBXO4
FBXO40
FBXO42
FBXO43
FBXO44
FBXO45
FBXO47
FBXO48
FBXO5
FBXO6
FBXO7
FBXO8
FBXO9
FBXW10
FBXW11
FBXW12
FBXW2
FBXW4
FBXW5
FBXW7
FBXW8
FBXW9
FCAMR
FCAR
FCER1A
FCER1G
FCER2
FCF1
FCF2
FCGBP
FCGR1A
FCGR1B
FCGR2
FCGR2A
FCGR2B
FCGR3
FCGR3A
FCGR3B
FCGRT
FCHO1
FCHO2
FCHSD1
FCHSD2
FCN1
FCN2
FCN3
FCP1
FCRL1
FCRL2
FCRL3
FCRL4
FCRL5
FCRL6
FCRLA
FCRLB
FCY1
FCY2
FCY21
FCY22
FD1
FD2
FD3
FD4
FDCSP
FDFT1
FDH
FDH1
FDPS
FDX1
FDX1L
FDX3
FDX5
FDX6
FDXACB1
FDXR
FECH
FEI2
FEM1A
FEM1B
FEM1C
FEN-1a
FEN-1b
FEN1
FEN2
FER
FER1
FER1L5
FER1L6
FER2
FER3
FER4
FERD3L
FERH
FERMT1
FERMT2
FERMT3
FES
FES1
FET3
FET4
FET5
FETUB
FEV
FEZ1
FEZ2
FEZF1
FEZF2
FFAR1
FFAR2
FFAR3
FFC
FFR
FGA
FGB
FGD1
FGD2
FGD3
FGD4
FGD6
FGF
FGF1
FGF10
FGF11
FGF12
FGF13
FGF14
FGF16
FGF17
FGF18
FGF19
FGF2
FGF20
FGF21
FGF22
FGF23
FGF3
FGF4
FGF5
FGF6
FGF7
FGF8
FGF9
FGFBP1
FGFBP2
FGFBP3
FGFR
FGFR1
FGFR1OP
FGFR1OP2
FGFR2
FGFR3
FGFR4
FGFRL1
FGG
FGGY
FGL1
FGL2
FGR
FH
FH1
FH10
FH11
FH12
FH13
FH14
FH15
FH16
FH18
FH19
FH2
FH3
FH4
FH5
FH6
FH7
FH8
FH9
FHAD1
FHDC1
FHIT
FHL1
FHL2
FHL3
FHL5
FHOD1
FHOD3
FHY3
FI
FIB
FIB1
FIB2
FIB3
FIBCD1
FIBH
FIBIN
FIBL
FIBP
FICD
FIE
FIE1
FIE2
FIG1
FIG2
FIG4
FIGF
FIGLA
FIGN
FIGNL1
FIGNL2
FII
FILIP1
FILIP1L
FIM1
FIM2
FIM3
FIN1
FIP1
FIP1L1
FIP37
FIR1
FIS1
FIS2
FIT
FIT1
FIT2
FIT3
FITM1
FITM2
FIZ1
FJX1
FK
FK506-bp1
FK506-bp2
FKB2
FKBP10
FKBP11
FKBP12
FKBP13
FKBP14
FKBP15
FKBP15-1
FKBP15-2
FKBP1A
FKBP1B
FKBP2
FKBP23I
FKBP3
FKBP4
FKBP42
FKBP5
FKBP59
FKBP6
FKBP7
FKBP8
FKBP9
FKBPL
FKH1
FKH2
FKRP
FKS1
FKS3
FKTN
FL
FLA1
FLA10
FLA11
FLA12
FLA13
FLA14
FLA15
FLA16
FLA17
FLA18
FLA19
FLA2
FLA20
FLA21
FLA3
FLA4
FLA5
FLA6
FLA7
FLA8
FLA9
FLAD1
FLC
FLC1
FLC2
FLC3
FLCN
FLG
FLG2
FLI1
FLII
FLNA
FLNB
FLNC
FLO1
FLO10
FLO5
FLO8
FLO9
FLOT1
FLOT2
FLP1
FLR1
FLRT1
FLRT2
FLRT3
FLS1
FLS2
FLT1
FLT3
FLT3LG
FLT4
FLVCR1
FLVCR2
FLX1
FLYWCH1
FLYWCH2
FMA
FMC1
FMN1
FMN2
FMNL1
FMNL2
FMNL3
FMO1
FMO2
FMO3
FMO4
FMO5
FMOD
FMOGS-OX1
FMOGS-OX2
FMOGS-OX3
FMOGS-OX4
FMOGS-OX5
FMP10
FMP14
FMP16
FMP21
FMP23
FMP25
FMP27
FMP30
FMP31
FMP32
FMP33
FMP36
FMP37
FMP38
FMP40
FMP41
FMP42
FMP43
FMP45
FMP46
FMP52
FMP521
FMP522
FMP523
FMR1
FMR1NB
FMS1
FMT1
FN1
FN3K
FN3KRP
FNBP1
FNBP1L
FNBP4
FNDC1
FNDC3A
FNDC3B
FNDC4
FNDC5
FNDC7
FNDC8
FNIP1
FNIP2
FNTA
FNTB
FOB1
FOL1
FOL2
FOL3
FOLB1
FOLH1
FOLH1B
FOLR1
FOLR2
FOLR3
FOR1
FOS
FOSB
FOSL1
FOSL2
FOX1
FOX2
FOX3
FOXA1
FOXA2
FOXA3
FOXB1
FOXB2
FOXC1
FOXC2
FOXD1
FOXD2
FOXD3
FOXD4
FOXD4L1
FOXD4L4
FOXD4L5
FOXD4L6
FOXE1
FOXE3
FOXF1
FOXF2
FOXG1
FOXH1
FOXI1
FOXI2
FOXI3
FOXJ1
FOXJ2
FOXK1
FOXK2
FOXL1
FOXL2
FOXM1
FOXN1
FOXN2
FOXN3
FOXN4
FOXO1
FOXO3
FOXO4
FOXO6
FOXP1
FOXP2
FOXP3
FOXP4
FOXQ1
FOXR1
FOXR2
FOXRED1
FOXRED2
FOXS1
FP
FPA
FPGS
FPGT
FPP1
FPP3
FPP4
FPP5
FPP6
FPP7
FPR1
FPR2
FPR3
FPR4
FPS
FPS1
FPS2
FR
FRA10AC1
FRA3
FRAP1
FRAS1
FRAT1
FRAT2
FRE1
FRE2
FRE3
FRE4
FRE5
FRE6
FRE7
FRE8
FREM1
FREM2
FREQ
FRG1
FRG2
FRG2B
FRG2C
FRK
FRK1
FRK2
FRM2
FRMD1
FRMD3
FRMD4A
FRMD4B
FRMD5
FRMD6
FRMD7
FRMD8
FRMPD1
FRMPD3
FRMPD4
FRQ1
FRRS1
FRS1
FRS10
FRS11
FRS12
FRS2
FRS3
FRS4
FRS5
FRS6
FRS7
FRT1
FRT2
FRY
FRYL
FRZB
FSCB
FSCN1
FSCN2
FSCN3
FSD1
FSD1L
FSD2
FSF1
FSH1
FSH2
FSH3
FSHB
FSHR
FSIP1
FSP2
FST
FSTL1
FSTL3
FSTL4
FSTL5
FT
FTB
FTCD
FTH
FTH1
FTHL17
FTL
FTMT
FTO
FTR1
FTSH1
FTSH10
FTSH11
FTSH12
FTSH2
FTSH3
FTSH4
FTSH5
FTSH6
FTSH7
FTSH8
FTSH9
FTSJ1
FTSJ2
FTSJ3
FTSJD1
FTSJD2
FTSZ
FTZ-F1
FUBP1
FUBP3
FUCA1
FUCA2
FUI1
FUK
FUM1
FUM2
FUN12
FUN14
FUN19
FUN26
FUN30
FUNDC1
FUNDC2
FUR1
FUR4
FURIN
FUS
FUS1
FUS2
FUS3
FUT1
FUT10
FUT11
FUT12
FUT13
FUT2
FUT3
FUT4
FUT5
FUT6
FUT7
FUT8
FUT9
FUZ
FUZ7
FXC1
FXG1
FXN
FXR1
FXR2
FXYD1
FXYD2
FXYD3
FXYD4
FXYD5
FXYD6
FXYD7
FY
FYB
FYCO1
FYN
FYPP1
FYPP3
FYTTD1
FYV10
FYV12
FYV4
FYV6
FYV7
FYV8
FZD1
FZD10
FZD2
FZD3
FZD4
FZD5
FZD6
FZD7
FZD8
FZD9
FZF1
FZO1
FZR1
FZR2
FZR3
Fa2h
Faah
Faap100
Faap24
Fabp1
Fabp2
Fabp3
Fabp4
Fabp5
Fabp6
Fabp7
Fabp9
Fadd
Fads1
Fads2
Fads3
Fads6
Faf1
Faf2
Fah
Fahd1
Fahd2
Faim
Faim2
Faim3
Fam100a
Fam100b
Fam101a
Fam101b
Fam102a
Fam102b
Fam103a1
Fam105a
Fam105b
Fam107b
Fam108a
Fam108b1
Fam108c1
Fam109b
Fam110a
Fam110b
Fam110c
Fam111a
Fam113b
Fam114a1
Fam114a2
Fam115a
Fam115c
Fam116a
Fam116b
Fam117a
Fam117b
Fam118a
Fam118b
Fam119a
Fam120b
Fam122a
Fam122b
Fam123a
Fam123c
Fam124b
Fam125a
Fam125b
Fam126a
Fam126b
Fam128
Fam129b
Fam131a
Fam131b
Fam132a
Fam132b
Fam133b
Fam134a
Fam134b
Fam134c
Fam135a
Fam136a
Fam13a
Fam13b
Fam13c
Fam149a
Fam149b1
Fam150b
Fam151a
Fam154a
Fam154b
Fam155a
Fam155b
Fam158a
Fam159a
Fam159b
Fam160a1
Fam160a2
Fam160b1
Fam160b2
Fam161a
Fam161b
Fam162a
Fam162b
Fam163a
Fam163b
Fam164a
Fam164c
Fam165b
Fam166a
Fam166b
Fam167a
Fam167b
Fam168a
Fam168b
Fam169a
Fam169b
Fam170a
Fam171a2
Fam171b
Fam172a
Fam173a
Fam173b
Fam174
Fam174b
Fam175a
Fam175b
Fam176b
Fam177a1
Fam178b
Fam179a
Fam180a
Fam183a
Fam184b
Fam185a
Fam187b
Fam188a
Fam188b
Fam189a1
Fam189a2
Fam18b
Fam190a
Fam190b
Fam192a
Fam193a
Fam194a
Fam195a
Fam196b
Fam198a
Fam198b
Fam19a1
Fam19a2
Fam19a3
Fam19a4
Fam19a5
Fam20a
Fam20b
Fam20c
Fam21
Fam22
Fam24a
Fam25
Fam26d
Fam26e
Fam26f
Fam32a
Fam35
Fam36a
Fam38a
Fam3a
Fam3b
Fam3c
Fam3d
Fam40a
Fam40b
Fam43a
Fam45
Fam46b
Fam46c
Fam48a
Fam49a
Fam49b
Fam50a
Fam50b
Fam53b
Fam53c
Fam54b
Fam55d
Fam57a
Fam57b
Fam58a
Fam59a
Fam59b
Fam5b
Fam5c
Fam60a
Fam63a
Fam63b
Fam64a
Fam65a
Fam65b
Fam65c
Fam69a
Fam69b
Fam69c
Fam70a
Fam70b
Fam71b
Fam71f1
Fam71f2
Fam72a
Fam73a
Fam73b
Fam76a
Fam76b
Fam78a
Fam78b
Fam81a
Fam82a1
Fam82a2
Fam82b
Fam83a
Fam83b
Fam83d
Fam83e
Fam83f
Fam83g
Fam83h
Fam84a
Fam86a
Fam89a
Fam91a1
Fam92a1
Fam96a
Fam96b
Fam98a
Fam98b
Fanca
Fancb
Fancc
Fancd2
Fancg
Fanci
Fancl
Fancm
Fank1
Fap
Far1
Far2
Farp2
Fars2
Farsa
Fas
Fas1
Fas2
Fas3
Faslg
Fasn
Fastkd1
Fastkd2
Fastkd3
Fastkd5
Fat2
Fat3
Fau
Fbf1
Fbl
Fblim1
Fbll1
Fbln1
Fbln5
Fbln7
Fbn2
Fbp1
Fbp2
Fbxl12
Fbxl13
Fbxl14
Fbxl15
Fbxl16
Fbxl17
Fbxl19
Fbxl2
Fbxl20
Fbxl21
Fbxl22
Fbxl3
Fbxl4
Fbxl5
Fbxl6
Fbxl7
Fbxl8
Fbxo10
Fbxo11
Fbxo16
Fbxo17
Fbxo18
Fbxo2
Fbxo21
Fbxo22
Fbxo24
Fbxo25
Fbxo27
Fbxo28
Fbxo3
Fbxo30
Fbxo31
Fbxo32
Fbxo34
Fbxo36
Fbxo38
Fbxo39
Fbxo40
Fbxo41
Fbxo42
Fbxo43
Fbxo44
Fbxo45
Fbxo46
Fbxo47
Fbxo48
Fbxo5
Fbxo6
Fbxo7
Fbxo9
Fbxw2
Fbxw4
Fbxw5
Fbxw7
Fbxw8
Fcamr
Fcer1a
Fcer1g
Fcer2
Fcf1
Fcgr1
Fcgr2
Fcgr3
Fcgrt
Fcho2
Fchsd1
Fchsd2
Fcn1
Fcn2
Fcp3C
Fcrl1
Fcrl5
Fcrla
Fcrlb
Fdft1
Fdh
Fdps
Fdx1
Fdx1l
Fdxacb1
Fdxh
Fdxr
Fech
Fem-1
Fem1a
Fem1aa
Fem1ab
Fem1b
Fem1c
Fer
Fer1l4
Ferd3l
Fermt1
Fermt2
Fermt3
Fes
Feta
Fetub
Fev
Fez1
Fez2
Fezf1
Fezf2
Ffar1
Ffar2
Ffar3
Ffr
Fgb
Fgd2
Fgd4
Fgd5
Fgd6
Fgf1
Fgf10
Fgf11
Fgf12
Fgf14
Fgf15
Fgf16
Fgf17
Fgf18
Fgf2
Fgf20
Fgf21
Fgf22
Fgf23
Fgf4
Fgf5
Fgf6
Fgf7
Fgf8
Fgf9
Fgfbp1
Fgfbp3
Fgfr1
Fgfr1op
Fgfr1op2
Fgfr2
Fgfr4
Fgfrl1
Fgg
Fggy
Fgl1
Fgl2
Fhad1
Fhit
Fhl1
Fhl2
Fhl3
Fhl5
Fhod1
Fhod3
Fib
Fibcd1
Fibin
Fibp
Ficd
Fig4
Figf
Figla
Fign
Fignl1
Filip1
Fip1l1
Fis1
Fit1
Fitm1
Fitm2
Fiz1
Fjx1
Fkbp10
Fkbp11
Fkbp14
Fkbp15
Fkbp1a
Fkbp1b
Fkbp2
Fkbp3
Fkbp4
Fkbp5
Fkbp7
Fkbp8
Fkbp9
Fkbpl
Fkrp
Fktn
Flad1
Flcn
Flg2
Fli1
Flii
Flna
Flnc
Flo
Flo-2
Flot1
Flot2
Flrt3
Flt1
Flt3
Flt3lg
Flt4
Flvcr2
Flywch1
Flywch2
Fmn1
Fmn2
Fmnl1
Fmnl2
Fmnl3
Fmo1
Fmo2
Fmo3
Fmo4
Fmo5
Fmod
Fmr1
Fmr1nb
Fmrf
Fn3k
Fn3krp
Fn5
Fnbp1
Fnbp1l
Fnbp4
Fndc1
Fndc3a
Fndc3b
Fndc3c
Fndc4
Fndc5
Fndc7
Fndc8
Fnip1
Fnip2
Fnta
Fntb
Folh1
Folr2
Folr4
Fos
Fosb
Fosl1
Fosl2
Fox1
Foxa1
Foxa2
Foxa3
Foxb1
Foxb2
Foxc2
Foxd2
Foxd3
Foxd4
Foxe1
Foxe3
Foxf1
Foxf2
Foxg1
Foxh1
Foxi1
Foxi2
Foxj1
Foxj2
Foxj3
Foxk1
Foxk2
Foxl2
Foxm1
Foxn1
Foxn3
Foxn4
Foxo4
Foxo6
Foxp1
Foxp2
Foxp3
Foxp4
Foxq1
Foxr1
Foxr2
Foxred1
Foxred2
Foxs1
Fpr-rs3
Fpr-rs4
Fpr-rs6
Fpr-s1
Fpr1
Fpr2
Fps85D
Fra10ac1
Frap1
Fras1
Frat1
Frat2
Frem1
Frem2
Freq
Frg1
Frk
Frmd3
Frmd4a
Frmd4b
Frmd5
Frmd6
Frmd8
Frmpd1
Frmpd4
Frq1
Frs2
Frs3
Frzb
Fs(2)Ket
Fscb
Fscn1
Fsd1
Fsd1l
Fsd2
Fshb
Fshr
Fsip1
Fsn
Fst
Fstl1
Fstl3
Fstl4
Fstl5
Ftcd
Fth1
Fthl17
Ftl1
Ftmt
Fto
Ftsj2
Ftsj3
Ftsjd1
Ftsjd2
Fubp1
FucT6
FucTA
FucTB
FucTC
Fuca
Fuca1
Fuca2
Fundc1
Fundc2
Fur1
Fur2
Furin
Fus
Fut1
Fut10
Fut11
Fut2
Fut4
Fut7
Fut8
Fut9
Fuz
Fv1
Fxc1
Fxn
Fxr1
Fxyd1
Fxyd2
Fxyd3
Fxyd4
Fxyd5
Fxyd6
Fxyd7
Fyb
Fyco1
Fyn
Fyttd1
Fzd10
Fzd2
Fzd3
Fzd4
Fzd5
Fzd6
Fzd8
Fzd9
Fzr1
G
G-TMT
G-ialpha65A
G-oalpha47A
G-s-alpha-60A
G-salpha60A
G0S2
G0s2
G2E3
G3BP
G3BP1
G3BP2
G3bp1
G3bp2
G4
G6B
G6PC
G6PC2
G6PC3
G6PD
G6b
G6pc
G6pc2
G6pc3
G6pd2
G6pdx
G7C
G7c
GA1
GA2
GA2OX1
GA2OX2
GA2OX3
GA2OX7
GA4
GA4H
GAA
GAA1
GAB1
GAB2
GAB3
GAB4
GABARAP
GABARAPL1
GABARAPL2
GABBR1
GABBR2
GABPA
GABPB1
GABPB2
GABRA1
GABRA2
GABRA3
GABRA4
GABRA5
GABRA6
GABRB1
GABRB2
GABRB3
GABRB4
GABRD
GABRE
GABRG1
GABRG2
GABRG3
GABRG4
GABRP
GABRQ
GABRR1
GABRR2
GABRR3
GAC1
GAD1
GAD2
GADD45A
GADD45B
GADD45G
GADD45GIP1
GADL1
GAE1
GAE2
GAE3
GAE4
GAE5
GAE6
GAFA1
GAG
GAGE10
GAGE12C
GAGE12H
GAGE12J
GAGE2A
GAGE4
GAGE5
GAGE6
GAGE7
GAGE8
GAI
GAI1
GAK
GAL
GAL1
GAL10
GAL11
GAL12
GAL13
GAL2
GAL3
GAL3ST1
GAL3ST2
GAL3ST3
GAL3ST4
GAL4
GAL5
GAL6
GAL7
GAL8
GAL80
GAL83
GAL9
GALC
GALE
GALK1
GALK2
GALM
GALNS
GALNT1
GALNT10
GALNT11
GALNT12
GALNT13
GALNT14
GALNT2
GALNT3
GALNT4
GALNT5
GALNT6
GALNT7
GALNT8
GALNT9
GALNTL1
GALNTL2
GALNTL4
GALNTL6
GALP
GALR1
GALR2
GALR3
GALT
GAM1
GAMT
GAN
GANAB
GANC
GAOA
GAP1
GAP2
GAP43
GAPA
GAPB
GAPC
GAPC1
GAPC2
GAPC3
GAPD
GAPDH
GAPDHS
GAPT
GAPVD1
GAR1
GARNL3
GARS
GART
GAS1
GAS2
GAS2L1
GAS2L2
GAS2L3
GAS3
GAS4
GAS5
GAS6
GAS7
GAS8
GASA1
GASA2
GASA3
GASA4
GAST
GAT1
GAT2
GAT3
GAT4
GATA
GATA-B
GATA1
GATA10
GATA11
GATA2
GATA3
GATA4
GATA5
GATA6
GATA9
GATAD1
GATAD2A
GATAD2B
GATC
GATL1
GATL10
GATL2
GATL3
GATL4
GATL5
GATL6
GATL7
GATL8
GATL9
GATM
GATS
GATSL1
GATSL2
GATSL3
GAUT1
GAUT10
GAUT11
GAUT12
GAUT13
GAUT14
GAUT15
GAUT2
GAUT4
GAUT5
GAUT6
GAUT7
GAUT8
GAUT9
GB1
GBA
GBA2
GBA3
GBAS
GBE1
GBF1
GBF2
GBF3
GBF4
GBGT1
GBLP
GBP
GBP1
GBP2
GBP3
GBP4
GBP5
GBP6
GBP7
GBX1
GBX2
GC
GC1
GC2
GC3
GC4
GC5
GC6
GCA
GCAT
GCC1
GCC2
GCD1
GCD10
GCD11
GCD14
GCD2
GCD6
GCD7
GCDH
GCET2
GCFC
GCG
GCGR
GCH1
GCHFR
GCK
GCKR
GCLC
GCLM
GCM1
GCM2
GCN1
GCN1L1
GCN2
GCN20
GCN3
GCN4
GCN5
GCNT1
GCNT2
GCNT3
GCNT4
GCNT6
GCNT7
GCOM1
GCP1
GCR1
GCR2
GCS1
GCSH
GCV1
GCV2
GCY1
GDA
GDA1
GDAP1
GDAP1L1
GDAP2
GDB1
GDCSH
GDCSP
GDCST
GDE1
GDE5
GDF1
GDF10
GDF11
GDF15
GDF2
GDF3
GDF5
GDF6
GDF7
GDF9
GDH1
GDH2
GDH3
GDHA
GDI1
GDI2
GDNF
GDPD1
GDPD2
GDPD3
GDPD4
GDPD5
GDS1
GEA1
GEA2
GEF1
GEFT
GEK1
GEM
GEM1
GEMIN5
GEMIN6
GEMIN7
GEMIN8
GEN1
GEN2
GER1
GER2
GER3
GER4
GER5
GER6
GER7
GER8
GET1
GET2
GET3
GF14A
GF14B
GF14C
GF14E
GF14F
GF14G
GFA1
GFAP
GFD1
GFD2
GFER
GFI1
GFI1B
GFM1
GFM2
GFOD1
GFOD2
GFPT1
GFPT2
GFRA1
GFRA2
GFRA3
GFRA4
GFRAL
GGA1
GGA2
GGA3
GGCT
GGCX
GGH
GGN
GGNBP2
GGPP2
GGPP4
GGPP6
GGPS1
GGR
GGT1
GGT5
GGT6
GGT7
GGTA1
GGTLC1
GH
GH1
GH2
GH3.1
GH3.10
GH3.13
GH3.17
GH3.2
GH3.3
GH3.4
GH3.5
GH3.6
GH3.7
GH3.8
GH3.9
GHDC
GHITM
GHOX-7
GHR
GHRH
GHRHR
GHRL
GHSR
GI
GIC1
GIC2
GID1
GID1L1
GID1L2
GID1L3
GID2
GID7
GID8
GIF
GIGYF1
GIGYF2
GIM3
GIM4
GIM5
GIM6
GIMAP1
GIMAP2
GIMAP4
GIMAP5
GIMAP6
GIMAP7
GIMAP8
GIN1
GIN4
GINS1
GINS2
GINS3
GINS4
GIP
GIP1
GIP2
GIP3
GIP4
GIPC1
GIPC2
GIPC3
GIPR
GIR2
GIS1
GIS2
GIS3
GIS4
GIT1
GIT2
GIYD1
GJA1
GJA10
GJA3
GJA4
GJA5
GJA8
GJA9
GJB1
GJB2
GJB3
GJB4
GJB5
GJB6
GJB7
GJC1
GJC2
GJC3
GJD2
GJD3
GJD4
GK
GK2
GK5
GKAP1
GKN1
GKN2
GL
GL1
GL2
GL3
GLA
GLB1
GLB1L
GLB1L2
GLB1L3
GLC3
GLC7
GLC8
GLCCI1
GLCE
GLDC
GLDH
GLDH1
GLDH2
GLDN
GLE1
GLE2
GLG1
GLG2
GLI1
GLI2
GLI3
GLI4
GLIP1
GLIP3
GLIP4
GLIP5
GLIP6
GLIP7
GLIPR1
GLIPR1L1
GLIPR1L2
GLIPR2
GLIS1
GLIS2
GLIS3
GLK1
GLMN
GLN1
GLN1-1
GLN1-2
GLN1-3
GLN1-4
GLN1-5
GLN2
GLN3
GLN4
GLN5
GLN6
GLO1
GLO2
GLO3
GLO4
GLOD4
GLOD5
GLP1
GLP10
GLP1R
GLP2
GLP2A
GLP2R
GLP4
GLP5A
GLP7
GLP8
GLP9
GLR1
GLR1.1
GLR1.2
GLR1.3
GLR1.4
GLR2.1
GLR2.2
GLR2.3
GLR2.4
GLR2.5
GLR2.6
GLR2.7
GLR2.8
GLR2.9
GLR3.1
GLR3.2
GLR3.3
GLR3.4
GLR3.5
GLR3.6
GLR3.7
GLRA1
GLRA2
GLRA3
GLRA4
GLRB
GLRX
GLRX2
GLRX3
GLRX5
GLS
GLS2
GLSF
GLT1
GLT1D1
GLT25D1
GLT25D2
GLT6D1
GLT8D1
GLT8D2
GLTP
GLTPD1
GLTPD2
GLTSCR1
GLTSCR2
GLU1
GLU10
GLU11
GLU12
GLU13
GLU14
GLU15
GLU2
GLU3
GLU4
GLU5
GLU6
GLU7
GLU8
GLUA1
GLUA2
GLUA3
GLUB4
GLUB5
GLUD1
GLUD2
GLUL
GLX-I
GLX2-1
GLX2-2
GLY1
GLYAT
GLYATL1
GLYATL2
GLYATL3
GLYCAM1
GLYCTK
GLYK
GLYR1
GLYRS-1
GLYRS-2
GM2A
GMCL1
GMD1
GMDS
GME-1
GME-2
GMEB1
GMEB2
GMFB
GMFG
GMH1
GMIP
GML
GMNN
GMPPA
GMPPB
GMPR
GMPR2
GMPS
GMT1
GMT2
GN
GNA1
GNA11
GNA12
GNA13
GNA14
GNA15
GNAI1
GNAI2
GNAI3
GNAL
GNAO1
GNAQ
GNAS
GNAT1
GNAT2
GNAT3
GNAZ
GNB1
GNB1L
GNB2
GNB2L1
GNB3
GNB4
GNB5
GNBP1
GNBP2
GNBP3
GND1
GND2
GNE
GNG10
GNG11
GNG12
GNG13
GNG2
GNG3
GNG4
GNG5
GNG7
GNG8
GNGT1
GNGT2
GNL1
GNL2
GNL3
GNL3L
GNLY
GNMT
GNP1
GNPAT
GNPDA1
GNPDA2
GNPNAT1
GNPTAB
GNPTG
GNRH1
GNRH2
GNRHR
GNRHR2
GNS
GNT1
GNT1-A
GNT1-B
GNTI
GOLGA1
GOLGA2
GOLGA2L1
GOLGA3
GOLGA4
GOLGA5
GOLGA6A
GOLGA6B
GOLGA6C
GOLGA7
GOLGA7B
GOLGA8B
GOLGA8E
GOLGA8F
GOLGB1
GOLIM4
GOLM1
GOLPH3
GOLPH3L
GOLT1A
GOLT1B
GON4L
GON7
GONST1
GOPC
GORAB
GORASP1
GORASP2
GORK
GOS1
GOS11
GOS12
GOS2
GOSR1
GOSR2
GOT1
GOT1L1
GOT2
GP
GP045L
GP138A
GP138B
GP16
GP1BA
GP1BB
GP2
GP2a
GP2b
GP3
GP4
GP41
GP5
GP6
GP64
GP67
GP9
GPA1
GPA2
GPA3
GPA33
GPA4
GPAA1
GPAM
GPAT1
GPAT2
GPAT3
GPAT4
GPAT5
GPAT6
GPAT7
GPAT8
GPATCH1
GPATCH2
GPATCH3
GPATCH4
GPATCH8
GPB1
GPB2
GPBAR1
GPBP1
GPBP1L1
GPC
GPC1
GPC2
GPC3
GPC4
GPC5
GPC6
GPD
GPD1
GPD1L
GPD2
GPDL1
GPDL3
GPER
GPG1
GPH1
GPHA2
GPHB5
GPHN
GPI
GPI1
GPI10
GPI11
GPI12
GPI13
GPI14
GPI15
GPI16
GPI17
GPI18
GPI19
GPI2
GPI8
GPIHBP1
GPKOW
GPLD1
GPM1
GPM2
GPM3
GPM6A
GPM6B
GPN1
GPN2
GPN3
GPNMB
GPP1
GPP2
GPR1
GPR101
GPR107
GPR108
GPR109A
GPR109B
GPR110
GPR112
GPR113
GPR114
GPR115
GPR116
GPR119
GPR12
GPR120
GPR123
GPR124
GPR125
GPR126
GPR128
GPR132
GPR133
GPR135
GPR137
GPR137B
GPR137C
GPR139
GPR141
GPR142
GPR143
GPR144
GPR146
GPR149
GPR15
GPR150
GPR151
GPR152
GPR153
GPR155
GPR157
GPR158
GPR160
GPR161
GPR162
GPR17
GPR171
GPR172A
GPR172B
GPR173
GPR174
GPR176
GPR177
GPR179
GPR18
GPR180
GPR182
GPR183
GPR19
GPR20
GPR21
GPR22
GPR25
GPR26
GPR27
GPR3
GPR31
GPR32
GPR33
GPR34
GPR35
GPR37
GPR37L1
GPR39
GPR4
GPR45
GPR50
GPR52
GPR55
GPR56
GPR6
GPR61
GPR63
GPR64
GPR65
GPR68
GPR75
GPR77
GPR78
GPR81
GPR82
GPR83
GPR84
GPR85
GPR87
GPR88
GPR89A
GPR89C
GPR97
GPRASP1
GPRASP2
GPRC5A
GPRC5B
GPRC5C
GPRC5D
GPRC6A
GPRIN2
GPRIN3
GPRgr22
GPRgr24
GPRor7
GPS1
GPS2
GPSM1
GPSM2
GPSM3
GPT
GPT1
GPT2
GPX
GPX1
GPX2
GPX3
GPX4
GPX5
GPX6
GPX7
GPX8
GR1
GR6
GRAMD1A
GRAMD1B
GRAMD1C
GRAMD2
GRAMD3
GRAMD4
GRAP
GRAP2
GRASP
GRB10
GRB14
GRB2
GRB7
GRC2
GRC3
GRE1
GRE2
GRE3
GREB1
GREB1L
GREM1
GREM2
GRF1
GRF10
GRF12
GRF2
GRF3
GRF4
GRF5
GRF6
GRF7
GRF8
GRF9
GRH1
GRHL1
GRHL2
GRHL3
GRHPR
GRIA1
GRIA2
GRIA3
GRIA4
GRID1
GRID2
GRID2IP
GRIK1
GRIK2
GRIK3
GRIK4
GRIK5
GRIMP
GRIN1
GRIN2A
GRIN2B
GRIN2C
GRIN2D
GRIN3A
GRIN3B
GRINA
GRINL1A
GRIP
GRIPAP1
GRK1
GRK4
GRK5
GRK6
GRK7
GRLF1
GRM1
GRM2
GRM3
GRM4
GRM5
GRM6
GRM7
GRM8
GRN
GRP
GRP0.9
GRP2
GRP23
GRP2B
GRP3
GRP7
GRP78
GRP8
GRPEL1
GRPEL2
GRPR
GRR1
GRRP1
GRS1
GRS2
GRSF1
GRTP1
GRWD1
GRX1
GRX2
GRX3
GRX4
GRX5
GRX6
GRX7
GRXC1
GRXC1.1
GRXC10
GRXC11
GRXC12
GRXC13
GRXC14
GRXC15
GRXC2
GRXC3
GRXC4
GRXC5
GRXC6
GRXC7
GRXC8
GRXC9
GRXCR1
GRXCR2
GRXS1
GRXS10
GRXS11
GRXS12
GRXS13
GRXS14
GRXS15
GRXS16
GRXS17
GRXS2
GRXS3
GRXS4
GRXS5
GRXS6
GRXS7
GRXS8
GRXS9
GS1-1
GS1-5
GSA
GSA1
GSA2
GSBS
GSC
GSC2
GSDMA
GSDMB
GSDMC
GSDMD
GSE1
GSF2
GSG1
GSG1L
GSG2
GSH1
GSH1-1
GSH1-2
GSH2
GSH3
GSK3A
GSK3B
GSKIP
GSL-OH
GSM1
GSN
GSNAP
GSO1
GSO2
GSP1
GSP2
GSPT1
GSPT2
GSR
GSS
GST
GST1
GST11
GST16
GST18
GST3
GST4
GST6
GSTA1
GSTA2
GSTA3
GSTA4
GSTA5
GSTCD
GSTF1
GSTF2
GSTK1
GSTM1
GSTM2
GSTM3
GSTM4
GSTM5
GSTO1
GSTO2
GSTP1
GSTT1
GSTT2
GSTU1
GSTU6
GSTZ1
GSTZ5
GSX1
GSX2
GSY1
GSY2
GT2
GT3
GT4
GT5
GT6
GT7
GTA
GTB1
GTDC1
GTE6
GTF2A1
GTF2A1L
GTF2A2
GTF2B
GTF2E1
GTF2E2
GTF2F1
GTF2F2
GTF2H1
GTF2H2
GTF2H2C
GTF2H3
GTF2H4
GTF2H5
GTF2I
GTF2IRD1
GTF2IRD2
GTF2IRD2B
GTF3A
GTF3C1
GTF3C2
GTF3C3
GTF3C4
GTF3C5
GTF3C6
GTG1
GTG2
GTLF3B
GTO1
GTO3
GTPBP1
GTPBP10
GTPBP2
GTPBP3
GTPBP4
GTPBP5
GTPBP6
GTPBP8
GTR1
GTR2
GTS1
GTSE1
GTSF1
GTSF1L
GTT1
GTT2
GTT3
GUA1
GUCA1A
GUCA1B
GUCA1C
GUCA2A
GUCA2B
GUCY1A1
GUCY1A2
GUCY1A3
GUCY1B1
GUCY1B3
GUCY2C
GUCY2D
GUCY2F
GUD1
GUF1
GUK1
GULO
GULP1
GUN4
GUP1
GUP2
GUS1
GUSB
GUT1
GUT2
GVP36
GWD1
GWD3
GWT1
GXYLT1
GXYLT2
GYG1
GYG2
GYLTL1B
GYP1
GYP5
GYP6
GYP7
GYP8
GYPA
GYPB
GYPC
GYPE
GYRA
GYRB
GYRBM
GYS1
GYS2
GZF1
GZF3
GZMA
GZMH
GZMK
GZMM
Gaa
Gab1
Gab2
Gab3
Gabarap
Gabarapl1
Gabarapl2
Gabbr1
Gabbr2
Gabpb1
Gabpb2
Gabra1
Gabra2
Gabra3
Gabra4
Gabra5
Gabra6
Gabrb1
Gabrb2
Gabrb3
Gabrd
Gabrg1
Gabrg2
Gabrg3
Gabrp
Gabrq
Gabrr1
Gabrr2
Gabrr3
Gad1
Gad2
Gadd45a
Gadd45b
Gadd45g
Gadd45gip1
Gadl1
Gak
Gal
Gal3st1
Gal3st2
Gal3st3
GalNAc-T1
GalNAc-T2
Galc
Gale
Galk2
Galm
Galns
Galnt1
Galnt10
Galnt11
Galnt12
Galnt13
Galnt14
Galnt2
Galnt4
Galnt5
Galnt6
Galnt7
Galntl2
Galntl4
Galntl5
Galp
Galpha49B
Galpha73B
Galr1
Galr2
Galr3
Galt
Gamt
Gan
Ganab
Ganc
Gap1
Gap43
Gapdh
Gapdh1
Gapdh2
Gapdhs
Gapt
Gapvd1
Gar1
Garnl3
Gars
Gart
Gas1
Gas2
Gas2l1
Gas2l2
Gas2l3
Gas6
Gas8
Gast
Gata1
Gata2
Gata3
Gata4
Gata6
Gatad1
Gatad2a
Gatad2b
Gatc
Gatm
Gatsl1
Gatsl3
Gba
Gba2
Gbe1
Gbeta13F
Gbeta76C
Gbgt1
Gbp2
Gbp4
Gbx1
Gbx2
Gc
Gca
Gcat
Gcc1
Gcet2
Gcg
Gcgr
Gch1
Gchfr
Gck
Gckr
Gclc
Gclm
Gcm1
Gcm2
Gcnt2
Gcnt3
Gcnt7
Gcom1
Gcsh
Gda
Gdap1
Gdap2
Gde1
Gde5
Gdf1
Gdf10
Gdf11
Gdf15
Gdf6
Gdf7
Gdf9
Gdh
Gdi1
Gdi2
Gdnf
Gdpd1
Gdpd2
Gdpd3
Gdpd4
Gdpd5
Ge-1
Geft
Gel
Gem
Gemin6
Gemin7
Gemin8
Gen
Gen1
Gfap
Gfer
Gfi1
Gfi1b
Gfm1
Gfm2
Gfod1
Gfod2
Gfpt1
Gfpt2
Gfr
Gfra1
Gfra3
Gfra4
Gfral
Gga1
Gga2
Ggamma1
Ggamma30A
Ggct
Ggcx
Ggh
Ggn
Ggnbp1
Ggnbp2
Ggps1
Ggt1
Ggt6
Ggt7
Ggta1
Gh1
Ghdc
Ghitm
Ghr
Ghrh
Ghrhr
Ghrl
Ghsr
Gidrp88
Gie
Gif
Gigyf1
Gigyf2
Gimap3
Gimap4
Gimap5
Gimap6
Gimap8
Gin1
Gins1
Gins2
Gins3
Gins4
Gip
Gipc1
Gipc2
Gipc3
Gipr
Git1
Git2
Giyd1
Gja1
Gja10
Gja3
Gja4
Gja5
Gja6
Gja8
Gjb1
Gjb2
Gjb3
Gjb4
Gjb5
Gjb6
Gjc1
Gjc2
Gjc3
Gjd2
Gjd3
Gjd4
Gje1
Gk
Gk2
Gk5
Gkap1
Gkn1
Gkn2
Gl
Glb1
Glb1l
Glb1l2
Glb1l3
GlcAT-I
GlcAT-P
GlcAT-S
Glce
Gld
Gld2
Gldc
Gldn
Gle1
Glg1
Gli1
Gli3
Glipr1
Glipr1l2
Glipr2
Glis1
Glis2
Glmn
Glo1
Glod4
Glod5
Glp1
Glp1r
Glp2r
Glra1
Glra2
Glra3
Glra4
Glrb
Glrx
Glrx2
Glrx3
Glrx5
Gls
Gls2
Glt
Glt1d1
Glt25d1
Glt25d2
Glt6d1
Glt8d1
Glt8d2
Gltp
Gltpd1
Gltpd2
Glu-RI
GluB1-A
GluClalpha
Glud1
Glul
Glut1
Glut3
GlyP
Glyat
Glycam1
Glyctk
Glyr1
Gm1060
Gm128
Gm129
Gm136
Gm166
Gm1673
Gm1679
Gm216
Gm2a
Gm410
Gm525
Gm527
Gm606
Gm614
Gm672
Gm71
Gm723
Gm749
Gm889
Gm94
Gm941
Gm996
Gmcl1
Gmd
Gmds
Gmeb1
Gmeb2
Gmer
Gmfb
Gmfg
Gmip
Gmnn
Gmppa
Gmppb
Gmpr
Gmpr2
Gmps
Gna11
Gna12
Gna13
Gna15
Gnai1
Gnai2
Gnai3
Gnal
Gnao1
Gnaq
Gnas
Gnat1
Gnat2
Gnat3
Gnaz
Gnb1
Gnb1l
Gnb2
Gnb2l1
Gnb3
Gnb4
Gnb5
Gne
Gnf1
Gng10
Gng11
Gng12
Gng13
Gng2
Gng3
Gng4
Gng5
Gng7
Gng8
Gngt1
Gngt2
Gnl1
Gnl2
Gnl3
Gnl3l
Gnmt
Gnn
Gnpat
Gnpda1
Gnpda2
Gnpnat1
Gnptab
Gnptg
Gnrh1
Gnrhr
Gns
Golga1
Golga2
Golga3
Golga4
Golga5
Golga7
Golgin84
Golim4
Golph3
Golph3l
Golt1a
Golt1b
Gon4l
Gopc
Gorab
Gorasp1
Gorasp2
Gos28
Gosr1
Gosr2
Got1
Got1l1
Got2
Gp1ba
Gp1bb
Gp2
Gp49a
Gp5
Gp9
Gpa33
Gpaa1
Gpam
Gpat2
Gpatch1
Gpatch2
Gpatch3
Gpatch4
Gpatch8
Gpbar1
Gpbp1
Gpbp1l1
Gpc1
Gpc2
Gpc3
Gpc4
Gpc5
Gpc6
Gpd1
Gpd1l
Gpd2
Gpdh
Gper
Gpha2
Gphb5
Gphn
Gpi
Gpihbp1
Gpkow
Gpld1
Gpm6a
Gpm6b
Gpn1
Gpn3
Gpnmb
Gpr1
Gpr101
Gpr107
Gpr108
Gpr109a
Gpr110
Gpr113
Gpr114
Gpr115
Gpr116
Gpr119
Gpr12
Gpr120
Gpr124
Gpr125
Gpr126
Gpr132
Gpr133
Gpr135
Gpr137
Gpr137b
Gpr139
Gpr141
Gpr142
Gpr143
Gpr146
Gpr149
Gpr150
Gpr151
Gpr152
Gpr153
Gpr156
Gpr157
Gpr158
Gpr160
Gpr162
Gpr17
Gpr171
Gpr172b
Gpr173
Gpr174
Gpr176
Gpr177
Gpr18
Gpr180
Gpr183
Gpr19
Gpr20
Gpr21
Gpr22
Gpr25
Gpr26
Gpr27
Gpr3
Gpr33
Gpr34
Gpr35
Gpr37
Gpr37l1
Gpr4
Gpr44
Gpr45
Gpr50
Gpr52
Gpr56
Gpr6
Gpr61
Gpr62
Gpr64
Gpr65
Gpr68
Gpr75
Gpr77
Gpr82
Gpr83
Gpr84
Gpr85
Gpr87
Gpr88
Gpr89a
Gpr97
Gprasp1
Gprasp2
Gprc5b
Gprc5c
Gprc5d
Gprc6a
Gprin1
Gprin3
Gprk1
Gprk2
Gps1
Gpsm1
Gpsm2
Gpsm3
Gpt
Gpt2
Gpx1
Gpx2
Gpx3
Gpx4
Gpx5
Gpx6
Gpx7
Gpx8
Gr10a
Gr10b
Gr21a
Gr22a
Gr22b
Gr22c
Gr22e
Gr22f
Gr23a
Gr28a
Gr28b
Gr2a
Gr32a
Gr33a
Gr36a
Gr36b
Gr36c
Gr36d
Gr39a
Gr39b
Gr43a
Gr43b
Gr47b
Gr57a
Gr58a
Gr58b
Gr58c
Gr59c
Gr59d
Gr59e
Gr59f
Gr61a
Gr64a
Gr64b
Gr64c
Gr64d
Gr64e
Gr64f
Gr65a
Gr66a
Gr68a
Gr77a
Gr85a
Gr89a
Gr8a
Gr92a
Gr93a
Gr93b
Gr93c
Gr94a
Gr97a
Gr98a
Gr98b
Gr98c
Gr98d
Gr9a
Gramd1a
Gramd1b
Gramd1c
Gramd2
Gramd3
Gramd4
Grap
Grap2
Grasp
Grb10
Grb14
Grb2
Grb7
Grcc10
Grd
Grem1
Grem2
Grhl1
Grhl2
Grhl3
Grhpr
Gria1
Gria2
Gria3
Gria4
Grid1
Grid2
Grid2ip
Grifin
Grik1
Grik2
Grik3
Grik4
Grik5
Grin1
Grin2a
Grin2b
Grin2c
Grin2d
Grin3b
Grina
Grinl1a
Grip1
Grip2
Grip75
Grip84
Gripap1
Grk1
Grk4
Grk5
Grk6
Grlf1
Grm1
Grm2
Grm3
Grm4
Grm5
Grm6
Grm7
Grm8
Grn
Grp
Grpa
Grpcb
Grpel1
Grpel2
Grpr
Grrp1
Grsf1
Grtp1
Grwd1
Grxcr1
Grxcr2
Gs1
Gs1l
Gs2
Gsc
Gsdma1
Gsdma2
Gsdma3
Gsdmc
Gsdmc2
Gsdmc3
Gsdmc4
Gsdmdc1
Gse1
Gsg1
Gsg2
Gsk3a
Gsk3b
Gskip
Gsn
Gspt2
Gsr
Gss
GstD1
GstD2
GstD3
GstD4
GstD5
GstD6
GstD7
GstS1
Gsta1
Gsta2
Gsta3
Gsta4
Gsta5
Gsta6
Gstcd
Gstk1
Gstm1
Gstm2
Gstm3
Gstm5
Gstm6
Gstm7
Gsto1
Gsto2
Gstp1
Gstp2
Gstt1
Gstt2
Gstt4
Gstz1
Gsx1
Gsx2
Gtdc1
Gtf2a1
Gtf2a1l
Gtf2a2
Gtf2b
Gtf2e1
Gtf2e2
Gtf2f1
Gtf2f2
Gtf2h1
Gtf2h2
Gtf2h3
Gtf2h4
Gtf2h5
Gtf2i
Gtf2ird1
Gtf2ird2
Gtf3a
Gtf3c1
Gtf3c2
Gtf3c5
Gtf3c6
Gtl3
Gtlf3b
Gtp-bp
Gtpbp1
Gtpbp10
Gtpbp2
Gtpbp3
Gtpbp4
Gtpbp6
Gtpbp8
Gtrgeo22
Gtse1
Gtsf1
Gtsf1l
Guca1b
Guca2a
Guca2b
Gucy1a2
Gucy1a3
Gucy1b2
Gucy1b3
Gucy2c
Gucy2d
Gucy2e
Gucy2f
Gucy2g
Guf1
Gulo
Gulp1
Gusb
Gvin1
Gxylt1
Gxylt2
Gyc-89Da
Gyc-89Db
Gyc32E
Gyc88E
Gycalpha99B
Gyg1
Gyltl1b
Gypa
Gypc
Gys1
Gys2
Gzma
Gzmb
Gzmc
Gzme
Gzmf
Gzmg
Gzmk
H
H1
H15
H1F0
H1FNT
H1FOO
H1FX
H1f0
H1fnt
H1foo
H2-Aa
H2-D1
H2-K1
H2-Q10
H2-T23
H2.0
H2A-II
H2A-IX
H2AFB1
H2AFB2
H2AFJ
H2AFV
H2AFX
H2AFY
H2AFY2
H2AFZ
H2AV
H2AX
H2AZ
H2Av1
H2Av2
H2Av3
H2B
H2B-I
H2B-V
H2B-VIII
H2B.10
H2B.11
H2B.2
H2B.4
H2B.5
H2B.6
H2B.7
H2B.9
H2BFM
H2BFWT
H2Bv1
H2Bv2
H2Bv3
H2afj
H2afv
H2afx
H2afy
H2afy2
H2afz
H3
H3-I
H3-IX
H3C2
H3F3A
H3a
H3b
H3c
H3f3a
H3f3b
H3v1
H3v2
H4-I
H4C7
H4a
H6PD
H6pd
HA
HAA1
HAAO
HAB1
HAB2
HABP2
HABP4
HAC1
HAC12
HAC5
HACE1
HACL1
HADH
HADHA
HADHB
HAF1
HAF2
HAG1
HAG2
HAG3
HAG4
HAG5
HAGH
HAGHL
HAK1
HAK10
HAK11
HAK12
HAK13
HAK14
HAK15
HAK16
HAK17
HAK18
HAK19
HAK2
HAK20
HAK22
HAK23
HAK24
HAK25
HAK26
HAK27
HAK3
HAK4
HAK5
HAK6
HAK7
HAK8
HAK9
HAL
HAL1
HAL2
HAL21
HAL22
HAL3A
HAL3B
HAL5
HAL9
HAM1
HAMP
HAND1
HAND2
HAO1
HAO2
HAP1
HAP2
HAP3
HAP4
HAP5
HAPLN1
HAPLN2
HAPLN3
HAPLN4
HARBI1
HARS
HARS2
HAS1
HAS2
HAS3
HAT1
HAT14
HAT2
HAT22
HAT3
HAT3.1
HAT4
HAT5
HAT7
HAT9
HATB
HAUS1
HAUS2
HAUS3
HAUS4
HAUS5
HAUS6
HAUS7
HAUS8
HAVCR1
HAVCR2
HAX1
HB
HB1
HB2
HB3
HB4
HBA
HBA1
HBAA
HBAD
HBB
HBB1
HBBC
HBD
HBE
HBE1
HBE2
HBE4
HBEGF
HBG
HBG1
HBG2
HBM
HBN1
HBP1
HBQ1
HBR1
HBS1
HBS1L
HBT1
HBXIP
HBZ
HBZ1
HCCS
HCF136
HCF152
HCFC1
HCFC1R1
HCFC2
HCH1
HCK
HCLS1
HCM1
HCN1
HCN2
HCN3
HCN4
HCP5
HCR1
HCRT
HCRTR1
HCRTR2
HCS1
HCST
HD-1
HD-10
HD-11
HD-12
HD-2
HD-3
HD-4
HD-5
HD-6
HD-7
HD-8
HDA1
HDA10
HDA14
HDA17
HDA18
HDA19
HDA2
HDA3
HDA5
HDA6
HDA7
HDA8
HDA9
HDAC1
HDAC10
HDAC11
HDAC2
HDAC3
HDAC4
HDAC5
HDAC6
HDAC7
HDAC8
HDAC9
HDC
HDDC2
HDDC3
HDF7
HDG1
HDG10
HDG11
HDG12
HDG2
HDG3
HDG4
HDG5
HDG6
HDG7
HDG8
HDG9
HDGF
HDGFL1
HDGFRP2
HDGFRP3
HDH
HDHD1A
HDHD2
HDHD3
HDLBP
HDMCP
HDT1
HDT2
HDT3
HDT4
HDX
HE
HE65
HEATR1
HEATR2
HEATR3
HEATR4
HEATR5A
HEATR5B
HEATR6
HEATR7A
HEBP1
HEBP2
HEC1
HEC2
HEC3
HECA
HECTD1
HECTD2
HECTD3
HECW1
HECW2
HED1
HEF3
HEG1
HEH2
HEL
HELB
HELLS
HELQ
HELT
HEM1
HEM12
HEM13
HEM14
HEM15
HEM2
HEM3
HEM4
HEMA1
HEMA2
HEMB
HEMC
HEMGN
HEMK1
HEPACAM
HEPACAM2
HEPH
HEPHL1
HEPN1
HER2
HERC1
HERC2
HERC3
HERC4
HERC5
HERC6
HERK1
HERPUD1
HERPUD2
HES1
HES2
HES3
HES4
HES5
HES6
HES7
HESX1
HEX2
HEXA
HEXB
HEXDC
HEXIM1
HEXIM2
HEY1
HEY2
HEYL
HFD1
HFE
HFE2
HFI1
HFM1
HFR1
HGD
HGF
HGFAC
HGH1
HGO
HGS
HGSNAT
HGT1
HHAT
HHATL
HHEX
HHF1
HHF2
HHIP
HHIPL1
HHIPL2
HHLA2
HHLA3
HHO
HHO1
HHOA
HHT1
HHT2
HHT3
HHT4
HIAT1
HIATL1
HIBADH
HIBCH
HIC
HIC1
HIC2
HIDE1
HIF1
HIF1A
HIF1AN
HIF3A
HIG2
HIGD1A
HIGD1B
HIGD1C
HIGD2A
HIM1
HINFP
HINT1
HINT2
HINT3
HIP1
HIP1R
HIPK1
HIPK2
HIPK3
HIPK4
HIPL1
HIPL2
HIR1
HIR2
HIR3
HIRA
HIRIP3
HIS1
HIS2
HIS3
HIS4
HIS5
HIS6
HIS7
HISPPD1
HISPPD2A
HIST1H1A
HIST1H1B
HIST1H1C
HIST1H1D
HIST1H1E
HIST1H1T
HIST1H2AA
HIST1H2AB
HIST1H2AC
HIST1H2AD
HIST1H2AG
HIST1H2AH
HIST1H2AJ
HIST1H2BA
HIST1H2BB
HIST1H2BC
HIST1H2BD
HIST1H2BH
HIST1H2BJ
HIST1H2BK
HIST1H2BL
HIST1H2BM
HIST1H2BN
HIST1H2BO
HIST1H3A
HIST1H4A
HIST1H4G
HIST2H2AA3
HIST2H2AB
HIST2H2AC
HIST2H2BE
HIST2H2BF
HIST2H3A
HIST3H2A
HIST3H2BB
HIST3H3
HIT1
HIVEP1
HIVEP2
HIVEP3
HJURP
HK1
HK2
HK3
HKDC1
HKR1
HKT1
HKT3
HKT6
HKT7
HKT8
HKT9
HLA-A
HLA-B
HLA-C
HLA-DMB
HLA-DOA
HLA-DOB
HLA-DPA1
HLA-DPB1
HLA-DQA1
HLA-DQA2
HLA-DQB1
HLA-DRA
HLA-DRB1
HLA-DRB3
HLA-DRB4
HLA-DRB5
HLA-E
HLA-F
HLA-G
HLCS
HLF
HLHm3
HLHm5
HLHm7
HLHmbeta
HLHmdelta
HLHmgamma
HLJ1
HLR1
HLTF
HLX
HM13
HMA1
HMA2
HMA3
HMA4
HMA5
HMBOX1
HMBS
HMCN1
HMF1
HMG1
HMG14
HMG2
HMG20A
HMG20B
HMGA1
HMGA2
HMGB1
HMGB2
HMGB3
HMGB4
HMGCL
HMGCLL1
HMGCR
HMGCS1
HMGCS2
HMGN1
HMGN2
HMGN3
HMGN4
HMGN5
HMGS
HMGXB3
HMGXB4
HMHA1
HMHB1
HMI1
HMLALPHA2
HMLALPHA3
HMMR
HMO1
HMOX1
HMOX2
HMS1
HMS2
HMSD
HMT-1
HMT-2
HMT-3
HMT-4
HMT1
HMT3
HMX
HMX1
HMX2
HMX3
HN
HN1
HN1L
HNF1A
HNF1B
HNF4A
HNF4G
HNM1
HNMT
HNRNPA0
HNRNPA1
HNRNPA1L2
HNRNPA2B1
HNRNPA3
HNRNPAB
HNRNPC
HNRNPCL1
HNRNPD
HNRNPF
HNRNPH1
HNRNPH2
HNRNPH3
HNRNPK
HNRNPL
HNRNPM
HNRNPR
HNRNPU
HNRNPUL1
HNRNPUL2
HNRPDL
HNRPLL
HNT1
HNT2
HNT3
HO
HOC1
HOG1
HOL1
HOL2
HOL3
HOM2
HOM3
HOM6
HOMER1
HOMER2
HOMER3
HOMEZ
HOOK1
HOOK2
HOOK3
HOP
HOP1
HOP2
HOPX
HOR7
HORMAD1
HORMAD2
HOS1
HOS2
HOS3
HOS4
HOS58
HOS59
HOS66
HOT1
HOT13
HOX1
HOX10
HOX11
HOX12
HOX13
HOX14
HOX16
HOX17
HOX19
HOX1A
HOX2
HOX20
HOX21
HOX22
HOX23
HOX24
HOX27
HOX28
HOX29
HOX3
HOX32
HOX33
HOX4
HOX5
HOX6
HOX7
HOX8
HOX9
HOXA1
HOXA10
HOXA11
HOXA13
HOXA2
HOXA3
HOXA4
HOXA5
HOXA6
HOXA7
HOXA9
HOXB1
HOXB13
HOXB2
HOXB3
HOXB4
HOXB5
HOXB6
HOXB7
HOXB8
HOXB9
HOXC10
HOXC11
HOXC12
HOXC13
HOXC4
HOXC5
HOXC6
HOXC8
HOXC9
HOXD1
HOXD10
HOXD11
HOXD12
HOXD13
HOXD3
HOXD4
HOXD8
HOXD9
HOY1
HP
HP1
HP1BP3
HPA1
HPA2
HPA3
HPC2
HPCA
HPCAL1
HPCAL4
HPD
HPD4
HPDL
HPF1
HPGD
HPGDS
HPN
HPR
HPR1
HPRT1
HPS1
HPS3
HPS4
HPS5
HPS6
HPSE
HPSE2
HPT1
HPX
HQD2
HR
HRAS
HRAS1
HRASLS
HRASLS2
HRASLS5
HRB1
HRC
HRCT1
HRD1
HRD3
HRF-1
HRG
HRGP
HRH1
HRH2
HRH3
HRH4
HRK
HRK1
HRNR
HRP1
HRQ1
HRR25
HRSP12
HRT1
HRT3
HS1BP3
HS2ST1
HS3ST1
HS3ST2
HS3ST3A1
HS3ST3B1
HS3ST4
HS3ST5
HS6ST1
HS6ST2
HS6ST3
HSBP1
HSC70-1
HSC70-2
HSC70-3
HSC82
HSCB
HSD11B1
HSD11B1L
HSD11B2
HSD17B1
HSD17B10
HSD17B11
HSD17B12
HSD17B13
HSD17B14
HSD17B2
HSD17B3
HSD17B4
HSD17B6
HSD17B7
HSD17B8
HSD3B
HSD3B1
HSD3B2
HSD3B7
HSDL1
HSDL2
HSE1
HSF
HSF1
HSF2
HSF2BP
HSF3
HSF4
HSFA1
HSFA1A
HSFA1B
HSFA1D
HSFA1E
HSFA2
HSFA2A
HSFA2B
HSFA2C
HSFA2D
HSFA2E
HSFA3
HSFA4A
HSFA4B
HSFA4C
HSFA4D
HSFA5
HSFA6A
HSFA6B
HSFA6b
HSFA7A
HSFA7B
HSFA8
HSFA9
HSFB1
HSFB2A
HSFB2B
HSFB2C
HSFB3
HSFB4
HSFB4B
HSFB4C
HSFC1
HSFC1A
HSFC1B
HSFC2A
HSFC2B
HSFX1
HSFY1
HSH155
HSH2D
HSH49
HSK3
HSL1
HSL2
HSL7
HSM3
HSN2
HSP10
HSP101
HSP104
HSP12
HSP14.7
HSP15.4
HSP15.7
HSP150
HSP16.0
HSP16.6
HSP16.9A
HSP16.9B
HSP16.9C
HSP17.4
HSP17.4A
HSP17.4B
HSP17.6
HSP17.6A
HSP17.6B
HSP17.6C
HSP17.7
HSP17.8
HSP17.9A
HSP17.9B
HSP18
HSP18.0
HSP18.1
HSP18.5
HSP18.6
HSP18.8
HSP18.9
HSP19.0
HSP21.7
HSP21.9
HSP22.0
HSP22.3
HSP23.2
HSP23.5
HSP23.6
HSP24.1
HSP25.3
HSP26
HSP26.2
HSP26.5
HSP26.7
HSP30
HSP31
HSP32
HSP33
HSP42
HSP60
HSP70
HSP78
HSP81-1
HSP81-2
HSP81-3
HSP82
HSP90
HSP90AA1
HSP90AB1
HSP90B1
HSPA1
HSPA12A
HSPA12B
HSPA13
HSPA14
HSPA1A
HSPA1B
HSPA1L
HSPA2
HSPA4
HSPA4L
HSPA5
HSPA6
HSPA8
HSPA9
HSPB1
HSPB11
HSPB2
HSPB3
HSPB6
HSPB7
HSPB8
HSPB9
HSPBAP1
HSPBP1
HSPD1
HSPE1
HSPG2
HSPH1
HSR2
HST1
HST2
HST3
HST4
HSV2
HTA1
HTA2
HTA3
HTATIP2
HTATSF1
HTAY
HTB1
HTB2
HTD2
HTH
HTL1
HTN1
HTN3
HTR12
HTR1A
HTR1B
HTR1D
HTR1E
HTR1F
HTR2
HTR2A
HTR2B
HTR2C
HTR3A
HTR3B
HTR3C
HTR3D
HTR3E
HTR4
HTR5A
HTR6
HTR7
HTRA1
HTRA2
HTRA3
HTRA4
HTS1
HTT
HTZ1
HUA1
HUA2
HUB1
HUB2
HUG1
HUL4
HUL5
HUNK
HUR1
HUS1
HUS1B
HUT1
HUT1-A
HUWE1
HVA22A
HVA22B
HVA22C
HVA22D
HVA22E
HVA22F
HVA22H
HVA22I
HVA22J
HVA22K
HVCN1
HVG1
HXK1
HXK10
HXK2
HXK4
HXK5
HXK6
HXK7
HXT1
HXT10
HXT11
HXT13
HXT14
HXT15
HXT16
HXT17
HXT2
HXT3
HXT4
HXT5
HXT6
HXT7
HXT8
HXT9
HY2
HY5
HYAL1
HYAL2
HYAL3
HYAL4
HYDIN
HYH
HYI
HYLS1
HYM1
HYOU1
HYP1
HYP2
HYPK
HYR1
HYS2
Haao
Habp2
Habp4
Hace1
Hacl1
Hadh
Hadha
Hadhb
Hagh
Haghl
Hal
Hamp
Hamp2
Hand1
Hand2
Hao1
Hao2
Hap1
Hapln1
Hapln2
Hapln3
Hapln4
Harbi1
Hars2
Has1
Has2
Has3
Haspin
Hat1
Haus1
Haus2
Haus3
Haus4
Haus5
Haus8
Havcr1
Havcr2
Hax1
Hba1
Hbb
Hbb-b1
Hbb-b2
Hbb-bh1
Hbb-y
Hbegf
Hbs1l
Hbxip
Hbz
Hcf
Hcfc1
Hcfc1r1
Hcfc2
Hck
Hcn1
Hcn2
Hcn3
Hcn4
Hcrt
Hcrtr1
Hcrtr2
Hcst
Hdac1
Hdac10
Hdac11
Hdac2
Hdac3
Hdac4
Hdac6
Hdac7
Hdac8
Hdac9
Hdc
Hddc2
Hddc3
Hdgf
Hdgfrp2
Hdgfrp3
Hdhd1a
Hdhd2
Hdhd3
Hdlbp
Hdmcp
Hdx
Heatr3
Heatr5b
Heatr6
Hebp2
Hectd2
Hectd3
Hecw1
Hecw2
Hel25E
Helb
Hells
Helq
Helt
Helz
Hem
Hemgn
Hepacam
Hepacam2
Heph
Hephl1
Herc2
Herc4
Herpud1
Herpud2
Hes1
Hes2
Hes3
Hes5
Hes6
Hes7
Hesx1
Hex-t1
Hex-t2
Hexa
Hexb
Hexdc
Hexim1
Hexim2
Hey
Hey2
Heyl
Hfe
Hfe2
Hgf
Hgfac
Hgs
Hgsnat
Hhat
Hhatl
Hhex
Hhip
Hhipl1
Hhipl2
Hiat1
Hiatl1
Hibadh
Hibch
Hic2
Hide1
Hif1a
Hif1an
Hif3a
Hig2
Higd1a
Higd1b
Higd1c
Higd2a
Hils1
Hint1
Hint2
Hint3
Hip1
Hipk1
Hipk2
Hipk3
Hipk4
Hira
Hirip3
His1
His2A
His2Av
His2B
His3
His3.3A
His4
Hisppd1
Hisppd2a
Hist1h1a
Hist1h1b
Hist1h1c
Hist1h1d
Hist1h1e
Hist1h1t
Hist1h2ab
Hist1h2af
Hist1h2ah
Hist1h2ak
Hist1h2ba
Hist1h2bb
Hist1h2bc
Hist1h2bf
Hist1h2bh
Hist1h2bk
Hist1h2bm
Hist1h2bp
Hist1h3a
Hist1h3b
Hist1h4a
Hist1h4b
Hist2h2aa1
Hist2h2aa3
Hist2h2ab
Hist2h2ac
Hist2h2bb
Hist2h2be
Hist3h2a
Hist3h2ba
Hist3h2bb
Hivep2
Hivep3
Hjurp
Hk1
Hk2
Hk3
Hkdc1
Hlcs
Hlf
Hltf
Hlx
Hm13
Hmbox1
Hmg20a
Hmg20b
HmgD
HmgZ
Hmga1
Hmga2
Hmgb1
Hmgb2
Hmgb3
Hmgb4
Hmgcl
Hmgcll1
Hmgcr
Hmgcs1
Hmgcs2
Hmgn1
Hmgn2
Hmgn3
Hmgn5
Hmha1
Hmmr
Hmox1
Hmox2
Hmox3
Hmx
Hmx1
Hmx2
Hn
Hn1
Hn1l
Hnf1a
Hnf1b
Hnf4
Hnf4a
Hnf4g
Hnmt
Hnrnpa1
Hnrnpa2b1
Hnrnpa3
Hnrnpab
Hnrnpc
Hnrnpd
Hnrnpf
Hnrnph1
Hnrnph2
Hnrnpk
Hnrnpl
Hnrnpm
Hnrnpu
Hnrnpul1
Hnrpdl
Hnrpll
Homer1
Homer2
Homer3
Hook1
Hook2
Hook3
Hopx
Hormad1
Hormad2
Hoxa1
Hoxa10
Hoxa11
Hoxa13
Hoxa2
Hoxa3
Hoxa4
Hoxa5
Hoxa6
Hoxa7
Hoxa9
Hoxb1
Hoxb13
Hoxb2
Hoxb3
Hoxb4
Hoxb5
Hoxb6
Hoxb7
Hoxb8
Hoxc12
Hoxc13
Hoxc4
Hoxc5
Hoxc6
Hoxc8
Hoxc9
Hoxd10
Hoxd11
Hoxd12
Hoxd13
Hoxd3
Hoxd4
Hoxd9
Hp
Hp1bp3
Hpca
Hpcal1
Hpcal4
Hpd
Hpdl
Hpgd
Hpgds
Hpn
Hprt1
Hps1
Hps3
Hps4
Hps6
Hpse
Hpx
Hr
Hr38
Hr39
Hr4
Hr46
Hr78
Hr96
Hrasls
Hrasls5
Hrb27C
Hrb87F
Hrb98DE
Hrct1
Hrh1
Hrh2
Hrh3
Hrh4
Hrk
Hrs
Hrsp12
Hs2st
Hs2st1
Hs3st1
Hs3st2
Hs3st3a1
Hs3st5
Hs3st6
Hs6st1
Hs6st2
Hs6st3
Hsbp1
Hsc70-1
Hsc70-2
Hsc70-3
Hsc70-4
Hsc70-5
Hscb
Hsd11b1
Hsd11b2
Hsd17b1
Hsd17b10
Hsd17b11
Hsd17b12
Hsd17b13
Hsd17b2
Hsd17b3
Hsd17b4
Hsd17b6
Hsd17b7
Hsd17b8
Hsd3b
Hsd3b1
Hsd3b3
Hsd3b4
Hsd3b5
Hsd3b6
Hsd3b7
Hsdl1
Hsdl2
Hsf
Hsf1
Hsf2
Hsf4
Hsf5
Hsh2d
Hsn2
Hsp22
Hsp23
Hsp26
Hsp27
Hsp60
Hsp60B
Hsp60C
Hsp67Ba
Hsp67Bb
Hsp67Bc
Hsp68
Hsp70Aa
Hsp70Ab
Hsp70Ba
Hsp70Bb
Hsp70Bbb
Hsp70Bc
Hsp83
Hsp90aa1
Hsp90ab1
Hsp90b1
Hspa12a
Hspa12b
Hspa13
Hspa14
Hspa1a
Hspa1b
Hspa1l
Hspa2
Hspa4
Hspa4l
Hspa5
Hspa8
Hspa9
Hspb1
Hspb2
Hspb3
Hspb6
Hspb7
Hspb8
Hspb9
Hspbap1
Hspbp1
Hspd1
Hspe1
Hspg2
Hsph1
Htatip2
Htatsf1
Htr1a
Htr1b
Htr1d
Htr1f
Htr2a
Htr2b
Htr2c
Htr3a
Htr3b
Htr4
Htr5a
Htr5b
Htr6
Htr7
HtrA2
Htra2
Htra3
Htt
Hunk
Hus1
Hus1b
Huwe1
Hvcn1
Hyal1
Hyal2
Hyal3
Hyal4
Hydin
Hydr2
Hyi
Hyls1
Hyou1
Hypk
Hypm
I
IAA1
IAA10
IAA11
IAA12
IAA13
IAA14
IAA15
IAA16
IAA17
IAA18
IAA19
IAA2
IAA20
IAA21
IAA23
IAA24
IAA25
IAA26
IAA27
IAA28
IAA29
IAA3
IAA30
IAA31
IAA32
IAA33
IAA34
IAA4
IAA5
IAA6
IAA7
IAA8
IAA9
IAGLU
IAH1
IAP
IAP1
IAP2
IAP3
IAP4
IAPP
IAR1
IAR4
IARS
IARS2
IBA57
IBD2
IBR5
IBSP
IBTK
ICA
ICA1
ICA1L
ICAM1
ICAM2
ICAM3
ICAM4
ICAM5
ICE2
ICK
ICL
ICL1
ICL2
ICMT
ICMTA
ICMTB
ICOS
ICOSLG
ICP0
ICP18.5
ICP32
ICP4
ICR1
ICR169
ICR2
ICR3
ICR5
ICS1
ICS2
ICS3
ICT1
ICY1
ICY2
ID1
ID2
ID3
ID4
IDA
IDA4
IDE
IDEF1
IDH1
IDH2
IDH3
IDH3A
IDH3B
IDH3G
IDH4
IDH5
IDH6
IDI1
IDI2
IDL1
IDL2
IDL3
IDL4
IDO1
IDO2
IDP1
IDP2
IDP3
IDS
IDS2
IDUA
IE
IE-0
IE-2
IE-N
IE1
IE2
IER2
IER3
IER3IP1
IER5
IER5L
IES1
IES2
IES3
IES4
IES5
IES6
IFA38
IFFO1
IFH1
IFI16
IFI27
IFI27L1
IFI27L2
IFI35
IFI44
IFI44L
IFI6
IFIH1
IFIT1
IFIT1L
IFIT2
IFIT3
IFIT5
IFITM1
IFITM2
IFITM3
IFITM5
IFLTD1
IFM1
IFNA1
IFNA10
IFNA14
IFNA16
IFNA17
IFNA2
IFNA21
IFNA4
IFNA5
IFNA6
IFNA7
IFNA8
IFNAA
IFNAC
IFNAF
IFNAG
IFNAH
IFNAR1
IFNAR2
IFNB
IFNB1
IFNB2
IFNB3
IFNE
IFNG
IFNGR1
IFNGR2
IFNK
IFNT1
IFNT2
IFNT5
IFNT6
IFNW1
IFRD1
IFRD2
IFT122
IFT140
IFT172
IFT20
IFT52
IFT57
IFT74
IFT80
IFT81
IFT88
IGBP1
IGDCC3
IGDCC4
IGF1
IGF1R
IGF2
IGF2BP1
IGF2BP2
IGF2BP3
IGF2R
IGFALS
IGFBP1
IGFBP2
IGFBP3
IGFBP4
IGFBP5
IGFBP6
IGFBP7
IGFBPL1
IGFL1
IGFL2
IGFL3
IGFL4
IGHMBP2
IGIP
IGJ
IGLL1
IGLON5
IGO1
IGO2
IGSF1
IGSF10
IGSF11
IGSF21
IGSF22
IGSF3
IGSF5
IGSF6
IGSF8
IGSF9
IGSF9B
IHH
II
III
IIL1
IK
IKBKAP
IKBKB
IKBKE
IKBKG
IKI1
IKI3
IKIP
IKS1
IKU2
IKZF1
IKZF2
IKZF3
IKZF4
IKZF5
IL10
IL10RA
IL10RB
IL11
IL11RA
IL12A
IL12B
IL12RB1
IL12RB2
IL13
IL13RA1
IL13RA2
IL15
IL15RA
IL16
IL17A
IL17B
IL17C
IL17D
IL17F
IL17RA
IL17RB
IL17RC
IL17RD
IL17RE
IL17REL
IL18
IL18BP
IL18R1
IL18RAP
IL19
IL1A
IL1B
IL1F10
IL1F5
IL1F6
IL1F7
IL1F8
IL1F9
IL1R1
IL1R2
IL1RAP
IL1RAPL1
IL1RAPL2
IL1RL1
IL1RL2
IL1RN
IL2
IL20
IL20RA
IL20RB
IL21
IL21R
IL22
IL22RA1
IL22RA2
IL23A
IL23R
IL24
IL25
IL26
IL27
IL27RA
IL28A
IL28B
IL28RA
IL29
IL2RA
IL2RB
IL2RG
IL3
IL31
IL31RA
IL32
IL33
IL34
IL3RA
IL4
IL4I1
IL4R
IL5
IL5RA
IL6
IL6R
IL6ST
IL7
IL7R
IL8
IL9
IL9R
ILDR1
ILDR2
ILF2
ILF3
ILK
ILKAP
ILL1
ILL2
ILL3
ILL4
ILL5
ILL6
ILL7
ILL8
ILL9
ILM1
ILR1
ILR3
ILS1
ILV1
ILV2
ILV3
ILV5
ILV6
ILVBL
IM1
IM10
IM14
IM18
IM2
IM23
IM3
IM4
IMD2
IMD3
IMD4
IMDH1
IMDH2
IMDH3
IME1
IME2
IME4
IMG1
IMG2
IMH1
IMK2
IMK3
IML1
IML2
IML3
IMMP1L
IMMP2L
IMMT
IMP1
IMP2
IMP3
IMP4
IMPA1
IMPA2
IMPACT
IMPAD1
IMPDH
IMPDH1
IMPDH2
IMPG1
IMPG2
IMPL2
IMUP
IN2-1
INA
INADL
INCA1
INCENP
IND
IND1
INF2
ING1
ING2
ING3
ING4
ING5
INH1
INHA
INHBA
INHBB
INHBC
INHBE
INM02
INM1
INM2
INMT
INO1
INO2
INO4
INO80
INO80B
INO80C
INO80D
INO80E
INP1
INP2
INP51
INP52
INP53
INP54
INPP1
INPP4A
INPP4B
INPP5A
INPP5B
INPP5D
INPP5E
INPP5F
INPP5J
INPP5K
INPPL1
INS
INSC
INSIG1
INSIG2
INSL3
INSL4
INSL5
INSL6
INSM1
INSM2
INSR
INSRR
INT
INT1
INT2
INT3
INT4
INT6
INTS1
INTS10
INTS12
INTS2
INTS3
INTS4
INTS5
INTS6
INTS7
INTS8
INTS9
INTU
INV
INV1
INVS
IOC2
IOC3
IOC4
IP5P1
IP5P2
IP6K1
IP6K2
IP6K3
IPCEF1
IPI1
IPI1-1
IPI1-2
IPI3
IPK1
IPK2a
IPK2b
IPL1
IPMK
IPMS2
IPO11
IPO13
IPO4
IPO5
IPO7
IPO8
IPO9
IPP
IPP1
IPP2
IPPK
IPT1
IPT2
IPT3
IPT4
IPT5
IPT6
IPT7
IPT8
IPT9
IQCA1
IQCB1
IQCC
IQCD
IQCE
IQCF1
IQCF2
IQCF3
IQCF5
IQCG
IQCH
IQCJ
IQCK
IQD1
IQD14
IQD31
IQG1
IQGAP1
IQGAP2
IQGAP3
IQSEC1
IQSEC2
IQSEC3
IQUB
IR4
IR6
IRA1
IRA2
IRAK1
IRAK1BP1
IRAK2
IRAK3
IRAK4
IRC10
IRC15
IRC25
IRC3
IRC4
IRC7
IRC8
IRE1
IREB2
IRF1
IRF2
IRF2BP1
IRF2BP2
IRF3
IRF4
IRF5
IRF6
IRF7
IRF8
IRF9
IRGC
IRGM
IRGQ
IRL
IRR1
IRS1
IRS2
IRS4
IRT1
IRT2
IRT3
IRX1
IRX12
IRX2
IRX3
IRX4
IRX5
IRX6
IS1086
IS1501
ISA1
ISA2
ISA3
ISC1
ISC10
ISCA
ISCA1
ISCA2
ISCU
ISD11
ISG15
ISG20
ISG20L2
ISL1
ISL2
ISLR
ISLR2
ISM1
ISM2
ISN1
ISOC1
ISOC2
ISPD
ISPE
ISPF
ISR1
IST1
IST3
ISU1
ISU2
ISW1
ISW2
ISX
ISY1
ISYNA1
ITA
ITC1
ITCH
ITEVIIIR
ITEVIIR
ITEVIR
ITFG1
ITFG2
ITFG3
ITGA1
ITGA10
ITGA11
ITGA2
ITGA2B
ITGA3
ITGA4
ITGA5
ITGA6
ITGA7
ITGA8
ITGA9
ITGAE
ITGAL
ITGAM
ITGAV
ITGAX
ITGB1
ITGB1BP1
ITGB1BP2
ITGB1BP3
ITGB2
ITGB3
ITGB3BP
ITGB4
ITGB5
ITGB6
ITGB7
ITGB8
ITGBL1
ITIH1
ITIH2
ITIH3
ITIH4
ITIH5
ITIH5L
ITK
ITLN1
ITLN2
ITM2A
ITM2B
ITM2C
ITPA
ITPK1
ITPK2
ITPK3
ITPK4
ITPKA
ITPKB
ITPKC
ITPR1
ITPR2
ITPR3
ITPRIP
ITPRIPL1
ITPRIPL2
ITR1
ITR2
ITSN1
ITSN2
ITT1
IV
IVD
IVL
IVNS1ABP
IVY1
IWR1
IWS1
IX
IXR1
IYD
IZH1
IZH2
IZH3
IZH4
IZUMO1
Iah1
Iap2
Iapp
Iars2
Ica1l
Icam1
Icam2
Icam4
Ice
Ick
Icl1a
Icl1b
Icl1c
Icl1d
Icl1e
Icl1f
Icmt
Icos
Icoslg
Ict1
Id1
Id2
Id3
Id4
Ide
Idgf1
Idgf2
Idgf3
Idgf4
Idgf5
Idh1
Idh2
Idh3B
Idh3a
Idh3g
Idi1
Ido1
Ier2
Ier3ip1
Ier5
Ier5l
Iffo1
Iffo2
Ifi202
Ifi203
Ifi204
Ifi205a
Ifi205b
Ifi35
Ifi44
Ifih1
Ifit2
Ifit3
Ifltd1
Ifna1
Ifna12
Ifna13
Ifna4
Ifna9
Ifnar2
Ifnb1
Ifne
Ifng
Ifngr1
Ifnk
Ifrd1
Ift172
Ift20
Ift52
Ift57
Ift74
Ift80
Ift81
Igbp1
Igdcc3
Igdcc4
Igf1
Igf1r
Igf2
Igf2bp1
Igf2bp2
Igf2bp3
Igf2r
Igfals
Igfbp1
Igfbp2
Igfbp3
Igfbp4
Igfbp5
Igfbp6
Igfbp7
Igfbpl1
Igfl
Igfn1
Ighmbp2
Igj
Iglon5
Igsf1
Igsf10
Igsf11
Igsf21
Igsf3
Igsf5
Igsf6
Igsf8
Igsf9
Ihh
Iigp1
Iiig9
Ij
Ik
Ikbkap
Ikbkb
Ikbkg
Ikip
Ikzf3
Ikzf4
Ikzf5
Il10
Il10ra
Il11
Il11ra1
Il12a
Il12b
Il12rb2
Il13
Il13ra1
Il13ra2
Il15
Il15ra
Il16
Il17a
Il17b
Il17f
Il17ra
Il17rb
Il17rd
Il17re
Il18
Il18bp
Il18r1
Il18rap
Il19
Il1a
Il1b
Il1f10
Il1f5
Il1f6
Il1f8
Il1r1
Il1r2
Il1rap
Il1rapl1
Il1rapl2
Il1rl1
Il1rl2
Il1rn
Il2
Il20
Il20ra
Il21
Il21r
Il22
Il22ra1
Il22ra2
Il23a
Il23r
Il24
Il27
Il27ra
Il28b
Il28ra
Il2ra
Il2rb
Il2rg
Il3
Il31
Il31ra
Il33
Il34
Il3ra
Il4
Il4i1
Il4r
Il5
Il5ra
Il6
Il6ra
Il7
Il9
Il9r
Ildr1
Ilf2
Ilf3
Ilk
Ilkap
Ilp1
Ilp2
Ilp3
Ilp4
Ilp5
Ilp6
Ilp7
Ilvbl
Immp1l
Immp2l
Immt
Imp3
Imp4
ImpE2
ImpL2
ImpL3
Impa1
Impa2
Impact
Impad1
Impdh2
Impg1
Impg2
InR
Ina
Inadl
Inca1
Incenp
Indy
Indy-2
Inf2
Ing1
Ing2
Ing3
Ing4
Ing5
Inha
Inhba
Inhbb
Inhbc
Inhbe
Inm02
Inmt
Ino80
Ino80b
Ino80c
Ino80d
Ino80e
Inos
Inpp1
Inpp4a
Inpp4b
Inpp5d
Inpp5e
Inpp5f
Inpp5j
Inpp5k
Inppl1
Ins1
Ins2
Insc
Insig1
Insig2
Insl3
Insl5
Insl6
Insm1
Insr
Insrr
Int-Tn
Ints1
Ints10
Ints12
Ints2
Ints3
Ints4
Ints5
Ints6
Ints7
Ints8
Ints9
Invadolysin
Invs
Ip6k1
Ip6k2
Ip6k3
Ipcef1
Ipk1
Ipmk
Ipo11
Ipo13
Ipo4
Ipo5
Ipo7
Ippk
Iqcb1
Iqcc
Iqcd
Iqce
Iqcf1
Iqcf3
Iqcf5
Iqcg
Iqcj
Iqgap2
Iqsec1
Iqsec2
Iqsec3
Iqub
Irak1
Irak1bp1
Irak2
Irak3
Irak4
Irbp
Ireb2
Irf1
Irf2
Irf2bp1
Irf3
Irf4
Irf5
Irf7
Irf8
Irf9
Irg1
Irgc
Irgm
Irgq
Irs1
Irs4
Irx1
Irx2
Irx3
Irx4
Irx5
Isca1
Isca2
Iscu
Isg15
Isg20
Isg20l2
Isl1
Isl2
Islr
Islr2
Ism1
Isoc1
Isoc2
Isoc2a
Isoc2b
Ist1
Iswi
Isx
Isy1
Isyna1
Itch
Itfg2
Itfg3
Itga1
Itga2b
Itga3
Itga4
Itga7
Itga8
Itgad
Itgax
Itgb1
Itgb1bp1
Itgb1bp2
Itgb1bp3
Itgb2
Itgb2l
Itgb3bp
Itgb4
Itgb5
Itgb6
Itgb7
Itgbl1
Itih2
Itih3
Itih5
Itk
Itln1
Itln1b
Itm2a
Itm2b
Itm2c
Itp-r83A
Itpa
Itpk1
Itpka
Itpkb
Itpkc
Itpr1
Itpr2
Itpr3
Itprip
Itpripl1
Itpripl2
Itsn1
Itsn2
Ivd
Ivl
Ivns1abp
Iws1
Iyd
Izumo1
J
JAC1
JAG1
JAG2
JAGN1
JAK1
JAK2
JAK3
JAKMIP1
JAKMIP2
JAM2
JAM3
JARID2
JAZF1
JBP1
JBP1A
JBP1B
JBP2
JDP2
JEM1
JEN1
JHD1
JHD2
JHDM1D
JHEH
JID1
JIL-1
JIP4
JIP5
JJJ1
JJJ2
JJJ3
JKAMP
JKD
JLP1
JLP2
JMJD1C
JMJD4
JMJD5
JMJD6
JMJD7
JMJD8
JMY
JNM1
JOSD1
JOSD2
JP630
JP650
JPH1
JPH2
JPH3
JPH4
JRKL
JSN1
JSRP1
JTB
JUB
JUN
JUNB
JUND
JUP
Jafrac1
Jag1
Jagn1
Jak2
Jak3
Jakmip1
Jakmip3
Jam2
Jam3
Jarid2
Jazf1
Jdp2
JhI-1
Jhd1
Jhdm1d
Jkamp
Jmjd4
Jmjd5
Jmjd6
Jmjd7
Jmjd8
Jmy
Jon99Ci
Jon99Cii
Josd1
Josd2
Jph1
Jph2
Jph3
Jph4
Jra
Jrk
Jrkl
Jsrp1
Jtb
Jub
Jun
Junb
Jund
Jup
Jupiter
K
K14
K3
K5
KAAG1
KAE1
KAL1
KALRN
KAM1
KANK1
KANK2
KANK3
KANK4
KAO1
KAO2
KAP1
KAP104
KAP114
KAP115
KAP120
KAP123
KAP2
KAP6-1
KAP95
KAPP
KAR1
KAR2
KAR3
KAR4
KAR5
KAR9
KARS
KAS
KAS1
KAT1
KAT2
KAT2A
KAT2B
KAT3
KAT5
KATNA1
KATNAL1
KATNAL2
KATNB1
KAZ
KAZALD1
KBP
KBTBD10
KBTBD11
KBTBD12
KBTBD2
KBTBD3
KBTBD4
KBTBD5
KBTBD6
KBTBD7
KBTBD8
KCC4
KCMF1
KCNA1
KCNA10
KCNA2
KCNA3
KCNA4
KCNA5
KCNA6
KCNA7
KCNAB1
KCNAB2
KCNAB3
KCNB1
KCNB2
KCNC1
KCNC2
KCNC3
KCNC4
KCND1
KCND2
KCND3
KCNE1
KCNE1L
KCNE2
KCNE3
KCNE4
KCNF1
KCNG1
KCNG2
KCNG3
KCNG4
KCNH1
KCNH2
KCNH3
KCNH4
KCNH5
KCNH6
KCNH7
KCNH8
KCNIP1
KCNIP2
KCNIP3
KCNIP4
KCNJ1
KCNJ10
KCNJ11
KCNJ12
KCNJ13
KCNJ14
KCNJ15
KCNJ16
KCNJ2
KCNJ3
KCNJ4
KCNJ5
KCNJ6
KCNJ8
KCNJ9
KCNK1
KCNK10
KCNK12
KCNK13
KCNK15
KCNK16
KCNK17
KCNK18
KCNK2
KCNK3
KCNK4
KCNK5
KCNK6
KCNK7
KCNK9
KCNMA1
KCNMB1
KCNMB2
KCNMB3
KCNMB4
KCNN1
KCNN2
KCNN3
KCNN4
KCNQ1
KCNQ2
KCNQ3
KCNQ4
KCNQ5
KCNRG
KCNS1
KCNS2
KCNS3
KCNT1
KCNT2
KCNU1
KCNV1
KCNV2
KCO1
KCO2
KCO3
KCO5
KCO6
KCP
KCS1
KCS11
KCS12
KCS14
KCS15
KCS16
KCS17
KCS19
KCS2
KCS20
KCS21
KCS3
KCS4
KCS5
KCS7
KCS8
KCS9
KCT2
KCTD1
KCTD10
KCTD11
KCTD12
KCTD13
KCTD14
KCTD15
KCTD16
KCTD17
KCTD18
KCTD19
KCTD20
KCTD21
KCTD3
KCTD4
KCTD5
KCTD6
KCTD7
KCTD8
KCTD9
KDELC1
KDELC2
KDELR1
KDELR2
KDELR3
KDM1
KDM1B
KDM2A
KDM2B
KDM3A
KDM3B
KDM4A
KDM4B
KDM4C
KDM4D
KDM5A
KDM5B
KDM5C
KDM5D
KDM6A
KDR
KDSA
KDSR
KEAP1
KEG
KEG1
KEL
KEL1
KEL2
KEL3
KELP
KEM1
KERA
KES1
KEU
KEX1
KEX2
KGD1
KGD2
KHA1
KHDC1
KHDRBS1
KHDRBS2
KHDRBS3
KHK
KHSRP
KIAA0020
KIAA0040
KIAA0090
KIAA0100
KIAA0141
KIAA0146
KIAA0174
KIAA0195
KIAA0196
KIAA0220L
KIAA0226
KIAA0232
KIAA0240
KIAA0247
KIAA0284
KIAA0317
KIAA0319
KIAA0319L
KIAA0323
KIAA0355
KIAA0391
KIAA0406
KIAA0408
KIAA0415
KIAA0427
KIAA0467
KIAA0494
KIAA0495
KIAA0513
KIAA0528
KIAA0552
KIAA0556
KIAA0562
KIAA0564
KIAA0644
KIAA0649
KIAA0652
KIAA0664
KIAA0748
KIAA0753
KIAA0754
KIAA0776
KIAA0802
KIAA0819
KIAA0831
KIAA0892
KIAA0895
KIAA0895L
KIAA0907
KIAA0913
KIAA0922
KIAA0947
KIAA1009
KIAA1012
KIAA1024
KIAA1033
KIAA1045
KIAA1107
KIAA1109
KIAA1143
KIAA1161
KIAA1191
KIAA1199
KIAA1210
KIAA1211
KIAA1239
KIAA1257
KIAA1267
KIAA1279
KIAA1310
KIAA1324
KIAA1324L
KIAA1328
KIAA1370
KIAA1377
KIAA1383
KIAA1407
KIAA1409
KIAA1429
KIAA1430
KIAA1432
KIAA1462
KIAA1467
KIAA1468
KIAA1486
KIAA1522
KIAA1524
KIAA1529
KIAA1530
KIAA1539
KIAA1543
KIAA1586
KIAA1598
KIAA1614
KIAA1618
KIAA1632
KIAA1644
KIAA1671
KIAA1683
KIAA1688
KIAA1704
KIAA1712
KIAA1731
KIAA1737
KIAA1751
KIAA1755
KIAA1797
KIAA1826
KIAA1841
KIAA1931
KIAA1949
KIAA1958
KIAA1967
KIAA1984
KIAA2013
KIAA2022
KIC1
KIDINS220
KIF11
KIF12
KIF13A
KIF13B
KIF14
KIF15
KIF16B
KIF17
KIF18A
KIF18B
KIF19
KIF1A
KIF1B
KIF1C
KIF20A
KIF20B
KIF21A
KIF21B
KIF22
KIF23
KIF24
KIF25
KIF26A
KIF26B
KIF27
KIF2A
KIF2B
KIF2C
KIF3A
KIF3B
KIF3C
KIF4
KIF4A
KIF4B
KIF5A
KIF5B
KIF5C
KIF6
KIF7
KIF9
KIFAP3
KIFC1
KIFC2
KIFC3
KIN
KIN1
KIN10
KIN11
KIN2
KIN28
KIN3
KIN4
KIN82
KINB1
KING1
KIP1
KIP2
KIP3
KIR2DL1
KIR2DL2
KIR2DL3
KIR2DL4
KIR2DL5A
KIR2DS1
KIR2DS2
KIR2DS3
KIR2DS4
KIR3DL1
KIR3DL2
KIR3DL3
KIR3DP1
KIRREL
KIRREL2
KIRREL3
KISS1
KISS1R
KIT
KITLG
KIWI
KKLC1
KKQ8
KL
KLB
KLC1
KLC2
KLC3
KLC4
KLF1
KLF10
KLF11
KLF12
KLF13
KLF14
KLF15
KLF16
KLF17
KLF2
KLF3
KLF4
KLF5
KLF6
KLF7
KLF8
KLF9
KLHDC1
KLHDC10
KLHDC2
KLHDC3
KLHDC4
KLHDC5
KLHDC7A
KLHDC7B
KLHDC8A
KLHDC8B
KLHDC9
KLHL1
KLHL10
KLHL11
KLHL12
KLHL13
KLHL14
KLHL15
KLHL17
KLHL18
KLHL2
KLHL20
KLHL21
KLHL22
KLHL23
KLHL24
KLHL25
KLHL26
KLHL28
KLHL29
KLHL3
KLHL31
KLHL32
KLHL33
KLHL34
KLHL35
KLHL36
KLHL38
KLHL4
KLHL5
KLHL6
KLHL7
KLHL8
KLHL9
KLK1
KLK10
KLK11
KLK12
KLK13
KLK14
KLK15
KLK1E2
KLK2
KLK3
KLK4
KLK5
KLK6
KLK7
KLK8
KLK9
KLKB1
KLKBL4
KLRAQ1
KLRB1
KLRC1
KLRC2
KLRC3
KLRC4
KLRD1
KLRF1
KLRG1
KLRG2
KLRK1
KMO
KN
KN-1
KNAT1
KNAT2
KNAT3
KNAT4
KNAT5
KNAT6
KNAT7
KNDC1
KNG1
KNG2
KNH1
KNL2
KNS1
KNTC1
KNU
KO1
KOB1
KOG1
KOR
KOR2
KOR3
KPNA1
KPNA2
KPNA3
KPNA4
KPNA5
KPNA6
KPNA7
KPNB1
KPRP
KPTN
KRAS
KRBA1
KRBA2
KRCC1
KRE1
KRE11
KRE2
KRE27
KRE29
KRE33
KRE5
KRE6
KRE9
KREMEN1
KREMEN2
KRI1
KRIT1
KRP1
KRP2
KRP3
KRP4
KRP5
KRP6
KRP7
KRP85
KRP95
KRR1
KRS1
KRT1
KRT10
KRT12
KRT13
KRT14
KRT15
KRT16
KRT17
KRT18
KRT19
KRT2
KRT20
KRT222
KRT23
KRT24
KRT25
KRT26
KRT27
KRT28
KRT3
KRT31
KRT32
KRT33A
KRT33B
KRT34
KRT35
KRT36
KRT37
KRT38
KRT39
KRT4
KRT40
KRT5
KRT6A
KRT6B
KRT6C
KRT7
KRT71
KRT72
KRT73
KRT74
KRT75
KRT76
KRT78
KRT79
KRT8
KRT80
KRT81
KRT82
KRT83
KRT84
KRT85
KRT86
KRT9
KRTAP1-1
KRTAP1-3
KRTAP1-5
KRTAP10-1
KRTAP10-10
KRTAP10-11
KRTAP10-12
KRTAP10-2
KRTAP10-3
KRTAP10-4
KRTAP10-5
KRTAP10-6
KRTAP10-7
KRTAP10-8
KRTAP10-9
KRTAP11-1
KRTAP12-1
KRTAP12-2
KRTAP12-3
KRTAP12-4
KRTAP13-1
KRTAP13-2
KRTAP13-3
KRTAP13-4
KRTAP15-1
KRTAP17-1
KRTAP19-1
KRTAP19-2
KRTAP19-3
KRTAP19-4
KRTAP19-5
KRTAP19-6
KRTAP19-7
KRTAP19-8
KRTAP2-1
KRTAP2-4
KRTAP20-1
KRTAP20-2
KRTAP20-3
KRTAP21-1
KRTAP21-3
KRTAP22-2
KRTAP23-1
KRTAP24-1
KRTAP25-1
KRTAP26-1
KRTAP27-1
KRTAP3-1
KRTAP3-2
KRTAP3-3
KRTAP4-1
KRTAP4-12
KRTAP4-2
KRTAP4-3
KRTAP4-4
KRTAP4-5
KRTAP5-1
KRTAP5-10
KRTAP5-11
KRTAP5-2
KRTAP5-3
KRTAP5-4
KRTAP5-5
KRTAP5-6
KRTAP5-7
KRTAP5-8
KRTAP5-9
KRTAP6-1
KRTAP6-2
KRTAP7-1
KRTAP8-1
KRTAP9-2
KRTAP9-3
KRTAP9-4
KRTAP9-6
KRTAP9-7
KRTAP9-9
KRTCAP2
KRTCAP3
KRTDAP
KS1
KS71A
KSL10
KSL2
KSL3
KSL4
KSL5
KSL6
KSL7
KSL8
KSP1
KSR1
KSR2
KSS1
KTELC1
KTI11
KTI12
KTN1
KTR1
KTR2
KTR3
KTR4
KTR5
KTR6
KTR7
KTU
KU70
KU80
KY
KYE1
KYNU
Kalrn
Kank2
Kank3
Kank4
Kap
Kars
Kat2b
Kat5
Katna1
Katnal1
Katnal2
Katnb1
Kaz
Kbp
Kbtbd10
Kbtbd12
Kbtbd3
Kbtbd4
Kbtbd5
Kbtbd8
Kcmf1
Kcna1
Kcna2
Kcna3
Kcna4
Kcna5
Kcna6
Kcna7
Kcnab1
Kcnab2
Kcnab3
Kcnb1
Kcnb2
Kcnc1
Kcnc2
Kcnc4
Kcnd1
Kcnd2
Kcnd3
Kcne1
Kcne1l
Kcne2
Kcne3
Kcne4
Kcnf1
Kcng1
Kcng2
Kcng3
Kcng4
Kcnh1
Kcnh2
Kcnh3
Kcnh4
Kcnh5
Kcnh6
Kcnh7
Kcnh8
Kcnip1
Kcnip2
Kcnip3
Kcnip4
Kcnj1
Kcnj10
Kcnj11
Kcnj13
Kcnj14
Kcnj15
Kcnj2
Kcnj3
Kcnj4
Kcnj5
Kcnj6
Kcnj8
Kcnj9
Kcnk1
Kcnk10
Kcnk12
Kcnk13
Kcnk15
Kcnk18
Kcnk2
Kcnk3
Kcnk4
Kcnk7
Kcnk9
Kcnma1
Kcnmb1
Kcnmb2
Kcnmb3
Kcnmb4
Kcnn1
Kcnn2
Kcnn3
Kcnn4
Kcnq1
Kcnq2
Kcnq3
Kcnq4
Kcnq5
Kcnrg
Kcns1
Kcns2
Kcns3
Kcnt1
Kcnt2
Kcnu1
Kcnv1
Kcnv2
Kct2
Kctd1
Kctd10
Kctd11
Kctd12
Kctd13
Kctd15
Kctd16
Kctd19
Kctd20
Kctd21
Kctd3
Kctd4
Kctd5
Kctd6
Kctd7
Kctd8
Kctd9
KdelR
Kdelc1
Kdelc2
Kdelr1
Kdelr2
Kdelr3
Kdm1
Kdm1B
Kdm2a
Kdm2b
Kdm3a
Kdm4A
Kdm4B
Kdm4a
Kdm4b
Kdm4c
Kdm4d
Kdm5a
Kdm5b
Kdm5c
Kdm5d
Kdm6a
Kdm6b
Kdr
Kdsr
Keap1
Keg1
Kel
Kera
Khc
Khdc1a
Khdc1b
Khdc1c
Khdrbs1
Khdrbs2
Khdrbs3
Khk
Khsrp
Kiaa0020
Kiaa0090
Kiaa0100
Kiaa0141
Kiaa0146
Kiaa0195
Kiaa0196
Kiaa0226
Kiaa0232
Kiaa0240
Kiaa0284
Kiaa0317
Kiaa0319
Kiaa0319l
Kiaa0323
Kiaa0391
Kiaa0415
Kiaa0513
Kiaa0528
Kiaa0556
Kiaa0562
Kiaa0564
Kiaa0649
Kiaa0664
Kiaa0753
Kiaa0802
Kiaa0831
Kiaa0892
Kiaa0895
Kiaa0895l
Kiaa0907
Kiaa0913
Kiaa0922
Kiaa0930
Kiaa1009
Kiaa1024
Kiaa1033
Kiaa1045
Kiaa1109
Kiaa1152
Kiaa1161
Kiaa1191
Kiaa1211
Kiaa1239
Kiaa1267
Kiaa1310
Kiaa1324
Kiaa1328
Kiaa1370
Kiaa1377
Kiaa1430
Kiaa1456
Kiaa1462
Kiaa1467
Kiaa1468
Kiaa1486
Kiaa1522
Kiaa1524
Kiaa1530
Kiaa1539
Kiaa1543
Kiaa1549
Kiaa1551
Kiaa1598
Kiaa1609
Kiaa1632
Kiaa1644
Kiaa1671
Kiaa1704
Kiaa1712
Kiaa1731
Kiaa1737
Kiaa1797
Kiaa1841
Kiaa1931
Kiaa1984
Kiaa2006
Kiaa2013
Kiaa4189
Kibra
Kidins220
Kif11
Kif12
Kif15
Kif17
Kif18a
Kif18b
Kif19
Kif1b
Kif1c
Kif20a
Kif20b
Kif21a
Kif21b
Kif22
Kif24
Kif26a
Kif27
Kif2a
Kif2b
Kif2c
Kif3b
Kif3c
Kif5a
Kif5b
Kifap3
Kifc1
Kifc3
Kin
Kir3dl1
Kirrel
Kirrel2
Kirrel3
Kiss1
Kiss1r
Kitlg
Kl
Klb
Klc
Klc1
Klc3
Klc4
Klf10
Klf11
Klf13
Klf14
Klf15
Klf16
Klf17
Klf2
Klf3
Klf4
Klf5
Klf6
Klf7
Klf8
Klf9
Klhdc1
Klhdc10
Klhdc2
Klhdc3
Klhdc5
Klhdc7a
Klhdc8a
Klhdc8b
Klhdc9
Klhl10
Klhl11
Klhl12
Klhl13
Klhl17
Klhl2
Klhl20
Klhl21
Klhl22
Klhl23
Klhl24
Klhl25
Klhl26
Klhl28
Klhl30
Klhl31
Klhl35
Klhl36
Klhl38
Klhl6
Klhl7
Klhl9
Klk1
Klk10
Klk11
Klk12
Klk14
Klk1b1
Klk1b11
Klk1b16
Klk1b21
Klk1b22
Klk1b24
Klk1b26
Klk1b27
Klk1b3
Klk1b4
Klk1b5
Klk1b8
Klk1b9
Klk2
Klk6
Klk7
Klk8
Klk9
Klkbl4
Klp10A
Klp59C
Klp61F
Klp68D
Klra3
Klra4
Klra5
Klra6
Klra7
Klra8
Klrb1a
Klrb1b
Klrb1c
Klrb1f
Klrb1g
Klrd1
Klrg1
Klrk1
Kmo
Kncn
Kndc1
Kng1
Knl2
Kntc1
Kpna1
Kpna2
Kpna3
Kpna4
Kpna5
Kpna6
Kpnb1
Kprp
Kr
Kr-h1
Kr-h2
Kras
Krcc1
Kremen1
Kremen2
Krit1
Krr1
Krt1
Krt10
Krt12
Krt13
Krt14
Krt15
Krt16
Krt17
Krt18
Krt19
Krt2
Krt20
Krt222
Krt23
Krt24
Krt25
Krt26
Krt27
Krt28
Krt31
Krt33a
Krt33b
Krt34
Krt35
Krt39
Krt4
Krt40
Krt42
Krt5
Krt6a
Krt7
Krt71
Krt72
Krt73
Krt74
Krt75
Krt76
Krt77
Krt79
Krt8
Krt80
Krt83
Krt84
Krt85
Krt86
Krt9
Krtap12-1
Krtap14
Krtap15-1
Krtap16-1
Krtap16-10
Krtap16-4
Krtap16-5
Krtap16-8
Krtap16.10L
Krtap26-1
Krtap3-1
Krtap3-2
Krtap5-1
Krtap5-4
Krtap5-5
Krtap6-2
Krtap7-1
Krtap8-1
Krtap8-2
Krtap9-3
Krtcap2
Krtcap3
Krtdap
Ksr1
Ksr2
Ktelc1
Kti12
Ktn1
Ktu
Kynu
L
L(2)04524
L1
L1CAM
L1TD1
L1cam
L1td1
L2
L2HGDH
L2hgdh
L3
L37
L3MBTL
L3MBTL2
L3MBTL3
L3MBTL4
L3mbtl2
L3mbtl3
L3mbtl4
L7rn6
LAA1
LAC1
LAC10
LAC11
LAC12
LAC13
LAC14
LAC15
LAC17
LAC18
LAC19
LAC2
LAC20
LAC21
LAC22
LAC23
LAC24
LAC25
LAC3
LAC4
LAC5
LAC6
LAC7
LAC8
LAC9
LACE1
LACRT
LACTB
LACTB2
LAD1
LAF1
LAG1
LAG2
LAG3
LAGE3
LAH1
LAIR1
LAIR2
LALBA
LAMA1
LAMA2
LAMA3
LAMA4
LAMA5
LAMB1
LAMB2
LAMB3
LAMB4
LAMC1
LAMC2
LAMC3
LAMP1
LAMP2
LAMP3
LANCL1
LANCL2
LANCL3
LAP
LAP3
LAPTM4A
LAPTM4B
LAPTM5
LARGE
LARP1
LARP1B
LARP4
LARP4B
LARP6
LARP7
LARS
LARS2
LAS1
LAS17
LAS1L
LAS21
LASP1
LASS1
LASS2
LASS3
LASS4
LASS5
LASS6
LAT
LAT2
LATH
LATS1
LATS2
LAX
LAX1
LAX2
LAX3
LAYN
LBA1
LBD1
LBD10
LBD12
LBD13
LBD14
LBD15
LBD16
LBD17
LBD18
LBD19
LBD2
LBD20
LBD21
LBD22
LBD23
LBD24
LBD25
LBD26
LBD27
LBD28
LBD29
LBD3
LBD30
LBD31
LBD32
LBD33
LBD34
LBD35
LBD36
LBD37
LBD38
LBD39
LBD4
LBD40
LBD41
LBD42
LBD5
LBD6
LBD7
LBD8
LBD9
LBH
LBP
LBR
LBX1
LBX2
LC
LC1
LCA5
LCA5L
LCAT
LCB1
LCB2
LCB3
LCB4
LCB5
LCBK1
LCD1
LCE1A
LCE1B
LCE1C
LCE1D
LCE1E
LCE1F
LCE2A
LCE2B
LCE2C
LCE2D
LCE3A
LCE3B
LCE3C
LCE3D
LCE3E
LCE4A
LCE5A
LCE6A
LCHN
LCK
LCLAT1
LCMT1
LCMT2
LCN1
LCN12
LCN15
LCN2
LCN6
LCN8
LCN9
LCOR
LCORL
LCP1
LCP17
LCP2
LCP22
LCP30
LCP5
LCR1
LCR10
LCR11
LCR12
LCR13
LCR14
LCR15
LCR16
LCR17
LCR18
LCR19
LCR2
LCR20
LCR21
LCR22
LCR23
LCR24
LCR25
LCR26
LCR27
LCR28
LCR29
LCR3
LCR30
LCR31
LCR32
LCR33
LCR34
LCR35
LCR36
LCR37
LCR38
LCR39
LCR4
LCR40
LCR41
LCR42
LCR43
LCR44
LCR45
LCR46
LCR47
LCR48
LCR49
LCR5
LCR50
LCR51
LCR52
LCR53
LCR54
LCR55
LCR56
LCR57
LCR58
LCR6
LCR60
LCR61
LCR62
LCR63
LCR64
LCR65
LCR7
LCR73
LCR75
LCR76
LCR8
LCR81
LCR82
LCR83
LCR84
LCR85
LCR86
LCR9
LCT
LCTL
LCY1
LD
LDB1
LDB16
LDB17
LDB18
LDB19
LDB2
LDB3
LDB7
LDHA
LDHAL6A
LDHAL6B
LDHB
LDHC
LDHD
LDL1
LDL2
LDLR
LDLRAD1
LDLRAD2
LDLRAD3
LDLRAP1
LDOC1
LDOC1L
LDOX
LEA
LEA1
LEA14
LEA3
LEAP2
LEB3
LEB4
LEC2
LECRKA4.1
LECRKA4.2
LECRKA4.3
LECT1
LECT2
LEE1
LEF-1
LEF-10
LEF-11
LEF-2
LEF-3
LEF-4
LEF-5
LEF-7
LEF-8
LEF-9
LEF1
LEFTY1
LEFTY2
LELP1
LEM3
LEMD1
LEMD2
LEMD3
LENEP
LENG1
LENG8
LENG9
LEO1
LEP
LEPR
LEPRE1
LEPREL1
LEPREL2
LEPROT
LEPROTL1
LES22
LETM1
LETM2
LETMD1
LEU1
LEU2
LEU3
LEU4
LEU5
LEU9
LF1
LF2
LF3
LFL1
LFNG
LFNR1
LFNR2
LFY
LG1
LGALS1
LGALS12
LGALS13
LGALS14
LGALS2
LGALS3
LGALS3BP
LGALS4
LGALS7
LGALS8
LGALS9
LGALS9B
LGALS9C
LGB
LGB1
LGB2
LGE1
LGI1
LGI2
LGI3
LGI4
LGMN
LGR4
LGR5
LGR6
LGSN
LGTN
LHB
LHCA4
LHCB1.1
LHCB1.3
LHCB4.1
LHCB4.2
LHCB4.3
LHCB5
LHCGR
LHFP
LHFPL1
LHFPL2
LHFPL3
LHFPL4
LHFPL5
LHP1
LHPP
LHS1
LHT1
LHT2
LHX1
LHX2
LHX3
LHX4
LHX5
LHX6
LHX8
LHX9
LHY
LIA1
LIAS
LIF
LIF1
LIFR
LIG
LIG1
LIG3
LIG4
LILRA1
LILRA2
LILRA3
LILRA4
LILRA5
LILRA6
LILRB1
LILRB2
LILRB4
LILRB5
LIM15
LIM2
LIMA1
LIMCH1
LIMD1
LIMD2
LIME1
LIMK1
LIMK2
LIMS1
LIMS2
LIMS3
LIN1
LIN28
LIN28B
LIN37
LIN52
LIN54
LIN7A
LIN7B
LIN7C
LIN9
LINGO1
LINGO2
LINGO3
LINGO4
LINS1
LIP
LIP1
LIP10
LIP2
LIP2p
LIP3
LIP4
LIP5
LIP6
LIP7
LIP8
LIPA
LIPB
LIPC
LIPE
LIPF
LIPG
LIPH
LIPI
LIPJ
LIPK
LIPM
LIPN
LIPT1
LIR1
LITAF
LIX1
LIX1L
LK
LKA4
LKAP
LKH1
LLGL1
LLGL2
LLPH
LMAN1
LMAN1L
LMAN2
LMAN2L
LMBR1
LMBR1L
LMBRD1
LMBRD2
LMCD1
LMF1
LMF2
LMLN
LMNA
LMNB1
LMNB2
LMO1
LMO2
LMO3
LMO4
LMO7
LMOD1
LMOD2
LMOD3
LMP1
LMP2
LMTK2
LMX1A
LMX1B
LNP
LNP1
LNPEP
LNX1
LNX2
LOB
LOC1
LOH1
LOH12CR1
LOI1
LOJ
LON
LON1
LON2
LONP1
LONP2
LONRF1
LONRF2
LONRF3
LOR
LOS1
LOT5
LOT6
LOX
LOX1
LOX1.1
LOX2
LOX3
LOX4
LOX5
LOX6
LOXHD1
LOXL1
LOXL2
LOXL3
LOXL4
LP
LPA
LPAR1
LPAR2
LPAR3
LPAR4
LPAR5
LPAR6
LPAT1
LPAT3
LPAT4
LPAT5
LPCAT1
LPCAT2
LPCAT3
LPCAT4
LPD1
LPD2
LPE1
LPE10
LPGAT1
LPHN1
LPHN2
LPHN3
LPIN1
LPIN2
LPIN3
LPL
LPLUNC1
LPLUNC3
LPLUNC4
LPO
LPP
LPP1
LPP2
LPP3
LPPR1
LPPR2
LPPR3
LPPR4
LPPR5
LPX1
LPXN
LRAT
LRBA
LRC2
LRCH1
LRCH2
LRCH3
LRCH4
LRDD
LRE
LRE1
LRFN1
LRFN2
LRFN3
LRFN4
LRFN5
LRG1
LRGUK
LRIG1
LRIG2
LRIG3
LRIT1
LRIT2
LRIT3
LRMP
LRO1
LRP1
LRP10
LRP11
LRP12
LRP1B
LRP2
LRP2BP
LRP3
LRP4
LRP5
LRP5L
LRP6
LRP8
LRPAP1
LRPPRC
LRRC1
LRRC10
LRRC14
LRRC16A
LRRC16B
LRRC17
LRRC18
LRRC19
LRRC2
LRRC20
LRRC23
LRRC24
LRRC25
LRRC26
LRRC27
LRRC28
LRRC29
LRRC3
LRRC30
LRRC31
LRRC32
LRRC33
LRRC34
LRRC36
LRRC37A
LRRC37A2
LRRC37A3
LRRC37B
LRRC39
LRRC3B
LRRC4
LRRC40
LRRC41
LRRC42
LRRC43
LRRC45
LRRC46
LRRC47
LRRC48
LRRC49
LRRC4B
LRRC4C
LRRC50
LRRC51
LRRC52
LRRC55
LRRC56
LRRC57
LRRC58
LRRC59
LRRC6
LRRC61
LRRC66
LRRC67
LRRC68
LRRC69
LRRC7
LRRC70
LRRC8A
LRRC8B
LRRC8C
LRRC8D
LRRCC1
LRRFIP1
LRRFIP2
LRRIQ1
LRRIQ3
LRRIQ4
LRRK1
LRRK2
LRRN1
LRRN2
LRRN3
LRRN4
LRRN4CL
LRRTM1
LRRTM2
LRRTM3
LRRTM4
LRS4
LRSAM1
LRTM1
LRTM2
LRTOMT
LRWD1
LSAMP
LSB1
LSB3
LSB5
LSB6
LSC1
LSC2
LSG1
LSM1
LSM10
LSM11
LSM12
LSM14A
LSM14B
LSM2
LSM3
LSM4
LSM5
LSM6
LSM7
LSM8
LSMD1
LSP1
LSR
LSS
LST1
LST4
LST7
LST8
LTA
LTA3
LTA4
LTA4H
LTB
LTB4R
LTB4R2
LTBP1
LTBP2
LTBP3
LTBP4
LTBR
LTC4S
LTE1
LTF
LTI65
LTI6A
LTI6B
LTI78
LTK
LTL1
LTP
LTP-2
LTP1
LTP10
LTP11
LTP110-A
LTP12
LTP13
LTP14
LTP15
LTP2
LTP2-B
LTP3
LTP4
LTP5
LTP6
LTP7
LTP8
LTP9
LTV1
LUC7
LUC7L
LUC7L2
LUC7L3
LUG
LUM
LUP1
LUP2
LUP5
LUT2
LUZP1
LUZP2
LUZP4
LWD1
LWD2
LXN
LY6D
LY6E
LY6G5B
LY6G5C
LY6G6C
LY6G6D
LY6G6F
LY6H
LY6K
LY75
LY86
LY9
LY96
LYAR
LYC1
LYG1
LYG2
LYL1
LYN
LYNX1
LYP1
LYPD1
LYPD2
LYPD3
LYPD4
LYPD5
LYPD6
LYPD6B
LYPLA1
LYPLA2
LYPLAL1
LYRM1
LYRM2
LYRM4
LYRM5
LYRM7
LYS
LYS1
LYS12
LYS14
LYS2
LYS20
LYS21
LYS3
LYS4
LYS5
LYS9
LYSA
LYSA1
LYSA2
LYSMD1
LYSMD2
LYSMD3
LYSMD4
LYST
LYVE1
LYZ
LYZ1
LYZ2
LYZ3
LYZL1
LYZL2
LYZL4
LYZL6
LZIC
LZTFL1
LZTR1
LZTS1
LZTS2
La
Lac
Lace1
Lactb
Lactb2
Lad1
Lag3
Lage3
Lair1
Lalba
Lam
LamC
Lama1
Lama4
Lama5
Lamb2
Lamp1
Lamp2
Lamp3
LanA
LanB1
LanB2
Lancl1
Lancl2
Lancl3
Lap1
Lap3
Laptm4a
Laptm4b
Laptm5
Lar
Large
Larp4
Larp4b
Larp6
Larp7
Lars
Lars2
Las1l
Lasp
Lasp1
Lass1
Lass2
Lass4
Lass5
Lass6
Lat
Lat2
Lats1
Lats2
Lax1
Lba1
Lbh
Lbr
Lbx1
Lbx2
Lbxcor1
Lca5
Lca5l
Lcch3
Lchn
Lck
Lclat1
Lcmt1
Lcmt2
Lcn10
Lcn12
Lcn13
Lcn2
Lcn3
Lcn4
Lcn5
Lcn8
Lcn9
Lcor
Lcorl
Lcp1
Lcp2
Lcp3
Lcp4
Lcp65Ab1
Lcp65Ag1
Lcp9
Lctl
Ldb1
Ldb2
Ldb3
Ldha
Ldhb
Ldhc
Ldhd
Ldlr
Ldlrad3
Ldoc1
Ldoc1l
Le51
Leap2
Lect1
Lect2
Lef1
Lefty1
Lefty2
Lemd1
Lemd2
Lemd3
Lenep
Leng1
Leng8
Leo1
Lep
Lepr
Lepre1
Leprel1
Leprel2
Leprot
Leprotl1
Letm1
Letm2
Letmd1
Lfng
Lgals1
Lgals12
Lgals2
Lgals3
Lgals3bp
Lgals4
Lgals5
Lgals6
Lgals7
Lgals8
Lgals9
Lgi1
Lgi2
Lgi3
Lgi4
Lgmn
Lgr4
Lgr5
Lgr6
Lgsn
Lgtn
Lhb
Lhcb4
Lhcgr
Lhfp
Lhfpl1
Lhfpl2
Lhfpl3
Lhfpl4
Lhfpl5
Lhpp
Lhx1
Lhx2
Lhx3
Lhx4
Lhx5
Lhx6
Lhx8
Lhx9
Lias
Lif
Lifr
Lig1
Lilrb4
Lim2
Lima1
Limch1
Limd1
Limd2
Lime1
Limk1
Limk2
Lims1
Lims2
Lin28
Lin28b
Lin37
Lin52
Lin54
Lin7a
Lin7b
Lin7c
Lin9
Lincr
Lingo1
Lingo2
Lingo4
Lip1
Lip3
Lipe
Lipf
Lipg
Liph
Lipk
Lipm
Lipn
Lipt1
Lis-1
Litaf
Lix1
Lix1l
Lkap
Llgl1
Llgl2
Llph
Lman1
Lman2l
Lmbr1
Lmbr1l
Lmbrd1
Lmbrd2
Lmcd1
Lmf1
Lmf2
Lmln
Lmna
Lmnb1
Lmnb2
Lmo1
Lmo2
Lmo3
Lmo4
Lmod1
Lmod2
Lmtk3
Lmx1a
Lnp
Lnpep
Lnx1
Lnx2
Loh12cr1
Lonp1
Lonp2
Lonrf3
Lor
Lox
Loxl1
Loxl2
Lpar1
Lpar3
Lpar6
Lpcat1
Lpcat2
Lpcat3
Lpcat4
Lpgat1
Lphn1
Lphn2
Lphn3
Lpin1
Lpin2
Lpin3
Lpl
Lplunc1
Lplunc3
Lplunc4
Lpp
Lppr1
Lppr2
Lppr3
Lppr4
Lppr5
Lpxn
Lrat
Lrba
Lrch1
Lrch2
Lrch4
Lrdd
Lrfn1
Lrfn2
Lrfn3
Lrfn4
Lrfn5
Lrguk
Lrig1
Lrig2
Lrig3
Lrit1
Lrit2
Lrp1
Lrp10
Lrp11
Lrp12
Lrp2
Lrp2bp
Lrp3
Lrp4
Lrp6
Lrp8
Lrpap1
Lrpprc
Lrrc1
Lrrc10
Lrrc14
Lrrc15
Lrrc16a
Lrrc16b
Lrrc17
Lrrc18
Lrrc19
Lrrc2
Lrrc20
Lrrc23
Lrrc24
Lrrc25
Lrrc26
Lrrc27
Lrrc28
Lrrc3
Lrrc30
Lrrc33
Lrrc34
Lrrc36
Lrrc38
Lrrc39
Lrrc3b
Lrrc4
Lrrc40
Lrrc41
Lrrc42
Lrrc43
Lrrc45
Lrrc46
Lrrc47
Lrrc48
Lrrc49
Lrrc4b
Lrrc4c
Lrrc50
Lrrc51
Lrrc52
Lrrc55
Lrrc56
Lrrc57
Lrrc58
Lrrc59
Lrrc6
Lrrc61
Lrrc63
Lrrc66
Lrrc67
Lrrc68
Lrrc69
Lrrc7
Lrrc8a
Lrrc8c
Lrrc8d
Lrrc8e
Lrrc9
Lrrcc1
Lrrfip1
Lrrfip2
Lrriq1
Lrriq3
Lrriq4
Lrrk1
Lrrk2
Lrrn1
Lrrn3
Lrrn4
Lrrn4cl
Lrrtm1
Lrrtm2
Lrrtm3
Lrrtm4
Lrsam1
Lrtm1
Lrtm2
Lrwd1
Lsamp
Lsd-1
Lsd-2
Lsg1
Lsm1
Lsm10
Lsm11
Lsm12
Lsm14a
Lsm2
Lsm3
Lsm4
Lsm5
Lsm6
Lsm7
Lsm8
Lsmd1
Lsp1
Lsp1alpha
Lsp1beta
Lsp1gamma
Lsp2
Lsr
Lss
Lta
Ltb
Ltb4r
Ltb4r2
Ltbp1
Ltbp2
Ltbp3
Ltbp4
Ltbr
Ltc4s
Ltk
Ltv1
Luc7l
Luc7l2
Luc7l3
Lum
Luzp1
Luzp2
LvpD
LvpH
LvpL
Lxn
Ly6a
Ly6b
Ly6c2
Ly6d
Ly6e
Ly6f
Ly6g5b
Ly6g5c
Ly6g6c
Ly6g6d
Ly6g6f
Ly6h
Ly6i
Ly6k
Ly75
Ly86
Ly9
Ly96
Lyar
Lyg1
Lyg2
Lyl1
Lyn
Lynx1
Lypd1
Lypd2
Lypd3
Lypd4
Lypd5
Lypd6
Lypd6b
Lypla1
Lypla2
Lyplal1
Lyrm1
Lyrm2
Lyrm4
Lyrm5
Lyrm7
LysA
LysB
LysD
LysE
LysP
LysS
LysX
Lysmd1
Lysmd3
Lysmd4
Lyst
Lyve1
Lyz1
Lyz2
Lyzl1
Lyzl4
Lyzl6
Lzic
Lztfl1
Lztr1
Lzts1
Lzts2
M
M(2)21AB
M1
M17
M2
M2-1
M2-2
M3
M6PR
M6pr
MAB21L1
MAB21L2
MAC1
MACC1
MACF1
MACROD1
MACROD2
MAD1
MAD1L1
MAD2
MAD2L1
MAD2L1BP
MAD2L2
MAD3
MADCAM1
MADD
MADS1
MADS13
MADS14
MADS15
MADS16
MADS18
MADS2
MADS20
MADS22
MADS23
MADS25
MADS26
MADS27
MADS29
MADS30
MADS31
MADS32
MADS33
MADS34
MADS4
MADS5
MADS50
MADS55
MADS56
MADS57
MADS58
MADS6
MADS7
MADS8
MAE1
MAEA
MAEL
MAF
MAF1
MAFA
MAFB
MAFF
MAFG
MAFK
MAG
MAG1
MAG2
MAGB
MAGEA1
MAGEA10
MAGEA11
MAGEA12
MAGEA2
MAGEA3
MAGEA4
MAGEA5
MAGEA6
MAGEA8
MAGEA9
MAGEB1
MAGEB10
MAGEB16
MAGEB18
MAGEB2
MAGEB3
MAGEB4
MAGEB6
MAGEC1
MAGEC2
MAGEC3
MAGED1
MAGED2
MAGED4
MAGEE1
MAGEE2
MAGEF1
MAGEH1
MAGI1
MAGI2
MAGI3
MAGIX
MAGOH
MAGOHB
MAGT1
MAK
MAK10
MAK11
MAK16
MAK21
MAK3
MAK31
MAK32
MAK5
MAL
MAL1
MAL11
MAL12
MAL13
MAL2
MAL31
MAL32
MAL33
MAL3P3.19
MALL
MALT1
MAM1
MAM3
MAM33
MAMDC2
MAMDC4
MAML1
MAML2
MAML3
MAMLD1
MAMSTR
MAN1
MAN1A1
MAN1A2
MAN1B1
MAN1C1
MAN2
MAN2A1
MAN2A2
MAN2B1
MAN2B2
MAN2C1
MAN3
MAN4
MAN5
MAN6
MAN7
MAN8
MAN9
MANBA
MANBAL
MANEA
MANEAL
MANF
MANP
MANSC1
MAOA
MAOB
MAP1
MAP1A
MAP1B
MAP1C
MAP1D
MAP1LC3A
MAP1LC3B
MAP1LC3B2
MAP1LC3C
MAP1S
MAP2
MAP2A
MAP2B
MAP2K1
MAP2K2
MAP2K3
MAP2K4
MAP2K5
MAP2K6
MAP2K7
MAP3K1
MAP3K10
MAP3K11
MAP3K12
MAP3K13
MAP3K14
MAP3K15
MAP3K2
MAP3K3
MAP3K4
MAP3K5
MAP3K6
MAP3K7
MAP3K7IP1
MAP3K7IP2
MAP3K7IP3
MAP3K8
MAP3K9
MAP4
MAP4K1
MAP4K2
MAP4K3
MAP4K4
MAP4K5
MAP6
MAP6D1
MAP7
MAP7D1
MAP7D2
MAP7D3
MAP9
MAPK1
MAPK10
MAPK11
MAPK12
MAPK13
MAPK14
MAPK15
MAPK1IP1L
MAPK3
MAPK4
MAPK6
MAPK7
MAPK8
MAPK8IP1
MAPK8IP2
MAPK8IP3
MAPK9
MAPKAP1
MAPKAPK2
MAPKAPK3
MAPKAPK5
MAPKBP1
MAPKSP1
MAPRE1
MAPRE2
MAPRE3
MAPT
MAPk-Ak2
MARCH1
MARCH10
MARCH11
MARCH2
MARCH3
MARCH4
MARCH5
MARCH6
MARCH7
MARCH8
MARCH9
MARCKS
MARCKSL1
MARCO
MARE
MARK1
MARK2
MARK3
MARK4
MARS
MARS2
MARVELD1
MARVELD2
MARVELD3
MAS1
MAS1L
MAS2
MAS5
MASP1
MASP2
MAST1
MAST2
MAST3
MAST4
MASTL
MAT1A
MAT2A
MAT2B
MATA1
MATA2
MATALPHA1
MATALPHA2
MATB2
MATK
MATN1
MATN2
MATN3
MATN4
MATR3
MAVS
MAX
MAZ
MB
MBA1
MBB1
MBD1
MBD2
MBD3
MBD3L1
MBD3L2
MBD3L3
MBD3L4
MBD3L5
MBD4
MBD5
MBD6
MBF1
MBF1A
MBF1B
MBF1C
MBIP
MBL
MBL2
MBLAC1
MBLAC2
MBNL1
MBNL2
MBNL3
MBOAT1
MBOAT2
MBOAT4
MBOAT7
MBP
MBP1
MBR1
MBR3
MBTD1
MBTPS1
MBTPS2
MC1R
MC2R
MC3R
MC4R
MC5R
MCA1
MCA32
MCAM
MCART1
MCART2
MCART6
MCAT
MCC
MCCA
MCCB
MCCC1
MCCC2
MCCD1
MCD1
MCD4
MCEE
MCEMP1
MCF2
MCF2L
MCF2L2
MCFD2
MCH1
MCH2
MCH4
MCH5
MCHR1
MCHR2
MCK1
MCL1
MCM
MCM1
MCM10
MCM16
MCM2
MCM21
MCM22
MCM3
MCM3AP
MCM4
MCM5
MCM6
MCM7
MCM8
MCM9
MCOLN1
MCOLN2
MCOLN3
MCP
MCP-1
MCPH1
MCR1
MCR1.1
MCR1A
MCR1B
MCRS1
MCSU3
MCT1
MCT7
MCTP1
MCTP2
MCTS1
MCX1
MDC1
MDFI
MDFIC
MDG1
MDGA1
MDGA2
MDH1
MDH1B
MDH2
MDH3
MDJ1
MDJ2
MDK
MDL1
MDL2
MDM1
MDM10
MDM12
MDM2
MDM20
MDM30
MDM31
MDM32
MDM34
MDM35
MDM36
MDM38
MDM4
MDN1
MDP1
MDR1
MDS1
MDS3
MDV1
MDY2
ME1
ME2
ME3
ME53
ME6
MEA
MEA1
MEAF6
MEC1
MEC3
MECOM
MECP2
MECR
MED1
MED10
MED11
MED12
MED12L
MED13
MED13L
MED14
MED15
MED16
MED17
MED18
MED19
MED2
MED20
MED21
MED22
MED23
MED24
MED25
MED26
MED27
MED28
MED29
MED30
MED31
MED4
MED6
MED7
MED8
MED9
MEE39
MEE40
MEE8
MEF1
MEF2
MEF2A
MEF2B
MEF2C
MEF2D
MEFV
MEGF10
MEGF11
MEGF6
MEGF8
MEH1
MEI1
MEI4
MEI5
MEIG1
MEIS1
MEIS2
MEIS3
MEK1
MEKK1
MEL1
MELK
MELT
MEMB11
MEMB12
MEMO1
MEN1
MEOX1
MEOX2
MEP1
MEP1A
MEP1B
MEP2
MEP3
MEPCE
MEPE
MER1
MER2
MERIT40
MERTK
MES1
MESDC1
MESDC2
MESP1
MESP2
MEST
MET
MET1
MET10
MET12
MET13
MET14
MET16
MET17
MET18
MET2
MET28
MET2A
MET3
MET30
MET31
MET32
MET6
MET7
MET8
METAP1
METAP2
METK-1
METK1
METK2
METK3
METK4
METK5
METM
METRN
METRNL
METT10D
METT11D1
METT5D1
METTL1
METTL10
METTL11A
METTL11B
METTL12
METTL13
METTL14
METTL2
METTL2A
METTL2B
METTL3
METTL4
METTL5
METTL6
METTL7A
METTL7B
METTL9
MEU1
MEX1
MEX3A
MEX3B
MEX3C
MEX3D
MEX67
MFA1
MFA2
MFAL1
MFAL2
MFAP1
MFAP2
MFAP3
MFAP3L
MFAP4
MFAP5
MFB1
MFF
MFGE8
MFI2
MFN1
MFN2
MFNG
MFP
MFP1
MFRP
MFS14
MFS18
MFSD1
MFSD10
MFSD11
MFSD2A
MFSD3
MFSD4
MFSD5
MFSD6
MFSD6L
MFSD7
MFSD8
MFSD9
MFT
MFT1
MGA
MGA1
MGA2
MGAM
MGAT1
MGAT2
MGAT3
MGAT4A
MGAT4B
MGAT4C
MGAT5
MGAT5B
MGD1
MGD2
MGD3
MGE1
MGEA5
MGF
MGH3
MGL3
MGLL
MGM1
MGM101
MGMT
MGP
MGR1
MGR2
MGR3
MGRN1
MGS1
MGST1
MGST2
MGST3
MGT1
MHK
MHP1
MHR1
MHT1
MIA
MIA2
MIA3
MIA40
MIB1
MIB2
MIC14
MIC17
MICA
MICAL1
MICAL2
MICAL3
MICALL1
MICALL2
MICB
MID1
MID1IP1
MID2
MIDN
MIER1
MIER2
MIER3
MIF
MIF2
MIF4GD
MIG1
MIG2
MIG3
MIH1
MIIP
MIM1
MINA
MINK1
MINPP1
MIOS
MIOX
MIOX1
MIOX2
MIOX4
MIOX5
MIP
MIP1
MIP6
MIPEP
MIPOL1
MIR1
MIS1
MIS12
MIS18A
MITD1
MITF
MIXL1
MKC7
MKI67
MKI67IP
MKK1
MKK2
MKK4
MKK5
MKK6
MKKS
MKL1
MKL2
MKLN1
MKNK1
MKNK2
MKRN
MKRN1
MKRN2
MKRN3
MKS1
MKT1
MKX
MLANA
MLC1
MLC2
MLEC
MLF1
MLF1IP
MLF2
MLF3
MLH
MLH1
MLH2
MLH3
MLK4
MLKL
MLL
MLL2
MLL3
MLL5
MLLT1
MLLT10
MLLT11
MLLT3
MLLT4
MLLT6
MLN
MLNR
MLO1
MLO10
MLO11
MLO12
MLO13
MLO14
MLO15
MLO2
MLO3
MLO4
MLO5
MLO6
MLO7
MLO8
MLO9
MLP1
MLP165
MLP168
MLP2
MLP28
MLP31
MLP328
MLP329
MLP34
MLP423
MLP43
MLPH
MLS1
MLST8
MLTK
MLX
MLXIP
MLXIPL
MLYCD
MMAA
MMAB
MMACHC
MMADHC
MMD
MMD2
MME
MMEL1
MMF1
MMGT1
MMM1
MMM1-1
MMM1-2
MMP1
MMP10
MMP11
MMP12
MMP13
MMP14
MMP15
MMP16
MMP17
MMP19
MMP2
MMP20
MMP21
MMP23
MMP23A
MMP24
MMP25
MMP26
MMP27
MMP28
MMP3
MMP7
MMP8
MMP9
MMR1
MMRN1
MMRN2
MMS1
MMS19
MMS2
MMS21
MMS22
MMS4
MMT1
MMT2
MMTAG2
MN1
MNAT1
MNB1A
MND1
MND2
MNDA
MNE1
MNI1
MNL1
MNN1
MNN10
MNN11
MNN4
MNN5
MNN9
MNP1
MNR2
MNS1
MNT
MNT2
MNT3
MNT4
MNX1
MOAP1
MOB1
MOB2
MOBKL1A
MOBKL1B
MOBKL2A
MOBKL2B
MOBKL2C
MOBKL3
MOBP
MOCOS
MOCS1
MOCS2
MOCS3
MOCS3-2
MOD1
MOD5
MOG
MOG1
MOGAT1
MOGAT2
MOGAT3
MOGS
MOH1
MON1
MON1A
MON1B
MON2
MOR
MOR2
MORC1
MORC2
MORC3
MORC4
MORF4L1
MORF4L2
MORG1
MORN1
MORN2
MORN3
MORN4
MORN5
MOS
MOS2
MOS4
MOSC1
MOSC2
MOSPD1
MOSPD2
MOSPD3
MOT1
MOT3
MOV10
MOV10L1
MOXD1
MP
MP3
MP68
MPA43
MPC54
MPD1
MPD2
MPDU1
MPE1
MPEG1
MPG
MPG1
MPH1
MPH2
MPH3
MPHOSPH10
MPHOSPH8
MPHOSPH9
MPI
MPK1
MPK10
MPK11
MPK12
MPK13
MPK14
MPK15
MPK16
MPK17
MPK19
MPK2
MPK20
MPK3
MPK4
MPK5
MPK6
MPK7
MPK8
MPK9
MPL
MPM1
MPN2
MPND
MPO
MPP1
MPP10
MPP2
MPP3
MPP4
MPP5
MPP6
MPP7
MPPE1
MPPED1
MPPED2
MPRIP
MPS1
MPS3
MPST
MPT5
MPTX
MPV17
MPV17L
MPV17L2
MPZ
MPZL1
MPZL2
MPZL3
MR1
MRAP
MRAP2
MRAS
MRC1
MRC1L1
MRC2
MRD1
MRE11
MRE11A
MREG
MRF
MRF1
MRFAP1
MRFAP1L1
MRG15
MRGBP
MRGPRD
MRGPRE
MRGPRF
MRGPRG
MRGPRX1
MRGPRX2
MRGPRX3
MRGPRX4
MRH1
MRH4
MRI
MRI1
MRJP1
MRJP2
MRJP3
MRJP4
MRJP5
MRK1
MRL1
MRM1
MRM2
MRN1
MRO
MRP1
MRP10
MRP13
MRP17
MRP2
MRP20
MRP21
MRP4
MRP49
MRP51
MRP63
MRP7
MRP8
MRPL1
MRPL10
MRPL11
MRPL12
MRPL13
MRPL14
MRPL15
MRPL16
MRPL17
MRPL18
MRPL19
MRPL2
MRPL20
MRPL21
MRPL22
MRPL23
MRPL24
MRPL25
MRPL27
MRPL28
MRPL3
MRPL30
MRPL31
MRPL32
MRPL33
MRPL34
MRPL35
MRPL36
MRPL37
MRPL38
MRPL39
MRPL4
MRPL40
MRPL41
MRPL42
MRPL43
MRPL44
MRPL45
MRPL46
MRPL47
MRPL48
MRPL49
MRPL50
MRPL51
MRPL52
MRPL53
MRPL54
MRPL55
MRPL6
MRPL7
MRPL8
MRPL9
MRPS10
MRPS11
MRPS12
MRPS14
MRPS15
MRPS16
MRPS17
MRPS18
MRPS18A
MRPS18B
MRPS18C
MRPS2
MRPS21
MRPS22
MRPS23
MRPS24
MRPS25
MRPS26
MRPS27
MRPS28
MRPS3
MRPS30
MRPS31
MRPS33
MRPS34
MRPS35
MRPS36
MRPS5
MRPS6
MRPS7
MRPS8
MRPS9
MRRF
MRS1
MRS11
MRS2
MRS3
MRS4
MRS5
MRS6
MRT4
MRTO4
MRVI1
MS4A1
MS4A10
MS4A12
MS4A13
MS4A14
MS4A15
MS4A2
MS4A3
MS4A4A
MS4A5
MS4A6A
MS4A6E
MS4A7
MS4A8B
MSA1
MSA2
MSB1
MSB2
MSB3
MSB4
MSBP1
MSBP2
MSC
MSC1
MSC2
MSC3
MSC6
MSC7
MSD1
MSE1
MSF1
MSG5
MSGN1
MSH1
MSH2
MSH3
MSH4
MSH5
MSH6
MSH6-1
MSH6-2
MSI1
MSI2
MSI3
MSI4
MSI5
MSK1
MSL1
MSL2
MSL3
MSL5
MSLN
MSLNL
MSM1
MSMB
MSMP
MSN
MSN1
MSN2
MSN4
MSN5
MSO1
MSP-1
MSP1
MSR1
MSRA
MSRB2
MSRB3
MSS1
MSS11
MSS116
MSS18
MSS2
MSS4
MSS51
MSSP1
MSSP2
MSSP3
MST1
MST1R
MST27
MST28
MST4
MSTN
MSTO1
MSU1
MSW1
MSX1
MSX2
MSY1
MT-ATP6
MT-ATP8
MT-CO1
MT-CO2
MT-CO3
MT-CYB
MT-II
MT-ND1
MT-ND2
MT-ND3
MT-ND4
MT-ND4L
MT-ND5
MT-ND6
MT1
MT1A
MT1B
MT1C
MT1E
MT1F
MT1G
MT1H
MT1M
MT1X
MT2
MT21A
MT2A
MT2B
MT2C
MT3
MT3A
MT3B
MT4
MT4A
MT4B
MT4C
MTA
MTA1
MTA2
MTA3
MTAP
MTATP8
MTB1
MTBP
MTC2
MTC4
MTCH1
MTCH2
MTCP1
MTD1
MTDH
MTERF
MTERFD1
MTERFD2
MTERFD3
MTF1
MTF2
MTFMT
MTFR1
MTG1
MTG2
MTH1
MTHFD1
MTHFD1L
MTHFD2
MTHFD2L
MTHFR
MTHFR1
MTHFR2
MTHFS
MTHFSD
MTI
MTIF2
MTIF3
MTL1
MTL1A1
MTL1ALPHA1
MTL1ALPHA2
MTL3alpha2
MTL5
MTLALPHA1
MTM1
MTMR1
MTMR10
MTMR11
MTMR12
MTMR14
MTMR15
MTMR2
MTMR3
MTMR4
MTMR6
MTMR7
MTMR8
MTMR9
MTND4
MTNR1A
MTNR1B
MTO1
MTP1
MTP18
MTPA1
MTPAP
MTPB
MTPC1
MTPC2
MTPC3
MTPC4
MTPN
MTQ1
MTQ2
MTR
MTR10
MTR2
MTR3
MTR4
MTRF1
MTRF1L
MTRR
MTSS1
MTSS1L
MTT1
MTTP
MTUS1
MTUS2
MTW1
MTX1
MTX2
MTX3
MUB1
MUB2
MUB3
MUB4
MUB5
MUB6
MUC1
MUC13
MUC15
MUC16
MUC17
MUC2
MUC20
MUC21
MUC4
MUC5B
MUC7
MUCL1
MUD1
MUD2
MUDENG
MUK1
MUL1
MUM1
MUM1L1
MUM2
MUM3
MUP1
MUP3
MUQ1
MUR1
MUR4
MURC
MUS1
MUS81
MUSK
MUSTN1
MUT
MUTE
MUTED
MUTYH
MVB12
MVD
MVK
MVP
MVP1
MX
MX1
MX2
MXD1
MXD3
MXD4
MXI1
MXR1
MXRA5
MXRA7
MXRA8
MYADM
MYADML2
MYB
MYB113
MYB114
MYB12
MYB21
MYB23
MYB3
MYB32
MYB39
MYB3R-1
MYB4
MYB44
MYB46
MYB48
MYB5
MYB59
MYB6
MYB75
MYB82
MYB86
MYB90
MYB98
MYBAS1
MYBBP1A
MYBL1
MYBL2
MYBPC1
MYBPC2
MYBPC3
MYBPH
MYBPHL
MYC
MYCBP
MYCBP2
MYCBPAP
MYCL1
MYCN
MYCT1
MYD88
MYEF2
MYEOV
MYEOV2
MYF5
MYF6
MYH1
MYH10
MYH11
MYH13
MYH14
MYH15
MYH2
MYH3
MYH4
MYH6
MYH7
MYH7B
MYH8
MYH9
MYL1
MYL10
MYL12A
MYL12B
MYL2
MYL3
MYL4
MYL5
MYL6
MYL6B
MYL7
MYL9
MYLIP
MYLK
MYLK2
MYLK3
MYLK4
MYLPF
MYNN
MYO1
MYO10
MYO15A
MYO16
MYO18A
MYO18B
MYO19
MYO1A
MYO1B
MYO1C
MYO1D
MYO1E
MYO1F
MYO1G
MYO2
MYO3
MYO3A
MYO4
MYO5
MYO5A
MYO5B
MYO6
MYO7A
MYO7B
MYO9A
MYOC
MYOCD
MYOD1
MYOF
MYOG
MYOM1
MYOM2
MYOM3
MYOT
MYOZ1
MYOZ2
MYOZ3
MYPN
MYPOP
MYRIP
MYSM1
MYST1
MYST2
MYST3
MYST4
MYT1
MYT1L
MZF1
Mab21l1
Mab21l2
Macrod1
Macrod2
Mad
Mad1l1
Mad2l1
Mad2l1bp
Mad2l2
Madcam1
Madd
Madm
Maea
Mael
Maf
Maf1
Mafa
Mafb
Maff
Mafg
Mafk
Mag
Mageb16
Maged1
Mageh1
Magi1
Magi2
Magi3
Magix
Magoh
Magoh-rs1
Magt1
Mak
Mak10
Mak16
Mal
Mal2
Mall
Malt1
Mamdc2
Mamdc4
Maml1
Mamstr
Man1a1
Man1a2
Man2b1
Man2b2
Man2c1
Manba
Manbal
Manea
Maneal
Manf
Mansc1
Maob
Map1a
Map1b
Map1d
Map1lc3a
Map1lc3b
Map1s
Map205
Map2k1
Map2k2
Map2k3
Map2k4
Map2k5
Map2k6
Map2k7
Map3k1
Map3k11
Map3k12
Map3k13
Map3k14
Map3k15
Map3k3
Map3k6
Map3k7
Map3k7ip1
Map3k7ip2
Map3k7ip3
Map3k8
Map4
Map4k1
Map4k2
Map4k3
Map4k4
Map4k5
Map6
Map6d1
Map7
Map7d1
Map7d2
Map7d3
Map9
Mapk1
Mapk10
Mapk12
Mapk13
Mapk14
Mapk15
Mapk1ip1
Mapk1ip1l
Mapk3
Mapk4
Mapk6
Mapk7
Mapk8
Mapk8ip1
Mapk8ip2
Mapk8ip3
Mapk9
Mapkap1
Mapkapk2
Mapkapk3
Mapkapk5
Mapkbp1
Mapksp1
Mapre1
Mapre2
Mapre3
Mapt
Marcal1
March1
March10
March11
March2
March3
March4
March5
March6
March7
March8
March9
Marcks
Marcksl1
Marco
Mare
Marf
Mark1
Mark2
Mark3
Mark4
Mars
Mars2
Marveld1
Marveld2
Marveld3
Mas1
Masp1
Masp2
Mast1
Mast2
Mast3
Mastl
Mat1a
Mat2a
Mat2b
Mat89Ba
Mat89Bb
Matk
Matn4
Matr3
Mavs
Max
Mb
Mbd1
Mbd2
Mbd3
Mbd3l1
Mbd4
Mbip
Mbl1
Mbl2
Mblac1
Mblac2
Mblk-1
Mbnl2
Mbnl3
Mboat1
Mboat2
Mboat4
Mboat7
Mbp
Mbtd1
Mbtps1
Mbtps2
Mc2r
Mc3r
Mc4r
Mc5r
Mca32
Mcam
Mcart1
Mcat
Mccc1
Mccc2
Mcee
Mcemp1
Mcfd2
Mchr1
Mcl1
Mcm10
Mcm2
Mcm3
Mcm4
Mcm6
Mcm7
Mcm8
Mcm9
Mcoln1
Mcoln2
Mcoln3
Mcph1
Mcpt1
Mcpt10
Mcpt2
Mcpt4
Mcpt8
Mcpt9
Mcrs1
Mctp2
Mcts1
Mcts2
Mdc1
Mdfi
Mdfic
Mdga2
Mdh1
Mdh1b
Mdh2
Mdk
Mdm1
Mdm2
Mdm4
Mdp1
Mdr49
Mdr65
Me2
Me3
Mea1
Meaf6
Mecom
Mecp2
Mecr
Med1
Med10
Med11
Med12
Med12l
Med13
Med13l
Med14
Med17
Med18
Med19
Med20
Med21
Med22
Med23
Med24
Med25
Med26
Med27
Med28
Med29
Med30
Med31
Med4
Med6
Med7
Med8
Med9
Mef2
Mef2a
Mef2c
Mef2d
Mefv
Megf10
Megf11
Megf6
Megf8
Megf9
Mei1
Meig1
Meis1
Meis2
Melk
Memo1
Men1
Meox1
Meox2
Mep1a
Mep1b
Mepce
Mer
Merit40
Mertk
Mes-4
Mesdc1
Mesdc2
Mesp1
Mesp2
Mest
Met
Metap1
Metap2
Metrn
Metrnl
Mett10d
Mett5d1
Mettl1
Mettl10
Mettl11a
Mettl13
Mettl14
Mettl2
Mettl3
Mettl4
Mettl5
Mettl6
Mettl7b
Mettl8
Mettl9
Mex3c
Mex3d
Mfap1
Mfap3
Mfap3l
Mfap4
Mfap5
Mff
Mfge8
Mfhas1
Mfi2
Mfn1
Mfn2
Mfng
Mfrp
Mfsd1
Mfsd10
Mfsd11
Mfsd2a
Mfsd3
Mfsd4
Mfsd5
Mfsd6
Mfsd6l
Mfsd7
Mfsd8
Mfsd9
Mga
Mgat1
Mgat2
Mgat3
Mgat4a
Mgat4b
Mgat4c
Mgat5
Mgat5b
Mgea5
Mgl1
Mgll
Mgmt
Mgp
Mgrn1
Mgst1
Mgst3
Mhc
Mi-2
Mia
Mia2
Mia3
Mib1
Mib2
Mic1
Mical1
Mical2
Mical3
Micalcl
Micall1
Mid1
Mid1ip1
Mid2
Midn
Mier1
Mier2
Mier3
Mif
Mif4gd
Miip
Mina
Minpp1
Miox
Mip
Mipep
Miro
Mis12
Mis18a
Mitd1
Mitf
Mixl1
Mki67ip
Mkl1
Mkl2
Mkln1
Mknk1
Mknk2
Mkrn2
Mkrn3
Mks1
Mkx
Mlc-c
Mlc1
Mlc2
Mlec
Mlf
Mlf1
Mlf1ip
Mlf2
Mlh1
Mlk4
Mlkl
Mll5
Mllt11
Mllt3
Mllt4
Mlp60A
Mlp84B
Mlph
Mlst8
Mltk
Mlx
Mlxip
Mlxipl
Mlycd
Mmaa
Mmab
Mmachc
Mmadhc
Mmd
Mmd2
Mme
Mmel1
Mmgt1
Mmgt2
Mmp10
Mmp11
Mmp12
Mmp13
Mmp14
Mmp15
Mmp16
Mmp19
Mmp1a
Mmp2
Mmp20
Mmp21
Mmp23
Mmp24
Mmp25
Mmp3
Mmp7
Mmp8
Mmp9
Mmrn1
Mmrn2
Mms19
Mmtag2
Mnat1
Mnd1
Mndal
Mns1
Mnt
Mo25
Moap1
Mob1
Mob2
Mob3
Mob4
Mobkl1
Mobkl1a
Mobkl1b
Mobkl2a
Mobkl2b
Mobkl2c
Mobkl3
Mobp
Mocos
Mocs1
Mocs2
Mocs3
Moe
Mog
Mogat1
Mogat2
Mogs
Mon1a
Mon1b
Mon2
Morc1
Morc2a
Morc2b
Morc4
Morf4l1
Morf4l2
Morg1
Morn1
Morn2
Morn3
Morn4
Morn5
Mosc2
Mospd1
Mospd3
Mov10
Mov10l1
Mov34
Moxd1
Moxd2
Mp20
Mp68
Mpdz
Mpeg1
Mphosph6
Mpi
Mpk2
Mpn2
Mpnd
Mpp1
Mpp2
Mpp3
Mpp4
Mpp5
Mpp6
Mpp7
Mppe1
Mpped1
Mpped2
Mprip
Mpst
Mptx
Mpv17
Mpv17l
Mpv17l2
Mpz
Mpzl1
Mpzl3
Mr1
Mrap
Mras
Mrc1
Mrc2
Mre11a
Mreg
Mrfap1
Mrgpra
Mrgpra1
Mrgpra2
Mrgpra3
Mrgpra4
Mrgpra5
Mrgpra7
Mrgpra8
Mrgprb1
Mrgprb2
Mrgprb3
Mrgprb4
Mrgprb5
Mrgprb8
Mrgprd
Mrgpre
Mrgprf
Mrgprg
Mrgprh
Mrgprx1
Mrgprx2
Mri
Mri1
Mrm1
Mro
Mrp63
Mrpl1
Mrpl10
Mrpl11
Mrpl12
Mrpl13
Mrpl14
Mrpl15
Mrpl16
Mrpl17
Mrpl18
Mrpl19
Mrpl2
Mrpl20
Mrpl21
Mrpl22
Mrpl23
Mrpl24
Mrpl27
Mrpl28
Mrpl3
Mrpl30
Mrpl32
Mrpl33
Mrpl34
Mrpl35
Mrpl36
Mrpl37
Mrpl38
Mrpl39
Mrpl4
Mrpl40
Mrpl41
Mrpl42
Mrpl45
Mrpl46
Mrpl47
Mrpl48
Mrpl49
Mrpl50
Mrpl51
Mrpl52
Mrpl53
Mrpl54
Mrpl55
Mrpl9
Mrpp3
Mrps10
Mrps12
Mrps14
Mrps15
Mrps16
Mrps17
Mrps18a
Mrps18b
Mrps18c
Mrps2
Mrps21
Mrps22
Mrps23
Mrps24
Mrps25
Mrps26
Mrps27
Mrps28
Mrps30
Mrps31
Mrps33
Mrps34
Mrps35
Mrps36
Mrps5
Mrps6
Mrps7
Mrps9
Mrrf
Mrs2
Mrto4
Mrvi1
Ms4a1
Ms4a10
Ms4a13
Ms4a15
Ms4a2
Ms4a3
Ms4a4d
Ms4a6b
Ms4a6c
Ms4a6d
Ms4a8a
Msc
Msgn1
Msh2
Msh3
Msh4
Msh5
Msh6
Msi1
Msi2
Msl1
Msl2
Msl3
Msln
Mslnl
Msmb
Msmp
Msn
Msr1
Msra
Msrb2
Msrb3
Mst1
Mst4
Mst57Da
Mst57Db
Mst57Dc
Mst77F
Mst84Da
Mst84Db
Mst84Dc
Mst84Dd
Mst87F
Mstn
Msto1
Msx2
Msx3
Mt-Cyb
Mt-atp6
Mt-atp8
Mt1
Mt2
Mt3
Mt4
Mta1
Mta2
Mta3
Mtap
Mtatp6
Mtatp8
Mtbp
Mtch1
Mtch2
Mtco1
Mtco2
Mtco3
Mtcp1
Mtdh
Mterf
Mterfd1
Mterfd2
Mterfd3
Mtf2
Mtfmt
Mtfr1
Mtg1
Mthfd1
Mthfd1l
Mthfd2
Mthfs
Mthfsd
Mtif3
Mtk
Mtl5
Mtm1
Mtmr1
Mtmr10
Mtmr11
Mtmr12
Mtmr14
Mtmr15
Mtmr2
Mtmr3
Mtmr4
Mtmr6
Mtmr7
Mtmr9
MtnA
MtnB
MtnC
MtnD
Mtnd1
Mtnd2
Mtnd3
Mtnd4
Mtnd4l
Mtnd5
Mtnd6
Mtnr1a
Mto1
Mtp18
Mtpap
Mtpn
Mtr
Mtrf1
Mtrf1l
Mtss1
Mtss1l
Mttp
Mtus1
Mtus2
Mtx2
Muc1
Muc13
Muc15
Muc19
Muc20
Muc6
Mudeng
Mug1
Mug2
Mul1
Mum1
Mum1l1
Mup3
Mup4
Mup6
Mupcdh
Murc
Mus81
Musk
Mustn1
Mut11
Muted
Mutyh
Mvd
Mvk
Mvl
Mvp
Mx1
Mx2
Mxd3
Mxi1
Mxra7
Mxra8
Myadm
Myadml2
Myb
Mybbp1a
Mybl1
Mybl2
Mybpc2
Mybph
Mybphl
Myc
Mycb
Mycbp2
Mycbpap
Mycl1
Mycn
Mycs
Myct1
Myd88
Myef2
Myeov2
Myf5
Myf6
Myg1
Myh1
Myh10
Myh14
Myh3
Myh4
Myh6
Myh7
Myh7b
Myh8
Myh9
Myl1
Myl10
Myl12b
Myl2
Myl3
Myl6
Myl6b
Myl7
Myl9
Mylip
Mylk2
Mylk3
Mylpf
Mynn
Myo15a
Myo16
Myo18a
Myo19
Myo1a
Myo1b
Myo1c
Myo1d
Myo1e
Myo1g
Myo31DF
Myo3a
Myo3b
Myo5a
Myo5b
Myo61F
Myo7b
Myo9a
Myo9b
Myoc
Myocd
Myod1
Myof
Myog
Myom1
Myom3
Myot
Myoz1
Myoz2
Myoz3
Mypn
Mypop
Myrip
Mys45A
Mysm1
Myst1
Myst2
Myst3
Myst4
Myt1
Myt1l
N
N4BP1
N4BP2
N4BP2L1
N4BP2L2
N4BP3
N4bp1
N4bp2l1
N4bp2l2
N4bp3
N6AMT2
N6amt2
NA
NAA20
NAA25
NAAA
NAALAD2
NAALADL1
NAALADL2
NAAT1
NAB1
NAB2
NAB3
NAB6
NAC001
NAC002
NAC003
NAC004
NAC006
NAC007
NAC008
NAC012
NAC018
NAC019
NAC021
NAC029
NAC031
NAC042
NAC043
NAC054
NAC055
NAC061
NAC066
NAC072
NAC078
NAC090
NAC098
NAC102
NAC48
NAC67
NAC68
NAC69
NAC71
NAC74
NAC76
NAC77
NACA
NACA2
NACAD
NACC1
NACC2
NAD1
NAD10
NAD11
NAD2
NAD3
NAD4
NAD4L
NAD5
NAD6
NAD7
NAD8
NAD9
NADK
NADK1
NADK2
NADK3
NADSYN1
NAE1
NAF1
NAG1
NAGA
NAGK
NAGLT1
NAGLU
NAGPA
NAGS
NAI1
NAIF1
NAIP
NAK
NALCN
NAM1
NAM2
NAM7
NAM8
NAM9
NAMPT
NAN1
NANOG
NANOS1
NANOS2
NANOS3
NANP
NANS
NAP1
NAP1L1
NAP1L2
NAP1L3
NAP1L4
NAP1L5
NAP5
NAP57
NAPA
NAPB
NAPEPLD
NAPG
NAPRT1
NAPSA
NAR1
NARF
NARFL
NARG1
NARG1L
NARG2
NARS
NARS2
NAS1
NAS2
NAS3
NAS4
NAS6
NASP
NAT1
NAT10
NAT11
NAT12
NAT13
NAT14
NAT15
NAT2
NAT3
NAT4
NAT5
NAT6
NAT7
NAT8
NAT8B
NAT8L
NAT9
NAV1
NAV2
NAV3
NB
NBA1
NBAS
NBEA
NBEAL1
NBEAL2
NBL1
NBN
NBP1
NBP2
NBP35
NBPF1
NBPF14
NBPF15
NBPF20
NBPF3
NBPF4
NBPF6
NBPF7
NBR1
NC2beta
NCA1
NCA2
NCA3
NCALD
NCAM1
NCAM2
NCAN
NCAPD2
NCAPD3
NCAPG
NCAPG2
NCAPH
NCAPH2
NCB2
NCBP1
NCBP2
NCCRP1
NCDN
NCE101
NCE102
NCE103
NCED2
NCED3
NCED5
NCED6
NCED9
NCEH1
NCF1
NCF2
NCF4
NCK1
NCK2
NCKAP1
NCKAP1L
NCKAP5
NCKAP5L
NCKIPSD
NCL
NCL1
NCLN
NCOA1
NCOA2
NCOA3
NCOA4
NCOA5
NCOA6
NCOA7
NCOR1
NCOR2
NCP1
NCR1
NCR2
NCR3
NCRNA00173
NCS2
NCS6
NCSTN
ND1
ND2
ND3
ND4
ND42
ND4L
ND5
ND6
ND75
NDC1
NDC80
NDD1
NDE1
NDE2
NDEL1
NDFIP1
NDFIP2
NDI1
NDJ1
NDK
NDK1
NDK4
NDKR
NDL1
NDN
NDNL2
NDOR1
NDP
NDPK2
NDPK3
NDRG1
NDRG2
NDRG3
NDRG4
NDST1
NDST2
NDST3
NDST4
NDT80
NDUFA1
NDUFA10
NDUFA11
NDUFA12
NDUFA13
NDUFA2
NDUFA3
NDUFA4
NDUFA4L2
NDUFA5
NDUFA6
NDUFA7
NDUFA8
NDUFA9
NDUFAB1
NDUFAF1
NDUFAF2
NDUFAF3
NDUFAF4
NDUFB1
NDUFB10
NDUFB11
NDUFB2
NDUFB3
NDUFB4
NDUFB5
NDUFB6
NDUFB7
NDUFB8
NDUFB9
NDUFC1
NDUFC2
NDUFS1
NDUFS2
NDUFS3
NDUFS4
NDUFS5
NDUFS6
NDUFS7
NDUFS8
NDUFV1
NDUFV2
NDUFV3
NEB
NEBL
NECAB1
NECAB2
NECAB3
NECAP1
NECAP2
NEDD1
NEDD4
NEDD4L
NEDD8
NEDD9
NEF1
NEFH
NEFL
NEFM
NEGR1
NEIL1
NEIL2
NEIL3
NEJ1
NEK1
NEK10
NEK11
NEK2
NEK3
NEK4
NEK5
NEK6
NEK7
NEK8
NEK9
NEL
NELF
NELF-A
NELF-B
NELL1
NELL2
NEM1
NENF
NEO1
NEP1
NER
NES
NET1
NETO1
NETO2
NEU1
NEU2
NEU3
NEU4
NEURL
NEURL1B
NEURL2
NEURL4
NEUROD1
NEUROD2
NEUROD4
NEUROD6
NEUROG1
NEUROG2
NEUROG3
NEW1
NEXN
NF1
NF2
NFAM1
NFASC
NFAT5
NFATC1
NFATC2
NFATC2IP
NFATC3
NFATC4
NFE2
NFE2L1
NFE2L2
NFE2L3
NFE4
NFI1
NFIA
NFIB
NFIC
NFIL3
NFIX
NFKB1
NFKB2
NFKBIA
NFKBIB
NFKBID
NFKBIE
NFKBIL1
NFKBIL2
NFKBIZ
NFRKB
NFS1
NFS2
NFU1
NFX1
NFXL1
NFY2
NFYA
NFYA1
NFYA10
NFYA2
NFYA3
NFYA4
NFYA5
NFYA6
NFYA7
NFYA8
NFYA9
NFYB
NFYB1
NFYB10
NFYB2
NFYB3
NFYB4
NFYB5
NFYB6
NFYB7
NFYB8
NFYC
NFYC1
NFYC10
NFYC2
NFYC3
NFYC4
NFYC5
NFYC6
NFYC7
NFYC8
NFYC9
NGA1
NGA2
NGA3
NGB
NGDN
NGEF
NGF
NGFR
NGFRAP1
NGG1
NGL1
NGL2
NGL3
NGLY1
NGR1
NGRN
NHA1
NHEDC1
NHEDC2
NHEJ1
NHLH1
NHLH2
NHLRC1
NHLRC2
NHLRC3
NHP10
NHP2
NHP2L1
NHP6
NHP6A
NHP6B
NHS
NHSL1
NHX1
NHX2
NHX3
NHX4
NHX6
NHX7
NHX8
NIA1
NIA2
NIC96
NICN1
NID1
NID2
NID67
NIF3
NIF3L1
NIFS
NIFU1
NIFU2
NIFU3
NIFU4
NIFU5
NIM1
NIN
NINJ1
NINJ2
NINL
NIP1
NIP1-1
NIP1-2
NIP1-3
NIP100
NIP2-1
NIP2-2
NIP2-3
NIP29
NIP3-1
NIP4-1
NIP4-2
NIP5-1
NIP6-1
NIP7
NIP7-1
NIPA1
NIPA2
NIPAL1
NIPAL2
NIPAL3
NIPAL4
NIPBL
NIPSNAP1
NIPSNAP3A
NIPSNAP3B
NIR1
NIS1
NISCH
NIT1
NIT2
NIT3
NIT4
NKAIN1
NKAIN2
NKAIN3
NKAIN4
NKAP
NKAPL
NKD1
NKD2
NKG7
NKIRAS1
NKIRAS2
NKL
NKP1
NKP2
NKRF
NKTR
NKX-2.5
NKX1-1
NKX1-2
NKX2-1
NKX2-2
NKX2-3
NKX2-4
NKX2-5
NKX2-8
NKX3-1
NKX3-2
NKX6-1
NKX6-2
NKX6-3
NLE1
NLGN1
NLGN2
NLGN3
NLGN4X
NLGN4Y
NLK
NLN
NLRC3
NLRC4
NLRC5
NLRP1
NLRP10
NLRP11
NLRP12
NLRP13
NLRP14
NLRP2
NLRP3
NLRP4
NLRP5
NLRP6
NLRP7
NLRP8
NLRP9
NLRX1
NMA1
NMA111
NMA2
NMB
NMBR
NMD2
NMD3
NMD4
NMD5
NME1
NME2
NME3
NME4
NME5
NME6
NME7
NMES1
NMI
NMNAT1
NMNAT2
NMNAT3
NMRAL1
NMS
NMT1
NMT2
NMT3
NMU
NMUR1
NMUR2
NNAT
NNF1
NNF2
NNMT
NNT
NNT1
NO66
NOB1
NOC2
NOC2L
NOC3
NOC3L
NOC4
NOC4L
NOD1
NOD2
NODAL
NOG
NOG1
NOG2
NOL
NOL10
NOL11
NOL12
NOL3
NOL4
NOL6
NOL7
NOL8
NOLC1
NOM1
NOMO1
NOMO2
NONO
NOP1
NOP10
NOP12
NOP13
NOP14
NOP15
NOP16
NOP2
NOP4
NOP5-1
NOP5-2
NOP53
NOP56
NOP58
NOP6
NOP7
NOP8
NOS1
NOS1AP
NOS2
NOS3
NOSIP
NOSTRIN
NOT1
NOT2
NOT3
NOT4
NOT5
NOTCH1
NOTCH2
NOTCH2NL
NOTCH3
NOTCH4
NOTO
NOTUM
NOV
NOVA1
NOVA2
NOX1
NOX3
NOX4
NOX5
NOXA1
NOXIN
NOXO1
NP
NPA3
NPAS1
NPAS2
NPAS3
NPAS4
NPAT
NPB
NPBWR1
NPBWR2
NPC1
NPC1L1
NPC2
NPDC1
NPEPL1
NPEPPS
NPFF
NPFFR1
NPFFR2
NPG1
NPG2
NPG3
NPH1
NPH2
NPHP1
NPHP3
NPHP4
NPHS1
NPHS2
NPIP
NPIPL3
NPL
NPL3
NPL4
NPL6
NPLOC4
NPM1
NPM2
NPM3
NPNT
NPP1
NPP2
NPPA
NPPB
NPPC
NPR1
NPR2
NPR3
NPS
NPSN11
NPSN12
NPSN13
NPSR1
NPT1
NPTN
NPTX1
NPTX2
NPTXR
NPVF
NPW
NPY
NPY1
NPY1R
NPY2R
NPY5R
NPY6R
NQM1
NQO1
NQO2
NQR
NR0B1
NR0B2
NR13
NR1D1
NR1D2
NR1H2
NR1H3
NR1H4
NR1I2
NR1I3
NR2C1
NR2C2
NR2C2AP
NR2E1
NR2E3
NR2F1
NR2F2
NR2F6
NR3C1
NR3C2
NR4A1
NR4A2
NR4A3
NR5A1
NR5A2
NR6A1
NRAMP1
NRAMP2
NRAMP3
NRAMP4
NRAMP5
NRAMP6
NRAP
NRARP
NRAS
NRBF2
NRBP1
NRBP2
NRCAM
NRD1
NRDA
NRDB
NRDC
NRDD
NRDG
NRF1
NRG1
NRG2
NRG3
NRG4
NRGN
NRIP1
NRIP2
NRIP3
NRK
NRK1
NRL
NRM
NRM1
NRN1
NRN1L
NRP1
NRP2
NRSN1
NRSN2
NRTN
NRXN1
NRXN2
NRXN3
NS
NS-3
NS-4
NS1
NS2
NS3
NSA1
NSA2
NSD1
NSDHL
NSE1
NSE3
NSE4
NSE5
NSF
NSFL1C
NSG1
NSG2
NSI
NSL1
NSM
NSMAF
NSMCE1
NSMCE2
NSMCE4A
NSP1
NSP2
NSP3
NSP4
NSP5
NSR1
NSS
NST1
NSUN2
NSUN3
NSUN4
NSUN5
NSUN6
NT5C
NT5C1A
NT5C1B
NT5C2
NT5C3
NT5C3L
NT5DC1
NT5DC2
NT5DC3
NT5E
NT5M
NTA1
NTAN1
NTC20
NTE1
NTF2
NTF3
NTF4
NTG1
NTG2
NTH1
NTH2
NTHL1
NTM
NTN1
NTN3
NTN4
NTN5
NTNG1
NTNG2
NTO1
NTP1
NTR2
NTRK1
NTRK2
NTRK3
NTS
NTSR1
NTSR2
NTT1
NTT2
NTT3
NTT4
NUAK1
NUAK2
NUB1
NUBP1
NUBP2
NUBPL
NUC
NUC1
NUCB1
NUCB2
NUCKS1
NUD1
NUDC
NUDCD1
NUDCD2
NUDCD3
NUDT1
NUDT10
NUDT11
NUDT12
NUDT13
NUDT14
NUDT15
NUDT16
NUDT16L1
NUDT17
NUDT18
NUDT19
NUDT2
NUDT20
NUDT21
NUDT22
NUDT23
NUDT24
NUDT25
NUDT26
NUDT27
NUDT3
NUDT4
NUDT5
NUDT6
NUDT7
NUDT8
NUDT9
NUF1
NUF2
NUFIP1
NUFIP2
NUG1
NUM1
NUMA1
NUMB
NUMBL
NUP1
NUP100
NUP107
NUP116
NUP120
NUP133
NUP145
NUP153
NUP155
NUP157
NUP159
NUP160
NUP170
NUP188
NUP192
NUP2
NUP205
NUP210
NUP210L
NUP214
NUP35
NUP37
NUP42
NUP43
NUP49
NUP50
NUP53
NUP54
NUP57
NUP60
NUP62
NUP62CL
NUP82
NUP84
NUP85
NUP88
NUP93
NUP98
NUPL1
NUPL2
NUPR1
NUS1
NUSAP1
NUT
NUT1
NUT2
NUTF2
NUZ
NV
NVJ1
NVL
NXF1
NXF2
NXF3
NXF5
NXN
NXNL1
NXNL2
NXPH1
NXPH2
NXPH3
NXPH4
NXT1
NXT2
NYC1
NYNRIN
NYV1
NYX
NaCP60E
Naa20
Naa25
Naaa
Naalad2
Naaladl1
Nab1
Naca
Nacad
Nacalpha
Nacc1
Nacc2
Nach
Nadsyn1
Nae1
Naf1
Naga
Nagk
Naglt1
Naglt1a
Nagpa
Nags
Naif1
Naip1
Naip2
Naip5
Naip7
Nalcn
Nampt
Nanog
Nanos1
Nanos3
Nanp
Nap1
Nap1l1
Nap1l3
Nap1l4
Nap1l5
Napa
Napb
Napepld
Napg
Naprt1
Napsa
Narf
Narfl
Narg1l
Narg2
Nars
Nars2
Nasp
Nat1
Nat10
Nat11
Nat13
Nat14
Nat15
Nat2
Nat3
Nat6
Nat8l
Nat9
Nav1
Nbea
Nbl1
Nbn
Nbr1
Nc
Nca
Ncald
Ncam1
Ncam2
Ncan
Ncapd2
Ncapd3
Ncapg2
Ncaph
Ncaph2
Ncbp1
Ncbp2
Ncdn
Nceh1
Ncf1
Ncf2
Nckap1
Nckap5l
Nckipsd
Nckx30C
Ncl
Ncln
Ncoa1
Ncoa2
Ncoa5
Ncoa7
Ncor2
Ncr1
Ncstn
Ndc1
Ndc80
Nde1
Ndel1
Ndfip1
Ndfip2
Ndn
Ndnl2
Ndor1
Ndp
Ndrg1
Ndrg2
Ndrg3
Ndrg4
Ndst1
Ndst2
Ndst3
Ndufa1
Ndufa10
Ndufa11
Ndufa12
Ndufa13
Ndufa2
Ndufa3
Ndufa4
Ndufa4l2
Ndufa5
Ndufa6
Ndufa7
Ndufa8
Ndufab1
Ndufaf1
Ndufaf2
Ndufaf3
Ndufaf4
Ndufb10
Ndufb11
Ndufb2
Ndufb3
Ndufb4
Ndufb5
Ndufb6
Ndufb7
Ndufb8
Ndufb9
Ndufc1
Ndufc2
Ndufs1
Ndufs2
Ndufs3
Ndufs4
Ndufs5
Ndufs6
Ndufs7
Ndufs8
Ndufv1
Ndufv2
Ndufv3
Necab1
Necab2
Necab3
Necap1
Necap2
Nedd1
Nedd4
Nedd8
Nedd9
Nefh
Nefl
Nefm
Negr1
Neil1
Neil3
Nek1
Nek10
Nek11
Nek4
Nek5
Nek6
Nek7
Nek8
Nelf
Nelf-E
Nell1
Nenf
NepYr
Nes
Net1
NetA
NetB
Neto1
Neto2
Neu1
Neu2
Neu3
Neu4
Neurl
Neurl1b
Neurl4
Neurochondrin
Neurod1
Neurod2
Neurod4
Neurod6
Neurog1
Neurog2
Neurog3
Nexn
Nf1
Nf2
Nfam1
Nfasc
Nfatc2
Nfatc2ip
Nfatc4
Nfe2
Nfe2l2
Nfe2l3
Nfia
Nfib
Nfic
Nfil3
Nfix
Nfkb1
Nfkb2
Nfkbia
Nfkbib
Nfkbid
Nfkbie
Nfkbil1
Nfkbil2
Nfkbiz
Nfrkb
Nfu1
Nfx1
Nfya
Nfyb
Nfyc
Ng23
Ngb
Ngdn
Ngef
Ngf
Ngfg
Ngfr
Ngfrap1
Ngly1
Ngrn
Nhedc1
Nhej1
Nhlh1
Nhlrc1
Nhlrc2
Nhlrc3
Nhp2
Nhp2l1
Nhsl1
Niban
Nicn1
Nid1
Nid2
Nid67
Nim1
Nin
Ninj1
Ninj2
Ninl
Nip
Nip7
Nipa1
Nipa2
Nipal1
Nipal2
Nipal3
Nipal4
Nipbl
Nipped-A
Nipped-B
Nipsnap
Nipsnap1
Nipsnap3a
Nisch
Nit2
NitFhit
Nkain1
Nkain2
Nkain3
Nkain4
Nkap
Nkd1
Nkd2
Nkiras1
Nkiras2
Nkpd1
Nkrf
Nktr
Nkx1-2
Nkx2-1
Nkx2-2
Nkx2-3
Nkx2-4
Nkx2-5
Nkx3-1
Nkx3-2
Nkx6-1
Nkx6-3
Nlgn1
Nlgn2
Nlgn3
Nlk
Nln
Nlp
Nlrp10
Nlrp3
Nlrp4a
Nlrp4b
Nlrp4c
Nlrp5
Nlrp6
Nlrp9a
Nlrp9b
Nlrp9c
Nlrx1
Nmb
Nmbr
Nmd3
Nmdar1
Nmdmc
Nme1
Nme2
Nme3
Nme4
Nme5
Nme6
Nme7
Nmes1
Nmi
Nmnat1
Nmnat2
Nmnat3
Nmral1
Nms
Nmt
Nmt1
Nmt2
Nmu
Nmur1
Nmur2
Nnat
Nnmt
Nnp-1
No66
Noa36
Nob1
Nobox
Noc4l
Nod1
Nod3l
Nog
Nol10
Nol11
Nol12
Nol3
Nol4
Nol6
Nol7
Nol9
Nolc1
Nom1
Nono
Nop10
Nop16
Nop56
Nop58
Nop60B
Nos
Nos1
Nos1ap
Nos2
Nos3
Nosip
Nostrin
Notch2
Notch3
Notch4
Noto
Notum
Nov
Nova1
Nox1
Nox3
Nox4
Noxa1
Noxo1
Np
Np4
Npas1
Npas2
Npas4
Npat
Npb
Npbwr1
Npc1l1
Npc2
Npc2a
Npepl1
Npepps
Npff
Npffr1
Npffr2
Nphp1
Nphp3
Nphp4
Nphs1
Nphs2
Npl
Nploc4
Nplp1
Nplp2
Nplp3
Nplp4
Npm1
Npm2
Npm3
Npnt
Nppa
Nppb
Nppc
Npr1
Npr2
Npr3
Nps
Npsr1
Nptn
Nptx1
Nptx2
Npvf
Npw
Npy
Npy1r
Npy5r
Npy6r
Nqo1
Nqo2
Nr0b1
Nr0b2
Nr1d1
Nr1d2
Nr1h2
Nr1h3
Nr1h4
Nr1i2
Nr1i3
Nr2c1
Nr2c2
Nr2c2ap
Nr2e1
Nr2e3
Nr2f1
Nr2f2
Nr2f6
Nr3c1
Nr3c2
Nr4a1
Nr4a2
Nr4a3
Nr5a1
Nr5a2
Nr6a1
Nrap
Nrarp
Nras
Nrbf2
Nrbp1
Nrbp2
Nrcam
Nrd1
Nrg
Nrg1
Nrg2
Nrg3
Nrg4
Nrgn
Nrip1
Nrip2
Nrip3
Nrk
Nrk1
Nrl
Nrm
Nrn1
Nrn1l
Nrp1
Nrp2
Nrsn1
Nrsn2
Nrt
Nrtn
Nrx-IV
Nrxn1
Nrxn2
Nrxn3
Nsdhl
Nsf
Nsf2
Nsfl1c
Nsg1
Nsg2
Nsmce1
Nsmce2
Nsun2
Nsun3
Nsun4
Nsun5
Nsun6
Nsun7
Nt5c
Nt5c1a
Nt5c2
Nt5c3
Nt5c3l
Nt5dc1
Nt5dc2
Nt5dc3
Nt5e
Nt5m
Ntan1
Ntf3
Ntf4
Ntm
Ntn1
Ntn3
Ntn5
Ntng1
Ntng2
Ntrk1
Ntrk2
Ntrk3
Nts
Ntsr1
Ntsr2
Nu1
Nuak1
Nuak2
Nub1
Nubp1
Nubp2
Nucb1
Nucb2
Nucks1
Nudc
Nudcd1
Nudcd2
Nudcd3
Nudt1
Nudt10
Nudt11
Nudt12
Nudt13
Nudt14
Nudt15
Nudt16
Nudt16l1
Nudt17
Nudt18
Nudt19
Nudt2
Nudt21
Nudt22
Nudt3
Nudt4
Nudt5
Nudt6
Nudt7
Nudt8
Nudt9
Nuf2
Nufip1
Nufip2
Numb
Nup107
Nup155
Nup160
Nup188
Nup210
Nup210l
Nup214
Nup35
Nup43
Nup50
Nup54
Nup58
Nup62
Nup85
Nup88
Nup93
Nupl1
Nupl2
Nupr1
Nurf-38
Nus1
Nusap1
Nut
Nutf2
Nvl
Nwc
Nwd1
Nxf1
Nxn
Nxnl1
Nxnl2
Nxph1
Nxph2
Nxph3
Nxph4
Nxt1
Nxt2
Nynrin
Nyx
O
O-fut1
O-fut2
O2
O6
OAC1
OAF
OAF1
OAR1
OAS1
OAS2
OAS3
OASA1
OASB
OASC
OASL
OAT
OAZ
OAZ1
OAZ2
OAZ3
OBF1
OBFC1
OBFC2A
OBFC2B
OBP2A
OBP2B
OBPA
OBSCN
OCA1
OCA2
OCA4
OCA6
OCC1
OCEL1
OCH1
OCIAD1
OCIAD2
OCLM
OCLN
OCRL
OCT1
OCT2
ODA7
ODAM
ODC1
ODC2
ODF1
ODF2
ODF2L
ODF3
ODF3B
ODF3L1
ODF3L2
ODF4
ODR4
ODVP6E
ODZ1
ODZ2
ODZ3
ODZ4
OEP80
OFD1
OGDH
OGDHL
OGFOD1
OGFOD2
OGFR
OGFRL1
OGG1
OGN
OGT
OIH
OIP5
OIT3
OKP1
OL2
OL3
OLA1
OLAH
OLE1
OLE16
OLE18
OLFM1
OLFM2
OLFM3
OLFM4
OLFML1
OLFML2A
OLFML2B
OLFML3
OLIG1
OLIG2
OLIG3
OLR1
OM14
OM45
OMA1
OMD
OMG
OMP
OMR1
OMS1
OMT1
ONECUT1
ONECUT2
ONECUT3
OOEP
OOSP1
OPA1
OPA1L
OPA3
OPALIN
OPCML
OPEP-2
OPEP-3
OPHN1
OPI1
OPI10
OPLAH
OPN1LW
OPN1MW
OPN1SW
OPN3
OPN4
OPN5
OPR1
OPR2
OPR3
OPRD1
OPRK1
OPRL1
OPRM1
OPRS1
OPT1
OPT2
OPT4
OPT5
OPT6
OPT7
OPT8
OPT9
OPTC
OPTN
OPY1
OPY2
OR1
OR10A2
OR10A3
OR10A4
OR10A5
OR10A6
OR10A7
OR10AD1
OR10AG1
OR10C1
OR10G2
OR10G3
OR10G4
OR10G7
OR10G8
OR10G9
OR10H1
OR10H2
OR10H3
OR10H4
OR10H5
OR10J1
OR10J3
OR10J5
OR10K1
OR10K2
OR10P1
OR10Q1
OR10R2
OR10S1
OR10T2
OR10V1
OR10W1
OR10X1
OR10Z1
OR11A1
OR11G2
OR11H1
OR11H12
OR11H4
OR11H6
OR11L1
OR12D2
OR12D3
OR13A1
OR13C2
OR13C3
OR13C4
OR13C5
OR13C8
OR13C9
OR13D1
OR13F1
OR13G1
OR13H1
OR13J1
OR14A16
OR14C36
OR14I1
OR14J1
OR1A1
OR1A2
OR1B1
OR1C1
OR1D2
OR1D5
OR1E1
OR1E2
OR1E5
OR1F1
OR1G1
OR1I1
OR1J1
OR1J2
OR1J4
OR1K1
OR1L1
OR1L3
OR1L4
OR1L6
OR1L8
OR1M1
OR1N1
OR1N2
OR1Q1
OR1S1
OR1S2
OR2
OR23
OR2A1
OR2A12
OR2A14
OR2A2
OR2A25
OR2A4
OR2A5
OR2A7
OR2AE1
OR2AG1
OR2AG2
OR2AK2
OR2AT4
OR2B11
OR2B2
OR2B6
OR2C1
OR2C3
OR2D2
OR2D3
OR2F1
OR2F2
OR2G2
OR2G3
OR2G6
OR2H1
OR2H2
OR2J2
OR2J3
OR2K2
OR2L13
OR2L2
OR2L3
OR2L8
OR2M2
OR2M3
OR2M4
OR2M5
OR2M7
OR2S2
OR2T1
OR2T10
OR2T11
OR2T12
OR2T2
OR2T27
OR2T29
OR2T3
OR2T33
OR2T34
OR2T35
OR2T4
OR2T5
OR2T6
OR2T8
OR2V2
OR2W1
OR2W3
OR2W5
OR2Y1
OR2Z1
OR3A1
OR3A2
OR3A3
OR4A15
OR4A16
OR4A47
OR4B1
OR4C11
OR4C12
OR4C13
OR4C16
OR4C3
OR4C46
OR4C6
OR4D1
OR4D10
OR4D11
OR4D2
OR4D5
OR4D6
OR4D9
OR4E2
OR4F15
OR4F17
OR4F21
OR4F3
OR4F4
OR4F5
OR4F6
OR4K1
OR4K13
OR4K14
OR4K15
OR4K2
OR4K5
OR4L1
OR4M1
OR4N2
OR4N4
OR4N5
OR4P4
OR4Q3
OR4S1
OR4X1
OR4X2
OR51A2
OR51A4
OR51A7
OR51B4
OR51B5
OR51B6
OR51D1
OR51E1
OR51E2
OR51F2
OR51G1
OR51G2
OR51I1
OR51I2
OR51L1
OR51Q1
OR51S1
OR52A4
OR52A5
OR52B2
OR52B4
OR52B6
OR52D1
OR52E4
OR52E6
OR52E8
OR52H1
OR52I1
OR52I2
OR52K2
OR52L1
OR52M1
OR52N1
OR52N2
OR52N4
OR52N5
OR52R1
OR52W1
OR56A1
OR56A3
OR56A4
OR56A5
OR56B1
OR56B4
OR5A1
OR5A2
OR5AC2
OR5AK2
OR5AN1
OR5AP2
OR5AR1
OR5AS1
OR5AU1
OR5B12
OR5B17
OR5B2
OR5B21
OR5B3
OR5C1
OR5D13
OR5D14
OR5D16
OR5D18
OR5F1
OR5H1
OR5H14
OR5H15
OR5H2
OR5H6
OR5I1
OR5J2
OR5K2
OR5K3
OR5K4
OR5L1
OR5L2
OR5M1
OR5M10
OR5M11
OR5M3
OR5M8
OR5M9
OR5P2
OR5P3
OR5R1
OR5T1
OR5T2
OR5T3
OR5V1
OR5W2
OR6A2
OR6B1
OR6B2
OR6B3
OR6C1
OR6C2
OR6C3
OR6C4
OR6C6
OR6C65
OR6C68
OR6C70
OR6C74
OR6C75
OR6C76
OR6F1
OR6K2
OR6K3
OR6K6
OR6M1
OR6N1
OR6N2
OR6P1
OR6S1
OR6T1
OR6V1
OR6X1
OR6Y1
OR7A10
OR7A17
OR7A5
OR7C1
OR7C2
OR7D2
OR7D4
OR7E24
OR7G1
OR7G3
OR8A1
OR8B12
OR8B2
OR8B3
OR8B4
OR8B8
OR8D1
OR8D2
OR8D4
OR8G1
OR8H1
OR8H2
OR8H3
OR8I2
OR8J1
OR8J3
OR8K1
OR8K3
OR8K5
OR8U1
OR8U8
OR8U9
OR9A2
OR9A4
OR9G1
OR9G4
OR9G9
OR9I1
OR9K2
OR9Q1
OR9Q2
ORAI1
ORAI2
ORAI3
ORAOV1
ORC1
ORC1L
ORC2
ORC2L
ORC3
ORC3L
ORC4
ORC4L
ORC5
ORC5L
ORC6
ORC6L
ORE9
ORF
ORF1
ORF10
ORF11
ORF12
ORF13
ORF14
ORF15
ORF16
ORF17
ORF18
ORF19
ORF2
ORF20
ORF21
ORF22
ORF23
ORF24
ORF26
ORF27
ORF28
ORF29
ORF3
ORF30
ORF31
ORF32
ORF33
ORF34
ORF35
ORF36
ORF37
ORF38
ORF39
ORF4
ORF40
ORF41
ORF42
ORF43
ORF44
ORF45
ORF46
ORF47
ORF48
ORF50
ORF51
ORF52
ORF53
ORF54
ORF55
ORF56
ORF59
ORF6
ORF60
ORF61
ORF62/69/71
ORF63
ORF64
ORF65
ORF66
ORF67
ORF68
ORF7
ORF70
ORF72
ORF73
ORF74
ORF75
ORF76
ORF77
ORF78
ORF79
ORF8
ORF80
ORF81
ORF82
ORF83
ORF9
ORF91
ORG2
ORG3
ORM1
ORM2
ORMDL
ORMDL1
ORMDL2
ORMDL3
ORT1
OS9
OSAP
OSB1
OSB2
OSB3
OSB4
OSBP
OSBP2
OSBPL10
OSBPL11
OSBPL1A
OSBPL2
OSBPL3
OSBPL5
OSBPL6
OSBPL7
OSBPL8
OSBPL9
OSCAR
OSCP1
OSGEP
OSGEPL1
OSGIN1
OSGIN2
OSH1
OSH10
OSH15
OSH2
OSH3
OSH43
OSH45
OSH6
OSH7
OSH71
OSM
OSM1
OSM34
OSMR
OSR1
OSR2
OSR8
OST1
OST2
OST3
OST4
OST5
OST6
OSTA
OSTB
OSTC
OSTF1
OSTM1
OSTN
OSW1
OSW2
OTC
OTOA
OTOF
OTOL1
OTOP1
OTOP2
OTOP3
OTOR
OTOS
OTP
OTP43
OTU1
OTU2
OTUB1
OTUB2
OTUD1
OTUD3
OTUD4
OTUD5
OTUD6A
OTUD6B
OTUD7A
OTUD7B
OTX1
OTX2
OVCA2
OVCH1
OVGP1
OVOL1
OVOL2
OXA1
OXA1L
OXCT1
OXCT2
OXER1
OXGR1
OXI1
OXNAD1
OXP1
OXR1
OXSM
OXSR1
OXT
OXTR
OYE2
OYE3
Oaf
Oas1
Oat
Oaz
Oaz1
Oaz2
Oaz3
Obfc1
Obfc2a
Obfc2b
Obp19a
Obp1f
Obp56a
Obp56d
Obp56h
Obp57a
Obp57b
Obp57c
Obp57d
Obp57e
Obp99a
Obp99b
Oc90
Oca2
Ocel1
Ociad1
Ociad2
Ocil
Ocln
Ocm
Octbeta2R
Octbeta3R
Oda
Odam
Odc1
Odc2
Odf1
Odf2
Odf2l
Odf3
Odf3b
Odf3l1
Odf3l2
Odf4
Odr4
Odz1
Odz2
Odz4
Ofd1
Ogdh
Ogfod1
Ogfod2
Ogfr
Ogfrl1
Ogg1
Ogn
Ogt
Oip5
Oit3
Ola1
Olah
Olfm1
Olfm3
Olfml1
Olfml2a
Olfml2b
Olfml3
Olfr1
Olfr10
Olfr1002
Olfr1009
Olfr1019
Olfr1020
Olfr1030
Olfr1038
Olfr1044
Olfr1052
Olfr1086
Olfr1094
Olfr11
Olfr12
Olfr13
Olfr139
Olfr140
Olfr142
Olfr144
Olfr1444
Olfr145
Olfr146
Olfr147
Olfr148
Olfr149
Olfr15
Olfr150
Olfr151
Olfr18
Olfr186
Olfr19
Olfr24
Olfr3
Olfr469
Olfr470
Olfr472
Olfr473
Olfr474
Olfr476
Olfr477
Olfr478
Olfr480
Olfr481
Olfr482
Olfr483
Olfr484
Olfr486
Olfr488
Olfr490
Olfr491
Olfr492
Olfr493
Olfr494
Olfr495
Olfr497
Olfr498
Olfr5
Olfr502
Olfr507
Olfr508
Olfr510
Olfr6
Olfr63
Olfr8
Olfr867
Olfr9
Olfr958
Olig1
Olig2
Olig3
Olr1
Olr1073
Olr1078
Olr1082
Olr1174
Olr1361
Olr1493
Olr226
Olr287
Olr867
Oma1
Omd
Omg
Omp
Onecut1
Onecut3
Ooep
Oosp1
Opa1
Opa3
Opal1
Opalin
Opcml
Ophn1
Oplah
Opn1mw
Opn1sw
Opn3
Opn4
Opn5
Oprd1
Oprk1
Oprl1
Oprm1
Oprs1
Optix
Optn
Or10a
Or13a
Or19a
Or19b
Or1a
Or22a
Or22b
Or22c
Or23a
Or24a
Or2a
Or30a
Or33a
Or33b
Or33c
Or35a
Or42a
Or42b
Or43a
Or43b
Or45a
Or45b
Or46a
Or47a
Or47b
Or49a
Or49b
Or51e2
Or56a
Or59a
Or59b
Or59c
Or63a
Or65a
Or65b
Or65c
Or67a
Or67b
Or67c
Or67d
Or69a
Or71a
Or74a
Or7a
Or82a
Or83a
Or83b
Or83c
Or85a
Or85b
Or85c
Or85d
Or85f
Or88a
Or92a
Or94a
Or94b
Or98a
Or98b
Or9a
Orai1
Orai2
Orai3
Oraov1
Orc1
Orc1l
Orc2
Orc2l
Orc3l
Orc4l
Orc5
Orc5l
Orc6
Orct
Orct2
Ork1
Orm1
Orm2
Ormdl1
Ormdl2
Ormdl3
Os-C
Os-E
Os9
Osap
Osbp
Osbp2
Osbpl1a
Osbpl2
Osbpl3
Osbpl6
Osbpl9
Oscar
Oscp
Oscp1
Osgep
Osgepl1
Osm
Osmr
Osr1
Osr2
Ost4
Ost48
Osta
Ostb
Ostc
Ostf1
Ostm1
Ostn
Otc
Ote
Otg1
Otoa
Otof
Otol1
Otop1
Otop2
Otor
Otos
Otp
Otub1
Otub2
Otud1
Otud5
Otud6a
Otud6b
Otud7a
Otx1
Ovca2
Ovch2
Ovgp1
Ovol1
Ovol2
Oxa1l
Oxct1
Oxct2a
Oxct2b
Oxgr1
Oxnad1
Oxr1
Oxsm
Oxsr1
Oxt
Oxtr
P
P/V
P/V/C
P/X
P1
P10
P12
P13
P140
P143
P15
P18
P2
P24
P25
P26
P2A12
P2RX1
P2RX2
P2RX3
P2RX4
P2RX5
P2RX6
P2RX7
P2RY1
P2RY10
P2RY11
P2RY12
P2RY14
P2RY2
P2RY3
P2RY4
P2RY6
P2RY8
P2rx1
P2rx2
P2rx3
P2rx4
P2rx5
P2rx6
P2rx7
P2ry1
P2ry10
P2ry12
P2ry13
P2ry14
P2ry2
P2ry4
P2ry6
P2yr13
P3
P311
P33
P35
P39
P4
P43
P43K
P47
P48
P4HA1
P4HA2
P4HA3
P4HB
P4HTM
P4ha1
P4ha2
P4ha3
P4hb
P4htm
P5
P5CS
P5CSA
P5CSB
P6
P6.5
P6.9
P61
P7
P7.3
P74
P79
P8
P8.9
P80
P87
P9
PA
PA1
PA2G4
PAA1
PAA2
PAAF1
PAB1
PAB2
PAB3
PAB5
PABPC1
PABPC1L
PABPC1L2A
PABPC3
PABPC4
PABPC4L
PABPC5
PABPN1
PAC1
PAC10
PAC11
PAC2
PACAP
PACC
PACRG
PACRGL
PACS1
PACS2
PACSIN1
PACSIN2
PACSIN3
PAD1
PAD2
PADI1
PADI2
PADI3
PADI4
PADI6
PAE1
PAE2
PAEP
PAF
PAF1
PAF2
PAFAH1B1
PAFAH1B2
PAFAH1B3
PAFAH2
PAG
PAG1
PAG2
PAGE1
PAGE2
PAGE2B
PAGE3
PAGE4
PAGE5
PAH
PAI3
PAICS
PAIP1
PAIP2
PAIP2B
PAIR1
PAK1
PAK1IP1
PAK2
PAK3
PAK4
PAK6
PAK7
PAL
PAL1
PAL2
PAL3
PAL4
PALB2
PALD
PALLD
PALM
PALM2
PALM3
PALMD
PAM
PAM1
PAM16
PAM17
PAM18
PAMR1
PAN1
PAN2
PAN3
PAN5
PAN6
PANC
PANK1
PANK2
PANK3
PANK4
PANX1
PANX2
PANX3
PAO
PAO1
PAO2
PAO3
PAO4
PAO5
PAOX
PAP1
PAP10
PAP11
PAP12
PAP13
PAP14
PAP15
PAP16
PAP17
PAP18
PAP19
PAP2
PAP20
PAP21
PAP22
PAP23
PAP24
PAP25
PAP26
PAP27
PAP28
PAP29
PAP3
PAP4
PAP5
PAP6
PAP7
PAP8
PAP9
PAPA
PAPALPHA
PAPD4
PAPD5
PAPD7
PAPL
PAPLN
PAPOLA
PAPOLB
PAPOLG
PAPP5
PAPPA
PAPPA2
PAPS
PAPSS1
PAPSS2
PAQR3
PAQR4
PAQR5
PAQR6
PAQR7
PAQR8
PAQR9
PAR32
PARD3
PARD3B
PARD6A
PARD6B
PARD6G
PARF
PARG
PARG1
PARG2
PARK2
PARK7
PARL
PARM1
PARN
PARP1
PARP10
PARP11
PARP12
PARP14
PARP15
PARP16
PARP2
PARP2-A
PARP2-B
PARP3
PARP4
PARP6
PARP8
PARP9
PARS2
PARVA
PARVB
PARVG
PAS1
PAS2
PAS2A
PAS2B
PASD1
PASK
PAT1
PATE1
PATE2
PATE3
PATL1
PATL2
PATL3
PATL4
PATL5
PATL6
PATZ1
PAU10
PAU12
PAU13
PAU15
PAU16
PAU17
PAU2
PAU20
PAU3
PAU4
PAU5
PAU7
PAU9
PAWR
PAX1
PAX2
PAX3
PAX4
PAX5
PAX6
PAX7
PAX8
PAX9
PAXIP1
PAY32
PB1
PB2
PBA1
PBAN
PBB1
PBB2
PBC1
PBC2
PBD1
PBD2
PBE1
PBE2
PBF
PBF1
PBG1
PBI2
PBK
PBLD
PBN1
PBOV1
PBP1
PBP2
PBP4
PBRM1
PBS1
PBS2
PBX1
PBX2
PBX3
PBX4
PBXIP1
PC
PCA1
PCBD1
PCBD2
PCBP1
PCBP2
PCBP3
PCBP4
PCC1
PCCA
PCCB
PCD1
PCDH1
PCDH10
PCDH11X
PCDH11Y
PCDH12
PCDH15
PCDH17
PCDH18
PCDH19
PCDH20
PCDH21
PCDH24
PCDH7
PCDH8
PCDH9
PCDHA1
PCDHA10
PCDHA11
PCDHA12
PCDHA13
PCDHA2
PCDHA3
PCDHA4
PCDHA5
PCDHA6
PCDHA7
PCDHA8
PCDHA9
PCDHAC1
PCDHAC2
PCDHB1
PCDHB10
PCDHB11
PCDHB12
PCDHB13
PCDHB14
PCDHB15
PCDHB16
PCDHB2
PCDHB3
PCDHB4
PCDHB5
PCDHB6
PCDHB7
PCDHB8
PCDHB9
PCDHGA1
PCDHGA10
PCDHGA11
PCDHGA12
PCDHGA2
PCDHGA3
PCDHGA4
PCDHGA5
PCDHGA6
PCDHGA7
PCDHGA8
PCDHGA9
PCDHGB1
PCDHGB2
PCDHGB3
PCDHGB4
PCDHGB5
PCDHGB6
PCDHGB7
PCDHGC3
PCDHGC4
PCDHGC5
PCF1
PCF11
PCF2
PCF3
PCF5
PCF6
PCF7
PCF8
PCGF1
PCGF2
PCGF3
PCGF5
PCGF6
PCH2
PCI8
PCID2
PCIF1
PCK1
PCK2
PCKA
PCL1
PCL10
PCL2
PCL5
PCL6
PCL7
PCL8
PCL9
PCLO
PCM
PCM1
PCMP-A1
PCMP-A2
PCMP-A3
PCMP-A4
PCMP-A5
PCMP-A6
PCMP-E1
PCMP-E10
PCMP-E100
PCMP-E101
PCMP-E103
PCMP-E105
PCMP-E13
PCMP-E14
PCMP-E15
PCMP-E16
PCMP-E17
PCMP-E19
PCMP-E2
PCMP-E20
PCMP-E21
PCMP-E22
PCMP-E23
PCMP-E24
PCMP-E25
PCMP-E26
PCMP-E27
PCMP-E28
PCMP-E29
PCMP-E3
PCMP-E30
PCMP-E31
PCMP-E32
PCMP-E33
PCMP-E34
PCMP-E35
PCMP-E36
PCMP-E37
PCMP-E38
PCMP-E39
PCMP-E4
PCMP-E40
PCMP-E42
PCMP-E43
PCMP-E44
PCMP-E45
PCMP-E47
PCMP-E48
PCMP-E49
PCMP-E5
PCMP-E50
PCMP-E51
PCMP-E52
PCMP-E53
PCMP-E54
PCMP-E55
PCMP-E56
PCMP-E57
PCMP-E61
PCMP-E63
PCMP-E64
PCMP-E65
PCMP-E66
PCMP-E67
PCMP-E68
PCMP-E69
PCMP-E7
PCMP-E70
PCMP-E71
PCMP-E72
PCMP-E73
PCMP-E74
PCMP-E75
PCMP-E76
PCMP-E77
PCMP-E78
PCMP-E8
PCMP-E80
PCMP-E81
PCMP-E82
PCMP-E83
PCMP-E84
PCMP-E85
PCMP-E86
PCMP-E87
PCMP-E88
PCMP-E89
PCMP-E9
PCMP-E90
PCMP-E91
PCMP-E93
PCMP-E94
PCMP-E95
PCMP-E96
PCMP-E99
PCMP-H1
PCMP-H11
PCMP-H12
PCMP-H13
PCMP-H14
PCMP-H15
PCMP-H17
PCMP-H18
PCMP-H21
PCMP-H22
PCMP-H23
PCMP-H24
PCMP-H25
PCMP-H26
PCMP-H27
PCMP-H28
PCMP-H29
PCMP-H3
PCMP-H31
PCMP-H33
PCMP-H34
PCMP-H35
PCMP-H36
PCMP-H37
PCMP-H38
PCMP-H40
PCMP-H41
PCMP-H42
PCMP-H44
PCMP-H45
PCMP-H47
PCMP-H48
PCMP-H49
PCMP-H5
PCMP-H51
PCMP-H52
PCMP-H53
PCMP-H57
PCMP-H58
PCMP-H59
PCMP-H6
PCMP-H60
PCMP-H61
PCMP-H63
PCMP-H64
PCMP-H65
PCMP-H66
PCMP-H67
PCMP-H69
PCMP-H70
PCMP-H71
PCMP-H73
PCMP-H74
PCMP-H75
PCMP-H76
PCMP-H79
PCMP-H8
PCMP-H80
PCMP-H81
PCMP-H82
PCMP-H83
PCMP-H84
PCMP-H85
PCMP-H86
PCMP-H88
PCMP-H89
PCMP-H90
PCMP-H91
PCMP-H92
PCMT1
PCMTD1
PCMTD2
PCNA
PCNP
PCNT
PCNX
PCNXL2
PCNXL3
PCOLCE
PCOLCE2
PCOTH
PCP
PCP1
PCP2
PCP4
PCP4L1
PCS1
PCS2
PCSK1
PCSK1N
PCSK2
PCSK4
PCSK5
PCSK6
PCSK7
PCSK9
PCT1
PCTP
PCYOX1
PCYOX1L
PCYT1A
PCYT1B
PCYT2
PDA1
PDA2
PDAP1
PDB1
PDC
PDC1
PDC2
PDC3
PDC5
PDC6
PDCD1
PDCD10
PDCD11
PDCD1LG2
PDCD2
PDCD2L
PDCD4
PDCD5
PDCD6
PDCD6IP
PDCD7
PDCL
PDCL2
PDCL3
PDDC1
PDE1
PDE10A
PDE11A
PDE12
PDE1A
PDE1B
PDE1C
PDE2
PDE247
PDE2A
PDE3A
PDE3B
PDE4A
PDE4B
PDE4C
PDE4D
PDE4DIP
PDE5A
PDE6A
PDE6B
PDE6C
PDE6D
PDE6G
PDE6H
PDE7A
PDE7B
PDE8A
PDE8B
PDE9A
PDF
PDF1.1
PDF1.2A
PDF1.2B
PDF1.2C
PDF1.3
PDF1.4
PDF1.5
PDF1A
PDF1B
PDF2
PDF2.1
PDF2.2
PDF2.3
PDF2.4
PDF2.5
PDF2.6
PDF3.1
PDF3.2
PDGFA
PDGFB
PDGFC
PDGFD
PDGFRA
PDGFRB
PDGFRL
PDH1
PDH2
PDHA1
PDHA2
PDHB
PDHX
PDI1
PDIA2
PDIA3
PDIA4
PDIA5
PDIA6
PDIK1L
PDILT
PDK1
PDK2
PDK3
PDK4
PDLIM1
PDLIM2
PDLIM3
PDLIM4
PDLIM5
PDLIM7
PDP1
PDP2
PDPK1
PDPN
PDPR
PDR1
PDR10
PDR11
PDR12
PDR13
PDR15
PDR16
PDR17
PDR3
PDR5
PDR6
PDR7
PDR8
PDRG1
PDRP1
PDS
PDS1
PDS5
PDS5A
PDS5B
PDSS1
PDSS2
PDX1
PDX11
PDX12
PDX13
PDX1L4
PDX2
PDX3
PDXDC1
PDXK
PDXP
PDYN
PDZD11
PDZD2
PDZD3
PDZD4
PDZD7
PDZD8
PDZK1
PDZK1IP1
PDZRN3
PDZRN4
PE15
PE23
PE38
PEA15
PEA2
PEAR1
PEBP1
PEBP4
PECAM1
PECI
PECR
PED1
PEF1
PEG10
PEG3
PEI1
PEK
PELI1
PELI2
PELI3
PELO
PELP1
PEM1
PEM2
PEMT
PEN1
PEN3
PEN6
PENK
PEO1
PEP1
PEP12
PEP2
PEP3
PEP4
PEP5
PEP6
PEP7
PEPD
PEPKR2
PEPR1
PEPR2
PER1
PER10
PER11
PER12
PER13
PER14
PER15
PER16
PER17
PER18
PER19
PER2
PER20
PER21
PER22
PER23
PER24
PER26
PER27
PER28
PER29
PER3
PER30
PER31
PER32
PER33
PER34
PER35
PER36
PER37
PER38
PER39
PER4
PER40
PER41
PER42
PER43
PER44
PER45
PER46
PER48
PER49
PER5
PER50
PER51
PER52
PER53
PER54
PER55
PER56
PER57
PER58
PER59
PER6
PER60
PER61
PER62
PER63
PER64
PER65
PER66
PER67
PER68
PER69
PER7
PER70
PER71
PER72
PER73
PER8
PER9
PERP
PES1
PES4
PET10
PET100
PET111
PET112
PET112L
PET117
PET122
PET123
PET127
PET130
PET18
PET191
PET20
PET309
PET494
PET54
PET8
PETE
PETF
PETO
PEX1
PEX10
PEX11
PEX11-1
PEX11-3
PEX11-4
PEX11-5
PEX11A
PEX11B
PEX11C
PEX11D
PEX11E
PEX11G
PEX12
PEX13
PEX14
PEX15
PEX16
PEX17
PEX18
PEX19
PEX2
PEX21
PEX22
PEX25
PEX26
PEX27
PEX28
PEX29
PEX3
PEX30
PEX31
PEX32
PEX4
PEX5
PEX5L
PEX6
PEX7
PEX8
PE_PGRS10
PE_PGRS20
PE_PGRS24
PE_PGRS3
PE_PGRS33
PE_PGRS34
PE_PGRS35
PE_PGRS36
PE_PGRS44
PE_PGRS46
PE_PGRS54
PF4
PF4V1
PFA3
PFA4
PFA5
PFD0685c
PFDN1
PFDN2
PFDN4
PFDN5
PFDN6
PFK1
PFK2
PFK26
PFK27
PFK3
PFK4
PFK5
PFK6
PFK7
PFKFB1
PFKFB2
PFKFB3
PFKFB4
PFKL
PFKM
PFKP
PFN1
PFN2
PFN3
PFN4
PFS1
PFS2
PFY1
PG1
PGA
PGA1
PGA3
PGAM1
PGAM2
PGAM4
PGAM5
PGAP1
PGAP2
PGAP3
PGB
PGBD1
PGBD2
PGBD3
PGBD4
PGBD5
PGC
PGCP
PGD
PGD1
PGF
PGFS
PGGT1B
PGI1
PGIC
PGIP1
PGIP2
PGK
PGK1
PGK2
PGLS
PGLYRP1
PGLYRP2
PGLYRP3
PGLYRP4
PGM1
PGM2
PGM2L1
PGM3
PGM5
PGMP
PGP
PGPEP1
PGR
PGR3
PGR5
PGRL1A
PGRL1B
PGRMC1
PGRMC2
PGRP-LA
PGRP-LB
PGRP-LC
PGRP-LD
PGRP-LE
PGRP-LF
PGRP-SA
PGRP-SB1
PGRP-SB2
PGRP-SC1a
PGRP-SC2
PGRP-SD
PGS1
PGU1
PH
PH1
PHA2
PHACTR1
PHACTR2
PHACTR3
PHACTR4
PHAX
PHB
PHB1
PHB2
PHC1
PHC2
PHC3
PHD1
PHE1
PHE2
PHEX
PHF1
PHF10
PHF11
PHF12
PHF13
PHF14
PHF15
PHF16
PHF17
PHF19
PHF2
PHF20
PHF20L1
PHF21A
PHF21B
PHF23
PHF3
PHF5A
PHF6
PHF7
PHF8
PHGDH
PHI1
PHIP
PHKA1
PHKA2
PHKB
PHKG1
PHKG2
PHLDA1
PHLDA2
PHLDA3
PHLDB1
PHLDB2
PHLPP1
PHLPP2
PHM6
PHM7
PHM8
PHN1
PHO1
PHO11
PHO12
PHO13
PHO2
PHO23
PHO3
PHO4
PHO5
PHO8
PHO80
PHO81
PHO84
PHO85
PHO86
PHO87
PHO88
PHO89
PHOSPHO1
PHOSPHO2
PHOT1
PHOT2
PHOX2A
PHOX2B
PHPT1
PHR1
PHR2
PHRF1
PHS1
PHT1-1
PHT1-11
PHT1-12
PHT1-13
PHT1-2
PHT1-3
PHT1-4
PHT1-5
PHT1-6
PHT1-7
PHT1-8
PHT1-9
PHT2-1
PHT4;1
PHT4;2
PHT4;3
PHT4;4
PHT4;5
PHT4;6
PHT4;7
PHTF1
PHTF2
PHYA
PHYB
PHYC
PHYD
PHYH
PHYHD1
PHYHIP
PHYHIPL
PI
PI15
PI16
PI3
PI4K2A
PI4K2B
PI4KA
PI4KB
PIAP
PIAS1
PIAS2
PIAS3
PIAS4
PIB1
PIB2
PIBF1
PIC2
PICALM
PICK1
PID1
PIF1
PIF3
PIF4
PIF5
PIF6
PIG1
PIG2
PIGA
PIGB
PIGC
PIGF
PIGG
PIGH
PIGK
PIGL
PIGM
PIGN
PIGO
PIGP
PIGQ
PIGR
PIGS
PIGT
PIGU
PIGV
PIGW
PIGX
PIGY
PIGZ
PIH1
PIH1D1
PIH1D2
PII
PII-2
PIII
PIIIA
PIK1
PIK3AP1
PIK3C2A
PIK3C2B
PIK3C2G
PIK3C3
PIK3CA
PIK3CB
PIK3CD
PIK3CG
PIK3IP1
PIK3R1
PIK3R2
PIK3R3
PIK3R4
PIK3R5
PIK3R6
PIKA
PIKALPHA
PIKFYVE
PIL1
PILRA
PILRB
PIM1
PIM2
PIM3
PIN1
PIN1B
PIN1C
PIN2
PIN3
PIN3A
PIN4
PIN5
PIN6
PIN7
PIN8
PINK1
PINX1
PION
PIP
PIP1-1
PIP1-2
PIP1-3
PIP1-5
PIP1-6
PIP1.4
PIP2
PIP2-1
PIP2-2
PIP2-3
PIP2-4
PIP2-5
PIP2-6
PIP2-7
PIP2-8
PIP4K2A
PIP4K2B
PIP4K2C
PIP5K1
PIP5K10
PIP5K11
PIP5K1A
PIP5K1B
PIP5K1C
PIP5K2
PIP5K3
PIP5K4
PIP5K5
PIP5K6
PIP5K7
PIP5K8
PIP5K9
PIP5KL1
PIPK1
PIPOX
PIR
PIR1
PIR3
PIR5
PIR7A
PIR7B
PIS1
PIS2
PISD
PITPNA
PITPNB
PITPNC1
PITPNM1
PITPNM2
PITPNM3
PITRM1
PITX1
PITX2
PITX3
PIV
PIVA2
PIWIL1
PIWIL2
PIWIL3
PIWIL4
PIX
PJA1
PJA2
PJVK
PK
PK1
PK2
PK7
PKAR
PKC1
PKD1
PKD1L1
PKD1L2
PKD2
PKD2L1
PKD2L2
PKDCC
PKDREJ
PKH1
PKH3
PKHD1
PKHD1L1
PKIA
PKIB
PKIG
PKL
PKLR
PKM2
PKMYT1
PKN1
PKN2
PKN3
PKNOX1
PKNOX2
PKP1
PKP3
PKR1
PKS1
PL10A
PL10B
PLA1A
PLA2
PLA2-I
PLA2-II
PLA2-III
PLA2G10
PLA2G12A
PLA2G12B
PLA2G15
PLA2G16
PLA2G1B
PLA2G2A
PLA2G2C
PLA2G2D
PLA2G2E
PLA2G2F
PLA2G3
PLA2G4A
PLA2G4B
PLA2G4C
PLA2G4D
PLA2G5
PLA2G6
PLA2G7
PLA2R1
PLAA
PLAC1
PLAC1L
PLAC4
PLAC8
PLAC8L1
PLAC9
PLAG1
PLAGL1
PLAGL2
PLAT
PLAU
PLAUR
PLB
PLB1
PLB2
PLB3
PLBD1
PLBD2
PLC1
PLC2
PLC3
PLC4
PLC5
PLC6
PLC7
PLC8
PLC9
PLCB1
PLCB2
PLCB3
PLCB4
PLCD1
PLCD3
PLCD4
PLCE1
PLCG1
PLCG2
PLCH1
PLCH2
PLCL1
PLCL2
PLCXD1
PLCXD2
PLCXD3
PLCZ
PLCZ1
PLD1
PLD2
PLD3
PLD4
PLD5
PLD6
PLDALPHA1
PLDALPHA2
PLDDELTA
PLDEPSILON
PLDGAMMA1
PLDGAMMA2
PLDGAMMA3
PLDN
PLDP1
PLDP2
PLDZETA
PLEC1
PLEK
PLEK2
PLEKHA1
PLEKHA2
PLEKHA3
PLEKHA4
PLEKHA5
PLEKHA6
PLEKHA7
PLEKHA8
PLEKHA9
PLEKHB1
PLEKHB2
PLEKHF1
PLEKHF2
PLEKHG1
PLEKHG2
PLEKHG3
PLEKHG4
PLEKHG4B
PLEKHG5
PLEKHG6
PLEKHG7
PLEKHH1
PLEKHH2
PLEKHH3
PLEKHJ1
PLEKHM1
PLEKHM2
PLEKHM3
PLEKHN1
PLEKHO1
PLEKHO2
PLET1
PLG
PLGLB1
PLIN1
PLIN2
PLIN3
PLIN4
PLIN5
PLK
PLK1
PLK1S1
PLK2
PLK3
PLK4
PLL1
PLL2
PLL3
PLL4
PLL5
PLLP
PLM2
PLN
PLOD1
PLOD2
PLOD3
PLP1
PLP2
PLRG1
PLS1
PLS3
PLSCR1
PLSCR2
PLSCR3
PLSCR4
PLSCR5
PLSP1
PLT1
PLT2
PLT3
PLT4
PLT5
PLT6
PLTP
PLUNC
PLVAP
PLXDC1
PLXDC2
PLXNA2
PLXNA3
PLXNA4
PLXNB1
PLXNB2
PLXNB3
PLXNC1
PLXND1
PLY511
PM20D1
PM20D2
PM24.1
PM25
PM27
PMA1
PMA2
PMAIP1
PMAP23
PMAP36
PMC1
PMCH
PMD1
PME1
PME10
PME11
PME12
PME14
PME15
PME16
PME17
PME18
PME19
PME2
PME20
PME21
PME22
PME23
PME24
PME25
PME26
PME28
PME29
PME3
PME30
PME31
PME32
PME33
PME34
PME35
PME38
PME39
PME4
PME40
PME41
PME42
PME43
PME44
PME45
PME46
PME47
PME48
PME49
PME5
PME50
PME51
PME52
PME53
PME54
PME55
PME56
PME57
PME58
PME59
PME6
PME60
PME61
PME63
PME64
PME66
PME67
PME68
PME7
PME8
PMEI1
PMEI2
PMEPA1
PMF1
PMFBP1
PMI1
PMI15
PMI2
PMI40
PML
PML1
PML39
PMM
PMM1
PMM2
PMP1
PMP2
PMP22
PMP3
PMPCA
PMPCB
PMR1
PMR6
PMRT5
PMS1
PMS2
PMSR
PMT1
PMT2
PMT3
PMT4
PMT5
PMT6
PMT7
PMVK
PNC1
PNG1
PNGase
PNK/PNL
PNKD
PNKP
PNLDC1
PNLIP
PNLIPRP1
PNLIPRP2
PNLIPRP3
PNMA1
PNMA2
PNMA3
PNMA5
PNMA6A
PNMA6B
PNMAL1
PNMAL2
PNMT
PNN
PNO1
PNOC
PNP1
PNPLA1
PNPLA2
PNPLA3
PNPLA4
PNPLA5
PNPLA6
PNPLA7
PNPLA8
PNPO
PNPT1
PNRC1
PNRC2
PNS1
PNT1
POA1
POB3
POC4
PODN
PODNL1
PODXL
PODXL2
POF1B
POFUT1
POFUT2
POG1
POGK
POGZ
POL
POL1
POL12
POL2
POL3
POL30
POL32
POL4
POL5
POLA
POLA1
POLA2
POLB
POLD1
POLD2
POLD3
POLD4
POLDIP2
POLDIP3
POLE
POLE2
POLE3
POLE4
POLG
POLG2
POLH
POLI
POLK
POLL
POLM
POLN
POLR1A
POLR1B
POLR1C
POLR1D
POLR1E
POLR2A
POLR2B
POLR2C
POLR2D
POLR2E
POLR2F
POLR2G
POLR2H
POLR2I
POLR2J
POLR2J2
POLR2J3
POLR2K
POLR2L
POLR3A
POLR3B
POLR3C
POLR3D
POLR3E
POLR3F
POLR3G
POLR3GL
POLR3H
POLR3K
POLRMT
POM121
POM121B
POM152
POM34
POMC
POMGNT1
POMP
POMT1
POMT2
PON1
PON2
PON3
POP1
POP2
POP3
POP4
POP5
POP6
POP7
POP8
POPDC2
POPDC3
POR
POR1
POR2
PORA
PORB
PORC
PORCN
POS5
POSF21
POSTN
POT1
POT11
POT12
POT13
POT2
POT3
POT4
POT5
POT6
POT7
POT8
POTEA
POTEB
POTEC
POTED
POTEE
POTEF
POTEG
POTEH
POU1F1
POU2AF1
POU2F1
POU2F2
POU2F3
POU3F1
POU3F2
POU3F3
POU3F4
POU4F1
POU4F2
POU4F3
POU5F1
POU5F1B
POU5F2
POU6F1
POU6F2
POX
POX1
POX2
POX3
PP1
PP2A1
PP2A10
PP2A11
PP2A13
PP2A14
PP2A15
PP2A2
PP2A3
PP2A4
PP2A5
PP2A6
PP2A7
PP2A8
PP2A9
PP2AA1
PP2AA2
PP2AA3
PP2AB1
PP2AB2
PP2B1
PP2B10
PP2B11
PP2B12
PP2B13
PP2B14
PP2B15
PP2B4
PP2B5
PP2B6
PP2B7
PP2B8
PP2C5
PP2C6
PP2CA
PP7
PPA1
PPA2
PPAN
PPAP2A
PPAP2B
PPAP2C
PPAPDC1A
PPAPDC1B
PPAPDC2
PPAPDC3
PPARA
PPARD
PPARG
PPARGC1A
PPARGC1B
PPAT
PPBP
PPC1
PPC2
PPC3
PPC3-1.2
PPC4
PPC4-2
PPC6-1
PPC6-6
PPC6-7
PPCDC
PPCK1
PPCS
PPD
PPD1
PPD2
PPD3
PPD4
PPD5
PPD6
PPDK
PPDK1
PPDK2
PPDPF
PPE1
PPEF1
PPEF2
PPFIA1
PPFIA2
PPFIA3
PPFIA4
PPFIBP1
PPFIBP2
PPG1
PPH1
PPH21
PPH22
PPH3
PPHLN1
PPIA
PPIAL4A
PPIAL4B
PPIB
PPIC
PPID
PPIE
PPIF
PPIG
PPIH
PPIL1
PPIL2
PPIL3
PPIL4
PPIL5
PPIL6
PPL
PPL1
PPL2
PPM1
PPM1A
PPM1B
PPM1D
PPM1E
PPM1F
PPM1G
PPM1H
PPM1J
PPM1K
PPM1L
PPM1M
PPM2
PPME1
PPN1
PPOX
PPOX1
PPP1CA
PPP1CB
PPP1CC
PPP1R10
PPP1R11
PPP1R12A
PPP1R12B
PPP1R12C
PPP1R13B
PPP1R13L
PPP1R14A
PPP1R14B
PPP1R14C
PPP1R14D
PPP1R15A
PPP1R15B
PPP1R16A
PPP1R16B
PPP1R1A
PPP1R1B
PPP1R1C
PPP1R2
PPP1R3A
PPP1R3B
PPP1R3C
PPP1R3D
PPP1R3F
PPP1R7
PPP1R8
PPP1R9A
PPP1R9B
PPP2CA
PPP2CB
PPP2R1A
PPP2R1B
PPP2R2A
PPP2R2B
PPP2R2C
PPP2R2D
PPP2R3A
PPP2R3B
PPP2R3C
PPP2R4
PPP2R5A
PPP2R5B
PPP2R5C
PPP2R5D
PPP2R5E
PPP3CA
PPP3CB
PPP3CC
PPP3R1
PPP3R2
PPP4C
PPP4R1
PPP4R2
PPP4R2r
PPP4R4
PPP5C
PPP6C
PPPDE1
PPPDE2
PPQ1
PPR1
PPR336
PPR4
PPR40
PPRC1
PPS1
PPT1
PPT2
PPTC7
PPWD1
PPX1
PPX2
PPY
PPYR1
PPZ1
PPZ2
PQBP1
PQLC1
PQLC2
PQLC3
PR2
PR39
PR46a
PRA1
PRA1A1
PRA1A2
PRA1A3
PRA1B1
PRA1B2
PRA1B3
PRA1B4
PRA1B5
PRA1B6
PRA1C
PRA1D
PRA1E
PRA1F1
PRA1F2
PRA1F3
PRA1F4
PRA1G1
PRA1G2
PRA1H
PRAC
PRAF2
PRAM1
PRAME
PRAMEF1
PRAMEF10
PRAMEF11
PRAMEF12
PRAMEF13
PRAMEF14
PRAMEF16
PRAMEF17
PRAMEF18
PRAMEF2
PRAMEF20
PRAMEF22
PRAMEF23
PRAMEF24
PRAMEF25
PRAMEF4
PRAMEF5
PRAMEF6
PRAMEF7
PRAMEF8
PRAMEF9
PRAMEL
PRAP1
PRB1
PRB3
PRB4
PRC1
PRCC
PRCD
PRCP
PRD1
PRDM1
PRDM10
PRDM11
PRDM12
PRDM13
PRDM14
PRDM15
PRDM16
PRDM2
PRDM4
PRDM5
PRDM6
PRDM7
PRDM8
PRDM9
PRDX1
PRDX2
PRDX3
PRDX4
PRDX5
PRDX6
PRE1
PRE10
PRE2
PRE3
PRE4
PRE5
PRE6
PRE7
PRE8
PRE9
PREB
PRELID1
PRELID2
PRELP
PREP
PREP1
PREP2
PREPL
PREX1
PREX2
PREY
PRF1
PRG2
PRG3
PRG4
PRH
PRH1
PRHOXNB
PRI1
PRI2
PRIC285
PRICKLE1
PRICKLE2
PRICKLE3
PRICKLE4
PRIM1
PRIM2
PRIMA1
PRK1
PRKA
PRKAA1
PRKAA2
PRKAB1
PRKAB2
PRKACA
PRKACB
PRKACG
PRKAG1
PRKAG2
PRKAG3
PRKAR1A
PRKAR1B
PRKAR2A
PRKAR2B
PRKCA
PRKCB
PRKCD
PRKCDBP
PRKCE
PRKCG
PRKCH
PRKCI
PRKCQ
PRKCSH
PRKCZ
PRKD1
PRKD2
PRKD3
PRKDC
PRKG1
PRKG2
PRKRA
PRKRIP1
PRKRIR
PRKX
PRL
PRL1
PRL2
PRLH
PRLHR
PRLR
PRM1
PRM10
PRM2
PRM3
PRM4
PRM6
PRM7
PRM8
PRM9
PRMT1
PRMT1.1
PRMT1.2
PRMT10
PRMT2
PRMT3
PRMT4.2
PRMT5
PRMT6
PRMT6.2
PRMT7
PRMT8
PRN1
PRND
PRNP
PRO1
PRO2
PRO3
PRO4
PRO5
PROC
PROC1
PROCA1
PROCR
PRODH
PRODH2
PROK1
PROK2
PROKR1
PROKR2
PROL1
PROLM20
PROLM25
PROLM7
PROM1
PROM2
PROP1
PROS1
PROSC
PROTOR1
PROTOR2
PROX1
PROZ
PRP1
PRP11
PRP16
PRP18
PRP19
PRP19A
PRP19B
PRP2
PRP20
PRP21
PRP22
PRP24
PRP28
PRP3
PRP31
PRP38
PRP39
PRP4
PRP40
PRP42
PRP43
PRP45
PRP46
PRP5
PRP6
PRP8
PRP9
PRPF18
PRPF19
PRPF3
PRPF31
PRPF38A
PRPF38B
PRPF39
PRPF4
PRPF40A
PRPF40B
PRPF4B
PRPF6
PRPF8
PRPH
PRPH2
PRPS1
PRPS1L1
PRPS2
PRPSAP1
PRPSAP2
PRR1
PRR11
PRR12
PRR13
PRR14
PRR15
PRR15L
PRR16
PRR18
PRR19
PRR2
PRR20
PRR21
PRR22
PRR3
PRR37
PRR4
PRR7
PRR73
PRR95
PRRC1
PRRG1
PRRG2
PRRG3
PRRG4
PRRT1
PRRT2
PRRT3
PRRX1
PRRX2
PRS1
PRS2
PRS3
PRS4
PRS5
PRSS1
PRSS12
PRSS16
PRSS2
PRSS21
PRSS22
PRSS23
PRSS27
PRSS3
PRSS33
PRSS35
PRSS36
PRSS7
PRSS8
PRSSL1
PRT1
PRTFDC1
PRTG
PRTN3
PRUNE
PRW1
PRX
PRX1
PRX112
PRX74
PRXIIA
PRXIIB
PRXIIC
PRXIID
PRXIIE
PRXIIE-1
PRXIIE-2
PRXIIF
PRXQ
PRY
PRY1
PRY2
PRY3
PS/HR
PSAE
PSAE1
PSAE2
PSAF
PSAG
PSAH
PSAH1
PSAH2
PSAK
PSAL
PSAN
PSAP
PSAPL1
PSAT1
PSB28
PSBO1
PSBO2
PSBP1
PSBQ
PSBQ1
PSBQ2
PSBR
PSBS
PSBT
PSBW
PSBY
PSCA
PSD
PSD1
PSD2
PSD3
PSD4
PSE1
PSEN1
PSEN2
PSENEN
PSF1
PSF2
PSF3
PSG1
PSG10
PSG2
PSG3
PSG4
PSG5
PSG6
PSG7
PSG8
PSG9
PSH1
PSIP1
PSK1
PSK2
PSK3
PSK4
PSK5
PSK6
PSKH1
PSKH2
PSKR1
PSKR2
PSMA1
PSMA2
PSMA3
PSMA4
PSMA5
PSMA6
PSMA7
PSMA8
PSMB1
PSMB10
PSMB11
PSMB2
PSMB3
PSMB4
PSMB5
PSMB6
PSMB7
PSMB8
PSMB9
PSMC1
PSMC2
PSMC3
PSMC3IP
PSMC4
PSMC5
PSMC6
PSMD1
PSMD10
PSMD11
PSMD12
PSMD13
PSMD14
PSMD2
PSMD3
PSMD4
PSMD5
PSMD6
PSMD7
PSMD8
PSMD9
PSME1
PSME2
PSME3
PSME4
PSMF1
PSMG1
PSMG2
PSMG3
PSMG4
PSO2
PSORS1C1
PSORS1C2
PSP
PSP1
PSP2
PSPC1
PSPH
PSPN
PSR
PSR1
PSR2
PSRC1
PSRP5
PSRP6
PSS
PST1
PST2
PSTK
PSTPIP1
PSTPIP2
PSY1
PSY2
PSY3
PSY4
PSYR1
PTA1
PTAC2
PTAFR
PTAR1
PTB
PTBP1
PTBP2
PTC1
PTC2
PTC3
PTC4
PTC5
PTC6
PTC7
PTCD1
PTCD2
PTCD3
PTCH1
PTCH2
PTCHD1
PTCHD2
PTCHD3
PTCRA
PTDSS1
PTDSS2
PTEN
PTER
PTF1A
PTGDR
PTGDS
PTGER1
PTGER2
PTGER3
PTGER4
PTGES
PTGES2
PTGES3
PTGFR
PTGFRN
PTGIR
PTGIS
PTGR1
PTGR2
PTGS1
PTGS2
PTH
PTH1
PTH1-2
PTH1R
PTH2
PTH2R
PTH3
PTHLH
PTI1
PTK1
PTK2
PTK2B
PTK6
PTK7
PTM1
PTMA
PTMS
PTN
PTOV1
PTP
PTP-1
PTP-2
PTP1
PTP2
PTP3
PTP4A1
PTP4A2
PTP4A3
PTPDC1
PTPLA
PTPLAD1
PTPLAD2
PTPLB
PTPMT1
PTPN1
PTPN11
PTPN12
PTPN13
PTPN14
PTPN18
PTPN2
PTPN20A
PTPN21
PTPN22
PTPN23
PTPN3
PTPN4
PTPN5
PTPN6
PTPN7
PTPN9
PTPRA
PTPRB
PTPRC
PTPRCAP
PTPRD
PTPRE
PTPRF
PTPRG
PTPRH
PTPRJ
PTPRK
PTPRM
PTPRN
PTPRN2
PTPRO
PTPRR
PTPRS
PTPRT
PTPRU
PTPRZ1
PTR1
PTR2
PTR3
PTR3-A
PTR3-B
PTR5
PTRF
PTRH1
PTRH2
PTS
PTTG1
PTTG1IP
PTTG2
PTTG3
PTX3
PUB1
PUB10
PUB11
PUB13
PUB14
PUB15
PUB16
PUB17
PUB18
PUB19
PUB2
PUB20
PUB21
PUB22
PUB23
PUB25
PUB26
PUB27
PUB28
PUB29
PUB3
PUB30
PUB31
PUB32
PUB33
PUB34
PUB35
PUB36
PUB37
PUB38
PUB39
PUB41
PUB42
PUB43
PUB44
PUB45
PUB46
PUB47
PUB48
PUB49
PUB51
PUB52
PUB53
PUB54
PUB55
PUB56
PUB6
PUB62
PUB63
PUB7
PUB8
PUB9
PUF2
PUF3
PUF4
PUF6
PUF60
PUG1
PUM1
PUM2
PUP1
PUP10
PUP11
PUP12
PUP13
PUP14
PUP16
PUP17
PUP18
PUP2
PUP21
PUP3
PUP4
PUP5
PUP6
PUP7
PUP8
PUP9
PUR2
PUR3
PUR5
PUR7
PURA
PURA1
PURB
PURG
PUS1
PUS10
PUS2
PUS3
PUS4
PUS5
PUS6
PUS7
PUS7L
PUS9
PUSL1
PUT1
PUT2
PUT3
PUT4
PV
PVALB
PVDR
PVI
PVII
PVIII
PVR
PVRIG
PVRL1
PVRL2
PVRL3
PVRL4
PWP1
PWP2
PWWP2A
PWWP2B
PX
PXA1
PXA2
PXDN
PXDNL
PXK
PXL1
PXMP2
PXMP3
PXMP4
PXN
PXR1
PXT1
PYC1
PYC2
PYCARD
PYCR1
PYCR2
PYCRL
PYDC1
PYDC2
PYGB
PYGL
PYGM
PYGO1
PYGO2
PYHIN1
PYK1
PYK2
PYL1
PYL10
PYL11
PYL12
PYL13
PYL2
PYL3
PYL4
PYL5
PYL6
PYL7
PYL8
PYL9
PYR1
PYR3
PYR4
PYR6
PYRB
PYRD
PYRE-F
PYROXD1
PYROXD2
PYY
PYY2
Pa1
Pa2g4
Pabp2
Pabpc1
Pabpn1
Pabpnl1
Pacap
Pacrg
Pacrgl
Pacs1
Pacsin1
Pacsin2
Pacsin3
Padi1
Padi2
Padi3
Padi4
Padi6
Paf
Paf-AHalpha
Paf1
Pafah1b1
Pafah1b2
Pafah1b3
Pafah2
Pag1
Paics
Paip1
Paip2
Paip2b
Pak1
Pak1ip1
Pak2
Pak3
Pak4
Pak6
Pak7
Pal
Palb2
Pald
Palld
Palm
Palm2
Palm3
Palmd
Pam
Pan2
Pank1
Pank3
Pank4
Panx1
Panx2
Panx3
Paox
Pap21
Papd4
Papd5
Papl
Papln
Papola
Papolb
Papolg
Pappa
Papss1
Papst2
Paqr3
Paqr4
Paqr5
Paqr6
Paqr7
Paqr8
Paqr9
Pard3
Pard3b
Pard6a
Pard6g
Parf
Parg
Park2
Park7
Parl
Parm1
Parn
Parp
Parp1
Parp11
Parp12
Parp16
Parp2
Parp9
Pars2
Parva
Parvb
Pask
Pate2
Pate3
Pate4
Patj
Patl1
Patr-A
Pawr
Pax3
Pax4
Pax5
Pax6
Pax7
Pax8
Pax9
Paxip1
Pbk
Pbld
Pbld1
Pbld2
Pbprp1
Pbprp2
Pbprp3
Pbprp4
Pbprp5
Pbsn
Pbx1
Pbx2
Pbx3
Pbx4
Pbxip1
Pc
Pcbd1
Pcbd2
Pcbp1
Pcbp2
Pcbp3
Pcbp4
Pcca
Pcd
Pcdh12
Pcdh15
Pcdh18
Pcdh19
Pcdh20
Pcdh21
Pcdh3
Pcdha4
Pcdhb14
PcgF3
Pcgf1
Pcgf2
Pcgf5
Pcgf6
Pcid2
Pcif1
Pck1
Pck2
Pcl
Pclo
Pcm1
Pcmt
Pcmt1
Pcmtd1
Pcmtd2
Pcna
Pcnp
Pcnt
Pcnx
Pcnxl2
Pcnxl3
Pcolce
Pcolce2
Pcp
Pcp2
Pcp4
Pcp4l1
Pcsk1
Pcsk1n
Pcsk2
Pcsk4
Pcsk6
Pcsk7
Pcsk9
Pctp
Pcyox1
Pcyox1l
Pcyt1a
Pcyt1b
Pcyt2
Pdap1
Pdc
Pdcd1
Pdcd10
Pdcd11
Pdcd1lg2
Pdcd2
Pdcd2l
Pdcd4
Pdcd5
Pdcd6
Pdcd6ip
Pdcl
Pdcl2
Pdcl3
Pddc1
Pde10a
Pde11
Pde11a
Pde12
Pde1b
Pde1c
Pde2a
Pde3a
Pde3b
Pde4
Pde4a
Pde4b
Pde4c
Pde4d
Pde4dip
Pde5a
Pde6
Pde6b
Pde6c
Pde6d
Pde6g
Pde6h
Pde7a
Pde7b
Pde8a
Pde9a
Pdf
Pdgfa
Pdgfb
Pdgfc
Pdgfd
Pdgfra
Pdgfrb
Pdgfrl
Pdha1
Pdha2
Pdhb
Pdhx
Pdi
Pdia3
Pdia4
Pdia5
Pdia6
Pdik1l
Pdilt
Pdk
Pdk2
Pdk3
Pdk4
Pdlim1
Pdlim2
Pdlim3
Pdlim4
Pdlim5
Pdlim7
Pdp1
Pdp2
Pdpk1
Pdpn
Pdpr
Pdrg1
Pds5a
Pds5b
Pdss1
Pdss2
Pdx1
Pdxdc1
Pdxk
Pdxp
Pdzd11
Pdzd2
Pdzd3
Pdzd4
Pdzk1
Pdzk1ip1
Pea15
Pear1
Peb
PebII
PebIII
Pebp1
Pecam1
Peci
Pecr
Pef1
Peg10
Peg3
Peli1
Peli2
Peli3
Pelo
Pelp1
Pemt
Pen
Penk
Peo1
Pep
Pepck
Pepd
Per1
Per2
Per3
Perp
Pes1
Pet112l
Pex1
Pex10
Pex11a
Pex11b
Pex11g
Pex12
Pex13
Pex14
Pex16
Pex19
Pex26
Pex3
Pex5
Pex5l
Pex6
Pex7
Pf4
Pfas
Pfdn2
Pfdn5
Pfdn6
Pfk
Pfkfb1
Pfkfb2
Pfkfb3
Pfkfb4
Pfkl
Pfkm
Pfkp
Pfn
Pfn1
Pfn2
Pfn3
Pfn4
Pgam1
Pgam2
Pgam5
Pgant35A
Pgap1
Pgap2
Pgap3
Pgc
Pgcp
Pgd
Pgf
Pggt1b
Pgi
Pgk
Pgk1
Pgk2
Pgls
Pglyrp1
Pglyrp2
Pglyrp4
Pgm
Pgm1
Pgm2
Pgm2l1
Pgm3
Pgm5
Pgp
Pgpep1
Pgr
Pgrmc1
Pgrmc2
Pgs1
Phactr1
Phactr2
Phactr3
Phactr4
Phax
Phb
Phb2
Phc1
Phc2
Phc3
Phex
Phf1
Phf10
Phf11
Phf11l
Phf12
Phf13
Phf14
Phf15
Phf16
Phf17
Phf19
Phf2
Phf20
Phf20l1
Phf21a
Phf21b
Phf23
Phf5a
Phf6
Phf7
Phf8
Phgdh
Phka1
Phka2
Phkb
Phkg1
Phkg2
Phlda1
Phlda2
Phlda3
Phldb1
Phldb2
Phlpp
Phlpp1
Phm
Phospho1
Phospho2
Phox2a
Phox2b
Phpt1
Phrf1
Phtf1
Phtf2
Phyh
Phyhd1
Phyhip
Phyhipl
Pi15
Pi16
Pi4k2a
Pi4k2b
Pi4kb
Pias1
Pias2
Pias3
Pias4
Picalm
Pick1
Picot
Pid1
Pif1
Pig1
Piga
Pigb
Pigc
Pigf
Pigh
Pigk
Pigl
Pigm
Pigp
Pigq
Pigr
Pigs
Pigt
Pigu
Pigv
Pigw
Pigx
Pigy
Pih1d1
Pih1d2
Pik3ap1
Pik3c2a
Pik3c2g
Pik3c3
Pik3cb
Pik3ip1
Pik3r1
Pik3r3
Pik3r4
Pik3r5
Pik3r6
Pikfyve
Pilra
Pilrb
Pilrb2
Pim1
Pim2
Pim3
Pin1
Pin4
Pink1
Pinx1
Pion
Pip
Pip4k2a
Pip4k2b
Pip4k2c
Pip5k1a
Pip5k1b
Pip5k1c
Pip5kl1
Pipox
Pir
Pirt
Pisd
Pitpna
Pitpnb
Pitpnc1
Pitpnm1
Pitpnm2
Pitpnm3
Pitrm1
Pitslre
Pitx1
Pitx2
Pitx3
Piwil1
Piwil2
Piwil4
Pja1
Pja2
Pjvk
Pk61C
Pka-C1
Pka-C2
Pka-C3
Pka-R1
Pka-R2
Pkc53E
Pkc98E
Pkcdelta
Pkd1
Pkd1l2
Pkd1l3
Pkdcc
Pkg21D
Pkhd1l1
Pkia
Pkib
Pkig
Pklr
Pkm2
Pkn1
Pkn2
Pkn3
Pknox2
Pkp1
Pkp3
Pkp4
Pla1a
Pla2g10
Pla2g12a
Pla2g15
Pla2g16
Pla2g1b
Pla2g2a
Pla2g2c
Pla2g2d
Pla2g2e
Pla2g2f
Pla2g4a
Pla2g4b
Pla2g4d
Pla2g4e
Pla2g4f
Pla2g5
Pla2g6
Pla2r1
Plaa
Plac1
Plac1l
Plac8
Plac8l1
Plac9
Plag1
Plat
Plau
Plaur
Plb1
Plbd1
Plbd2
Plc21C
Plcb1
Plcb2
Plcb4
Plcd1
Plcd3
Plcd4
Plce1
Plcg1
Plcg2
Plch1
Plch2
Plcl1
Plcl2
Plcxd3
Plcz1
Pld1
Pld2
Pld3
Pld4
Pld5
Pld6
Pldn
Plec1
Plek
Plek2
Plekha1
Plekha2
Plekha3
Plekha4
Plekha6
Plekha7
Plekha8
Plekhb1
Plekhb2
Plekhf1
Plekhf2
Plekhg2
Plekhg3
Plekhg5
Plekhh1
Plekhh2
Plekhh3
Plekhj1
Plekhm1
Plekhm2
Plekhm3
Plekhn1
Plekho1
Plekho2
Plet1
Plg
Pli
Plin1
Plin3
Plin4
Plin5
Plip
Plk1
Plk1s1
Plk2
Plk4
Plk5
Pllp
Pln
Plod1
Plod2
Plod3
Plp1
Plp2
Plrg1
Pls1
Pls3
Plscr1
Plscr3
Plscr4
Pltp
Plunc
Pluncl
Plvap
Plxdc1
Plxdc2
Plxna1
Plxna2
Plxna4
Plxnb1
Plxnc1
Pm20d1
Pmaip1
Pmch
Pmf1
Pmfbp1
Pmi
Pml
Pmm1
Pmm2
Pmp2
Pmp22
Pmpca
Pmpcb
Pmvk
Pnck
Pnkd
Pnlip
Pnliprp1
Pnliprp2
Pnma1
Pnma2
Pnma3
Pnma5
Pnmal1
Pnmt
Pnn
Pno1
Pnoc
Pnpla1
Pnpla2
Pnpla3
Pnpla5
Pnpla6
Pnpla7
Pnpla8
Pnpo
Pnpt1
Pnrc1
Pnrc2
Podn
Podnl1
Podxl
Podxl2
Pof
Pofut1
Pofut2
Pogk
Pogz
Pola1
Polb
Pold1
Pold2
Pold4
Poldip2
Poldip3
Pole2
Pole3
Pole4
Polg
Polh
Poli
Polk
Poll
Polm
Poln
Polr1a
Polr1b
Polr1d
Polr1e
Polr2a
Polr2b
Polr2d
Polr2e
Polr2f
Polr2g
Polr2h
Polr2i
Polr2k
Polr2l
Polr3b
Polr3c
Polr3d
Polr3e
Polr3f
Polr3g
Polr3gl
Polr3h
Polr3k
Polrmt
Pom121
Pom121l2
Pom210
Pomc
Pomgnt1
Pomp
Pomt1
Pomt2
Pon1
Pon2
Pon3
Pop4
Pop5
Pop7
Popdc2
Popdc3
Por
Porcn
Postn
Pot1
Pou1f1
Pou2af1
Pou2f1
Pou2f2
Pou3f1
Pou3f2
Pou3f3
Pou3f4
Pou4f2
Pou5f1
Pou5f2
Pou6f1
Pou6f2
Poxm
Poxn
Pp1-13C
Pp1-87B
Pp1alpha-96A
Pp2A-29B
Pp2B-14D
Pp4-19C
PpV
PpY-55A
Ppa1
Ppa2
Ppap2a
Ppap2b
Ppap2c
Ppapdc1a
Ppapdc1b
Ppapdc2
Ppapdc3
Ppara
Ppard
Pparg
Ppargc1a
Ppargc1b
Ppat
Ppcdc
Ppcs
Ppdpf
Ppef1
Ppef2
Ppfia2
Ppfia3
Ppfibp1
Ppfibp2
Pphln1
Ppi20
Ppia
Ppib
Ppic
Ppid
Ppie
Ppif
Ppig
Ppih
Ppil1
Ppil2
Ppil3
Ppil4
Ppl
Ppm1a
Ppm1b
Ppm1e
Ppm1f
Ppm1g
Ppm1h
Ppm1j
Ppm1k
Ppm1l
Ppm1m
Ppme1
Ppn
Ppn1
Ppn2
Ppn3
Ppox
Ppp1ca
Ppp1cb
Ppp1cc
Ppp1r10
Ppp1r11
Ppp1r12a
Ppp1r12c
Ppp1r13b
Ppp1r13l
Ppp1r14a
Ppp1r14b
Ppp1r14c
Ppp1r14d
Ppp1r15a
Ppp1r15b
Ppp1r16a
Ppp1r16b
Ppp1r1a
Ppp1r1b
Ppp1r1c
Ppp1r2
Ppp1r3a
Ppp1r3b
Ppp1r3c
Ppp1r3f
Ppp1r7
Ppp1r8
Ppp1r9a
Ppp1r9b
Ppp2ca
Ppp2cb
Ppp2r1a
Ppp2r1b
Ppp2r2a
Ppp2r2b
Ppp2r2c
Ppp2r2d
Ppp2r3c
Ppp2r4
Ppp2r5a
Ppp2r5c
Ppp2r5e
Ppp3ca
Ppp3cb
Ppp3cc
Ppp3r1
Ppp3r2
Ppp4c
Ppp4r1
Ppp4r2
Ppp4r4
Ppp5c
Ppp6c
Pppde1
Pppde2
Pprc1
Ppt1
Ppt2
Pptc7
Ppwd1
Ppx2
Ppx3
Ppx4
Ppy
Ppyr1
Pqbp1
Pqlc1
Pqlc2
Pqlc3
PrBP
Praf2
Pram1
Prap1
Prat
Prc1
Prcd
Prcp
Prdm16
Prdm2
Prdm4
Prdm5
Prdm6
Prdm8
Prdm9
Prdx1
Prdx2
Prdx3
Prdx4
Prdx5
Prdx6
Preb
Prelid1
Prelid2
Prelp
Prep
Prepl
Prex1
Prex2
Prey
Prf1
Prg2
Prg3
Prg4
Prhoxnb
Prickle1
Prickle2
Prim1
Prim2
Prima1
Prkaa1
Prkaa2
Prkab1
Prkab2
Prkaca
Prkacb
Prkag1
Prkag3
Prkar1a
Prkar1b
Prkar2a
Prkar2b
Prkca
Prkcb
Prkcd
Prkcdbp
Prkce
Prkcg
Prkch
Prkci
Prkcq
Prkcsh
Prkcz
Prkd1
Prkd2
Prkd3
Prkdc
Prkg1
Prkg2
Prkra
Prkrip1
Prkrir
Prkx
Prl
Prl2a1
Prl2b1
Prl2c2
Prl2c4
Prl3b1
Prl3c1
Prl3d4
Prl4a1
Prl5a1
Prl6a1
Prl7a1
Prl7a2
Prl7b1
Prl7c1
Prl7d1
Prl8a4
Prl8a6
Prl8a7
Prl8a8
Prl8a9
Prlh
Prlhr
Prlr
Prm
Prm1
Prm2
Prm3
Prmt1
Prmt10
Prmt3
Prmt5
Prmt6
Prmt7
Prmt8
Prnd
Prnp
Proc
Proca1
Procr
Prodh
Prodh2
Prok1
Prok2
Prokr1
Prokr2
Prom2
Prop1
Pros1
Pros25
Pros26
Pros26.4
Pros28.1
Pros28.1A
Pros28.1B
Pros29
Pros35
Pros45
Pros54
Prosalpha1
Prosalpha3T
Prosalpha5
Prosalpha7
Prosbeta3
Prosbeta4R2
Prosbeta7
Prosc
Protor1
Protor2
Prox1
Prox2
Proz
Prpf18
Prpf19
Prpf3
Prpf31
Prpf38a
Prpf38b
Prpf4
Prpf40a
Prpf40b
Prpf4b
Prpf6
Prpf8
Prpg2
Prph2
Prps1
Prps2
Prpsap1
Prpsap2
Prr11
Prr13
Prr14
Prr15
Prr15l
Prr16
Prr18
Prr3
Prr7
Prr9
Prrc1
Prrg2
Prrg3
Prrg4
Prrt1
Prrt3
Prrx1
Prrx2
Prss1
Prss12
Prss16
Prss2
Prss21
Prss22
Prss23
Prss27
Prss28
Prss29
Prss33
Prss35
Prss36
Prss7
Prss8
Prssl1
Prtg
Prtn3
Prune
Prx
Psap
Psapl1
Psat1
Psbpc1
Psbpc2
Psc
Psd
Psd2
Psd3
Psd4
Psen1
Psen2
Psenen
Psf2
Psip1
Pskh1
Psma1
Psma2
Psma3
Psma4
Psma5
Psma6
Psma7
Psma8
Psmb1
Psmb10
Psmb11
Psmb2
Psmb3
Psmb4
Psmb5
Psmb6
Psmb7
Psmb8
Psmb9
Psmc1
Psmc2
Psmc3
Psmc3ip
Psmc4
Psmc5
Psmc6
Psmd1
Psmd10
Psmd11
Psmd13
Psmd14
Psmd2
Psmd3
Psmd4
Psmd5
Psmd6
Psmd7
Psmd9
Psme1
Psme2
Psme3
Psme4
Psmf1
Psmg1
Psmg2
Psmg3
Psmg4
Psn
Psp
Pspc1
Psph
Pspn
Psrc1
Pstk
Pstpip1
Pstpip2
Ptafr
Ptbp1
Ptbp2
Ptcd1
Ptcd2
Ptcd3
Ptch1
Ptch2
Ptchd1
Ptchd3
Ptcra
Ptdss1
Ptdss2
Pten
Pter
Ptf1a
Ptgdr
Ptgdrl
Ptgds
Ptger1
Ptger2
Ptger3
Ptger4
Ptges
Ptges2
Ptges3
Ptgfr
Ptgfrn
Ptgir
Ptgis
Ptgr1
Ptgr2
Ptgs1
Ptgs2
Pth
Pth1r
Pth2
Pth2r
Pthlh
Ptk2
Ptk2b
Ptk6
Ptk7
Ptma
Ptms
Ptn
Ptov1
Ptp10D
Ptp4a1
Ptp4a2
Ptp4a3
Ptp61F
Ptp69D
Ptp99A
Ptpdc1
Ptpla
Ptplad1
Ptplad2
Ptplb
Ptpmt1
Ptpn1
Ptpn11
Ptpn13
Ptpn18
Ptpn2
Ptpn20
Ptpn21
Ptpn22
Ptpn23
Ptpn3
Ptpn4
Ptpn5
Ptpn6
Ptpn7
Ptpn9
Ptprb
Ptprc
Ptprcap
Ptpre
Ptprf
Ptprg
Ptprj
Ptprk
Ptprm
Ptprn
Ptprn2
Ptprq
Ptprr
Ptprs
Ptprt
Ptpru
Ptprv
Ptrf
Ptrh1
Ptrh2
Pts
Pttg1
Pttg1ip
Ptx1
Ptx3
Pu
Puf60
Pum1
Pum2
Pura
Purb
Purg
Pus1
Pus10
Pus3
Pus7l
Pusl1
Pvalb
Pvrl2
Pvrl3
Pvrl4
Pwp1
Pwp2
Pwwp2a
Pxd
Pxk
Pxmp2
Pxmp3
Pxmp4
Pxn
Pxt1
PyK
Pycard
Pycr1
Pycr2
Pycrl
Pygb
Pygl
Pygm
Pygo1
Pyhin1
Pyroxd1
Pyroxd2
Pyy
Q
QARS
QCR10
QCR2
QCR6
QCR7
QCR8
QCR9
QCT
QDPR
QDR1
QDR2
QIL1
QKI
QNS1
QPCT
QPCTL
QPRT
QRFP
QRFPR
QRI5
QRI7
QRICH1
QRICH2
QRSL1
QRT1
QRT2
QRT3
QSER1
QSOX1
QSOX2
QTRT1
QTRTD1
Qdpr
Qil1
Qki
Qm
Qn1
Qpct
Qpctl
Qprt
Qrfp
Qrfpr
Qrich1
Qrsl1
Qsox1
Qsox2
Qtrt1
Qtrtd1
R
R-S
R3HCC1
R3HDM1
R3HDM2
R3HDML
R3hcc1
R3hdm2
R3hdml
RA5
RAA2
RAB10
RAB11A
RAB11B
RAB11FIP1
RAB11FIP2
RAB11FIP3
RAB11FIP4
RAB11FIP5
RAB12
RAB13
RAB14
RAB15
RAB16B
RAB16C
RAB16D
RAB17
RAB18
RAB19
RAB1A
RAB1B
RAB20
RAB21
RAB22A
RAB23
RAB24
RAB25
RAB26
RAB27A
RAB27B
RAB28
RAB2A
RAB2B
RAB30
RAB31
RAB32
RAB33A
RAB33B
RAB34
RAB35
RAB36
RAB37
RAB38
RAB39
RAB39B
RAB3A
RAB3B
RAB3C
RAB3D
RAB3GAP1
RAB3GAP2
RAB3IL1
RAB3IP
RAB40A
RAB40AL
RAB40B
RAB41
RAB42
RAB43
RAB4A
RAB4B
RAB5A
RAB5B
RAB5C
RAB6A
RAB6B
RAB6C
RAB7
RAB7A
RAB7B
RAB7L1
RAB8A
RAB8B
RAB9A
RAB9B
RABA1A
RABA1B
RABA1C
RABA2A
RABA2C
RABAC1
RABD1
RABD2A
RABEP1
RABEP2
RABEPK
RABGAP1
RABGAP1L
RABGEF1
RABGGTA
RABGGTB
RABH1B
RABH1C
RABIF
RABL2A
RABL2B
RABL3
RABL4
RABL5
RAC1
RAC2
RAC3
RAC4
RAC5
RAC6
RAC7
RACGAP1
RAD1
RAD10
RAD14
RAD16
RAD17
RAD18
RAD2
RAD21
RAD21L1
RAD23
RAD23-1
RAD23-2
RAD23-3
RAD23-4
RAD23A
RAD23B
RAD24
RAD25
RAD26
RAD26L
RAD27
RAD28
RAD3
RAD30
RAD33
RAD34
RAD4
RAD5
RAD50
RAD51
RAD51A
RAD51AP1
RAD51AP2
RAD51B
RAD51C
RAD51D
RAD51L1
RAD51L3
RAD52
RAD53
RAD54
RAD54B
RAD54L
RAD54L2
RAD55
RAD57
RAD59
RAD6
RAD61
RAD7
RAD9
RAD9A
RAD9B
RADIL
RAE1
RAET1E
RAET1G
RAET1L
RAF1
RAG1
RAG1AP1
RAG2
RAG5
RAG8
RAGE
RAI1
RAI14
RAI2
RALA
RALB
RALBP1
RALGAPA1
RALGAPA2
RALGAPB
RALGDS
RALGPS1
RALGPS2
RALY
RALYL
RAM1
RAM2
RAMDAZC7
RAMP1
RAMP2
RAMP3
RAN
RAN1
RAN2
RAN3
RAN4
RANBP1
RANBP10
RANBP17
RANBP1A
RANBP1B
RANBP1C
RANBP2
RANBP3
RANBP3L
RANBP6
RANBP9
RANGAP1
RANGAP2
RANGRF
RAP
RAP1
RAP1A
RAP1B
RAP1GAP
RAP1GAP2
RAP1GDS1
RAP2-1
RAP2-10
RAP2-11
RAP2-12
RAP2-2
RAP2-3
RAP2-4
RAP2-6
RAP2-7
RAP2-9
RAP2A
RAP2B
RAP2C
RAP74
RAP94
RAPGEF1
RAPGEF2
RAPGEF3
RAPGEF4
RAPGEF5
RAPGEF6
RAPGEFL1
RAPH1
RAPSN
RAR1
RARA
RARB
RARG
RARRES1
RARRES2
RARRES3
RARS
RARS2
RAS1
RAS2
RASA1
RASA2
RASA3
RASA4
RASAL1
RASAL2
RASAL3
RASD1
RASD2
RASEF
RASGEF1A
RASGEF1B
RASGEF1C
RASGRF1
RASGRF2
RASGRP1
RASGRP2
RASGRP3
RASGRP4
RASI
RASIP1
RASL10A
RASL10B
RASL11A
RASL11B
RASL12
RASSF1
RASSF2
RASSF3
RASSF4
RASSF5
RASSF6
RASSF7
RASSF8
RASSF9
RAT1
RAT5
RAV1
RAV2
RAVER1
RAVER2
RAX
RAX1
RAX2
RAX3
RB1
RB1CC1
RBA50
RBAK
RBBI3.3
RBBP4
RBBP5
RBBP6
RBBP7
RBBP8
RBBP9
RBCK1
RBCMT
RBCS
RBCS-1
RBCS-1A
RBCS-1B
RBCS-2B
RBCS-3B
RBCS-A
RBD2
RBE
RBG1
RBK1
RBKS
RBL1
RBL2
RBL901
RBM10
RBM11
RBM12
RBM12B
RBM14
RBM15
RBM15B
RBM16
RBM17
RBM18
RBM19
RBM22
RBM23
RBM24
RBM25
RBM26
RBM27
RBM28
RBM3
RBM33
RBM34
RBM38
RBM39
RBM4
RBM41
RBM42
RBM43
RBM44
RBM45
RBM46
RBM47
RBM4B
RBM5
RBM6
RBM7
RBM8A
RBM9
RBMS1
RBMS2
RBMS3
RBMX
RBMX2
RBMXL2
RBMXL3
RBMY1A1
RBMY1B
RBMY1D
RBMY1E
RBMY1F
RBOHA
RBOHB
RBOHC
RBOHD
RBOHF
RBOHH
RBOHI
RBOHJ
RBP1
RBP2
RBP29
RBP3
RBP31
RBP4
RBP5
RBP7
RBPJ
RBPJL
RBPMS
RBPMS2
RBR
RBR1
RBR2
RBR3
RBS1
RBV1
RBX1
RBX1A
RBX1B
RC3H1
RC3H2
RCA
RCA1
RCABP89
RCAN1
RCAN2
RCAN3
RCBTB1
RCBTB2
RCC1
RCC2
RCCD1
RCCR
RCE1
RCE2
RCH1
RCH2
RCHY1
RCI2A
RCI2B
RCK1
RCK2
RCL
RCL1
RCN1
RCN2
RCN3
RCO1
RCOR1
RCOR2
RCOR3
RCR1
RCR2
RCS1
RCS3
RCSD1
RCVRN
RCY1
RD19A
RD21A
RD22
RD3
RDBP
RDH10
RDH11
RDH12
RDH13
RDH14
RDH16
RDH5
RDH54
RDH8
RDI1
RDL5
RDL6
RDM1
RDR1
RDR2
RDR3
RDR4
RDS2
RDS3
RDX
REB1
REC1
REC102
REC104
REC114
REC8
RECA
RECK
RECQL
RECQL4
RECQL5
RED1
REEP1
REEP2
REEP3
REEP4
REEP5
REEP6
REF2
REFA1
REG1A
REG1B
REG2
REG3A
REG3G
REG4
REH1
REI1
REJ
REL
REL1
RELA
RELB
RELL1
RELL2
RELN
RELT
REM1
REM10
REM12
REM15.15
REM16
REM17
REM19
REM2
REM20
REM21
REM22
REM23
REM3
REM4
REM5
REM6
REM7
REM8
REM9
REN
RENBP
REP1
REP2
REPIN1
REPS1
REPS2
REQ
RER1
RER1A
RER1B
RER1C
RER2
RERE
RERG
RERGL
RESP18
REST
RET
RET1
RET2
RET3
RETN
RETNLB
RETSAT
REV
REV1
REV3
REV3L
REV7
REX2
REX3
REX4
REXO1
REXO1L1
REXO2
REXO4
RF1
RF4
RFA1
RFA2
RFA3
RFC1
RFC2
RFC3
RFC4
RFC5
RFESD
RFFL
RFK
RFL1
RFM1
RFNG
RFNR1
RFNR2
RFPL1
RFPL2
RFPL3
RFPL4B
RFS
RFS1
RFS2
RFS5
RFS6
RFT1
RFTN1
RFTN2
RFU1
RFWD2
RFWD3
RFX1
RFX2
RFX3
RFX4
RFX5
RFX6
RFX7
RFXANK
RFXAP
RG9MTD1
RG9MTD2
RG9MTD3
RGA
RGA1
RGA2
RGAG1
RGAG4
RGC32
RGD1
RGD2
RGL1
RGL2
RGL3
RGL4
RGLG1
RGLG2
RGM1
RGMA
RGMB
RGN
RGP1
RGP2
RGPD1
RGPD5
RGPD6
RGPD7
RGR
RGR1
RGS1
RGS10
RGS11
RGS12
RGS13
RGS14
RGS16
RGS17
RGS18
RGS19
RGS2
RGS20
RGS21
RGS22
RGS3
RGS4
RGS5
RGS6
RGS7
RGS7BP
RGS8
RGS9
RGS9BP
RGSL1
RGT2
RH10
RH11
RH12
RH14
RH15
RH16
RH17
RH18
RH2
RH20
RH21
RH22
RH24
RH25
RH26
RH27
RH28
RH3
RH30
RH31
RH32
RH33
RH34
RH35
RH36
RH37
RH38
RH39
RH40
RH41
RH42
RH43
RH45
RH47
RH48
RH49
RH5
RH50
RH51
RH52
RH53
RH55
RH56
RH57
RH58
RH6
RH7
RH8
RH9
RHA1
RHA1A
RHA1B
RHA2A
RHA2B
RHA4A
RHAG
RHB1
RHBDD1
RHBDD2
RHBDD3
RHBDF1
RHBDF2
RHBDL1
RHBDL2
RHBDL3
RHBG
RHCE
RHCG
RHD
RHEB
RHEBL1
RHL1
RHM1
RHM2
RHM3
RHO
RHO1
RHO2
RHO3
RHO4
RHO5
RHOA
RHOB
RHOBTB1
RHOBTB2
RHOBTB3
RHOC
RHOD
RHOF
RHOG
RHOH
RHOJ
RHOQ
RHOT1
RHOT2
RHOU
RHOV
RHOXF1
RHOXF2
RHOXF2B
RHPN1
RHPN2
RIA1
RIB1
RIB2
RIB3
RIB4
RIB5
RIB7
RIBBA
RIBC1
RIBC2
RIC1
RIC2
RIC3
RIC8A
RICH2
RICS
RICTOR
RIF1
RIF2
RIHB
RIK
RILP
RILPL1
RILPL2
RIM1
RIM101
RIM13
RIM15
RIM2
RIM20
RIM21
RIM4
RIM8
RIM9
RIMBP2
RIMKLA
RIMKLB
RIMS1
RIMS2
RIMS3
RIMS4
RIN1
RIN2
RIN3
RIN4
RINB
RING1
RINL
RINT1
RIO1
RIO2
RIOK1
RIOK2
RIOK3
RIP1
RIPK1
RIPK2
RIPK3
RIPPLY1
RIPPLY2
RIT1
RIT2
RIX1
RIX7
RIXI
RKF1
RKF3
RKI1
RKL1
RKM1
RKM2
RKM3
RKM4
RL1
RLBP1
RLF
RLF2
RLI1
RLIM
RLK5
RLK902
RLM1
RLN
RLN1
RLN2
RLN3
RLP24
RLP7
RLTPR
RMA1
RMD1
RMD11
RMD5
RMD6
RMD8
RMD9
RME1
RMI1
RMI2
RML2
RMND1
RMND5A
RMND5B
RMP
RMP1
RMT2
RNA1
RNA14
RNA15
RNA2
RNA3
RNA4
RNASE1
RNASE10
RNASE11
RNASE12
RNASE13
RNASE2
RNASE3
RNASE4
RNASE6
RNASE7
RNASE8
RNASE9
RNASEH1
RNASEH2A
RNASEH2B
RNASEH2C
RNASEK
RNASEL
RNASEN
RNASET2
RND1
RND2
RND3
RNF10
RNF103
RNF11
RNF111
RNF112
RNF113A
RNF113B
RNF114
RNF115
RNF121
RNF122
RNF123
RNF125
RNF126
RNF128
RNF13
RNF130
RNF133
RNF135
RNF138
RNF139
RNF14
RNF141
RNF144A
RNF144B
RNF145
RNF146
RNF148
RNF149
RNF150
RNF151
RNF152
RNF157
RNF160
RNF165
RNF166
RNF167
RNF168
RNF169
RNF17
RNF170
RNF175
RNF180
RNF181
RNF182
RNF183
RNF185
RNF186
RNF187
RNF19A
RNF19B
RNF2
RNF20
RNF207
RNF208
RNF212
RNF214
RNF215
RNF216
RNF217
RNF219
RNF220
RNF222
RNF24
RNF25
RNF26
RNF31
RNF32
RNF34
RNF38
RNF39
RNF4
RNF40
RNF41
RNF43
RNF44
RNF5
RNF6
RNF7
RNF8
RNFT1
RNFT2
RNGTT
RNH1
RNH201
RNH202
RNH203
RNH70
RNL1
RNL2
RNLS
RNMT
RNMTL1
RNP1
RNPC3
RNPEP
RNPEPL1
RNPS1
RNQ1
RNR1
RNR2
RNR2A
RNR3
RNR4
RNS1
RNS2
RNS3
RNT1
RNU1
RNY1
RNY1-A
RNY1-B
ROA1
ROA2
ROBLD3
ROBO1
ROBO2
ROBO3
ROBO4
ROC1
ROC2
ROC3
ROC4
ROC5
ROC6
ROC7
ROC8
ROC9
ROCK1
ROCK2
ROD1
ROF1
ROG1
ROG3
ROGDI
ROK1
ROM1
ROM2
ROMO1
ROMT-9
ROPGEF1
ROPGEF2
ROPN1
ROPN1B
ROPN1L
ROR1
ROR2
RORA
RORB
RORC
ROS1
ROT1
ROT2
ROT3
ROX1
ROX3
RP-P0
RP1
RP2
RP9
RPA1
RPA12
RPA14
RPA2
RPA3
RPA34
RPA4
RPA43
RPA49
RPAIN
RPAP1
RPAP2
RPAP3
RPB1
RPB10
RPB11
RPB13.6
RPB135
RPB19
RPB2
RPB205
RPB3
RPB36A
RPB36B
RPB4
RPB5
RPB7
RPB8
RPB9
RPC-82
RPC1
RPC10
RPC11
RPC17
RPC19
RPC25
RPC31
RPC34
RPC37
RPC40
RPC53
RPC82
RPD3
RPE
RPE1
RPE65
RPESP
RPF1
RPF2
RPG1
RPGR
RPGRIP1
RPGRIP1L
RPH1
RPH3A
RPH3AL
RPI1
RPIA
RPK1
RPK2
RPL1
RPL10
RPL10A
RPL10AA
RPL10AB
RPL10AC
RPL10B
RPL10C
RPL10L
RPL11
RPL11A
RPL11B
RPL12
RPL12A
RPL12B
RPL12C
RPL13
RPL13A
RPL13AA
RPL13AB
RPL13AC
RPL13AD
RPL13B
RPL13C
RPL13D
RPL14
RPL14A
RPL14B
RPL15
RPL15A
RPL15B
RPL16
RPL16A
RPL16B
RPL17
RPL17A
RPL17B
RPL18
RPL18-A
RPL18A
RPL18AA
RPL18AB
RPL18AC
RPL18B
RPL18C
RPL19
RPL19A
RPL19B
RPL19C
RPL1A
RPL2
RPL20A
RPL21
RPL21A
RPL21B
RPL21E
RPL21M
RPL22
RPL22A
RPL22B
RPL22C
RPL22L1
RPL23
RPL23A
RPL23AA
RPL23AB
RPL24
RPL24A
RPL24B
RPL25
RPL26
RPL26A
RPL26B
RPL26L1
RPL27
RPL27A
RPL27AA
RPL27AB
RPL27AC
RPL27B
RPL27C
RPL28
RPL28A
RPL28C
RPL29
RPL29A
RPL29B
RPL2A
RPL3
RPL3-1
RPL30
RPL30A
RPL30B
RPL30C
RPL31
RPL31A
RPL31B
RPL31C
RPL32
RPL32A
RPL32B
RPL33A
RPL33B
RPL34
RPL34A
RPL34B
RPL34C
RPL35
RPL35A
RPL35AA
RPL35AB
RPL35AC
RPL35AD
RPL35B
RPL35C
RPL35D
RPL36
RPL36A
RPL36AA
RPL36AL
RPL36B
RPL36C
RPL37
RPL37A
RPL37AB
RPL37AC
RPL37B
RPL37C
RPL37a
RPL38
RPL38A
RPL39
RPL39A
RPL39B
RPL39L
RPL3A
RPL3B
RPL3L
RPL4
RPL41
RPL41A
RPL42A
RPL43
RPL43A
RPL44
RPL4A
RPL4B
RPL4D
RPL5
RPL5A
RPL5B
RPL6
RPL6A
RPL6B
RPL6C
RPL7
RPL7A
RPL7AA
RPL7AB
RPL7B
RPL7C
RPL7D
RPL7L1
RPL8
RPL8A
RPL8B
RPL8C
RPL9
RPL9A
RPL9B
RPL9D
RPLP0
RPLP1
RPLP2
RPM1
RPM2
RPMS1
RPN1
RPN10
RPN11
RPN12
RPN13
RPN14
RPN2
RPN3
RPN4
RPN5
RPN6
RPN7
RPN8
RPN9
RPO1
RPO132
RPO147
RPO18
RPO19
RPO2
RPO22
RPO26
RPO30
RPO31
RPO35
RPO41
RPO7
RPOT1
RPOT2
RPOT3
RPP0
RPP0A
RPP0B
RPP0C
RPP1
RPP13
RPP13L2
RPP13L3
RPP13L4
RPP14
RPP1A
RPP1B
RPP1C
RPP21
RPP25
RPP2A
RPP2B
RPP2C
RPP2D
RPP2E
RPP30
RPP38
RPP3A
RPP3B
RPP40
RPP8
RPP8L3
RPP8L4
RPPL1
RPR2
RPRD1A
RPRD1B
RPRD2
RPRM
RPRML
RPS0
RPS0A
RPS0B
RPS1
RPS10
RPS10A
RPS10B
RPS10C
RPS11
RPS11A
RPS11B
RPS11C
RPS12
RPS12A
RPS12C
RPS13
RPS13A
RPS13B
RPS14
RPS14A
RPS14B
RPS14C
RPS15
RPS15A
RPS15AA
RPS15AB
RPS15AC
RPS15AD
RPS15AE
RPS15B
RPS15C
RPS15D
RPS15E
RPS15F
RPS16
RPS16A
RPS16B
RPS16C
RPS17
RPS17A
RPS17B
RPS17C
RPS17D
RPS18
RPS18A
RPS19
RPS19A
RPS19B
RPS19BP1
RPS19C
RPS1A
RPS1B
RPS2
RPS20
RPS20A
RPS20B
RPS21
RPS21A
RPS21B
RPS22
RPS22A
RPS22B
RPS23
RPS23A
RPS23B
RPS24
RPS24A
RPS24B
RPS25
RPS25-1
RPS25A
RPS25B
RPS25D
RPS25E
RPS26
RPS26A
RPS26B
RPS26C
RPS27
RPS27A
RPS27B
RPS27D
RPS27L
RPS28
RPS28A
RPS28B
RPS28C
RPS29
RPS29A
RPS29B
RPS2A
RPS2B
RPS2C
RPS2D
RPS3
RPS30
RPS30A
RPS31
RPS3A
RPS3AA
RPS3AB
RPS3B
RPS3C
RPS4
RPS4A
RPS4B
RPS4D
RPS4X
RPS4Y1
RPS4Y2
RPS5
RPS5A
RPS5B
RPS6
RPS6A
RPS6B
RPS6KA
RPS6KA1
RPS6KA2
RPS6KA3
RPS6KA4
RPS6KA5
RPS6KA6
RPS6KB1
RPS6KB2
RPS6KC1
RPS6KL1
RPS7
RPS7A
RPS7B
RPS7C
RPS8
RPS8A
RPS8B
RPS9
RPS9A
RPS9B
RPS9C
RPSA
RPSaA
RPSaB
RPT1
RPT1A
RPT2
RPT2A
RPT2B
RPT3
RPT4
RPT4A
RPT4B
RPT5
RPT5A
RPT5B
RPT6
RPT6A
RPT6B
RPTN
RPTOR
RPUSD1
RPUSD2
RPUSD3
RPUSD4
RQCD1
RR2
RRAD
RRAGA
RRAGB
RRAGC
RRAGD
RRAS
RRAS2
RRB1
RRBP1
RRD1
RRD2
RREB1
RRF
RRF1
RRH
RRI1
RRI2
RRM1
RRM2
RRM2B
RRN10
RRN11
RRN3
RRN5
RRN6
RRN7
RRN9
RRP1
RRP12
RRP14
RRP15
RRP17
RRP1B
RRP3
RRP4
RRP40
RRP42
RRP43
RRP45
RRP46
RRP5
RRP6
RRP7
RRP7A
RRP8
RRP9
RRS1
RS1
RS2
RSA1
RSA3
RSAD1
RSAD2
RSB1
RSBN1
RSBN1L
RSC1
RSC1A1
RSC2
RSC3
RSC30
RSC4
RSC58
RSC6
RSC8
RSC9
RSE1
RSF1
RSHL1
RSL1D1
RSL24D1
RSM10
RSM18
RSM19
RSM22
RSM23
RSM24
RSM25
RSM26
RSM27
RSM28
RSM7
RSN1
RSP3
RSP31
RSP4
RSP40
RSP41
RSP5
RSP6
RSPH1
RSPH10B2
RSPH3
RSPH4A
RSPH9
RSPO1
RSPO2
RSPO3
RSPO4
RSPRY1
RSR1
RSRC1
RSRC2
RSU1
RT1-Aw2
RTA1
RTBDN
RTC2
RTCD1
RTD1A
RTD1B
RTDR1
RTEL1
RTF1
RTG1
RTG2
RTG3
RTKN
RTKN2
RTL
RTL1
RTN1
RTN2
RTN3
RTN4
RTN4IP1
RTN4R
RTN4RL1
RTN4RL2
RTNLB1
RTNLB10
RTNLB11
RTNLB12
RTNLB13
RTNLB14
RTNLB15
RTNLB16
RTNLB17
RTNLB18
RTNLB2
RTNLB22
RTNLB3
RTNLB4
RTNLB5
RTNLB6
RTNLB7
RTNLB8
RTNLB9
RTP1
RTP2
RTP3
RTP4
RTR1
RTR2
RTS1
RTS2
RTS3
RTT102
RTT103
RTT105
RTT106
RTT107
RTT109
RTTN
RUB1
RUB3
RUD3
RUFY1
RUFY2
RUFY3
RUFY4
RUNDC1
RUNDC2A
RUNDC3A
RUNDC3B
RUNX1
RUNX1T1
RUNX2
RUNX3
RUP1
RUSC1
RUSC2
RUVBL1
RUVBL2
RVB1
RVB2
RVS161
RVS167
RWDD1
RWDD2A
RWDD2B
RWDD3
RWDD4A
RWK1
RX1
RXFP1
RXFP2
RXFP3
RXFP4
RXRA
RXRB
RXRG
RXT2
RXT3
RXW24L
RYBP
RYK
RYL1
RYL2
RYR1
RYR3
Rab10
Rab11a
Rab11b
Rab11fip3
Rab11fip4
Rab11fip5
Rab12
Rab13
Rab14
Rab15
Rab17
Rab18
Rab19
Rab1A
Rab1C
Rab1b
Rab20
Rab21
Rab22a
Rab24
Rab25
Rab26
Rab27a
Rab27b
Rab28
Rab2a
Rab2b
Rab3
Rab30
Rab31
Rab32
Rab33a
Rab33b
Rab34
Rab35
Rab36
Rab37
Rab38
Rab39
Rab39b
Rab3a
Rab3b
Rab3c
Rab3d
Rab3gap1
Rab3gap2
Rab3il1
Rab3ip
Rab40b
Rab40c
Rab43
Rab44
Rab4a
Rab4b
Rab5a
Rab5b
Rab5c
Rab6a
Rab6b
Rab7a
Rab7b
Rab7l1
Rab8a
Rab8b
Rab9a
Rab9b
Rabac1
Rabep1
Rabep2
Rabepk
Rabgap1
Rabgap1l
Rabgef1
Rabggta
Rabggtb
Rabif
Rabl3
Rabl4
Rabl5
Rac1
Rac2
Rac3
RacGAP84C
Racgap1
Rack1
Rad1
Rad17
Rad18
Rad21l1
Rad23b
Rad26l
Rad50
Rad51
Rad51ap1
Rad51l1
Rad51l3
Rad52
Rad54b
Rad54l
Rad54l2
Rad9a
Rad9b
Radil
Rae1
Raet1a
Raet1b
Raet1c
Raet1d
Raet1e
Raf1
Rag1ap1
Rag2
Rage
Rai14
Rala
Ralb
Ralbp1
Ralgapa1
Ralgapa2
Ralgapb
Ralgds
Ralgps1
Ralgps2
Raly
Ralyl
Ramp1
Ramp2
Ramp3
Ran
RanBPM
RanGap
Ranbp1
Ranbp10
Ranbp16
Ranbp17
Ranbp3
Ranbp3l
Ranbp6
Ranbp9
Rangrf
Rap1a
Rap1b
Rap1gap2
Rap2a
Rap2b
Rap2c
Rapgef3
Rapgef4
Rapgef5
Rapgefl1
Rapsn
Rara
Rarb
Rarg
Rarres2
Rars
Rars2
Ras64B
Ras85D
Rasa1
Rasa2
Rasa3
Rasa4
Rasal3
Rasd1
Rasd2
Rasef
Rasgef1b
Rasgef1c
Rasgrf1
Rasgrf2
Rasgrp1
Rasgrp2
Rasgrp4
Rasl10a
Rasl10b
Rasl11a
Rasl11b
Rasl12
Rasl2-9
Rassf1
Rassf10
Rassf2
Rassf3
Rassf4
Rassf5
Rassf6
Rassf7
Rassf8
Rassf9
Rat1
Raver1
Raver2
Rax
Rb1cc1
Rb97D
Rbak
Rbbp5
Rbbp6
Rbbp7
Rbbp9
Rbck1
Rbf
Rbks
Rbl1
Rbl2
Rbm10
Rbm12
Rbm12ba
Rbm12bb
Rbm14
Rbm15b
Rbm17
Rbm18
Rbm19
Rbm22
Rbm25
Rbm26
Rbm27
Rbm3
Rbm33
Rbm34
Rbm38
Rbm4
Rbm41
Rbm42
Rbm43
Rbm44
Rbm45
Rbm46
Rbm47
Rbm4b
Rbm5
Rbm7
Rbm8a
Rbm9
Rbms1
Rbms2
Rbms3
Rbmx
Rbmx2
Rbp1
Rbp2
Rbp3
Rbp4
Rbp6
Rbp7
Rbpj
Rbpjl
Rbpms
Rbpms2
Rbx1
Rc3h1
Rc3h2
Rcan1
Rcan2
Rcan3
Rcbtb1
Rcbtb2
Rcc1
Rcc2
Rccd1
Rce1
Rchy1
Rcl
Rcl1
Rcn1
Rcn2
Rcn3
Rcor1
Rcor2
Rcor3
Rcsd1
Rcvrn
Rd3
Rdbp
Rdh10
Rdh11
Rdh12
Rdh13
Rdh14
Rdh2
Rdh7
Rdl
Rdm1
Rec8
Recql
Recql4
Reep1
Reep2
Reep3
Reep4
Reep5
Reep6
Refbp2
Reg-2
Reg-5
Reg1
Reg2
Reg3a
Reg3b
Reg3g
Reg4
Rel
Rela
Rell1
Rell2
Reln
Relt
Rem1
Rem2
Ren1
Ren2
Renbp
Rep
Rep15
Repin1
Reps1
Reps2
Rer1
Rere
Rerg
Resp18
Rest
Ret
Retn
Retnla
Retnlb
Retsat
Rev1
Rev3l
Rexo1
Rexo2
Rexo4
RfC4
Rfabg
Rfc1
Rfc2
Rfc3
Rfc4
Rfc5
Rfesd
Rffl
Rfk
Rfng
Rft1
Rftn1
Rftn2
Rfwd2
Rfwd3
Rfx2
Rfx3
Rfx4
Rfx6
Rfxank
Rfxap
Rg9mtd1
Rg9mtd2
Rg9mtd3
Rga
Rgag4
Rgc32
Rgl2
Rgl3
Rgma
Rgmb
Rgn
Rgnef
Rgp1
Rgr
Rgs1
Rgs10
Rgs12
Rgs13
Rgs14
Rgs16
Rgs17
Rgs18
Rgs19
Rgs2
Rgs20
Rgs3
Rgs4
Rgs5
Rgs6
Rgs7
Rgs7bp
Rgs8
Rgs9
Rgs9bp
Rh2
Rh3
Rh4
Rh5
Rh6
Rhag
Rhbdd1
Rhbdd2
Rhbdd3
Rhbdf1
Rhbdf2
Rhbdl1
Rhbdl3
Rhbg
Rhcg
Rhd
Rheb
Rhebl1
Rho
Rho1
RhoGAP100F
RhoGAP68F
RhoGAP92B
RhoGAPp190
RhoL
Rhoa
Rhob
Rhobtb3
Rhoc
Rhod
Rhof
Rhog
Rhoh
Rhoj
Rhoq
Rhot1
Rhot2
Rhou
Rhov
Rhox5
Rhpn2
Ribc1
Ribc2
Ric3
Ric8a
Ric8b
Rich2
Rics
Rictor
Rif1
Rilp
Rilpl1
Rilpl2
Rimbp3
Rimkla
Rimklb
Rims1
Rims2
Rims3
Rims4
Rin1
Rin2
Ring1
Rinl
Rint1
Riok1
Riok2
Ripalpha
Ripk1
Ripk2
Ripk3
Ripk4
Ripply1
Ripply2
Rit1
Rit2
Rlbp1
Rlc-a
Rlim
Rlip
Rln1
Rln3
Rltpr
Rm62
Rmi1
Rmnd1
Rmnd5b
Rmp
Rnase1
Rnase10
Rnase12
Rnase13
Rnase1d
Rnase2
Rnase3
Rnase4
Rnase6
Rnase9
Rnaseh1
Rnaseh2a
Rnaseh2b
Rnaseh2c
Rnasek
Rnasel
Rnasen
Rnaset2
Rnd1
Rnd2
Rnd3
Rnf10
Rnf103
Rnf11
Rnf111
Rnf112
Rnf114
Rnf115
Rnf121
Rnf122
Rnf123
Rnf125
Rnf126
Rnf128
Rnf13
Rnf130
Rnf133
Rnf135
Rnf138
Rnf139
Rnf14
Rnf141
Rnf144a
Rnf144b
Rnf145
Rnf146
Rnf150
Rnf151
Rnf152
Rnf166
Rnf167
Rnf168
Rnf17
Rnf170
Rnf180
Rnf181
Rnf182
Rnf183
Rnf185
Rnf186
Rnf187
Rnf19a
Rnf2
Rnf20
Rnf207
Rnf208
Rnf214
Rnf215
Rnf216
Rnf220
Rnf222
Rnf24
Rnf25
Rnf31
Rnf32
Rnf34
Rnf38
Rnf39
Rnf4
Rnf40
Rnf41
Rnf43
Rnf44
Rnf5
Rnf7
Rnf8
Rnft1
Rnft2
Rngtt
Rnh1
Rnls
Rnmt
Rnmtl1
Rnp4F
Rnpc3
Rnpep
Rnps1
RnrL
RnrS
Robld3
Robo1
Robo4
Roc1a
Roc1b
Rock1
Rock2
Rod1
Roe1
Rogdi
Rom1
Romo1
Rop
Ropn1
Ropn1l
Ror
Rora
Rorb
Rorc
Ros1
Rp1
Rp1l1
Rp2
RpA-70
RpI1
RpI135
RpII140
RpII15
RpII18
RpII215
RpIII128
RpL10Ab
RpL11
RpL13
RpL13A
RpL14
RpL15
RpL17
RpL18
RpL18A
RpL19
RpL22
RpL23
RpL23-A
RpL24
RpL27A
RpL28
RpL29
RpL3
RpL31
RpL32
RpL36
RpL37A
RpL37a
RpL37b
RpL38
RpL39
RpL4
RpL40
RpL5
RpL7
RpL7A
RpL8
RpL9
RpLP0
RpLP1
RpLP2
RpS10a
RpS10b
RpS11
RpS12
RpS13
RpS14
RpS14a
RpS14b
RpS15Aa
RpS15Ab
RpS16
RpS17
RpS18
RpS19b
RpS20
RpS21
RpS23
RpS25
RpS26
RpS28
RpS28b
RpS29
RpS3
RpS3A
RpS4
RpS5a
RpS5b
RpS6
RpS7
RpS8
RpS9
Rpa1
Rpa2
Rpa3
Rpain
Rpap1
Rpap2
Rpap3
Rpb10
Rpb11
Rpb4
Rpd3
Rpe
Rpe65
Rpesp
Rpf1
Rpf2
Rpgr
Rpgrip1
Rpgrip1l
Rph3a
Rph3al
Rpia
Rpl10
Rpl10a
Rpl10l
Rpl11
Rpl12
Rpl13
Rpl13a
Rpl14
Rpl15
Rpl17
Rpl18
Rpl18a
Rpl19
Rpl21
Rpl22
Rpl22l1
Rpl23
Rpl23a
Rpl24
Rpl26
Rpl27
Rpl27a
Rpl28
Rpl29
Rpl3
Rpl30
Rpl31
Rpl32
Rpl34
Rpl35
Rpl35a
Rpl36
Rpl36a
Rpl37
Rpl37a
Rpl38
Rpl39
Rpl4
Rpl41
Rpl5
Rpl6
Rpl7
Rpl7-1
Rpl7-2
Rpl7a
Rpl7l1
Rpl8
Rpl9
Rplp0
Rplp1
Rplp2
Rpn1
Rpn11
Rpn2
Rpn3
Rpn7
Rpp14
Rpp21
Rpp25
Rpp30
Rpp40
Rprd1a
Rprd1b
Rprd2
Rprm
Rprml
Rps10
Rps11
Rps13
Rps14
Rps15
Rps15a
Rps16
Rps17
Rps18
Rps19
Rps19bp1
Rps2
Rps20
Rps21
Rps23
Rps24
Rps25
Rps26
Rps27
Rps27a
Rps27l
Rps28
Rps29
Rps3
Rps3a
Rps4x
Rps5
Rps6
Rps6ka1
Rps6ka2
Rps6ka3
Rps6ka4
Rps6ka5
Rps6ka6
Rps6kb1
Rps6kb2
Rps6kc1
Rps6kl1
Rps7
Rps8
Rps9
Rpsa
Rpusd1
Rpusd2
Rpusd3
Rpusd4
Rqcd1
Rrad
RragB
Rraga
Rragb
Rragc
Rragd
Rras
Rras2
Rrbp1
Rreb1
Rrh
Rrm2
Rrm2b
Rrn3
Rrp1
Rrp12
Rrp15
Rrp1b
Rrp7a
Rrp8
Rrp9
Rrs1
Rs1
Rsad1
Rsad2
Rsbn1
Rsc1a1
Rsf1
Rshl1
Rsl24d1
Rsph1
Rsph10b
Rsph3a
Rsph3b
Rsph4a
Rsph9
Rspo1
Rspo2
Rspo3
Rspo4
Rspry1
Rsrc1
Rsrc2
Rtbdn
Rtc1
Rtel1
Rtf1
Rtkn
Rtl1
Rtn1
Rtn2
Rtn3
Rtn4
Rtn4ip1
Rtn4r
Rtn4rl1
Rtn4rl2
Rtp1
Rtp2
Rtp4
Rttn
Rufy1
Rufy2
Rufy3
Rundc1
Rundc3a
Rundc3b
Runx1
Runx1t1
Runx2
Rusc1
Ruvbl1
Ruvbl2
Rwdd1
Rwdd2a
Rwdd2b
Rwdd3
Rwdd4a
Rx
Rxfp1
Rxfp2
Rxfp3
Rxfp4
Rxra
Rxrb
Rxrg
Rya-r44F
Rybp
Ryk
Rz
Rz1
S
S1
S10
S100A1
S100A10
S100A11
S100A12
S100A13
S100A14
S100A15A
S100A16
S100A2
S100A3
S100A4
S100A5
S100A6
S100A7
S100A7A
S100A8
S100A9
S100B
S100G
S100P
S100PBP
S100Z
S100a1
S100a10
S100a11
S100a13
S100a14
S100a15a
S100a3
S100a4
S100a5
S100a6
S100a8
S100a9
S100b
S100g
S100pbp
S11
S12
S1FA1
S1FA2
S1FA3
S1PR1
S1PR2
S1PR3
S1PR4
S1PR5
S1pr1
S1pr2
S1pr3
S1pr4
S1pr5
S2
S230
S3
S4
S5
S6
S7
S8
S9
S9-A
SAA1
SAA2
SAA3
SAA4
SAAL1
SAC1
SAC3
SAC51
SAC6
SAC7
SACM1L
SACS
SAD1
SAE1
SAE2
SAE3
SAF1
SAFB
SAFB2
SAG
SAG1
SAGE1
SAH1
SAHH1
SAHH2
SAK
SAL1
SAL2
SAL3
SAL4
SALL1
SALL2
SALL4
SALT
SAM1
SAM2
SAM3
SAM35
SAM37
SAM4
SAM50
SAMD1
SAMD10
SAMD11
SAMD12
SAMD13
SAMD14
SAMD3
SAMD4A
SAMD4B
SAMD5
SAMD7
SAMD8
SAMD9
SAMD9L
SAMDC
SAMDC1
SAMDC2
SAMHD1
SAMM50
SAMSN1
SAN1
SAP
SAP1
SAP10
SAP11
SAP12
SAP13
SAP130
SAP14
SAP15
SAP155
SAP16
SAP17
SAP18
SAP185
SAP190
SAP2
SAP25
SAP3
SAP30
SAP30BP
SAP30L
SAP4
SAP5
SAP6
SAP7
SAP8
SAP9
SAPK1
SAPK10
SAPK2
SAPK3
SAPK4
SAPK5
SAPK6
SAPK7
SAPK8
SAPK9
SAPS1
SAPS2
SAPS3
SAR1
SAR1A
SAR1B
SARDH
SARG
SARM1
SARNP
SARS
SARS2
SART1
SART3
SAS10
SAS2
SAS3
SAS4
SAS5
SASH1
SASH3
SASS6
SAT1
SAT2
SAT3
SAT4
SAT5
SATB1
SATB2
SATL1
SAV1
SAW1
SBA1
SBDS
SBE1
SBE2
SBE22
SBF1
SBF2
SBH1
SBK1
SBNO1
SBNO2
SBP1
SBSN
SC34
SC4MOL
SC5DL
SC65
SCAF1
SCAI
SCAMP1
SCAMP2
SCAMP3
SCAMP4
SCAMP5
SCAMP6
SCAMPER
SCAND1
SCAND3
SCAP
SCAPER
SCAR1
SCAR2
SCAR3
SCAR4
SCARA3
SCARA5
SCARB1
SCARB2
SCARF1
SCARF2
SCC2
SCC4
SCCPDH
SCD
SCD5
SCD6
SCEI
SCEL
SCFD1
SCFD2
SCG2
SCG3
SCG5
SCGB1A1
SCGB1C1
SCGB1D1
SCGB1D2
SCGB1D4
SCGB2A1
SCGB2A2
SCGB3A1
SCGB3A2
SCGBL
SCGN
SCH9
SCHIP1
SCIN
SCJ1
SCL1
SCL11
SCL14
SCL15
SCL16
SCL18
SCL21
SCL22
SCL23
SCL26
SCL27
SCL28
SCL29
SCL3
SCL30
SCL32
SCL34
SCL4
SCL5
SCL8
SCL9
SCLT1
SCLY
SCM-1
SCM3
SCM4
SCMH1
SCML1
SCML2
SCML4
SCN10A
SCN11A
SCN1A
SCN1B
SCN2A
SCN2B
SCN3A
SCN3B
SCN4A
SCN4B
SCN5A
SCN7A
SCN8A
SCN9A
SCNM1
SCNN1A
SCNN1B
SCNN1D
SCNN1G
SCO1
SCO2
SCOC
SCP1
SCP160
SCP2
SCPEP1
SCPL1
SCPL10
SCPL11
SCPL12
SCPL13
SCPL14
SCPL15
SCPL16
SCPL17
SCPL18
SCPL19
SCPL2
SCPL20
SCPL22
SCPL24
SCPL25
SCPL26
SCPL27
SCPL28
SCPL29
SCPL3
SCPL30
SCPL32
SCPL34
SCPL35
SCPL36
SCPL37
SCPL38
SCPL39
SCPL4
SCPL40
SCPL41
SCPL42
SCPL43
SCPL44
SCPL45
SCPL46
SCPL47
SCPL48
SCPL49
SCPL5
SCPL50
SCPL51
SCPL52
SCPL53
SCPL54
SCPL7
SCPL8
SCPL9
SCR
SCR1
SCR2
SCRG1
SCRIB
SCRL1
SCRL10
SCRL11
SCRL12
SCRL13
SCRL14
SCRL15
SCRL16
SCRL17
SCRL18
SCRL19
SCRL2
SCRL20
SCRL22
SCRL23
SCRL24
SCRL25
SCRL26
SCRL27
SCRL3
SCRL4
SCRL5
SCRL6
SCRL7
SCRL8
SCRL9
SCRM
SCRN1
SCRN2
SCRN3
SCRT1
SCRT2
SCS2
SCS22
SCS3
SCS7
SCT
SCTR
SCUBE1
SCUBE2
SCUBE3
SCW10
SCW11
SCW4
SCX
SCXA
SCY1
SCYL1
SCYL2
SCYL3
SDA1
SDAD1
SDC1
SDC2
SDC3
SDC4
SDCBP
SDCBP2
SDCCAG10
SDCCAG3
SDCCAG8
SDE3
SDF2
SDF2L1
SDF4
SDG40
SDG41
SDH
SDH1
SDH1-1
SDH1-2
SDH2
SDH2-1
SDH2-2
SDH2-3
SDH3
SDH4
SDHA
SDHAF1
SDHAF2
SDHB
SDHC
SDHD
SDK1
SDK2
SDN1
SDN2
SDN3
SDN4
SDN5
SDO1
SDOS
SDP1
SDP6
SDPR
SDR1
SDR16C5
SDR16C6
SDR2
SDR39U1
SDR42E1
SDR42E2
SDR9C7
SDS
SDS22
SDS23
SDS24
SDS3
SDSL
SDX1
SE
SEB2
SEC
SEC1
SEC10
SEC11
SEC11A
SEC11C
SEC12
SEC13
SEC131
SEC132
SEC14
SEC14L1
SEC14L2
SEC14L3
SEC14L4
SEC14L5
SEC15
SEC16
SEC16A
SEC16B
SEC17
SEC18
SEC1A
SEC2
SEC20
SEC21
SEC22
SEC22A
SEC22B
SEC22C
SEC23
SEC231
SEC232
SEC23A
SEC23B
SEC23IP
SEC24
SEC241
SEC242
SEC24A
SEC24B
SEC24C
SEC24D
SEC26
SEC27
SEC28
SEC3
SEC31
SEC31A
SEC31B
SEC39
SEC3A
SEC4
SEC5
SEC53
SEC59
SEC5A
SEC6
SEC61
SEC61A1
SEC61A2
SEC61B
SEC61G
SEC61G1
SEC61G3
SEC62
SEC63
SEC65
SEC66
SEC7
SEC72
SEC8
SEC9
SECISBP2
SECISBP2L
SECTM1
SECY
SED1
SED4
SED5
SEF1
SEH1
SEH1L
SEL1
SEL1L
SEL1L2
SEL1L3
SELE
SELENBP1
SELH
SELI
SELK
SELL
SELM
SELO
SELP
SELPLG
SELS
SELT
SELV
SEM1
SEMA3A
SEMA3B
SEMA3C
SEMA3D
SEMA3E
SEMA3F
SEMA3G
SEMA4A
SEMA4C
SEMA4D
SEMA4F
SEMA4G
SEMA5A
SEMA5B
SEMA6A
SEMA6B
SEMA6C
SEMA6D
SEMA7A
SEMG1
SEMG2
SEN1
SEN15
SEN2
SEN34
SEN54
SEND1
SENP1
SENP2
SENP3
SENP5
SENP6
SENP7
SENP8
SEO1
SEP1
SEP15
SEP2
SEP3
SEPHS1
SEPHS2
SEPN1
SEPP1
SEPSECS
SEPT1
SEPT10
SEPT11
SEPT12
SEPT14
SEPT2
SEPT3
SEPT4
SEPT5
SEPT6
SEPT7
SEPT8
SEPT9
SEPW1
SEPX1
SER1
SER2
SER3
SER33
SERA
SERAC1
SERBP1
SERF1
SERF1A
SERF2
SERGEF
SERHL2
SERINC1
SERINC2
SERINC3
SERINC4
SERINC5
SERK1
SERK2
SERK4
SERK5
SERP1
SERP2
SERPINA1
SERPINA10
SERPINA11
SERPINA12
SERPINA3
SERPINA3-1
SERPINA3-3
SERPINA4
SERPINA5
SERPINA6
SERPINA7
SERPINA9
SERPINB1
SERPINB10
SERPINB12
SERPINB13
SERPINB14
SERPINB14B
SERPINB2
SERPINB3
SERPINB4
SERPINB5
SERPINB6
SERPINB7
SERPINB8
SERPINB9
SERPINC1
SERPIND1
SERPINE1
SERPINE2
SERPINE3
SERPINF1
SERPINF2
SERPING1
SERPINH1
SERPINI1
SERPINI2
SERTAD1
SERTAD2
SERTAD3
SERTAD4
SES1
SESN1
SESN2
SESN3
SESTD1
SET
SET1
SET2
SET3
SET4
SET5
SET6
SET9
SETBP1
SETD1A
SETD1B
SETD2
SETD3
SETD4
SETD5
SETD6
SETD7
SETD8
SETDB1
SETDB2
SETMAR
SETX
SEU
SEY1
SEZ6
SEZ6L
SEZ6L2
SF1
SF2
SF3A1
SF3A2
SF3A3
SF3B1
SF3B14
SF3B3
SF3B4
SF3B5
SF4
SFA1
SFB2
SFB3
SFC1
SFG1
SFGH
SFH1
SFH5
SFI1
SFK1
SFL1
SFMBT1
SFMBT2
SFN
SFP1
SFP2
SFPQ
SFR2
SFRP1
SFRP2
SFRP4
SFRP5
SFRS1
SFRS11
SFRS12
SFRS12IP1
SFRS13A
SFRS14
SFRS15
SFRS16
SFRS17A
SFRS18
SFRS2
SFRS2B
SFRS2IP
SFRS3
SFRS4
SFRS5
SFRS6
SFRS7
SFRS8
SFRS9
SFT1
SFT2
SFT2D1
SFT2D2
SFT2D3
SFTA2
SFTA3
SFTPA1
SFTPA2
SFTPB
SFTPC
SFTPD
SFXN1
SFXN2
SFXN3
SFXN4
SFXN5
SG12
SGA1
SGCA
SGCB
SGCD
SGCE
SGCG
SGCZ
SGD1
SGE1
SGEF
SGF1
SGF11
SGF29
SGF73
SGIP1
SGK071
SGK1
SGK196
SGK2
SGK269
SGK3
SGK494
SGM1
SGMS1
SGMS2
SGN1
SGO1
SGOL1
SGOL2
SGP
SGPL1
SGPP1
SGPP2
SGS1
SGS3
SGSH
SGSM1
SGSM2
SGSM3
SGT1
SGT2
SGTA
SGTB
SGV1
SH
SH-1
SH2
SH2B1
SH2B2
SH2B3
SH2D1A
SH2D1B
SH2D2A
SH2D3A
SH2D3C
SH2D4A
SH2D4B
SH2D5
SH2D6
SH2D7
SH3BGR
SH3BGRL
SH3BGRL2
SH3BGRL3
SH3BP1
SH3BP2
SH3BP4
SH3BP5
SH3BP5L
SH3D19
SH3GL1
SH3GL2
SH3GL3
SH3GLB1
SH3GLB2
SH3KBP1
SH3PXD2A
SH3PXD2B
SH3RF1
SH3RF2
SH3RF3
SH3TC1
SH3TC2
SH3YL1
SHANK1
SHANK2
SHARPIN
SHB
SHBG
SHC1
SHC2
SHC3
SHC4
SHCBP1
SHD
SHE
SHE1
SHE4
SHE9
SHFM1
SHG1
SHH
SHISA2
SHISA3
SHISA4
SHISA5
SHISA6
SHISA7
SHISA9
SHKBP1
SHL2
SHM1
SHM2
SHMT-1
SHMT1
SHMT2
SHN2
SHN3
SHOC2
SHOX
SHOX2
SHP1
SHPK
SHPRH
SHQ1
SHR
SHR1
SHR2
SHR3
SHR5
SHROOM1
SHROOM2
SHROOM3
SHROOM4
SHS1
SHU1
SHY1
SI
SIA1
SIAE
SIAH1
SIAH2
SIAH3
SIC1
SID1
SID2
SIDT1
SIDT2
SIF2
SIFV0001
SIFV0002
SIFV0003
SIFV0004
SIFV0005
SIFV0006
SIFV0007
SIFV0008
SIFV0009
SIFV0010
SIFV0011
SIFV0012
SIFV0013
SIFV0014
SIFV0015
SIFV0016
SIFV0017
SIFV0018
SIFV0019
SIFV0020
SIFV0021
SIFV0022
SIFV0023
SIFV0024
SIFV0025
SIFV0026
SIFV0027
SIFV0028
SIFV0029
SIFV0030
SIFV0031
SIFV0032
SIFV0033
SIFV0034
SIFV0035
SIFV0036
SIFV0037
SIFV0038
SIFV0040
SIFV0041
SIFV0043
SIFV0044
SIFV0045
SIFV0046
SIFV0047
SIFV0048
SIFV0049
SIFV0050
SIFV0051
SIFV0052
SIFV0053
SIFV0054
SIFV0055
SIFV0056
SIFV0057
SIFV0058
SIFV0059
SIFV0060
SIFV0061
SIFV0062
SIFV0063
SIFV0064
SIFV0065
SIFV0066
SIFV0067
SIFV0068
SIFV0069
SIFV0070
SIFV0071
SIFV0072
SIFV0073
SIFV0074
SIFV0075
SIGIRR
SIGLEC1
SIGLEC10
SIGLEC11
SIGLEC12
SIGLEC13
SIGLEC14
SIGLEC15
SIGLEC5
SIGLEC6
SIGLEC7
SIGLEC8
SIGLEC9
SIK1
SIK2
SIK3
SIKE1
SIL1
SILV
SIM1
SIM2
SIN3
SIN3A
SIN3B
SIN4
SINA
SINAT1
SINAT2
SINAT3
SINAT4
SINAT5
SIP1
SIP1-1
SIP1-2
SIP18
SIP2
SIP2-1
SIP3
SIP4
SIP5
SIPA1
SIPA1L1
SIPA1L2
SIPA1L3
SIPAR
SIR1
SIR2
SIR3
SIR4
SIRK
SIRPA
SIRPB1
SIRPB2
SIRPD
SIRPG
SIRT1
SIRT2
SIRT3
SIRT4
SIRT5
SIRT6
SIRT7
SIS1
SIS2
SIT1
SIT4
SIVA1
SIW14
SIX1
SIX2
SIX3
SIX4
SIX5
SIX6
SIZ1
SIZ2
SK
SKA1
SKA2
SKA2L
SKA3
SKAP1
SKAP2
SKEL
SKG1
SKG3
SKI
SKI2
SKI3
SKI6
SKI7
SKI8
SKIL
SKIP1
SKIP11
SKIP14
SKIP15
SKIP16
SKIP17
SKIP19
SKIP2
SKIP20
SKIP22
SKIP23
SKIP24
SKIP25
SKIP27
SKIP28
SKIP30
SKIP31
SKIP32
SKIP34
SKIP35
SKIP4
SKIP5
SKIP6
SKIP8
SKIV2L
SKIV2L2
SKM1
SKN1
SKN7
SKO1
SKOR
SKP1
SKP1A
SKP1B
SKP2
SKS1
SKS2
SKT
SKT5
SKU5
SKY1
SLA
SLA1
SLA2
SLAIN1
SLAIN2
SLAMF1
SLAMF6
SLAMF7
SLAMF8
SLAMF9
SLBP
SLC1
SLC10A1
SLC10A2
SLC10A3
SLC10A4
SLC10A5
SLC10A6
SLC10A7
SLC11A1
SLC11A2
SLC12A1
SLC12A2
SLC12A3
SLC12A4
SLC12A5
SLC12A6
SLC12A7
SLC12A8
SLC12A9
SLC13A1
SLC13A2
SLC13A3
SLC13A4
SLC13A5
SLC14A1
SLC14A2
SLC15A1
SLC15A2
SLC15A3
SLC15A4
SLC15A5
SLC16A1
SLC16A10
SLC16A11
SLC16A12
SLC16A13
SLC16A14
SLC16A2
SLC16A3
SLC16A4
SLC16A5
SLC16A6
SLC16A8
SLC16A9
SLC17A1
SLC17A2
SLC17A3
SLC17A4
SLC17A5
SLC17A6
SLC17A7
SLC17A8
SLC17A9
SLC18A1
SLC18A2
SLC18A3
SLC19A1
SLC19A2
SLC19A3
SLC1A1
SLC1A2
SLC1A3
SLC1A4
SLC1A5
SLC1A6
SLC1A7
SLC20A1
SLC20A2
SLC22A1
SLC22A10
SLC22A11
SLC22A12
SLC22A13
SLC22A14
SLC22A15
SLC22A16
SLC22A17
SLC22A18
SLC22A18AS
SLC22A2
SLC22A20
SLC22A23
SLC22A24
SLC22A25
SLC22A3
SLC22A4
SLC22A5
SLC22A6
SLC22A7
SLC22A8
SLC22A9
SLC23A1
SLC23A2
SLC23A3
SLC24A1
SLC24A2
SLC24A3
SLC24A4
SLC24A5
SLC24A6
SLC25A1
SLC25A10
SLC25A11
SLC25A12
SLC25A13
SLC25A14
SLC25A15
SLC25A16
SLC25A17
SLC25A18
SLC25A19
SLC25A2
SLC25A20
SLC25A21
SLC25A22
SLC25A23
SLC25A24
SLC25A25
SLC25A26
SLC25A27
SLC25A28
SLC25A29
SLC25A3
SLC25A30
SLC25A31
SLC25A32
SLC25A33
SLC25A34
SLC25A35
SLC25A36
SLC25A37
SLC25A38
SLC25A39
SLC25A4
SLC25A40
SLC25A41
SLC25A42
SLC25A43
SLC25A44
SLC25A45
SLC25A46
SLC25A5
SLC25A6
SLC26A1
SLC26A10
SLC26A11
SLC26A2
SLC26A3
SLC26A4
SLC26A5
SLC26A6
SLC26A7
SLC26A8
SLC26A9
SLC27A1
SLC27A2
SLC27A3
SLC27A4
SLC27A5
SLC27A6
SLC28A1
SLC28A2
SLC28A3
SLC29A1
SLC29A2
SLC29A3
SLC29A4
SLC2A1
SLC2A10
SLC2A11
SLC2A12
SLC2A13
SLC2A14
SLC2A2
SLC2A3
SLC2A4
SLC2A4RG
SLC2A5
SLC2A6
SLC2A7
SLC2A8
SLC2A9
SLC30A1
SLC30A10
SLC30A2
SLC30A3
SLC30A4
SLC30A5
SLC30A6
SLC30A7
SLC30A8
SLC30A9
SLC31A1
SLC31A2
SLC32A1
SLC33A1
SLC34A1
SLC34A2
SLC34A3
SLC35A1
SLC35A2
SLC35A3
SLC35A4
SLC35A5
SLC35B1
SLC35B2
SLC35B3
SLC35B4
SLC35C1
SLC35C2
SLC35D1
SLC35D2
SLC35D3
SLC35E1
SLC35E2
SLC35E3
SLC35E4
SLC35F1
SLC35F2
SLC35F3
SLC35F4
SLC35F5
SLC36A1
SLC36A2
SLC36A3
SLC36A4
SLC37A1
SLC37A2
SLC37A3
SLC37A4
SLC38A1
SLC38A10
SLC38A11
SLC38A2
SLC38A3
SLC38A4
SLC38A5
SLC38A6
SLC38A7
SLC38A8
SLC38A9
SLC39A1
SLC39A10
SLC39A11
SLC39A12
SLC39A13
SLC39A14
SLC39A2
SLC39A3
SLC39A4
SLC39A5
SLC39A6
SLC39A7
SLC39A8
SLC39A9
SLC3A1
SLC3A2
SLC40A1
SLC41A1
SLC41A2
SLC41A3
SLC43A1
SLC43A2
SLC43A3
SLC44A1
SLC44A2
SLC44A3
SLC44A4
SLC44A5
SLC45A2
SLC45A3
SLC46A1
SLC46A2
SLC46A3
SLC47A1
SLC47A2
SLC48A1
SLC4A1
SLC4A10
SLC4A11
SLC4A1AP
SLC4A2
SLC4A3
SLC4A4
SLC4A5
SLC4A7
SLC4A8
SLC4A9
SLC5A1
SLC5A10
SLC5A11
SLC5A12
SLC5A2
SLC5A3
SLC5A4
SLC5A5
SLC5A6
SLC5A7
SLC5A8
SLC5A9
SLC6
SLC6A1
SLC6A11
SLC6A12
SLC6A13
SLC6A14
SLC6A15
SLC6A16
SLC6A17
SLC6A18
SLC6A19
SLC6A2
SLC6A20
SLC6A3
SLC6A4
SLC6A5
SLC6A6
SLC6A7
SLC6A8
SLC6A9
SLC7
SLC7A1
SLC7A10
SLC7A11
SLC7A13
SLC7A14
SLC7A2
SLC7A3
SLC7A4
SLC7A5
SLC7A6
SLC7A6OS
SLC7A7
SLC7A8
SLC7A9
SLC8A1
SLC8A2
SLC8A3
SLC9A1
SLC9A10
SLC9A11
SLC9A2
SLC9A3
SLC9A3R1
SLC9A3R2
SLC9A4
SLC9A5
SLC9A6
SLC9A7
SLC9A8
SLC9A9
SLCO1A2
SLCO1B1
SLCO1B3
SLCO1C1
SLCO2A1
SLCO2B1
SLCO3A1
SLCO4A1
SLCO4C1
SLCO5A1
SLCO6A1
SLD2
SLD3
SLD5
SLF1
SLFN11
SLFN12
SLFN12L
SLFN13
SLFN14
SLFN5
SLFNL1
SLG1
SLH1
SLI1
SLI15
SLIRP
SLIT1
SLIT2
SLIT3
SLITRK1
SLITRK2
SLITRK3
SLITRK4
SLITRK5
SLITRK6
SLK
SLK19
SLM1
SLM2
SLM3
SLM4
SLM5
SLMAP
SLMO1
SLMO2
SLN
SLN1
SLO1
SLP
SLP1
SLPI
SLR1
SLS1
SLT11
SLT2
SLTM
SLU7
SLURP1
SLURP2
SLX1
SLX4
SLX4-1
SLX4-2
SLX5
SLX8
SLX9
SLY1
SLY41
SM21.7
SM30
SM50
SMA1
SMA2
SMAD1
SMAD2
SMAD3
SMAD4
SMAD5
SMAD6
SMAD7
SMAD9
SMAGP
SMAP
SMAP1
SMAP2
SMARCA1
SMARCA2
SMARCA4
SMARCA5
SMARCAD1
SMARCAL1
SMARCB1
SMARCC1
SMARCC2
SMARCD1
SMARCD2
SMARCD3
SMARCE1
SMB1
SMC1
SMC1A
SMC1B
SMC2
SMC2-1
SMC2-2
SMC3
SMC4
SMC5
SMC6
SMCHD1
SMCP
SMCR7
SMCR7L
SMCR8
SMD1
SMD2
SMD3
SME1
SMEK1
SMEK2
SMF1
SMF2
SMF3
SMG1
SMG5
SMG6
SMG7
SMG8
SMG9
SMI1
SMK1
SML1
SMM1
SMN1
SMNDC1
SMO
SMOC1
SMOC2
SMOX
SMP1
SMP2
SMP3
SMPD1
SMPD2
SMPD3
SMPDL3A
SMPDL3B
SMPX
SMR3B
SMS
SMSr
SMT1
SMT2
SMT3
SMTN
SMTNL2
SMU1
SMUG1
SMURF1
SMURF2
SMX2
SMX3
SMY1
SMY2
SMYD1
SMYD2
SMYD3
SMYD4
SMYD5
SMZ
SNA2
SNA3
SNA4
SNAI1
SNAI2
SNAI3
SNAP
SNAP23
SNAP25
SNAP29
SNAP30
SNAP33
SNAP47
SNAP91
SNAPC1
SNAPC2
SNAPC3
SNAPC4
SNAPC5
SNAPIN
SNC1
SNC2
SNCA
SNCAIP
SNCB
SNCG
SND1
SNE
SNED1
SNF1
SNF11
SNF12
SNF2
SNF3
SNF4
SNF5
SNF6
SNF7
SNF8
SNG1
SNI1
SNI2
SNIP1
SNL1
SNM1
SNN
SNO1
SNO2
SNO3
SNO4
SNP1
SNPH
SNQ2
SNRK
SNRNP200
SNRNP25
SNRNP27
SNRNP35
SNRNP40
SNRNP48
SNRNP70
SNRPA
SNRPA1
SNRPB
SNRPB2
SNRPC
SNRPD1
SNRPD2
SNRPD3
SNRPE
SNRPF
SNRPG
SNRPN
SNT1
SNT2
SNT309
SNT7
SNTA1
SNTB1
SNTB2
SNTG1
SNTG2
SNTN
SNU114
SNU13
SNU23
SNU56
SNU66
SNU71
SNUPN
SNURF
SNW1
SNX1
SNX10
SNX11
SNX12
SNX13
SNX14
SNX15
SNX16
SNX17
SNX18
SNX19
SNX2
SNX20
SNX21
SNX22
SNX24
SNX25
SNX26
SNX27
SNX29
SNX3
SNX30
SNX31
SNX32
SNX33
SNX4
SNX41
SNX5
SNX6
SNX7
SNX8
SNX9
SNZ
SNZ1
SNZ2
SNZ3
SOAT1
SOAT2
SOBP
SOC1
SOCS1
SOCS2
SOCS3
SOCS4
SOCS5
SOCS6
SOCS7
SOD
SOD1
SOD2
SOD3
SODA
SODA.4
SODB
SODCC
SODCC.1
SODCC.2
SODCC.3
SODCC1
SODCC2
SODCP
SOF1
SOG2
SOH1
SOHLH1
SOHLH2
SOK1
SOK2
SOL1
SOL2
SOL3
SOL4
SOLH
SOLO
SOM1
SON
SON1
SOP4
SOR1
SOR2
SORBS1
SORBS2
SORBS3
SORCS1
SORCS2
SORCS3
SORD
SORL1
SORT1
SOS1
SOS2
SOST
SOSTDC1
SOT16
SOT17
SOT18
SOU1
SOU2
SOV1
SOX
SOX1
SOX10
SOX11
SOX12
SOX13
SOX14
SOX15
SOX17
SOX18
SOX2
SOX21
SOX3
SOX30
SOX4
SOX5
SOX6
SOX7
SOX8
SOX9
SP1
SP100
SP110
SP140
SP140L
SP2
SP3
SP4
SP5
SP6
SP7
SP8
SPA1
SPA17
SPA2
SPA4
SPACA1
SPACA3
SPACA4
SPACA5
SPADH1
SPAG1
SPAG11
SPAG11A
SPAG11B
SPAG16
SPAG17
SPAG4
SPAG5
SPAG6
SPAG7
SPAG8
SPAG9
SPAM1
SPAN
SPANXA1
SPANXB1
SPANXC
SPANXD
SPANXE
SPANXN1
SPANXN2
SPANXN3
SPANXN4
SPANXN5
SPARC
SPARCL1
SPAST
SPATA1
SPATA12
SPATA13
SPATA16
SPATA17
SPATA18
SPATA19
SPATA2
SPATA20
SPATA21
SPATA22
SPATA2L
SPATA3
SPATA4
SPATA5
SPATA5L1
SPATA6
SPATA7
SPATA8
SPATA9
SPATC1
SPATIAL
SPATS1
SPATS2
SPATS2L
SPB1
SPB4
SPB41
SPB42
SPC1
SPC105
SPC19
SPC2
SPC22
SPC24
SPC25
SPC3
SPC34
SPC42
SPC72
SPC97
SPC98
SPCH
SPCS1
SPCS2
SPCS3
SPDEF
SPDSYN1
SPDSYN2
SPDYA
SPDYC
SPDYE1
SPDYE3
SPDYE4
SPDYE5
SPE1
SPE2
SPE3
SPE4
SPEC1
SPEC2A
SPEC2C
SPEC2D
SPEF1
SPEF2
SPEG
SPEM1
SPEN
SPERT
SPESP1
SPF1
SPG1
SPG11
SPG20
SPG21
SPG3
SPG5
SPG7
SPH1
SPHAR
SPHK1
SPHK2
SPHKAP
SPI-1
SPI-2
SPI-3
SPI1
SPIB
SPIC
SPIN1
SPIN2
SPIN2A
SPIN2B
SPIN3
SPIN4
SPINK1
SPINK2
SPINK4
SPINK5
SPINK5L2
SPINK5L3
SPINK6
SPINK7
SPINK8
SPINK9
SPINLW1
SPINT1
SPINT2
SPINT3
SPINT4
SPINW
SPINZ
SPIRE1
SPIRE2
SPK
SPL1
SPL10
SPL11
SPL12
SPL13
SPL14
SPL15
SPL16
SPL18
SPL2
SPL3
SPL4
SPL5
SPL6
SPL7
SPL8
SPL9
SPLUNC2
SPLUNC2A
SPLUNC2B
SPLUNC3
SPM1
SPMI
SPN
SPNS1
SPNS2
SPNS3
SPO1
SPO11
SPO11-1
SPO11-2
SPO12
SPO13
SPO14
SPO16
SPO19
SPO20
SPO21
SPO22
SPO23
SPO7
SPO71
SPO73
SPO74
SPO75
SPO77
SPOCD1
SPOCK1
SPOCK2
SPOCK3
SPON1
SPON2
SPOP
SPOPL
SPP1
SPP2
SPP3
SPP381
SPP382
SPP3A
SPP3B
SPP41
SPPL2A
SPPL2B
SPPL2C
SPPL3
SPR
SPR1
SPR28
SPR3
SPR6
SPRED1
SPRED2
SPRED3
SPRN
SPRP
SPRR1
SPRR1A
SPRR1B
SPRR2A
SPRR2B
SPRR2D
SPRR2E
SPRR2F
SPRR2G
SPRR3
SPRR4
SPRY1
SPRY2
SPRY3
SPRY4
SPRYD3
SPRYD4
SPRYD5
SPS
SPS1
SPS100
SPS18
SPS19
SPS2
SPS22
SPS4
SPSB1
SPSB2
SPSB3
SPSB4
SPT
SPT10
SPT14
SPT15
SPT16
SPT2
SPT20
SPT21
SPT23
SPT3
SPT4
SPT5
SPT6
SPT7
SPT8
SPTA1
SPTAN1
SPTB
SPTBN1
SPTBN2
SPTBN4
SPTBN5
SPTLC1
SPTLC2
SPTLC3
SPTY2D1
SPY
SPZ1
SQD1
SQP1,1
SQP1,2
SQP2
SQRDL
SQS1
SQSTM1
SQT1
SR140
SRA1
SRB2
SRB4
SRB5
SRB6
SRB7
SRB8
SRBD1
SRC
SRC1
SRCAP
SRCRB4D
SRD1
SRD5A1
SRD5A2
SRD5A3
SREBF1
SREBF2
SRF
SRF1
SRF2
SRF3
SRF4
SRF5
SRF6
SRF7
SRF8
SRFBP1
SRG1
SRGAP1
SRGAP2
SRGAP3
SRGN
SRI
SRK2A
SRK2B
SRK2C
SRK2D
SRK2E
SRK2F
SRK2G
SRK2H
SRK2I
SRK2J
SRL
SRL1
SRL2
SRL3
SRM
SRMS
SRN
SRN2
SRO9
SRP-54A
SRP-54B
SRP-54C
SRP1
SRP101
SRP102
SRP14
SRP19
SRP21
SRP40
SRP54
SRP68
SRP72
SRP9
SRPK1
SRPK2
SRPK3
SRPR
SRPRB
SRPX
SRPX2
SRR
SRR1
SRRD
SRRM1
SRRM2
SRRM4
SRRP35
SRRT
SRS2
SRT1
SRV2
SRX1
SRXN1
SRY
SRY1
SS1
SS18
SS18L1
SS18L2
SS3
SSA1
SSA2
SSA3
SSA4
SSB
SSB1
SSB2
SSBIP1
SSBP1
SSBP2
SSBP3
SSBP4
SSC1
SSD1
SSE1
SSE2
SSF1
SSF2
SSFA2
SSH1
SSH2
SSH3
SSH4
SSII-1
SSII-3
SSK1
SSK2
SSK22
SSL1
SSLP1
SSM1
SSM4
SSN2
SSN3
SSN8
SSNA1
SSO1
SSO2
SSP
SSP1
SSP120
SSP2
SSPN
SSPO
SSQ1
SSR1
SSR2
SSR3
SSR4
SSRP1
SSRP1-A
SSRP1-B
SSS1
SSSCA1
SSSPTA
SSSPTB
SST
SST2
SSTR1
SSTR2
SSTR3
SSTR4
SSTR5
SSU1
SSU72
SSU81
SSX1
SSX2
SSX2IP
SSX3
SSX4
SSX5
SSX7
SSX9
SSY1
SSY5
SSZ1
ST13
ST14
ST18
ST3GAL1
ST3GAL2
ST3GAL3
ST3GAL4
ST3GAL5
ST3GAL6
ST5
ST6GAL1
ST6GAL2
ST6GALNAC1
ST6GALNAC2
ST6GALNAC3
ST6GALNAC4
ST6GALNAC5
ST6GALNAC6
ST7
ST7L
ST8SIA1
ST8SIA2
ST8SIA3
ST8SIA4
ST8SIA5
ST8SIA6
STA
STAB1
STAB2
STAC
STAC2
STAC3
STAG1
STAG2
STAG3
STAG3L1
STAG3L4
STAM
STAM2
STAMBP
STAMBPL1
STAP1
STAP2
STAR
STARD10
STARD13
STARD3
STARD3NL
STARD4
STARD5
STARD6
STARD7
STARD8
STAT1
STAT2
STAT3
STAT4
STAT5A
STAT5B
STAT6
STATH
STAU1
STAU2
STB1
STB2
STB3
STB4
STB5
STB6
STBD1
STC1
STC2
STD1
STE1
STE11
STE12
STE13
STE14
STE18
STE2
STE20
STE23
STE24
STE3
STE4
STE5
STE50
STE6
STE7
STEAP1
STEAP2
STEAP3
STEAP4
STF1
STF2
STG
STH
STH1
STI1
STIL
STIM1
STIM2
STIP1
STK10
STK11
STK11IP
STK16
STK17A
STK17B
STK19
STK24
STK25
STK3
STK31
STK32A
STK32B
STK32C
STK33
STK35
STK36
STK38
STK38L
STK39
STK4
STK40
STL1
STL2P
STM
STM1
STMN1
STMN2
STMN3
STMN4
STN1
STO
STO1
STOM
STOML1
STOML2
STOML3
STON1
STON2
STOP1
STOX1
STOX2
STP1
STP10
STP11
STP13
STP14
STP2
STP22
STP3
STP4
STP5
STP6
STP7
STP8
STP9
STR16
STR2
STR3
STRA13
STRA6
STRA8
STRADA
STRADB
STRAP
STRBP
STRC
STRN
STRN3
STRN4
STS
STT3
STT3A
STT3B
STT4
STU1
STU2
STUB1
STV1
STX10
STX11
STX12
STX16
STX17
STX18
STX19
STX1A
STX1B
STX2
STX3
STX4
STX5
STX6
STX7
STX8
STXBP1
STXBP2
STXBP3
STXBP4
STXBP5
STXBP5L
STXBP6
STYK1
STYX
STYXL1
SUA5
SUA7
SUB
SUB1
SUB2
SUB2-1
SUB2-2
SUBH2BV
SUC1
SUC2
SUC3
SUC4
SUC5
SUC6
SUC7
SUC8
SUC9
SUCLA2
SUCLG1
SUCLG2
SUCNR1
SUDS3
SUE1
SUFU
SUGT1
SUGTL2
SUGTL3
SUGTL4
SUGTL5
SUI1
SUI1A
SUI2
SUI3
SUL1
SUL2
SULF1
SULF2
SULT1A1
SULT1A2
SULT1A3
SULT1B1
SULT1C2
SULT1C3
SULT1C4
SULT1E1
SULT2A1
SULT2B1
SULT3A1
SULT4A1
SULT6B1
SULTR1;1
SULTR1;2
SULTR1;3
SULTR2;1
SULTR3;1
SULTR3;2
SULTR3;3
SULTR3;4
SULTR3;5
SULTR4;1
SULTR4;2
SUM1
SUMF1
SUMF2
SUMO1
SUMO2
SUMO3
SUMO4
SUN1
SUN2
SUN3
SUN4
SUN5
SUOX
SUP
SUP1
SUP35
SUPT16H
SUPT3H
SUPT4H1
SUPT5H
SUPT6H
SUPT7L
SUPV3L1
SUR1
SUR2
SUR7
SURF1
SURF2
SURF4
SURF6
SUS1
SUS2
SUS3
SUSD1
SUSD2
SUSD3
SUSD4
SUSD5
SUT1
SUT2
SUV3
SUV39H1
SUV39H2
SUV420H1
SUV420H2
SUVH1
SUVH10
SUVH2
SUVH3
SUVH4
SUVH5
SUVH6
SUVH7
SUVH8
SUVH9
SUVR1
SUVR2
SUVR3
SUVR4
SUZ12
SV2A
SV2B
SV2C
SVEP1
SVF1
SVIL
SVIP
SVL3
SVOP
SVOPL
SVP
SVP26
SVS1
SWA2
SWAP70
SWC3
SWC4
SWC5
SWC7
SWD1
SWD2
SWD3
SWE1
SWF1
SWI3
SWI3A
SWI3B
SWI3C
SWI3D
SWI4
SWI5
SWI6
SWM1
SWP1
SWP12
SWP3
SWP7
SWP82
SWR1
SWS2
SWT1
SXM1
SYAP1
SYBU
SYC1
SYCE1
SYCE2
SYCN
SYCP1
SYCP2
SYCP2L
SYCP3
SYDE1
SYF1
SYF2
SYG1
SYK
SYM1
SYMPK
SYN1
SYN2
SYN3
SYN8
SYNC
SYNC1
SYNC2
SYNC3
SYNCRIP
SYNE1
SYNE2
SYNGAP1
SYNGR1
SYNGR2
SYNGR3
SYNGR4
SYNJ1
SYNJ2
SYNJ2BP
SYNM
SYNO
SYNPO
SYNPO2
SYNPO2L
SYNPR
SYNRG
SYP
SYP1
SYP112
SYP121
SYP122
SYP123
SYP124
SYP125
SYP131
SYP132
SYP21
SYP22
SYP23
SYP24
SYP31
SYP32
SYP41
SYP42
SYP43
SYP51
SYP52
SYP61
SYP71
SYP72
SYP73
SYP81
SYPL1
SYPL2
SYS1
SYT1
SYT10
SYT11
SYT12
SYT13
SYT14
SYT15
SYT16
SYT17
SYT2
SYT3
SYT4
SYT5
SYT6
SYT7
SYT8
SYT9
SYTL1
SYTL2
SYTL3
SYTL4
SYTL5
SYVN1
Saa1
Saa2
Saa3
Saa4
Saal1
Sac1
Sac3d1
Sacm1l
Sacs
Sae1
Safb
Safb2
Sag
Sall2
Sall3
Sall4
SamDC
Samd10
Samd12
Samd14
Samd3
Samd4a
Samd5
Samd7
Samd8
Samhd1
Samm50
Samsn1
Samui
Sap130
Sap18
Sap30
Sap30bp
Sap30l
Sap47
Saps1
Saps3
Sar1b
Sardh
Sarg
Sarm1
Sarnp
Sars
Sars2
Sart1
Sart3
Sas10
Sash1
Sash3
Sat1
Sat2
Satb2
Satl1
Sav1
Sb
Sbds
Sbf1
Sbk1
Sbk2
Sbno2
Sbp
Sbsn
Sc4mol
Sc65
Scaf1
Scai
Scamp1
Scamp2
Scamp4
Scamp5
Scap
Scara3
Scara5
Scarb1
Scarb2
Scarf2
Sccpdh
Scd1
Scd2
Sce
Scel
Scfd1
Scfd2
Scg2
Scg3
Scg5
Scgb1a1
Scgb2a2
Scgb3a1
Scgb3a2
Scgn
Schip1
Scin
Sclt1
Scly
Scm
Scmh1
Scml4
Scn10a
Scn11a
Scn1a
Scn1b
Scn2a
Scn2b
Scn3a
Scn3b
Scn4a
Scn4b
Scn5a
Scn8a
Scn9a
Scnm1
Scnn1a
Scnn1b
Scnn1g
Sco1
Sco2
Scoc
Scp2
Scpep1
Scr
Scrg1
Scrib
Scrn1
Scrn2
Scrn3
Scrt1
Scrt2
Scs-fp
Scsalpha
Sct
Sctr
Scube1
Scube3
Scx
Scyl1
Scyl2
Scyl3
Sdad1
Sdc
Sdc1
Sdc2
Sdc3
Sdc4
Sdcbp
Sdcbp2
Sdccag1
Sdccag10
Sdccag3
Sdccag8
Sdf2
Sdf2l1
Sdf4
SdhB
Sdha
Sdhaf1
Sdhaf2
Sdhb
Sdhc
Sdhd
Sdk1
Sdk2
Sdpr
Sdr16c5
Sdr16c6
Sdr39u1
Sdr42e1
Sdr9c7
Sds
Sdsl
Sebox
Sec1
Sec11a
Sec11c
Sec13
Sec14l2
Sec14l4
Sec16b
Sec22a
Sec22b
Sec22c
Sec23a
Sec23b
Sec24a
Sec31a
Sec31b
Sec61a1
Sec61a2
Sec61b
Sec61g
Sec61gamma
Sec62
Sec63
Secisbp2
Seh1l
Sel1l
Sel1l2
Sel1l3
SelD
SelG
SelR
Sele
Selenbp1
Selenbp2
Selh
Seli
Selk
Sell
Selm
Selo
Selp
Sels
Selt
Sema-1a
Sema-2a
Sema3a
Sema3d
Sema3g
Sema4b
Sema4c
Sema4f
Sema4g
Sema5b
Sema6a
Sema6b
Sema6c
Sema6d
Sema7a
Senp1
Senp2
Senp3
Senp5
Senp6
Senp7
Senp8
Sep1
Sep15
Sep2
Sephs1
Sephs2
Sepp1
Sepsecs
Sept1
Sept10
Sept11
Sept14
Sept2
Sept3
Sept4
Sept5
Sept6
Sept7
Sept8
Sept9
Sepw1
Sepx1
Ser
SerT
Serac1
Serbp1
Serf1
Serf2
Sergef
Serhl
Serinc1
Serinc2
Serinc3
Serinc4
Serinc5
Serp1
Serp2
Serpina1
Serpina10
Serpina11
Serpina12
Serpina1a
Serpina1b
Serpina1c
Serpina1d
Serpina1e
Serpina1f
Serpina3b
Serpina3c
Serpina3g
Serpina3k
Serpina3m
Serpina3n
Serpina6
Serpina9
Serpinb10
Serpinb11
Serpinb12
Serpinb13
Serpinb1a
Serpinb1b
Serpinb1c
Serpinb2
Serpinb5
Serpinb6
Serpinb7
Serpinb8
Serpinc1
Serpind1
Serpine1
Serpine2
Serpinf1
Serpinf2
Serping1
Serpinh1
Serpini1
Serpini2
Sertad1
Sertad2
Sertad3
Sertad4
Sesn1
Sesn2
Sesn3
Sestd1
Set
Set2
Setbp1
Setd3
Setd4
Setd5
Setd6
Setd7
Setd8
Setdb2
Setx
Sez6
Sez6l
Sez6l2
Sf3a1
Sf3a2
Sf3a3
Sf3b14
Sf3b3
Sf3b4
Sf3b5
Sf4
Sfi1
Sfmbt
Sfmbt1
Sfpq
Sfrp1
Sfrp2
Sfrp4
Sfrp5
Sfrs1
Sfrs12
Sfrs12ip1
Sfrs13a
Sfrs14
Sfrs16
Sfrs17b
Sfrs2
Sfrs3
Sfrs5
Sfrs7
Sfrs9
Sft2d1
Sft2d2
Sftpa1
Sftpb
Sftpc
Sftpd
Sfxn1
Sfxn2
Sfxn3
Sfxn5
Sgca
Sgcb
Sgcd
Sgce
Sgcg
Sgcz
Sgf11
Sgf11-1
Sgf11-2
Sgip1
Sgk071
Sgk1
Sgk196
Sgk2
Sgk223
Sgk269
Sgk3
Sgk494
Sgms1
Sgms2
Sgol1
Sgol2
Sgpl1
Sgpp1
Sgpp2
Sgs3
Sgs4
Sgs5
Sgs7
Sgs8
Sgsm1
Sgsm2
Sgsm3
Sgta
Sgtb
Sh
Sh2b1
Sh2b2
Sh2b3
Sh2d1a
Sh2d2a
Sh2d3c
Sh2d4a
Sh2d4b
Sh2d7
Sh3beta
Sh3bgr
Sh3bgrl
Sh3bgrl2
Sh3bgrl3
Sh3bp4
Sh3bp5
Sh3bp5l
Sh3d19
Sh3gl1
Sh3gl2
Sh3gl3
Sh3glb1
Sh3glb2
Sh3kbp1
Sh3pxd2b
Sh3rf1
Sh3rf2
Sh3rf3
Sh3tc2
Sh3yl1
Shab
Shal
Shank1
Shank2
Shank3
Sharpin
Shaw
Shb
Shbg
Shc1
Shc2
Shc3
Shc4
Shcbp1
Shd
She
Shf
Shfm1
Shh
Shisa2
Shisa3
Shisa4
Shisa5
Shisa6
Shisa7
Shkbp1
Shoc2
Shox2
Shpk
Shprh
Shq1
Shroom
Shroom1
Shroom2
Shroom3
Shroom4
Si
Siae
Siah1
Siah1a
Siah1b
Siah2
Sidt1
Sidt2
Sigirr
Siglec1
Siglec5
Sik1
Sik2
Sik3
Sike1
Sil1
Sim1
Sim2
Sin1
Sin3a
Sin3b
Sip1
Sipa1l1
Sipa1l2
Sipar
Sirpa
Sirt1
Sirt2
Sirt3
Sirt5
Sirt6
Sirt7
Sit1
Siva1
Six1
Six2
Six3
Six4
Six5
Six6
Six6os1
Ska1
Ska2
Ska3
Skap1
Skap2
Skil
Skint1
Skint11
Skint3
Skint5
Skint6
Skint7
Skint8
Skint9
Skiv2l2
Skp1
Skp2
Sla
Sla2
Slain1
Slain2
Slamf1
Slamf6
Slamf7
Slamf8
Slamf9
Slbp
Slc10a1
Slc10a2
Slc10a3
Slc10a4
Slc10a5
Slc10a6
Slc10a7
Slc11a1
Slc11a2
Slc12a1
Slc12a2
Slc12a3
Slc12a4
Slc12a5
Slc12a7
Slc12a8
Slc12a9
Slc13a1
Slc13a2
Slc13a3
Slc13a5
Slc14a1
Slc14a2
Slc15a1
Slc15a2
Slc15a3
Slc15a4
Slc15a5
Slc16a1
Slc16a10
Slc16a11
Slc16a12
Slc16a13
Slc16a14
Slc16a2
Slc16a3
Slc16a7
Slc16a8
Slc16a9
Slc17a2
Slc17a4
Slc17a5
Slc17a6
Slc17a7
Slc17a8
Slc17a9
Slc18a1
Slc18a2
Slc18a3
Slc19a1
Slc19a3
Slc1a1
Slc1a2
Slc1a3
Slc1a4
Slc1a6
Slc1a7
Slc20a1
Slc20a2
Slc22a1
Slc22a12
Slc22a13
Slc22a16
Slc22a18
Slc22a2
Slc22a20
Slc22a21
Slc22a23
Slc22a3
Slc22a4
Slc22a5
Slc22a6
Slc22a7
Slc22a8
Slc23a1
Slc23a2
Slc23a3
Slc24a1
Slc24a2
Slc24a4
Slc24a5
Slc24a6
Slc25a1
Slc25a10
Slc25a11
Slc25a12
Slc25a13
Slc25a14
Slc25a15
Slc25a16
Slc25a17
Slc25a18
Slc25a19
Slc25a20
Slc25a21
Slc25a22
Slc25a23
Slc25a24
Slc25a25
Slc25a26
Slc25a28
Slc25a29
Slc25a3
Slc25a30
Slc25a31
Slc25a32
Slc25a33
Slc25a34
Slc25a35
Slc25a36
Slc25a37
Slc25a38
Slc25a39
Slc25a4
Slc25a40
Slc25a41
Slc25a42
Slc25a43
Slc25a44
Slc25a45
Slc25a46
Slc25a5
Slc26a1
Slc26a11
Slc26a2
Slc26a3
Slc26a4
Slc26a5
Slc26a7
Slc26a8
Slc26a9
Slc27a1
Slc27a2
Slc27a3
Slc27a4
Slc27a5
Slc28a1
Slc28a2
Slc28a3
Slc29a1
Slc29a2
Slc29a3
Slc29a4
Slc2a1
Slc2a10
Slc2a12
Slc2a13
Slc2a2
Slc2a3
Slc2a4
Slc2a5
Slc2a7
Slc2a8
Slc30a1
Slc30a10
Slc30a2
Slc30a3
Slc30a4
Slc30a5
Slc30a6
Slc30a7
Slc30a8
Slc30a9
Slc31a1
Slc31a2
Slc32a1
Slc33a1
Slc34a1
Slc34a2
Slc34a3
Slc35a1
Slc35a2
Slc35a3
Slc35a4
Slc35a5
Slc35b1
Slc35b3
Slc35b4
Slc35c1
Slc35c2
Slc35d2
Slc35d3
Slc35e1
Slc35e2
Slc35e3
Slc35e4
Slc35f1
Slc35f2
Slc35f3
Slc35f4
Slc35f5
Slc36a1
Slc36a2
Slc36a3
Slc36a4
Slc37a2
Slc37a3
Slc38a1
Slc38a10
Slc38a11
Slc38a2
Slc38a3
Slc38a4
Slc38a5
Slc38a6
Slc38a7
Slc38a8
Slc38a9
Slc39a10
Slc39a11
Slc39a12
Slc39a13
Slc39a14
Slc39a3
Slc39a4
Slc39a5
Slc39a6
Slc39a7
Slc39a8
Slc39a9
Slc3a1
Slc3a2
Slc40a1
Slc41a1
Slc41a2
Slc41a3
Slc43a1
Slc43a2
Slc43a3
Slc44a1
Slc44a2
Slc44a3
Slc44a4
Slc44a5
Slc45a1
Slc45a2
Slc45a3
Slc45a4
Slc46a1
Slc46a2
Slc46a3
Slc47a1
Slc47a2
Slc48a1
Slc4a1
Slc4a10
Slc4a11
Slc4a2
Slc4a3
Slc4a4
Slc4a5
Slc4a7
Slc4a8
Slc4a9
Slc5a1
Slc5a10
Slc5a11
Slc5a12
Slc5a2
Slc5a5
Slc5a6
Slc5a7
Slc5a8
Slc5a9
Slc6a1
Slc6a11
Slc6a12
Slc6a13
Slc6a14
Slc6a15
Slc6a17
Slc6a18
Slc6a19
Slc6a20
Slc6a20a
Slc6a20b
Slc6a3
Slc6a4
Slc6a5
Slc6a6
Slc6a7
Slc6a8
Slc6a9
Slc7a1
Slc7a10
Slc7a11
Slc7a13
Slc7a14
Slc7a2
Slc7a3
Slc7a4
Slc7a5
Slc7a6
Slc7a6os
Slc7a7
Slc7a8
Slc7a9
Slc8a1
Slc8a2
Slc8a3
Slc9a1
Slc9a2
Slc9a3
Slc9a3r1
Slc9a3r2
Slc9a4
Slc9a5
Slc9a7
Slc9a8
Slc9a9
Slco1a1
Slco1a3
Slco1a4
Slco1a5
Slco1a6
Slco1b2
Slco1c1
Slco2a1
Slco2b1
Slco3a1
Slco4a1
Slco4c1
Slfn5
Slfnl1
Slh
Slip1
Slirp
Slit1
Slit2
Slit3
Slitrk1
Slitrk2
Slitrk4
Slitrk5
Slitrk6
Slk
Slmap
Slmo1
Slmo2
Sln
Slob
Slpi
Sltm
Slu7
Slurp1
Slurp2
SmB
SmD3
SmG
Smad1
Smad2
Smad3
Smad4
Smad5
Smad6
Smad7
Smad9
Smagp
Smap
Smap1
Smap2
Smarca1
Smarca2
Smarca4
Smarca5
Smarcad1
Smarcal1
Smarcb1
Smarcc1
Smarcc2
Smarcd1
Smarcd2
Smarcd3
Smarce1
Smc1a
Smc1b
Smc3
Smc4
Smc5
Smc6
Smchd1
Smcp
Smcr7
Smcr7l
Smcr8
Smek1
Smek2
Smg1
Smg5
Smg6
Smg7
Smg8
Smg9
Smn1
Smndc1
Smo
Smoc1
Smoc2
Smok
Smok2b
Smok3a
Smox
Smpd1
Smpd2
Smpd3
Smpd4
Smpdl3a
Smpdl3b
Smpx
Smr2
Smr3a
Smrp1
Sms
Smt1-1
Smt2-1
Smtn
Smtnl1
Smtnl2
Smu1
Smug1
Smurf1
Smurf2
Smyd2
Smyd3
Smyd4
Smyd5
Snai1
Snai2
Snai3
Snap
Snap23
Snap25
Snap29
Snap47
Snap91
Snapc1
Snapc2
Snapc3
Snapc4
Snapc5
Snapin
Snca
Sncb
Sncg
Snd1
Sned1
Snf8
Snip1
Snn
Snph
Snrk
Snrnp25
Snrnp27
Snrnp35
Snrnp40
Snrnp48
Snrnp70
Snrpa
Snrpa1
Snrpb
Snrpb2
Snrpc
Snrpd1
Snrpd2
Snrpd3
Snrpe
Snrpf
Snrpg
Snrpn
Sntb1
Sntb2
Sntg2
Sntn
Snupn
Snurf
Snw1
Snx1
Snx10
Snx11
Snx12
Snx13
Snx14
Snx15
Snx16
Snx17
Snx2
Snx20
Snx24
Snx25
Snx26
Snx27
Snx29
Snx3
Snx30
Snx31
Snx32
Snx33
Snx4
Snx5
Snx7
Snx8
Snx9
Soat1
Soat2
Sobp
Socs1
Socs2
Socs3
Socs7
Sod
Sod1
Sod2
Sod3
Sohlh1
Sohlh2
Solh
Solo
Sorbs1
Sorbs2
Sorbs3
Sorcs1
Sorcs2
Sorcs3
Sord
Sort1
Sos
Sos1
Sost
Sostdc1
Sox10
Sox11
Sox12
Sox13
Sox14
Sox15
Sox17
Sox18
Sox2
Sox21
Sox30
Sox5
Sox6
Sox7
Sox8
Sox9
Sp1
Sp110
Sp2
Sp24D
Sp3
Sp5
Sp6
Sp7
Sp8
Spa17
Spaca1
Spaca3
Spaca4
Spaca5
Spag1
Spag11
Spag16
Spag17
Spag4
Spag5
Spag6
Spag7
Spag9
Spam1
Sparc
Sparcl1
Spase12
Spase22-23
Spase25
Spast
Spata1
Spata13
Spata16
Spata17
Spata18
Spata19
Spata20
Spata21
Spata22
Spata2L
Spata3
Spata4
Spata5
Spata6
Spata7
Spata9
Spatc1
Spatial
Spats1
Spats2
Spats2l
Spc24
Spc25
Spcs1
Spcs2
Spcs3
Spdef
Spdya
Spdyb
Spec2
Spef1
Spef2
Speg
Spem1
Spen
Spert
Spesp1
Spg20
Spg21
Spg7
Sphk1
Sphk2
Sphkap
Spi1
Spib
Spic
Spin1
Spin2
Spin4
Spink1
Spink10
Spink11
Spink12
Spink2
Spink3
Spink5l2
Spink5l3
Spink6
Spink8
Spinlw1
Spint2
Spint4
Spire2
Sply
Spn
Spns1
Spns2
Spns3
Spo11
SpoC1-C1D
Spock2
Spock3
Spon1
Spon2
Spop
Spopl
Spp1
Spp2
Sppl2a
Sppl2b
Sppl2c
Sppl3
Spr
Spred1
Spred2
Spred3
Sprn
Sprr1a
Sprr1b
Sprr2a
Sprr2d
Sprr2e
Sprr2f
Sprr2h
Sprr2i
Sprr2k
Sprr3
Sprr4
Spry1
Spry2
Spry4
Spryd4
Sps2
Spsb1
Spsb2
Spsb3
Spsb4
Spt5
Spt6
Spta1
Sptan1
Sptbn1
Sptbn2
Sptlc2
Sptlc3
Spty2d1
Spz1
Sqle
Sqstm1
Sra-1
Sra1
Sras
Src
Src42A
Src64B
Srcrb4d
Srd5a1
Srd5a2
Srd5a3
Srebf1
Srebf2
Srf
Srfbp1
Srgap2
Srgap3
Srgn
Sri
Srl
Srm
Srp14
Srp19
Srp54
Srp68
Srp9
Srpk1
Srpk2
Srpk3
Srpr
Srprb
Srpx
Srpx2
Srr
Srrd
Srrm1
Srrm2
Srrm3
Srrm4
Srrt
Srxn1
Sry
Sry-alpha
Sry-beta
Sry-delta
Ss18l1
Ss18l2
Ssb
Ssb-c31a
Ssbip1
Ssbp1
Ssbp2
Ssbp3
Ssfa2
Ssh1
Ssh2
Ssh3
Ssl
Sslp1
Ssna1
Sspn
Sspo
Ssr1
Ssr2
Ssr3
Ssr4
Ssrp
Ssrp1
Sssca1
Ssspta
Sssptb
Sst
Sstr1
Sstr2
Sstr3
Sstr4
Ssty1
Ssu72
Ssx2ip
St13
St14
St18
St2a1
St2a2
St3gal1
St3gal2
St3gal3
St3gal4
St3gal5
St3gal6
St5
St6gal1
St6gal2
St6galnac1
St6galnac2
St6galnac3
St6galnac4
St6galnac5
St6galnac6
St7
St7l
St8sia2
St8sia4
St8sia6
StIP
Stab2
Stac
Stac2
Stac3
Stag3
Stam
Stam2
Stambp
Stambpl1
Stap1
Stap2
Star
Stard10
Stard3
Stard3nl
Stard4
Stard5
Stard6
Stard7
Stard8
Stat
Stat3
Stat4
Stat5a
Stat5b
Stat92E
Stau1
Stau2
Stbd1
Stc1
Stc2
Ste
Ste12DOR
Ste:CG33236
Ste:CG33237
Ste:CG33238
Ste:CG33239
Ste:CG33243
Ste:CG33246
Ste:CG33247
Steap1
Steap2
Steap3
Steap4
Stfa1
Stfa3
Stg
Stil
Stim
Stim1
Stim2
Stip1
Stk11
Stk11ip
Stk16
Stk17b
Stk19
Stk24
Stk3
Stk32a
Stk32b
Stk32c
Stk33
Stk35
Stk36
Stk38
Stk38l
Stk39
Stk4
Stk40
Stlk
Stmn1
Stmn2
Stmn3
Stmn4
Stom
Stoml1
Stoml2
Stoml3
Ston1
Ston2
Stox2
Stra13
Stra6
Stra8
Strada
Stradb
Strap
Strbp
Strn
Strn3
Strn4
Sts
Stt3a
Stt3b
Stub1
Stx11
Stx12
Stx17
Stx18
Stx19
Stx1a
Stx1b
Stx2
Stx3
Stx4
Stx5
Stx6
Stx7
Stx8
Stxbp1
Stxbp2
Stxbp3
Stxbp4
Stxbp5
Stxbp5l
Styk1
Styx
Su(H)
Su(dx)
Su(var)205
Su(var)3-3
Su(var)3-7
Su(var)3-9
Su(z)12
Su(z)2
SuUR
Sub1
Subh2bv
Sucla2
Suclg1
Suclg2
Sucnr1
Suds3
Sufu
Sugt1
Sulf1
Sulf2
Sult1a1
Sult1b1
Sult1c1
Sult1c2
Sult2a1
Sult2a2
Sult2b1
Sult4a1
Sult6b1
Sumf1
Sumo1
Sumo2
Sumo3
Sun1
Sun2
Sun3
Sun5
Suox
Supt16h
Supt4h1
Supt4h2
Supt5h
Supt6h
Supt7l
Supv3l1
Sur-8
Surf1
Surf2
Surf4
Surf6
Susd2
Susd3
Susd4
Suv39h1
Suv39h2
Suv4-20
Suv420h1
Suv420h2
Suz12
Sv2a
Sv2b
Sv2c
Svep1
Svil
Svip
Svop
Svopl
Svs4
Svs5
Swap70
Sxl
Syap1
Syb
Sybu
Syce1
Syce2
Sycn
Sycp1
Sycp2
Sycp3
Syf2
Syk
Syn
Syn1
Syn2
Syn3
Sync
Syncrip
Syngr1
Syngr2
Syngr3
Syngr4
Synj1
Synj2
Synj2bp
Synm
Synpo
Synpo2l
Synpr
Synrg
Syp
Sypl1
Sypl2
Sys1
Syt1
Syt10
Syt12
Syt13
Syt14
Syt15
Syt16
Syt17
Syt2
Syt3
Syt4
Syt5
Syt6
Syt7
Syt8
Syt9
Sytl2
Sytl3
Sytl4
Sytl5
Syvn1
Syx1A
Syx4
Syx5
T
T-cp1
T1B
T1F
T2A
T2B
T2C
T2r38
T3dh
T4A
T4B
TAAC
TAAR1
TAAR2
TAAR5
TAAR6
TAAR8
TAAR9
TAC1
TAC3
TAC4
TACC1
TACC2
TACC3
TACO1
TACR1
TACR2
TACR3
TACSTD1
TACSTD2
TAD1
TAD2
TAD3
TADA1
TADA2A
TADA2B
TADA3
TAF1
TAF10
TAF11
TAF12
TAF13
TAF14
TAF15
TAF1A
TAF1B
TAF1C
TAF1D
TAF1L
TAF2
TAF3
TAF4
TAF4B
TAF5
TAF5L
TAF6
TAF6L
TAF7
TAF7L
TAF8
TAF9
TAF9B
TAGAP
TAGLN
TAGLN2
TAGLN3
TAH1
TAH18
TAK1L
TAL1
TAL2
TALDO1
TAM41
TAN1
TANC1
TANC2
TANK
TAO3
TAOK1
TAOK2
TAOK3
TAP1
TAP2
TAP42
TAP46
TAPBP
TAPBPL
TAPT1
TAR1
TAR1-A
TARBP1
TARBP2
TARDBP
TARS
TARS2
TARSL2
TAS1R1
TAS1R2
TAS1R3
TAS2R1
TAS2R10
TAS2R13
TAS2R14
TAS2R16
TAS2R3
TAS2R31
TAS2R38
TAS2R39
TAS2R4
TAS2R40
TAS2R41
TAS2R42
TAS2R43
TAS2R45
TAS2R46
TAS2R48
TAS2R49
TAS2R5
TAS2R50
TAS2R60
TAS2R7
TAS2R8
TAS2R9
TASP1
TAT
TAT2
TATDN1
TATDN2
TATDN3
TAX1BP1
TAX1BP3
TAX4
TAZ
TAZ1
TBC1D1
TBC1D10A
TBC1D10B
TBC1D10C
TBC1D12
TBC1D14
TBC1D15
TBC1D16
TBC1D19
TBC1D2
TBC1D20
TBC1D21
TBC1D22A
TBC1D22B
TBC1D23
TBC1D24
TBC1D25
TBC1D26
TBC1D28
TBC1D29
TBC1D2B
TBC1D3
TBC1D3B
TBC1D3C
TBC1D3G
TBC1D4
TBC1D5
TBC1D7
TBC1D8
TBC1D8B
TBC1D9
TBC1D9B
TBCA
TBCB
TBCC
TBCCD1
TBCD
TBCE
TBCEL
TBCK
TBF1
TBK1
TBKBP1
TBL1X
TBL1XR1
TBL1Y
TBL2
TBL3
TBP
TBP1
TBP2
TBPL1
TBPL2
TBR1
TBRG1
TBRG4
TBS1
TBX1
TBX10
TBX18
TBX19
TBX2
TBX20
TBX21
TBX22
TBX3
TBX4
TBX5
TBX6
TBXA2R
TBXAS1
TBXT
TC2N
TCA17
TCAP
TCB1
TCB2
TCB3
TCEA1
TCEA2
TCEA3
TCEAL1
TCEAL2
TCEAL3
TCEAL4
TCEAL5
TCEAL6
TCEAL7
TCEAL8
TCEB1
TCEB2
TCEB3B
TCEB3CL
TCERG1
TCERG1L
TCF12
TCF15
TCF19
TCF20
TCF21
TCF23
TCF25
TCF3
TCF4
TCF7
TCF7L1
TCF7L2
TCF9
TCFL5
TCHH
TCHHL1
TCHP
TCIRG1
TCL1A
TCL1B
TCM62
TCN1
TCN2
TCO89
TCOF1
TCP1
TCP10
TCP10L
TCP11
TCP11L1
TCP11L2
TCP12
TCP13
TCP14
TCP15
TCP16
TCP17
TCP18
TCP19
TCP2
TCP20
TCP21
TCP22
TCP23
TCP24
TCP3
TCP4
TCP5
TCP6
TCP7
TCP8
TCP9
TCRP
TCTA
TCTE1
TCTE3
TCTEX1D1
TCTEX1D2
TCTEX1D4
TCTN1
TCTN2
TCTN3
TCTP
TD
TDG
TDGF1
TDH
TDH1
TDH2
TDH3
TDI
TDO2
TDP1
TDRD1
TDRD10
TDRD12
TDRD3
TDRD5
TDRD6
TDRD7
TDRD9
TDRKH
TDS4
TDT
TE1
TEA1
TEAD1
TEAD2
TEAD3
TEAD4
TEC
TEC1
TECPR1
TECPR2
TECR
TECRL
TECTA
TECTB
TED1
TEDDM1
TEF
TEF1
TEF3
TEF4
TEK
TEKT1
TEKT2
TEKT3
TEKT4
TEKT5
TEL1
TEL2
TELO2
TEM1
TEN1
TENC1
TENP
TEP1
TEPP
TER94
TERF1
TERF2
TERF2IP
TERT
TES
TES1
TESC
TESK1
TESK2
TESSP1
TESSP2
TESSP5
TET1
TET2
TET3
TEX1
TEX10
TEX101
TEX11
TEX12
TEX13A
TEX13B
TEX14
TEX15
TEX19
TEX2
TEX261
TEX264
TEX28
TEX9
TF
TF1
TFA
TFA1
TFA2
TFAM
TFAP2A
TFAP2B
TFAP2C
TFAP2D
TFAP2E
TFAP4
TFB1
TFB1M
TFB2
TFB2M
TFB3
TFB4
TFB5
TFC1
TFC2
TFC3
TFC4
TFC6
TFC7
TFC8
TFCP2
TFCP2L1
TFDP1
TFDP2
TFDP3
TFE3
TFEB
TFEC
TFF1
TFF2
TFF3
TFG
TFG1
TFG2
TFIIA-S
TFIIAy
TFIIB
TFIIB1
TFIIB2
TFIP11
TFL1
TFP1
TFPI
TFPI2
TFPT
TFR2
TFRC
TG
TGA1
TGA2
TGA3
TGA4
TGA5
TGA6
TGA7
TGD1
TGD2
TGD3
TGDS
TGFA
TGFB1
TGFB1I1
TGFB2
TGFB3
TGFBI
TGFBR1
TGFBR2
TGFBR3
TGFBRAP1
TGG1
TGG2
TGG3
TGG4
TGG5
TGG6
TGIF1
TGIF2
TGIF2LX
TGIF2LY
TGL1
TGL2
TGL3
TGL4
TGL5
TGM1
TGM2
TGM3
TGM4
TGM5
TGM6
TGM7
TGOLN2
TGS1
TH
TH1
TH1L
THADA
THAP1
THAP10
THAP11
THAP2
THAP3
THAP4
THAP5
THAP6
THAP7
THAP8
THAP9
THAS1
THBD
THBS1
THBS2
THBS3
THBS4
THE1
THEG
THEM4
THEM5
THEMIS
THEMIS2
THF1
THFS
THG1
THG1L
THI1
THI1-1
THI1-2
THI11
THI12
THI13
THI2
THI2.1
THI2.2
THI20
THI21
THI22
THI3
THI4
THI5
THI6
THI7
THI72
THI73
THI74
THI80
THNSL1
THNSL2
THO1
THO2
THOC1
THOC2
THOC3
THOC4
THOC5
THOC6
THOC7
THOP1
THP1
THP2
THPO
THR1
THR4
THRA
THRAP3
THRB
THRRS
THRSP
THS1
THSD1
THSD4
THSD7A
THTPA
THUMPD1
THUMPD2
THUMPD3
THY-1
THY-2
THY1
THYN1
TIA1
TIAF1
TIAL1
TIAM1
TIAM2
TIC
TICAM1
TICAM2
TICRR
TID3
TIE1
TIF
TIF1
TIF11
TIF3
TIF31
TIF32
TIF34
TIF35
TIF3A1
TIF3B1
TIF3C1
TIF3D1
TIF3F1
TIF3H1
TIF3I1
TIF3K1
TIF45
TIF4631
TIF4632
TIF4A-1
TIF4A-2
TIF4A-3
TIF5
TIF5A
TIF6
TIFA
TIFAB
TIFY
TIFY1
TIFY10A
TIFY10B
TIFY11A
TIFY11B
TIFY2A
TIFY2B
TIFY3A
TIFY3B
TIFY4A
TIFY4B
TIFY5A
TIFY6A
TIFY6B
TIFY8
TIFY9
TIGAR
TIGD1
TIGD2
TIGD3
TIGD4
TIGD6
TIGD7
TIGIT
TIM
TIM10
TIM13
TIM17
TIM18
TIM21
TIM22
TIM23
TIM44
TIM50
TIM54
TIM8
TIM9
TIMD4
TIMELESS
TIMM10
TIMM13
TIMM16
TIMM17A
TIMM17B
TIMM22
TIMM23
TIMM44
TIMM50
TIMM8A
TIMM8B
TIMM9
TIMP1
TIMP2
TIMP3
TIMP4
TINAG
TINAGL1
TINF2
TINP1
TINY
TIP1
TIP1-1
TIP1-2
TIP1-3
TIP2-1
TIP2-2
TIP2-3
TIP20
TIP3-1
TIP3-2
TIP4-1
TIP4-2
TIP4-3
TIP4-4
TIP41
TIP5-1
TIP5;1
TIPARP
TIPIN
TIPRL
TIR1
TIR2
TIR3
TIR4
TIRAP
TIS11
TITF1
TJAP1
TJP1
TJP2
TJP3
TK
TK1
TKDP1
TKI1
TKL1
TKL2
TKT
TKTL1
TKTL2
TLCD1
TLCD2
TLE1
TLE2
TLE3
TLE4
TLE6
TLG1
TLG2
TLK1
TLK2
TLL1
TLL2
TLN1
TLN2
TLP1
TLP20
TLR1
TLR10
TLR2
TLR2-1
TLR3
TLR4
TLR5
TLR7
TLR8
TLR9
TLX1
TLX2
TLX3
TM2D1
TM2D2
TM2D3
TM4SF1
TM4SF18
TM4SF19
TM4SF20
TM4SF4
TM4SF5
TM6SF1
TM6SF2
TM7SF2
TM7SF3
TM7SF4
TM9SF1
TM9SF2
TM9SF3
TM9SF4
TMA10
TMA108
TMA16
TMA17
TMA19
TMA20
TMA22
TMA23
TMA46
TMA64
TMA7
TMBIM1
TMBIM4
TMBIM6
TMC1
TMC2
TMC4
TMC5
TMC6
TMC7
TMC8
TMCC1
TMCC2
TMCC3
TMCO1
TMCO2
TMCO3
TMCO4
TMCO5A
TMCO5B
TMCO6
TMCO7
TMED1
TMED10
TMED2
TMED3
TMED4
TMED5
TMED6
TMED7
TMED8
TMED9
TMEFF1
TMEFF2
TMEM100
TMEM101
TMEM102
TMEM104
TMEM105
TMEM106A
TMEM106B
TMEM106C
TMEM107
TMEM108
TMEM109
TMEM11
TMEM110
TMEM111
TMEM114
TMEM115
TMEM116
TMEM117
TMEM119
TMEM120A
TMEM120B
TMEM121
TMEM123
TMEM125
TMEM126A
TMEM126B
TMEM127
TMEM128
TMEM129
TMEM130
TMEM131
TMEM132A
TMEM132B
TMEM132C
TMEM132D
TMEM132E
TMEM133
TMEM134
TMEM135
TMEM136
TMEM138
TMEM139
TMEM140
TMEM141
TMEM143
TMEM144
TMEM145
TMEM146
TMEM147
TMEM149
TMEM14A
TMEM14B
TMEM14C
TMEM14D
TMEM14E
TMEM150A
TMEM150B
TMEM151A
TMEM151B
TMEM154
TMEM155
TMEM156
TMEM158
TMEM159
TMEM160
TMEM161A
TMEM161B
TMEM163
TMEM164
TMEM165
TMEM167A
TMEM167B
TMEM168
TMEM169
TMEM17
TMEM170A
TMEM170B
TMEM171
TMEM173
TMEM174
TMEM175
TMEM176A
TMEM176B
TMEM177
TMEM178
TMEM179
TMEM179B
TMEM18
TMEM180
TMEM181
TMEM182
TMEM183
TMEM183A
TMEM183B
TMEM184A
TMEM184B
TMEM184C
TMEM185A
TMEM185B
TMEM186
TMEM187
TMEM188
TMEM189
TMEM19
TMEM190
TMEM192
TMEM194A
TMEM194B
TMEM195
TMEM196
TMEM198
TMEM199
TMEM2
TMEM20
TMEM200A
TMEM200B
TMEM201
TMEM202
TMEM203
TMEM204
TMEM205
TMEM206
TMEM207
TMEM208
TMEM209
TMEM211
TMEM212
TMEM213
TMEM214
TMEM215
TMEM216
TMEM217
TMEM218
TMEM219
TMEM22
TMEM220
TMEM222
TMEM223
TMEM225
TMEM229A
TMEM229B
TMEM25
TMEM26
TMEM27
TMEM30A
TMEM30B
TMEM30C
TMEM31
TMEM33
TMEM35
TMEM38A
TMEM38B
TMEM39A
TMEM39B
TMEM40
TMEM41A
TMEM41B
TMEM42
TMEM43
TMEM44
TMEM45A
TMEM45B
TMEM47
TMEM48
TMEM49
TMEM5
TMEM50A
TMEM50B
TMEM51
TMEM52
TMEM53
TMEM54
TMEM55A
TMEM55B
TMEM56
TMEM57
TMEM59
TMEM59L
TMEM60
TMEM61
TMEM62
TMEM63A
TMEM63B
TMEM63C
TMEM64
TMEM65
TMEM66
TMEM67
TMEM68
TMEM69
TMEM70
TMEM71
TMEM72
TMEM74
TMEM79
TMEM80
TMEM81
TMEM82
TMEM85
TMEM86A
TMEM86B
TMEM87A
TMEM87B
TMEM88
TMEM88B
TMEM89
TMEM8A
TMEM8B
TMEM8C
TMEM9
TMEM90A
TMEM90B
TMEM91
TMEM92
TMEM93
TMEM95
TMEM97
TMEM98
TMEM99
TMEM9B
TMF1
TMIE
TMIGD1
TMIGD2
TMK
TMK1
TMKL1
TMLHE
TMM
TMN2
TMN3
TMOD1
TMOD2
TMOD3
TMOD4
TMP1
TMP14
TMPO
TMPPE
TMPRSS11A
TMPRSS11B
TMPRSS11D
TMPRSS11E
TMPRSS11F
TMPRSS12
TMPRSS2
TMPRSS3
TMPRSS4
TMPRSS5
TMPRSS6
TMPRSS7
TMPRSS9
TMS1
TMSB10
TMSB15A
TMSB4
TMSB4X
TMSB4Y
TMSL3
TMT1
TMTC1
TMTC2
TMTC3
TMTC4
TMUB1
TMUB2
TMX1
TMX2
TMX3
TMX4
TNA1
TNC
TNF
TNFAIP1
TNFAIP2
TNFAIP3
TNFAIP6
TNFAIP8
TNFAIP8L1
TNFAIP8L2
TNFAIP8L3
TNFRSF10A
TNFRSF10B
TNFRSF10C
TNFRSF10D
TNFRSF11A
TNFRSF11B
TNFRSF12A
TNFRSF13B
TNFRSF13C
TNFRSF14
TNFRSF17
TNFRSF18
TNFRSF19
TNFRSF1A
TNFRSF1B
TNFRSF21
TNFRSF25
TNFRSF4
TNFRSF6B
TNFRSF8
TNFRSF9
TNFSF10
TNFSF11
TNFSF12
TNFSF13
TNFSF13B
TNFSF14
TNFSF15
TNFSF18
TNFSF4
TNFSF8
TNFSF9
TNIK
TNIP1
TNIP2
TNIP3
TNK1
TNK2
TNKS
TNKS1BP1
TNKS2
TNMD
TNN
TNNC1
TNNC2
TNNI1
TNNI2
TNNI3
TNNI3K
TNNT1
TNNT2
TNNT3
TNP1
TNP2
TNPO1
TNPO2
TNPO3
TNR
TNRC18
TNRC4
TNRC6A
TNRC6B
TNRC6C
TNS
TNS1
TNS3
TNS4
TNXB
TOA1
TOA2
TOB1
TOB2
TOC120
TOC132
TOC159
TOC33
TOC34
TOC75
TOC75-3
TOC75-4
TOC90
TOD6
TOE1
TOE2
TOE3
TOF1
TOF2
TOK1
TOLLIP
TOM1
TOM1L1
TOM1L2
TOM20
TOM20-1
TOM20-2
TOM20-3
TOM20-4
TOM22
TOM22-1
TOM22-2
TOM40
TOM40-1
TOM40-2
TOM5
TOM6
TOM7
TOM7-1
TOM7-2
TOM70
TOM71
TOMM20
TOMM20L
TOMM22
TOMM34
TOMM40
TOMM40L
TOMM5
TOMM6
TOMM7
TOMM70A
TOP
TOP1
TOP1E
TOP1MT
TOP1P
TOP2
TOP2A
TOP2B
TOP3
TOP3A
TOP3B
TOP6A
TOP6B
TOPORS
TOPP1
TOPP2
TOPP3
TOPP4
TOPP5
TOPP6
TOPP7
TOPP8
TOPP9
TOR1
TOR1A
TOR1AIP1
TOR1AIP2
TOR1B
TOR2
TOR2A
TOR3A
TOS1
TOS2
TOS3
TOS4
TOS8
TOUSLED
TOX
TOX2
TOX3
TOX4
TP53
TP53AIP1
TP53BP1
TP53BP2
TP53I13
TP53I3
TP53INP1
TP53INP2
TP53RK
TP53TG3
TP53TG5
TP63
TP73
TPA1
TPBG
TPC1
TPCN1
TPCN2
TPD3
TPD52
TPD52L1
TPD52L2
TPD52L3
TPH1
TPH2
TPI
TPI1
TPK1
TPK2
TPK3
TPM1
TPM2
TPM3
TPM4
TPMT
TPN1
TPO
TPO1
TPO2
TPO3
TPO4
TPO5
TPP1
TPP2
TPPP
TPPP2
TPPP3
TPR
TPRA1
TPRG1
TPRG1L
TPRKB
TPRX1
TPS03
TPS1
TPS10
TPS11
TPS2
TPS21
TPS24
TPS27
TPS3
TPS4
TPS5
TPS6
TPS7
TPS8
TPS9
TPSAB1
TPSB2
TPSD1
TPSG1
TPST
TPST1
TPST2
TPT
TPT1
TPTE
TPTE2
TPX2
TRA1
TRA2A
TRA2B
TRAB1
TRABD
TRADD
TRAF1
TRAF2
TRAF3
TRAF3IP1
TRAF3IP2
TRAF3IP3
TRAF4
TRAF4AF1
TRAF5
TRAF6
TRAF7
TRAFD1
TRAIP
TRAK1
TRAK2
TRAM1
TRAM1L1
TRAM2
TRAP1
TRAPPC1
TRAPPC10
TRAPPC2
TRAPPC2L
TRAPPC3
TRAPPC4
TRAPPC5
TRAPPC6A
TRAPPC6B
TRAPPC9
TRAT1
TRDMT1
TRDN
TRE1
TRE2
TREH
TREM1
TREM2
TREML1
TREML2
TREML4
TRERF1
TREX1
TREX2
TRF1
TRF5
TRH
TRHDE
TRHR
TRI1
TRI5
TRIAP1
TRIB1
TRIB2
TRIB3
TRIM10
TRIM11
TRIM13
TRIM14
TRIM15
TRIM16
TRIM16L
TRIM17
TRIM2
TRIM21
TRIM22
TRIM23
TRIM24
TRIM25
TRIM26
TRIM27
TRIM28
TRIM29
TRIM3
TRIM31
TRIM32
TRIM33
TRIM34
TRIM35
TRIM36
TRIM37
TRIM38
TRIM39
TRIM4
TRIM40
TRIM41
TRIM42
TRIM43
TRIM43B
TRIM44
TRIM45
TRIM46
TRIM47
TRIM48
TRIM49
TRIM49B
TRIM5
TRIM50
TRIM52
TRIM54
TRIM55
TRIM56
TRIM58
TRIM59
TRIM6
TRIM60
TRIM61
TRIM62
TRIM63
TRIM64
TRIM64B
TRIM65
TRIM66
TRIM67
TRIM68
TRIM69
TRIM7
TRIM71
TRIM72
TRIM73
TRIM74
TRIM75
TRIM8
TRIM9
TRIML1
TRIML2
TRIO
TRIOBP
TRIP10
TRIP11
TRIP12
TRIP13
TRIP4
TRIP6
TRIT1
TRK1
TRK2
TRL1
TRM1
TRM10
TRM11
TRM112
TRM12
TRM13
TRM1L
TRM2
TRM3
TRM44
TRM5
TRM6
TRM61
TRM7
TRM8
TRM82
TRM9
TRMT1
TRMT11
TRMT112
TRMT12
TRMT2A
TRMT2B
TRMT5
TRMT6
TRMT61A
TRMT61B
TRMU
TRNAU1AP
TRNP1
TRNT1
TRO
TROAP
TROVE2
TRP-1
TRP1
TRP2
TRP3
TRP4
TRP5
TRPC1
TRPC3
TRPC4
TRPC4AP
TRPC5
TRPC6
TRPC7
TRPM1
TRPM2
TRPM4
TRPM5
TRPM6
TRPM7
TRPM8
TRPS1
TRPT1
TRPV1
TRPV2
TRPV3
TRPV4
TRPV5
TRPV6
TRR1
TRR2
TRRAP
TRS120
TRS130
TRS20
TRS23
TRS31
TRS33
TRS85
TRUB1
TRUB2
TRX1
TRX2
TRX3
TRX4
TRX5
TRX9
TRXH
TRXM
TRY
TRYP1
TRYP2
TRYP3
TRYP4
TRYP5
TRYP6
TRYP7
TRYX2
TRYX3
TRZ1
TS-1
TS-3
TS1
TS2
TSA1
TSA2
TSB1
TSB2
TSC1
TSC10
TSC11
TSC13
TSC2
TSC21
TSC22D1
TSC22D2
TSC22D3
TSC22D4
TSC3
TSD2
TSEG2
TSEN15
TSEN2
TSEN34
TSEN54
TSF
TSFM
TSG101
TSG118
TSGA10
TSGA10IP
TSGA13
TSGA14
TSHB
TSHR
TSHZ1
TSHZ2
TSHZ3
TSKS
TSKU
TSL1
TSLP
TSN
TSNARE1
TSNAX
TSNAXIP1
TSO2
TSP50
TSPAN1
TSPAN10
TSPAN11
TSPAN12
TSPAN13
TSPAN14
TSPAN15
TSPAN16
TSPAN17
TSPAN18
TSPAN19
TSPAN2
TSPAN3
TSPAN31
TSPAN32
TSPAN33
TSPAN4
TSPAN5
TSPAN6
TSPAN7
TSPAN8
TSPAN9
TSPEAR
TSPO
TSPO2
TSPY1
TSPY2
TSPYL1
TSPYL2
TSPYL4
TSPYL5
TSPYL6
TSR1
TSR2
TSSC1
TSSC4
TSSK1B
TSSK2
TSSK3
TSSK4
TSSK6
TST
TSTA3
TSTD1
TSTD2
TT1
TT10
TT12
TT16
TT2
TT8
TTBK1
TTBK2
TTC1
TTC12
TTC13
TTC14
TTC15
TTC16
TTC17
TTC18
TTC19
TTC21A
TTC21B
TTC22
TTC23
TTC23L
TTC24
TTC25
TTC26
TTC27
TTC28
TTC29
TTC3
TTC30A
TTC30B
TTC31
TTC32
TTC33
TTC34
TTC35
TTC36
TTC37
TTC38
TTC39A
TTC39C
TTC4
TTC5
TTC7A
TTC7B
TTC8
TTC9
TTC9B
TTC9C
TTDN1
TTF1
TTF2
TTG1
TTI1
TTI2
TTK
TTL
TTLL1
TTLL10
TTLL11
TTLL12
TTLL13
TTLL2
TTLL3
TTLL3A
TTLL3B
TTLL3C
TTLL3D
TTLL3E
TTLL3F
TTLL4
TTLL5
TTLL6
TTLL7
TTLL9
TTMA
TTMP
TTN
TTP1
TTPA
TTPAL
TTR
TTRAP
TTYH1
TTYH2
TTYH3
TUB
TUB1
TUB2
TUB3
TUB4
TUBA
TUBA1
TUBA1A
TUBA1B
TUBA1C
TUBA1D
TUBA2
TUBA3
TUBA3C
TUBA3E
TUBA4A
TUBA5
TUBA6
TUBA8
TUBAL3
TUBB
TUBB1
TUBB2
TUBB2A
TUBB2B
TUBB2C
TUBB3
TUBB4
TUBB4Q
TUBB5
TUBB6
TUBB7
TUBB8
TUBB9
TUBD1
TUBE1
TUBG
TUBG1
TUBG2
TUBGCP2
TUBGCP3
TUBGCP4
TUBGCP5
TUBGCP6
TUF1
TUFA
TUFM
TUFT1
TUL1
TULP1
TULP10
TULP11
TULP12
TULP13
TULP14
TULP2
TULP3
TULP4
TULP5
TULP6
TULP7
TULP8
TULP9
TUP1
TUS1
TUSC1
TUSC2
TUSC3
TUSC4
TUSC5
TUT1
TVP15
TVP18
TVP23
TVP38
TWF1
TWF2
TWIST1
TWIST2
TWISTNB
TWSG1
TXK
TXLNA
TXLNB
TXLNG
TXN
TXN2
TXNDC11
TXNDC12
TXNDC15
TXNDC16
TXNDC17
TXNDC2
TXNDC3
TXNDC5
TXNDC6
TXNDC8
TXNDC9
TXNIP
TXNL1
TXNL4A
TXNL4B
TXNRD1
TXNRD2
TXNRD3IT1
TY1A-A
TY1A-BL
TY1A-BR
TY1A-DR1
TY1A-DR2
TY1A-DR3
TY1A-DR4
TY1A-DR5
TY1A-DR6
TY1A-GR1
TY1A-GR2
TY1A-H
TY1A-JR1
TY1A-JR2
TY1A-LR4
TY1A-ML1
TY1A-MR1
TY1A-NL1
TY1A-NL2
TY1A-OL
TY1A-OR
TY1A-PR3
TY1B-A
TY1B-BL
TY1B-BR
TY1B-DR1
TY1B-DR3
TY1B-DR4
TY1B-DR5
TY1B-DR6
TY1B-ER1
TY1B-ER2
TY1B-GR1
TY1B-GR2
TY1B-GR3
TY1B-H
TY1B-JR2
TY1B-LR2
TY1B-LR3
TY1B-ML1
TY1B-ML2
TY1B-MR1
TY1B-MR2
TY1B-NL1
TY1B-OL
TY1B-OR
TY1B-PL
TY1B-PR1
TY1B-PR2
TY1B-PR3
TY2A-B
TY2A-C
TY2A-DR1
TY2A-DR2
TY2A-DR3
TY2A-F
TY2A-LR1
TY2A-OR1
TY2A-OR2
TY2B-B
TY2B-C
TY2B-DR1
TY2B-DR2
TY2B-DR3
TY2B-F
TY2B-LR1
TY2B-OR1
TY3A-G
TY4A-H
TY4A-J
TY4B-H
TYE7
TYK2
TYKY
TYMP
TYMS
TYR
TYR1
TYRAAT1
TYRAAT2
TYRO3
TYROBP
TYRP1
TYS1
TYSND1
TYW1
TYW1B
TYW3
Taar1
Taar2
Taar3
Taar4
Taar5
Taar6
Taar7a
Taar7b
Taar7c
Taar7d
Taar7e
Taar7f
Taar7g
Taar7h
Taar8a
Taar8b
Taar8c
Taar9
Tac1
Tac3
Tac4
Tacc1
Tacc2
Tace
Taco1
Tacr1
Tacr2
Tacr3
Tacstd2
Tada1
Tada2a
Tada3
Taf1
Taf10
Taf10b
Taf11
Taf12
Taf13
Taf1a
Taf1b
Taf1c
Taf1d
Taf2
Taf3
Taf4
Taf5
Taf5l
Taf6
Taf6l
Taf7
Taf7l
Taf8
Taf9
Taf9b
Tagap
Tagap1
Tagln
Tagln2
Tagln3
Tak1
Tak1l
Takl1
Takr86C
Takr99D
Tal
Tal1
Tal2
Taldo1
Tanc1
Tanc2
Tango1
Tango11
Tango13
Tango7
Tank
Taok1
Taok2
Taok3
Tap2
Tapbp
Tapt1
Tarbp2
Tardbp
Tars
Tars2
Tarsl2
Tas1r1
Tas1r2
Tas1r3
Tas2r102
Tas2r103
Tas2r104
Tas2r105
Tas2r106
Tas2r107
Tas2r109
Tas2r110
Tas2r113
Tas2r114
Tas2r116
Tas2r117
Tas2r119
Tas2r120
Tas2r123
Tas2r124
Tas2r125
Tas2r129
Tas2r13
Tas2r134
Tas2r135
Tas2r136
Tas2r140
Tas2r143
Tas2r16
Tas2r3
Tas2r38
Tas2r39
Tas2r4
Tas2r40
Tas2r41
Tas2r7
Tasp1
Tat
Tatdn1
Tatdn3
Tax1bp1
Tax1bp3
Taz
Tbc1d10a
Tbc1d10b
Tbc1d10c
Tbc1d12
Tbc1d13
Tbc1d14
Tbc1d15
Tbc1d20
Tbc1d22a
Tbc1d23
Tbc1d24
Tbc1d25
Tbc1d2b
Tbc1d30
Tbc1d4
Tbc1d5
Tbc1d7
Tbc1d8
Tbc1d8b
Tbc1d9
Tbc1d9b
Tbca
Tbcb
Tbcc
Tbccd1
Tbcd
Tbce
Tbcel
Tbck
Tbh
Tbk1
Tbkbp1
Tbl1x
Tbl1xr1
Tbl3
Tbp
Tbpl1
Tbpl2
Tbrg1
Tbrg4
Tbx1
Tbx10
Tbx18
Tbx19
Tbx20
Tbx21
Tbx22
Tbx3
Tbx5
Tbx6
Tbxa2r
Tbxas1
Tc2n
Tcap
Tcea1
Tcea2
Tcea3
Tceal1
Tceal3
Tceal5
Tceal8
Tceanc
Tceb1
Tceb2
Tceb3
Tcerg1
Tcerg1l
Tcf12
Tcf15
Tcf19
Tcf21
Tcf23
Tcf25
Tcf3
Tcf4
Tcf7
Tcf7l1
Tcf7l2
Tcf9
Tcfap2d
Tcfap2e
Tcfcp2
Tcfcp2l1
Tchhl1
Tchp
Tcl1a
Tcl1b1
Tcl1b2
Tcl1b3
Tcl1b4
Tcl1b5
Tcn2
Tcof1
Tcp1
Tcp11
Tcp11l1
Tcp11l2
Tcta
Tcte1
Tcte3
Tctex1d1
Tctex1d2
Tctex1d4
Tctex4
Tctn1
Tctn2
Tctn3
Tctp
Tdg
Tdgf1
Tdh
Tdo2
Tdp1
Tdpoz1
Tdrd1
Tdrd12
Tdrd3
Tdrd6
Tdrd7
Tdrd9
Tdrkh
Tead1
Tead2
Tead3
Tead4
Tec
Tecpr1
Tecr
Tecrl
Tectb
Teddm1
Tef
Tekt1
Tekt2
Tekt3
Tekt4
Telo2
Ten1
Tenc1
Tep1
Tepp
Terf1
Terf2ip
Tert
Tes
Tesc
Tesk1
Tesk2
Tesp1
Tesp2
Tesp3
Tessp1
Tessp2
Tessp5
Testin
Tet1
Tet2
Tet3
Tex10
Tex101
Tex11
Tex12
Tex14
Tex19a
Tex19b
Tex2
Tex261
Tex9
Tf
Tf2-1
Tf2-11
Tf2-7
TfIIA-L
TfIIA-S
TfIIA-S-2
TfIIB
TfIIFalpha
TfIIFbeta
TfIIS
Tfam
Tfap2a
Tfap2b
Tfap2c
Tfb1
Tfb1m
Tfb2m
Tfdp1
Tfe3
Tfeb
Tfec
Tff1
Tff2
Tff3
Tfip11
Tfpi
Tfpi2
Tfpt
Tfr2
Tfrc
Tg
Tgfa
Tgfb1
Tgfb1i1
Tgfb2
Tgfb3
Tgfbi
Tgfbr1
Tgfbr2
Tgfbr3
Tgfbrap1
Tgif1
Tgif2
Tgm1
Tgm2
Tgm4
Tgm5
Tgoln1
Tgoln2
Tgs1
Tgt
Th
Th1l
Thada
Thap1
Thap11
Thap2
Thap3
Thap4
Thap7
Thbd
Thbs4
Theg
Them4
Them5
Themis
Themis2
Themis3
Thg1l
Thnsl1
Thnsl2
Thoc1
Thoc2
Thoc3
Thoc4
Thoc5
Thoc6
Thoc7
Thop1
Thpo
Thra
Thrap3
Thrb
Thrsp
Thsd1
Thsd4
Thsd7a
Thsd7b
Thtpa
Thumpd1
Thumpd2
Thumpd3
Thy1
Thyn1
Tia1
Tial1
Tiam2
Ticam1
Ticam2
Ticrr
Tifa
Tifab
Tigar
Tigd2
Tigd3
Tigd4
Tim10
Tim13
Tim14
Tim17a1
Tim17a2
Tim17b1
Tim22
Tim8
Tim9a
Tim9b
Timd2
Timd4
Timeless
Timm10
Timm13
Timm16
Timm17a
Timm17b
Timm22
Timm23
Timm44
Timm50
Timm8a
Timm8a1
Timm8a2
Timm8b
Timm9
Timp
Timp1
Timp2
Timp3
Timp4
Tina-1
Tinagl1
Tinp1
Tip60
Tiparp
Tipin
Tiprl
Tirap
Tis11
Tjap1
Tjp2
Tk
Tk1
Tkr
Tkt
Tktl1
Tktl2
Tl
Tlcd1
Tlcd2
Tle1
Tle2
Tle3
Tle4
Tle6
Tlk1
Tlk2
Tll1
Tll2
Tln2
Tlr1
Tlr11
Tlr12
Tlr13
Tlr2
Tlr3
Tlr4
Tlr5
Tlr6
Tlr7
Tlx2
Tm1
Tm2
Tm2d1
Tm2d2
Tm2d3
Tm4sf1
Tm4sf20
Tm4sf4
Tm6sf2
Tm7sf2
Tm7sf3
Tm7sf4
Tm9sf1
Tm9sf2
Tm9sf3
Tm9sf4
Tmbim1
Tmbim4
Tmbim6
Tmc1
Tmc2
Tmc3
Tmc4
Tmc5
Tmc6
Tmc7
Tmc8
Tmcc1
Tmcc2
Tmcc3
Tmco1
Tmco3
Tmco4
Tmco5a
Tmco5b
Tmco6
Tmco7
Tmed1
Tmed10
Tmed2
Tmed3
Tmed4
Tmed5
Tmed6
Tmed8
Tmed9
Tmeff1
Tmeff2
Tmem100
Tmem101
Tmem103
Tmem104
Tmem106a
Tmem106b
Tmem106c
Tmem107
Tmem108
Tmem109
Tmem11
Tmem110
Tmem111
Tmem114
Tmem115
Tmem117
Tmem119
Tmem120a
Tmem120b
Tmem121
Tmem123
Tmem125
Tmem126a
Tmem126b
Tmem127
Tmem128
Tmem129
Tmem130
Tmem131
Tmem132a
Tmem132c
Tmem132d
Tmem132e
Tmem134
Tmem135
Tmem136
Tmem138
Tmem140
Tmem141
Tmem143
Tmem144
Tmem145
Tmem147
Tmem149
Tmem14a
Tmem14c
Tmem150A
Tmem150a
Tmem150b
Tmem151a
Tmem151b
Tmem154
Tmem156
Tmem158
Tmem159
Tmem160
Tmem161a
Tmem161b
Tmem163
Tmem164
Tmem165
Tmem167a
Tmem167b
Tmem168
Tmem169
Tmem17
Tmem170a
Tmem170b
Tmem171
Tmem173
Tmem174
Tmem175
Tmem176a
Tmem176b
Tmem177
Tmem178
Tmem179
Tmem179b
Tmem18
Tmem180
Tmem182
Tmem183
Tmem184a
Tmem184b
Tmem184c
Tmem185b
Tmem186
Tmem188
Tmem189
Tmem19
Tmem190
Tmem192
Tmem194a
Tmem194b
Tmem195
Tmem196
Tmem198
Tmem199
Tmem2
Tmem20
Tmem200a
Tmem201
Tmem202
Tmem203
Tmem204
Tmem205
Tmem206
Tmem207
Tmem208
Tmem209
Tmem210
Tmem211
Tmem212
Tmem213
Tmem214
Tmem215
Tmem216
Tmem218
Tmem219
Tmem22
Tmem220
Tmem221
Tmem222
Tmem223
Tmem225
Tmem229a
Tmem25
Tmem26
Tmem27
Tmem30a
Tmem30b
Tmem30c
Tmem33
Tmem35
Tmem37
Tmem38a
Tmem38b
Tmem39a
Tmem39b
Tmem40
Tmem41a
Tmem41b
Tmem42
Tmem43
Tmem45b
Tmem47
Tmem48
Tmem49
Tmem5
Tmem50a
Tmem50b
Tmem51
Tmem53
Tmem54
Tmem55a
Tmem55b
Tmem56
Tmem57
Tmem59
Tmem59l
Tmem60
Tmem62
Tmem63a
Tmem63b
Tmem63c
Tmem64
Tmem65
Tmem66
Tmem67
Tmem68
Tmem69
Tmem70
Tmem71
Tmem72
Tmem74
Tmem79
Tmem80
Tmem81
Tmem82
Tmem85
Tmem86a
Tmem86b
Tmem87a
Tmem87b
Tmem88
Tmem88b
Tmem89
Tmem8a
Tmem8c
Tmem9
Tmem90a
Tmem90b
Tmem91
Tmem93
Tmem97
Tmem98
Tmem9b
Tmie
Tmigd1
Tmlhe
Tmod1
Tmod2
Tmod3
Tmod4
Tmpo
Tmprss11a
Tmprss11b
Tmprss11d
Tmprss11e
Tmprss11f
Tmprss12
Tmprss4
Tmprss5
Tmprss6
Tmprss7
Tmprss8
Tmprss9
Tmsb10
Tmsb4x
Tmtc1
Tmtc2
Tmtc3
Tmtc4
Tmub1
Tmub2
Tmx1
Tmx2
Tmx3
Tmx4
Tnc
Tnf
Tnfaip1
Tnfaip2
Tnfaip6
Tnfaip8
Tnfaip8l1
Tnfaip8l2
Tnfaip8l3
Tnfrsf10b
Tnfrsf11a
Tnfrsf11b
Tnfrsf12a
Tnfrsf13b
Tnfrsf13c
Tnfrsf17
Tnfrsf18
Tnfrsf19
Tnfrsf1a
Tnfrsf1b
Tnfrsf21
Tnfrsf22
Tnfrsf23
Tnfrsf26
Tnfrsf4
Tnfrsf8
Tnfrsf9
Tnfsf10
Tnfsf11
Tnfsf12
Tnfsf13
Tnfsf13b
Tnfsf14
Tnfsf15
Tnfsf4
Tnfsf8
Tnfsf9
Tnik
Tnip1
Tnip2
Tnk1
Tnk2
Tnks1bp1
Tnmd
Tnnc1
Tnnc2
Tnni1
Tnni2
Tnni3
Tnni3k
Tnnt1
Tnnt2
Tnnt3
Tnp1
Tnp2
Tnpo1
Tnpo2
Tnpo3
Tnr
Tnrc18
Tnrc4
Tnrc6a
Tnrc6b
Tnrc6c
Tns3
Tns4
Tob2
Toe1
Tollip
Tom1
Tom1l2
Tom40
Tomm20
Tomm20l
Tomm22
Tomm34
Tomm40
Tomm40l
Tomm5
Tomm6
Tomm7
Tomm70a
Tomt
Top1
Top1mt
Top2
Top2a
Top2b
Top3a
Top3alpha
Top3b
Top3beta
Topbp1
Topors
Tor
Tor1a
Tor1aip1
Tor1aip2
Tor2a
Tor3a
TotA
TotA1
TotA2
TotB
TotB1
TotB2
TotC
TotF
TotM
TotX
TotX1
TotZ
Tox
Tox2
Tox3
Tp53
Tp53bp1
Tp53bp2
Tp53i13
Tp53inp2
Tp53rk
Tp63
Tp73
Tp75
Tpbg
Tpcn1
Tpcn2
Tpd52
Tpd52l1
Tpd52l2
Tph1
Tph2
Tpi
Tpi1
Tpk1
Tpm1
Tpm2
Tpm3
Tpm4
Tpmt
TpnC41C
TpnC47D
TpnC73F
Tpo
Tpp1
Tpp2
TppII
Tppp
Tppp2
Tppp3
Tpra1
Tprg1
Tprg1l
Tprkb
Tpsab1
Tpsb2
Tpst1
Tpst2
Tpt1
Tpx2
Tra2b
Trabd
Tradd
Traf2
Traf3
Traf3ip1
Traf3ip3
Traf4
Traf4af1
Traf5
Traf6
Trafd1
Traip
Trak2
Tram1
Tram1l1
Tram2
Trap1
Trap1a
Trappc1
Trappc2
Trappc2l
Trappc3
Trappc4
Trappc5
Trappc6a
Trappc6b
Trappc9
Trat1
Trc8
Trcg1
Trdmt1
Tre
Tre1
Treh
Trem1
Trem2
Treml1
Treml2
Trerf1
Trex1
Trex2
Trf
Trh
Trhde
Trhr
Triap1
Trib1
Trib2
Trib3
Trim10
Trim11
Trim12
Trim13
Trim14
Trim16
Trim17
Trim2
Trim23
Trim24
Trim26
Trim27
Trim28
Trim29
Trim3
Trim30
Trim31
Trim32
Trim33
Trim34
Trim35
Trim36
Trim37
Trim39
Trim40
Trim41
Trim42
Trim43a
Trim44
Trim45
Trim46
Trim47
Trim50
Trim54
Trim55
Trim56
Trim58
Trim59
Trim6
Trim60
Trim62
Trim63
Trim65
Trim67
Trim69
Trim7
Trim71
Trim72
Trim75
Trim9
Triml1
Trio
Triobp
Trip1
Trip10
Trip13
Trip6
Trit1
Trl
Trm1l
Trmt1
Trmt11
Trmt112
Trmt12
Trmt2b
Trmt5
Trmt6
Trmt61a
Trmu
Trnau1ap
Trnp1
Trnt1
Trove2
Trp26
Trp53inp1
TrpA1
Trpa1
Trpc1
Trpc2
Trpc4
Trpc4ap
Trpc5
Trpc7
Trpm1
Trpm4
Trpm5
Trpm6
Trpm7
Trpm8
Trpt1
Trpv1
Trpv2
Trpv3
Trpv4
Trpv5
Trpv6
Trub1
Trub2
Trx-2
TrxT
Trxr-1
Trxr-2
Try3
Try4
Tryx2
Tryx3
Ts
Tsc1
Tsc2
Tsc21
Tsc22d1
Tsc22d3
Tsen15
Tsen2
Tsen34
Tsen54
Tsfm
Tsg101
Tsg118
Tsga10
Tsga10ip
Tsga13
Tsga14
Tshb
Tshr
Tshz1
Tshz2
Tshz3
Tsks
Tsku
Tslp
Tsn
Tsnax
Tsnaxip1
Tspan1
Tspan10
Tspan11
Tspan12
Tspan13
Tspan14
Tspan17
Tspan18
Tspan2
Tspan3
Tspan31
Tspan32
Tspan33
Tspan4
Tspan5
Tspan7
Tspan9
Tspo
Tspo2
Tspy1
Tspyl1
Tspyl2
Tspyl4
Tspyl5
Tsr1
Tsr2
Tssc1
Tssc4
Tssk1b
Tssk3
Tssk4
Tssk5
Tssk6
Tst
Tsta3
Tstd2
Tsx
Ttbk1
Ttbk2
Ttc1
Ttc12
Ttc14
Ttc15
Ttc19
Ttc21a
Ttc21b
Ttc22
Ttc23
Ttc23l
Ttc24
Ttc25
Ttc26
Ttc27
Ttc28
Ttc29
Ttc30a1
Ttc30a2
Ttc30b
Ttc32
Ttc33
Ttc34
Ttc35
Ttc36
Ttc38
Ttc39a
Ttc39b
Ttc39c
Ttc4
Ttc5
Ttc7a
Ttc8
Ttc9
Ttc9b
Ttc9c
Ttdn1
Ttf1
Ttf2
Ttgn1
Ttl
Ttll1
Ttll10
Ttll11
Ttll12
Ttll13
Ttll2
Ttll3
Ttll4
Ttll6
Ttll6a
Ttll8
Ttll9
Ttpa
Ttpal
Ttr
Ttrap
Ttyh1
Ttyh2
Ttyh3
Tub
Tuba1a
Tuba1b
Tuba1c
Tuba3a
Tuba4a
Tuba8
Tubal3
Tubb2a
Tubb2b
Tubb2c
Tubb3
Tubb4
Tubb5
Tubb6
Tubd1
Tube1
Tubg1
Tubg2
Tubgcp3
Tubgcp4
Tubgcp5
Tufm
Tuft1
Tulp1
Tulp2
Tulp3
Tulp4
Tusc1
Tusc2
Tusc4
Tusc5
Tut1
Twf1
Twf2
Twist1
Twist2
Twistnb
Twsg1
Txk
Txlna
Txlnb
Txlng
Txn
Txn2
Txndc11
Txndc12
Txndc15
Txndc16
Txndc17
Txndc2
Txndc3
Txndc5
Txndc8
Txndc9
Txnip
Txnl1
Txnl4a
Txnrd1
Txnrd2
Txnrd3
Tymp
Tyms
Tyr
TyrR
Tyro3
Tyrobp
Tyrp1
Tysnd1
Tyw1
Tyw3
U
U1
U10
U11
U13
U14
U18
U19
U20
U21
U22
U23
U24
U25
U26
U27
U28
U29
U2A
U2AF1
U2AF1L4
U2AF2
U2AF35A
U2AF35B
U2AF65A
U2AF65B
U2af1
U2af1l4
U2af38
U2af50
U3
U30
U31
U32
U33
U34
U35
U36
U37
U38
U4
U40
U41
U42
U43
U44
U45
U47
U49
U50
U51
U52
U53
U54
U55
U55B
U56
U57
U58
U59
U62
U63
U64
U65
U66/U60
U67
U68
U69
U70
U71
U73
U74
U75
U76
U77
U79
U79/U80
U81
U83
U84
U85
U90/U86
U90/U89
U94
U95
UAC1
UACA
UAF30
UAP1
UAP1L1
UBA1
UBA2
UBA3
UBA4
UBA5
UBA52
UBA6
UBA7
UBAC1
UBAC2
UBAP1
UBAP2
UBAP2L
UBASH3A
UBASH3B
UBB
UBC
UBC1
UBC10
UBC11
UBC12
UBC13
UBC14
UBC15
UBC16
UBC17
UBC18
UBC19
UBC2
UBC20
UBC21
UBC22
UBC23
UBC24
UBC25
UBC27
UBC28
UBC29
UBC3
UBC30
UBC31
UBC32
UBC33
UBC34
UBC35
UBC36
UBC37
UBC4
UBC5
UBC6
UBC7
UBC8
UBC9
UBD
UBE2A
UBE2B
UBE2C
UBE2CBP
UBE2D1
UBE2D2
UBE2D3
UBE2D4
UBE2E1
UBE2E2
UBE2E3
UBE2F
UBE2G1
UBE2G2
UBE2H
UBE2I
UBE2J1
UBE2J2
UBE2K
UBE2L3
UBE2L6
UBE2M
UBE2N
UBE2NL
UBE2O
UBE2Q1
UBE2Q2
UBE2R2
UBE2S
UBE2T
UBE2U
UBE2V1
UBE2V2
UBE2W
UBE2Z
UBE3A
UBE3B
UBE3C
UBE4A
UBE4B
UBF9
UBI1
UBIAD1
UBL1
UBL3
UBL4A
UBL4B
UBL5
UBL7
UBLCP1
UBN1
UBN2
UBOX5
UBP1
UBP10
UBP11
UBP12
UBP13
UBP14
UBP15
UBP16
UBP17
UBP18
UBP19
UBP2
UBP20
UBP21
UBP22
UBP23
UBP24
UBP25
UBP26
UBP27
UBP3
UBP4
UBP5
UBP6
UBP7
UBP8
UBP9
UBQ1
UBQ15
UBQ5
UBQLN1
UBQLN2
UBQLN3
UBQLN4
UBQLNL
UBR1
UBR2
UBR3
UBR4
UBR5
UBR7
UBS1
UBTD1
UBTD2
UBTF
UBTFL1
UBTFL6
UBX3
UBX4
UBX5
UBX6
UBX7
UBXN1
UBXN10
UBXN11
UBXN2A
UBXN2B
UBXN4
UBXN6
UBXN7
UBXN8
UCHL1
UCHL3
UCHL5
UCK1
UCK2
UCKL1
UCMA
UCN
UCN2
UCN3
UCP1
UCP2
UCP3
UEL-1
UEL-2
UEL-3
UEV1A
UEV1B
UEV1C
UEV1D
UEVLD
UFC1
UFD1
UFD1L
UFD2
UFD4
UFE1
UFL1
UFM1
UFO
UFO1
UFSP1
UFSP2
UGA1
UGA2
UGA3
UGA4
UGCG
UGD1
UGD2
UGDH
UGGT1
UGGT2
UGO1
UGP1
UGP2
UGT1
UGT1A1
UGT1A10
UGT1A3
UGT1A4
UGT1A5
UGT1A6
UGT1A7
UGT1A8
UGT1A9
UGT2A1
UGT2A3
UGT2B10
UGT2B11
UGT2B13
UGT2B14
UGT2B15
UGT2B16
UGT2B17
UGT2B28
UGT2B31
UGT2B33
UGT2B4
UGT2B7
UGT3A1
UGT3A2
UGT73C1
UGT73C5
UGT73C6
UGT74B1
UGT75B1
UGT75B2
UGT75C1
UGT76C1
UGT76C2
UGT78D1
UGT78D2
UGT8
UGT85A1
UGT85B1
UGX2
UHMK1
UHRF1
UHRF1BP1
UHRF1BP1L
UHRF2
UIMC1
UIP3
UIP4
UIP5
UL103
UL114
UL13
UL14
UL141
UL15
UL16
UL17
UL18
UL19
UL2
UL20
UL24
UL25
UL26
UL28
UL3
UL31
UL32
UL33
UL34
UL35
UL37
UL38
UL39
UL40
UL41
UL41A
UL42
UL46
UL50
UL54
UL56
UL6
UL7
UL78
UL85
UL86
UL88
UL9
UL92
UL96
ULA1
ULBP1
ULBP2
ULBP3
ULK1
ULK2
ULK3
ULK4
ULP1
ULP2
ULS1
ULT1
ULT2
UME1
UME6
UMOD
UMODL1
UMP1
UMPS
UMS2
UNC119
UNC119B
UNC13B
UNC13C
UNC13D
UNC45A
UNC45B
UNC50
UNC5A
UNC5B
UNC5C
UNC5CL
UNC5D
UNC80
UNC93A
UNC93B1
UNCX
UNE10
UNE12
UNG
UNG1
UNK
UNKL
UOX
UPB1
UPC2
UPF1
UPF2
UPF3
UPF3A
UPF3B
UPK1A
UPK1B
UPK2
UPK3A
UPK3B
UPL3
UPL4
UPL5
UPL6
UPL7
UPLP
UPP1
UPP2
UPRT
UPS1
UPS2
UPS3
UPS4
UPS5
UPTG
UQCC
UQCR
UQCR10
UQCRB
UQCRC1
UQCRC2
UQCRFS1
UQCRH
UQCRQ
URA1
URA10
URA2
URA3
URA4
URA5
URA6
URA7
URA8
URA9
URB1
URB2
URBS1
URC2
URE1
URE2
URGCP
URH1
URK1
URM1
URM1-1
URM1-2
URN1
UROC1
UROD
UROS
US10
US11
US12
US13
US17
US18
US3
US31
US34A
US639
US9
USA1
USE1
USF1
USF2
USH1C
USH1G
USH2A
USHBP1
USMG5
USO1
USP
USP1
USP10
USP11
USP12
USP13
USP14
USP15
USP16
USP17A
USP17L2
USP17L3
USP17L4
USP17L5
USP17L7
USP17L8
USP18
USP19
USP2
USP20
USP21
USP22
USP24
USP25
USP26
USP27X
USP28
USP29
USP3
USP30
USP31
USP32
USP33
USP34
USP35
USP36
USP38
USP39
USP4
USP40
USP43
USP44
USP46
USP47
USP48
USP49
USP5
USP50
USP51
USP53
USP54
USP6
USP6NL
USP7
USP8
USP9X
USP9Y
USPL1
UST
USV1
UTF1
UTH1
UTP10
UTP11
UTP11L
UTP13
UTP14
UTP14A
UTP14C
UTP15
UTP18
UTP20
UTP21
UTP22
UTP23
UTP3
UTP30
UTP4
UTP5
UTP6
UTP7
UTP8
UTP9
UTR1
UTR2
UTR4
UTR5
UTRN
UTS2
UTS2D
UTS2R
UTY
UVH1
UVH3
UVH6
UVOP
UVRAG
UVSX
UXS1
UXT
Uaca
Uap1
Uap1l1
Uba1
Uba2
Uba3
Uba5
Uba52
Uba6
Ubac1
Ubac2
Ubap1
Ubap2
Ubap2l
Ubash3b
Ubc84D
UbcD2
UbcD4
UbcD6
Ubd
Ube1ay
Ube2a
Ube2b
Ube2c
Ube2cbp
Ube2d1
Ube2d2
Ube2d2b
Ube2d3
Ube2e1
Ube2e2
Ube2e3
Ube2f
Ube2g1
Ube2g2
Ube2h
Ube2i
Ube2j1
Ube2j2
Ube2k
Ube2l3
Ube2l6
Ube2m
Ube2n
Ube2o
Ube2q1
Ube2q2
Ube2r2
Ube2s
Ube2t
Ube2v1
Ube2v2
Ube2w
Ube2z
Ube3b
Ube3c
Ube4a
Ubfd1
Ubiad1
Ubl3
Ubl4a
Ubl4b
Ubl5
Ubl7
Ublcp1
Ubn1
Ubn2
Ubox5
Ubp1
Ubp64E
Ubqln1
Ubqln2
Ubqln3
Ubqln4
Ubqlnl
Ubr2
Ubr3
Ubr4
Ubr5
Ubr7
Ubtd1
Ubtd2
Ubtf
Ubtfl1
Ubx
Ubxn1
Ubxn10
Ubxn11
Ubxn2a
Ubxn2b
Ubxn4
Ubxn6
Uch
Uchl1
Uchl3
Uchl4
Uchl5
Uck1
Uck2
Uckl1
Ucma
Ucn
Ucn2
Ucn3
Ucp1
Ucp2
Ucp3
Uevld
Ufc1
Ufd1-like
Ufd1l
Ufl1
Ufm1
Ufsp1
Ufsp2
Ugcg
Ugdh
Uggt1
Ugp2
Ugt
Ugt1
Ugt1a1
Ugt1a6
Ugt1a7c
Ugt1a9
Ugt2a1
Ugt2a2
Ugt2a3
Ugt2b1
Ugt2b3
Ugt2b5
Ugt2b8
Ugt3a1
Ugt3a2
Ugt8
Uhmk1
Uhrf1
Uhrf2
Uimc1
Ulk1
Ulk2
Ulk3
Ulk4
Umod
Umodl1
Umps
Unc119
Unc119b
Unc13a
Unc13b
Unc13c
Unc13d
Unc45a
Unc45b
Unc50
Unc5a
Unc5b
Unc5c
Unc5d
Unc80
Unc93a
Uncx
Ung
Unk
Unkl
Uox
Upb1
Updo
Upf1
Upk1a
Upk1b
Upk3a
Upk3b
Upp1
Upp2
Uqcc
Uqcr
Uqcr10
Uqcrc1
Uqcrc2
Uqcrfs1
Uqcrh
Uqcrq
Urah
Urb1
Urgcp
Urm1
Uro
Urod
Uros
Use1
Usf1
Usf2
Ush1c
Ush1g
Ush2A
Ush2a
Ushbp1
Usmg5
Uso1
Usp1
Usp10
Usp12
Usp14
Usp15
Usp16
Usp19
Usp2
Usp20
Usp21
Usp22
Usp24
Usp25
Usp27
Usp28
Usp3
Usp30
Usp33
Usp36
Usp37
Usp38
Usp39
Usp40
Usp43
Usp45
Usp46
Usp47
Usp48
Usp49
Usp5
Usp50
Usp53
Usp54
Usp6nl
Usp7
Usp8
Usp9x
Uspl1
Utf1
Utp11l
Utp14a
Utp14b
Utp15
Utp18
Utp23
Utp3
Utp6
Uts2
Uts2d
Uts2r
Uxs1
Uxt
V
V-FPS
V-SIS
V-UBI
V1ra1
V1ra12
V1ra13
V1ra14
V1ra15
V1ra16
V1ra2
V1ra3
V1ra4
V1ra5
V1ra6
V1ra7
V1ra8
V1ra9
V1rb1
V1rb10
V1rb13
V1rb14
V1rb2
V1rb4
V1rb5
V1rb6
V1rb7
V1rb8
V1rb9
VAB2
VAC14
VAC17
VAC7
VAC8
VAChT
VAL1
VAL2
VAL3
VALRS
VAM10
VAM3
VAM6
VAM7
VAMP1
VAMP2
VAMP3
VAMP4
VAMP5
VAMP7
VAMP711
VAMP712
VAMP713
VAMP714
VAMP721
VAMP722
VAMP723
VAMP725
VAMP726
VAMP727
VAMP8
VAN1
VANGL1
VANGL2
VAP1
VAPA
VAPB
VAR1
VAR3
VARS
VARS2
VAS
VAS1
VASH1
VASH2
VASN
VASP
VAT1
VAT1L
VATP-P1
VAV1
VAV2
VAV3
VAX1
VAX2
VBA1
VBA2
VBA3
VBA4
VBA5
VBP1
VCAM1
VCAN
VCATH
VCL
VCP
VCPIP1
VCX
VCX1
VCX2
VCX3A
VCX3B
VCY
VDAC1
VDAC2
VDAC3
VDE1
VDR
VEGFA
VEGFB
VEGFC
VEL1
VENTX
VEPH1
VETFL
VETFS
VEZF1
VEZT
VG
VGA1
VGDH2
VGF
VGF-1
VGLL1
VGLL2
VGLL3
VGLL4
VHA-A
VHA-B1
VHA-B2
VHA-B3
VHA-C
VHA-C1
VHA-C2
VHA-C4
VHA-D
VHA-D1
VHA-D2
VHA-E1
VHA-E2
VHA-E3
VHA-F
VHA-G1
VHA-G2
VHA-G3
VHA-H
VHL
VHLL
VHR1
VHS
VHS1
VHS2
VHS3
VHT1
VI
VID21
VID22
VID24
VID27
VID28
VID30
VII
VIII
VIK1
VIL1
VILL
VIM
VIN3
VINST1
VIP
VIP1
VIPR1
VIPR2
VIT
VITF3L
VITF3S
VKORC1
VKORC1L1
VLDLR
VLF-1
VLN1
VLN2
VLN4
VLTF1
VLTF2
VLTF3
VMA1
VMA10
VMA11
VMA13
VMA2
VMA21
VMA22
VMA3
VMA4
VMA5
VMA6
VMA7
VMA8
VMA9
VMAC
VMO1
VMR1
VN1R1
VN1R2
VN1R3
VN1R4
VN1R5
VNN1
VNN2
VNX1
VOA1
VOPP1
VP
VP1
VP14
VP15
VP2
VP24
VP3
VP30
VP35
VP40
VP5
VPH1
VPH2
VPK1
VPK2
VPRBP
VPREB1
VPREB3
VPS1
VPS11
VPS13
VPS13A
VPS13B
VPS13C
VPS13D
VPS15
VPS16
VPS17
VPS18
VPS2.1
VPS2.2
VPS2.3
VPS20
VPS20.1
VPS20.2
VPS21
VPS24
VPS24-1
VPS24-2
VPS25
VPS26
VPS26A
VPS26B
VPS27
VPS28
VPS28-1
VPS28-2
VPS29
VPS3
VPS30
VPS32.1
VPS32.2
VPS33
VPS33A
VPS33B
VPS34
VPS35
VPS36
VPS37-1
VPS37-2
VPS37A
VPS37B
VPS37C
VPS37D
VPS38
VPS39
VPS4
VPS41
VPS45
VPS4A
VPS4B
VPS5
VPS51
VPS52
VPS53
VPS54
VPS55
VPS60
VPS62
VPS64
VPS66
VPS68
VPS70
VPS71
VPS72
VPS73
VPS74
VPS75
VPS8
VPS9
VRG4
VRG4-1
VRG4-2
VRK1
VRK2
VRK3
VRN1
VRN2
VRP1
VSIG1
VSIG2
VSIG4
VSIG8
VSNL1
VSP1
VSP2
VSR1
VSR2
VSR3
VSR4
VSR5
VSR7
VSTM1
VSTM2B
VSTM2L
VSX1
VSX2
VTA1
VTC1
VTC2
VTC3
VTC4
VTCN1
VTE1
VTE5
VTG1
VTG2
VTH1
VTH2
VTI1
VTI11
VTI12
VTI1A
VTI1B
VTN
VTS1
VWA1
VWA2
VWA3A
VWA3B
VWA5A
VWC2
VWC2L
VWCE
VWF
Vac14
Vamp1
Vamp2
Vamp3
Vamp5
Vamp7
Vamp8
Vangl1
Vangl2
Vapa
Vapb
Vars
Vars2
Vash2
Vasn
Vasp
Vat1
Vat1l
Vav1
Vav2
Vav3
Vax1
Vax2
Vbp1
Vcam1
Vcan
Vcath
Vcl
Vcp
Vcpip1
Vcsa1
Vdac1
Vdac2
Vdac3
Vdr
Vegfa
Vegfb
Vegfc
Vegp1
Vegp2
Veph1
Vezt
Vgf
Vgll1
Vgll2
Vgll4
Vha13
Vha14
Vha16
Vha26
Vha36
Vha44
Vha55
Vha68-1
Vha68-2
VhaA
VhaAC39
VhaSFD
Vhl
Victoria
Vil1
Vill
Vim
Vinc
Vip
Vipr1
Vipr2
Vit
Vkorc1
Vkorc1l1
Vldlr
Vm26Aa
Vm26Ab
Vm34Ca
Vma21
Vmac
Vmn2r1
Vmn2r26
Vmo1
Vnr1
Vopp1
Vprbp
Vpreb1
Vpreb2
Vps11
Vps13a
Vps13b
Vps13c
Vps18
Vps24
Vps25
Vps26
Vps26a
Vps26b
Vps28
Vps29
Vps33b
Vps35
Vps36
Vps37a
Vps37b
Vps37c
Vps37d
Vps39
Vps41
Vps45
Vps4a
Vps4b
Vps52
Vps53
Vps54
Vps72
Vrk1
Vrk2
Vrk3
Vsig1
Vsig2
Vsig8
Vsnl1
Vstm2a
Vstm2b
Vstm2l
Vsx1
Vsx2
Vta1
Vtcn1
Vti1a
Vtn
Vwa1
Vwa2
Vwa3a
Vwa5a
Vwa5b1
Vwa5b2
Vwc2
Vwc2l
Vwde
Vwf
W
WAC
WAK1
WAK2
WAK3
WAK4
WAK5
WAKL1
WAKL10
WAKL11
WAKL13
WAKL14
WAKL15
WAKL16
WAKL17
WAKL18
WAKL2
WAKL20
WAKL21
WAKL22
WAKL5
WAKL8
WAKL9
WAP
WAPAL
WAR1
WARS
WARS2
WAS
WASF1
WASF2
WASF3
WASH1
WASL
WAX2
WAXY
WBC30
WBP1
WBP11
WBP2
WBP2NL
WBP4
WBP5
WBP7
WBSCR16
WBSCR17
WBSCR22
WBSCR27
WBSCR28
WDFY1
WDFY2
WDFY3
WDFY4
WDHD1
WDR1
WDR11
WDR12
WDR13
WDR16
WDR17
WDR18
WDR19
WDR20
WDR24
WDR25
WDR26
WDR27
WDR3
WDR31
WDR33
WDR34
WDR35
WDR36
WDR37
WDR38
WDR4
WDR41
WDR43
WDR44
WDR45
WDR45L
WDR46
WDR47
WDR48
WDR49
WDR5
WDR51A
WDR51B
WDR52
WDR53
WDR54
WDR55
WDR59
WDR5B
WDR6
WDR60
WDR61
WDR62
WDR63
WDR64
WDR65
WDR66
WDR67
WDR69
WDR7
WDR70
WDR72
WDR73
WDR74
WDR75
WDR76
WDR77
WDR78
WDR8
WDR82
WDR85
WDR86
WDR88
WDR89
WDR90
WDR91
WDR92
WDR93
WDSUB1
WDTC1
WDY
WDYHV1
WEE1
WEE2
WER
WFDC1
WFDC10A
WFDC10B
WFDC11
WFDC12
WFDC13
WFDC2
WFDC3
WFDC5
WFDC6
WFDC8
WFDC9
WFIKKN1
WFIKKN2
WFS1
WHAMM
WHI2
WHI3
WHI4
WHI5
WHRN
WHSC1
WHSC1L1
WHSC2
WIBG
WIF1
WIN1
WIN2
WIP1
WIP2
WIP3
WIPF1
WIPF2
WIPF3
WIPI1
WIPI2
WISP1
WISP2
WISP3
WIT1
WIT2
WIZ
WNK1
WNK10
WNK11
WNK2
WNK3
WNK4
WNK5
WNK6
WNK7
WNK8
WNK9
WNT-1
WNT1
WNT10A
WNT10B
WNT11
WNT16
WNT2
WNT2B
WNT3
WNT3A
WNT4
WNT5A
WNT5B
WNT6
WNT7A
WNT7B
WNT8A
WNT8B
WNT8C
WNT9A
WNT9B
WOX1
WOX10
WOX11
WOX12
WOX13
WOX14
WOX2
WOX3
WOX3A
WOX3B
WOX4
WOX5
WOX6
WOX7
WOX8
WOX9
WPP1
WPP2
WPP3
WRAP53
WRB
WRI1
WRKY1
WRKY10
WRKY11
WRKY12
WRKY13
WRKY14
WRKY15
WRKY16
WRKY17
WRKY18
WRKY19
WRKY2
WRKY20
WRKY21
WRKY22
WRKY23
WRKY24
WRKY25
WRKY26
WRKY27
WRKY28
WRKY29
WRKY3
WRKY30
WRKY31
WRKY32
WRKY33
WRKY34
WRKY35
WRKY36
WRKY38
WRKY39
WRKY4
WRKY40
WRKY41
WRKY42
WRKY43
WRKY44
WRKY45
WRKY46
WRKY47
WRKY48
WRKY49
WRKY50
WRKY51
WRKY52
WRKY53
WRKY55
WRKY56
WRKY57
WRKY59
WRKY6
WRKY60
WRKY61
WRKY62
WRKY63
WRKY64
WRKY65
WRKY66
WRKY67
WRKY68
WRKY69
WRKY7
WRKY70
WRKY71
WRKY72
WRKY74
WRKY75
WRKY8
WRKY9
WRN
WRNIP1
WRS1
WSB1
WSB2
WSC2
WSC3
WSC4
WSCD1
WSCD2
WSD1
WSS1
WT1
WTAP
WTM1
WTM2
WUS
WWC1
WWC2
WWC3
WWOX
WWP1
WWP2
WWTR1
Wac
Wap
Wars
Was
Wasf1
Wasf2
Wasf3
Wash1
Wasl
Wbp1
Wbp11
Wbp2
Wbp2nl
Wbp4
Wbp5
Wbp7
Wbscr16
Wbscr17
Wbscr22
Wbscr28
Wdfy2
Wdfy3
Wdhd1
Wdr1
Wdr11
Wdr12
Wdr13
Wdr16
Wdr18
Wdr19
Wdr20
Wdr24
Wdr26
Wdr27
Wdr3
Wdr31
Wdr34
Wdr35
Wdr37
Wdr38
Wdr4
Wdr41
Wdr43
Wdr44
Wdr45
Wdr45l
Wdr46
Wdr48
Wdr5
Wdr51a
Wdr51b
Wdr53
Wdr54
Wdr55
Wdr59
Wdr5b
Wdr60
Wdr61
Wdr67
Wdr69
Wdr7
Wdr70
Wdr73
Wdr74
Wdr76
Wdr77
Wdr78
Wdr8
Wdr81
Wdr82
Wdr85
Wdr89
Wdr90
Wdr91
Wdr92
Wdr93
Wdsub1
Wdtc1
Wdyhv1
Wee1
Wee2
Wfdc1
Wfdc12
Wfdc15a
Wfdc15b
Wfdc2
Wfdc8
Wfdc9
Wfikkn1
Wfikkn2
Wfs1
Whamm
Whrn
Whsc1l1
Whsc2
Wibg
Wif1
Wipf1
Wipf2
Wipf3
Wipi1
Wipi2
Wisp1
Wisp2
Wiz
Wnk1
Wnk2
Wnk4
Wnt1
Wnt10a
Wnt10b
Wnt11
Wnt2
Wnt3
Wnt3a
Wnt4
Wnt5
Wnt5a
Wnt5b
Wnt6
Wnt7b
Wnt8a
Wnt9a
Wnt9b
Wrap53
Wrb
Wrn
Wrnip1
Wsb1
Wsb2
Wscd1
Wsck
Wt1
Wtap
Wtip
Wwc1
Wwc2
Wwox
Wwp1
Wwp2
Wwtr1
X
XAB2
XAF1
XAGE1A
XAGE2
XAGE3
XAGE5
XB15
XBP1
XCL1
XCL2
XCP1
XCP2
XCR1
XCT
XDH
XDJ1
XERO1
XERO2
XG
XI
XIAP
XII
XIRP1
XIRP2
XIS
XIX
XK
XKR3
XKR4
XKR5
XKR6
XKR7
XKR8
XKR9
XKRX
XKRY
XKRY2
XKS1
XNP
XOG1
XP32
XPA
XPB1
XPB2
XPC
XPNPEP1
XPNPEP2
XPNPEP3
XPO1
XPO4
XPO5
XPO6
XPO7
XPOT
XPR1
XPR6
XPT1
XRCC1
XRCC2
XRCC3
XRCC4
XRCC5
XRCC6
XRCC6BP1
XRI1
XRN1
XRN2
XRN3
XRN4
XRRA1
XRS2
XSP1
XT1
XTH10
XTH12
XTH13
XTH14
XTH15
XTH16
XTH17
XTH18
XTH19
XTH2
XTH20
XTH21
XTH22
XTH23
XTH24
XTH25
XTH26
XTH27
XTH28
XTH29
XTH3
XTH30
XTH31
XTH32
XTH33
XTH4
XTH5
XTH6
XTH7
XTH8
XTH9
XV
XVI
XVII
XVIII
XX
XXII
XXX
XXXI
XXXII
XXXIII
XXXIV
XXXV
XYL1
XYL2
XYLA
XYLB
XYLT
XYLT1
XYLT2
XYN22
XYN5
XYP11
Xab2
Xaf1
Xbp1
Xcl1
Xcr1
Xdh
Xiap
Xirp2
Xk
Xkr4
Xkr5
Xkr6
Xkr7
Xkr9
Xkrx
Xlr
Xlr3a
Xlr3b
Xpa
Xpac
Xpc
Xpnpep1
Xpo1
Xpo4
Xpo5
Xpo6
Xpo7
Xpr1
Xrcc1
Xrcc2
Xrcc3
Xrcc4
Xrcc5
Xrcc6
Xrcc6bp1
Xrn1
Xrn2
Xrra1
Xylb
Xylt1
Xylt2
Y
Y-1
Y-2
Y-3
Y10A
YAB1
YAB2
YAB3
YAB4
YAB5
YAB6
YAE1
YAF2
YAF9
YAH1
YAK1
YAP1
YAP1801
YAP1802
YAP3
YAP5
YAP6
YAP7
YAR1
YARS
YARS2
YAT1
YAT2
YBP1
YBP2
YBT1
YBX1
YBX2
YCF1
YCG1
YCK1
YCK2
YCK3
YCP4
YCS4
YDC1
YDJ1
YDJC
YEA4
YEATS2
YEATS4
YEF3
YEH1
YEH2
YES1
YET1
YET2
YET3
YFH1
YFT2
YGP1
YHB1
YHC1
YHC3
YHM1
YHM2
YHP1
YIF1
YIF1A
YIF1B
YIG1
YIH1
YIP1
YIP3
YIP4
YIP5
YIPF1
YIPF2
YIPF3
YIPF4
YIPF5
YIPF6
YIPF7
YJEFN3
YJU2
YJU3
YKE2
YKE4
YKT6
YKT61
YKT62
YKU70
YKU80
YL-1
YLF2
YLH47
YLPM1
YMC1
YMC2
YMD8
YME1
YME1L1
YME2
YME21
YME22
YMF1
YMF11
YMF13
YMF14
YMF16
YMF17
YMF18
YMF19
YMF2
YMF20
YMF21
YMF22
YMF23
YMF25
YMF26
YMF27
YMF28
YMF29
YMF3
YMF30
YMF31
YMF32
YMF33
YMF34
YMF39
YMF4
YMF40
YMF7
YML6
YMR1
YMR31
YND1
YNG1
YNG2
YNK1
YOD1
YOP1
YOR1
YOS1
YOS9
YOX1
YPC1
YPD1
YPEL1
YPEL2
YPEL3
YPEL4
YPEL5
YPI1
YPI2
YPK1
YPK2
YPP1
YPR1
YPS1
YPS3
YPS6
YPS7
YPT1
YPT10
YPT11
YPT31
YPT32
YPT35
YPT52
YPT53
YPT6
YPT7
YPTC1
YPTC5
YPTC6
YPTM1
YPTM2
YRA1
YRB1
YRB2
YRB30
YRDC
YRF1-1
YRF1-2
YRF1-3
YRF1-4
YRF1-6
YRK
YRM1
YRO2
YRR1
YS1
YSA1
YSC83
YSC84
YSF3
YSH1
YSK4
YSL1
YSL10
YSL11
YSL12
YSL13
YSL14
YSL15
YSL16
YSL17
YSL18
YSL2
YSL3
YSL4
YSL5
YSL6
YSL7
YSL8
YSL9
YSP1
YSP2
YSP3
YSR3
YSW1
YSY6
YTA6
YTA7
YTH1
YTHDC1
YTHDC2
YTHDF1
YTHDF2
YTHDF3
YTM1
YTP1
YUH1
YUR1
YVC1
YVH1
YWHAB
YWHAE
YWHAG
YWHAH
YWHAQ
YWHAZ
YY1
YY1AP1
YY2
Yaf2
Yap1
Yars
Yars2
Ybx1
Ybx2
Ydjc
Yeats2
Yeats4
Yes1
Yif1a
Yif1b
Yipf1
Yipf2
Yipf3
Yipf4
Yipf5
Yipf6
Yipf7
Yippee
Ykt6
Ylpm1
Yme1l1
Yod1
Yp1
Yp2
Yp3
Ypel1
Ypel2
Ypel3
Ypel4
Ypel5
Yrdc
Ythdc1
Ythdc2
Ythdf1
Ythdf3
Ywhab
Ywhae
Ywhag
Ywhah
Ywhaq
Ywhaz
Yy1
Yy2
Z
Z600
ZACN
ZADH2
ZAN
ZAP1
ZAP70
ZAR1
ZAR1L
ZB8
ZBBX
ZBED1
ZBED2
ZBED3
ZBED4
ZBED5
ZBP1
ZBP14
ZBTB1
ZBTB10
ZBTB11
ZBTB12
ZBTB16
ZBTB17
ZBTB2
ZBTB20
ZBTB22
ZBTB24
ZBTB25
ZBTB26
ZBTB3
ZBTB32
ZBTB33
ZBTB34
ZBTB37
ZBTB38
ZBTB39
ZBTB4
ZBTB40
ZBTB41
ZBTB42
ZBTB43
ZBTB44
ZBTB45
ZBTB47
ZBTB48
ZBTB5
ZBTB6
ZBTB7A
ZBTB7B
ZBTB7C
ZBTB8A
ZBTB8OS
ZBTB9
ZC3H10
ZC3H11A
ZC3H12A
ZC3H12B
ZC3H12C
ZC3H12D
ZC3H13
ZC3H14
ZC3H15
ZC3H18
ZC3H3
ZC3H4
ZC3H7A
ZC3H7B
ZC3H8
ZC3HAV1
ZC3HAV1L
ZC3HC1
ZC4H2
ZCCHC10
ZCCHC11
ZCCHC12
ZCCHC13
ZCCHC14
ZCCHC16
ZCCHC17
ZCCHC2
ZCCHC24
ZCCHC3
ZCCHC4
ZCCHC5
ZCCHC6
ZCCHC7
ZCCHC8
ZCCHC9
ZCRB1
ZCWPW1
ZCWPW2
ZDBF2
ZDHHC1
ZDHHC11
ZDHHC12
ZDHHC13
ZDHHC14
ZDHHC15
ZDHHC16
ZDHHC17
ZDHHC18
ZDHHC19
ZDHHC2
ZDHHC20
ZDHHC21
ZDHHC22
ZDHHC23
ZDHHC24
ZDHHC3
ZDHHC4
ZDHHC5
ZDHHC6
ZDHHC7
ZDHHC8
ZDHHC9
ZDS1
ZDS2
ZEB1
ZEB2
ZEO1
ZER1
ZFAND1
ZFAND2A
ZFAND2B
ZFAND3
ZFAND5
ZFAND6
ZFAT
ZFC3H1
ZFHX3
ZFHX4
ZFN1
ZFN2
ZFN3
ZFP1
ZFP106
ZFP112
ZFP14
ZFP161
ZFP2
ZFP28
ZFP3
ZFP30
ZFP36
ZFP36L1
ZFP36L2
ZFP37
ZFP4
ZFP41
ZFP42
ZFP5
ZFP57
ZFP6
ZFP64
ZFP7
ZFP82
ZFP90
ZFP91
ZFP92
ZFPL1
ZFPM1
ZFPM2
ZFR
ZFR2
ZFWD1
ZFWD2
ZFWD3
ZFWD4
ZFX
ZFY
ZFYVE1
ZFYVE16
ZFYVE19
ZFYVE20
ZFYVE21
ZFYVE26
ZFYVE27
ZFYVE28
ZFYVE9
ZG16
ZG16B
ZGPAT
ZHX1
ZHX2
ZHX3
ZIC1
ZIC2
ZIC3
ZIC4
ZIC5
ZIK1
ZIM17
ZIM2
ZIM3
ZIP1
ZIP10
ZIP11
ZIP12
ZIP2
ZIP3
ZIP5
ZIP6
ZIP7
ZIP9
ZKSCAN1
ZKSCAN2
ZKSCAN3
ZKSCAN4
ZKSCAN5
ZMAT1
ZMAT2
ZMAT3
ZMAT4
ZMAT5
ZMET5
ZMIZ1
ZMIZ2
ZMPSTE24
ZMS1
ZMYM1
ZMYM2
ZMYM3
ZMYM4
ZMYM5
ZMYM6
ZMYND10
ZMYND11
ZMYND12
ZMYND15
ZMYND17
ZMYND19
ZMYND8
ZNF10
ZNF101
ZNF107
ZNF114
ZNF117
ZNF121
ZNF124
ZNF131
ZNF132
ZNF133
ZNF134
ZNF135
ZNF136
ZNF14
ZNF140
ZNF141
ZNF142
ZNF143
ZNF146
ZNF148
ZNF154
ZNF155
ZNF157
ZNF16
ZNF160
ZNF165
ZNF167
ZNF169
ZNF17
ZNF174
ZNF175
ZNF177
ZNF18
ZNF180
ZNF181
ZNF182
ZNF184
ZNF187
ZNF189
ZNF19
ZNF192
ZNF193
ZNF195
ZNF197
ZNF2
ZNF20
ZNF200
ZNF202
ZNF205
ZNF207
ZNF211
ZNF212
ZNF213
ZNF214
ZNF215
ZNF217
ZNF219
ZNF22
ZNF221
ZNF222
ZNF224
ZNF225
ZNF226
ZNF227
ZNF229
ZNF23
ZNF230
ZNF232
ZNF233
ZNF234
ZNF235
ZNF236
ZNF238
ZNF239
ZNF24
ZNF248
ZNF25
ZNF250
ZNF251
ZNF252
ZNF253
ZNF254
ZNF256
ZNF257
ZNF259
ZNF26
ZNF260
ZNF263
ZNF264
ZNF266
ZNF267
ZNF268
ZNF271
ZNF273
ZNF274
ZNF276
ZNF277
ZNF280A
ZNF280B
ZNF280C
ZNF280D
ZNF281
ZNF282
ZNF283
ZNF284
ZNF285A
ZNF286A
ZNF287
ZNF292
ZNF295
ZNF296
ZNF3
ZNF300
ZNF302
ZNF311
ZNF317
ZNF318
ZNF319
ZNF32
ZNF320
ZNF321
ZNF322A
ZNF322B
ZNF323
ZNF324
ZNF324B
ZNF326
ZNF329
ZNF330
ZNF331
ZNF333
ZNF334
ZNF335
ZNF337
ZNF33A
ZNF33B
ZNF34
ZNF341
ZNF343
ZNF345
ZNF346
ZNF347
ZNF35
ZNF350
ZNF354A
ZNF354B
ZNF354C
ZNF358
ZNF362
ZNF365
ZNF366
ZNF367
ZNF37A
ZNF382
ZNF383
ZNF384
ZNF385A
ZNF385B
ZNF385D
ZNF391
ZNF394
ZNF395
ZNF396
ZNF397
ZNF397OS
ZNF398
ZNF404
ZNF407
ZNF408
ZNF41
ZNF410
ZNF414
ZNF415
ZNF416
ZNF417
ZNF418
ZNF419
ZNF420
ZNF423
ZNF425
ZNF426
ZNF428
ZNF429
ZNF43
ZNF430
ZNF431
ZNF432
ZNF433
ZNF434
ZNF436
ZNF438
ZNF439
ZNF44
ZNF440
ZNF442
ZNF443
ZNF444
ZNF445
ZNF446
ZNF449
ZNF45
ZNF451
ZNF454
ZNF460
ZNF461
ZNF462
ZNF467
ZNF468
ZNF469
ZNF470
ZNF471
ZNF473
ZNF474
ZNF479
ZNF48
ZNF483
ZNF484
ZNF485
ZNF488
ZNF490
ZNF491
ZNF492
ZNF493
ZNF496
ZNF497
ZNF498
ZNF500
ZNF501
ZNF502
ZNF503
ZNF507
ZNF510
ZNF511
ZNF512
ZNF512B
ZNF513
ZNF514
ZNF516
ZNF518A
ZNF518B
ZNF519
ZNF521
ZNF524
ZNF526
ZNF528
ZNF529
ZNF530
ZNF532
ZNF536
ZNF540
ZNF541
ZNF543
ZNF544
ZNF546
ZNF547
ZNF548
ZNF549
ZNF550
ZNF551
ZNF552
ZNF554
ZNF555
ZNF556
ZNF557
ZNF558
ZNF559
ZNF560
ZNF561
ZNF562
ZNF563
ZNF564
ZNF565
ZNF566
ZNF567
ZNF568
ZNF569
ZNF57
ZNF570
ZNF571
ZNF572
ZNF573
ZNF574
ZNF575
ZNF576
ZNF577
ZNF578
ZNF579
ZNF580
ZNF581
ZNF582
ZNF583
ZNF584
ZNF585A
ZNF585B
ZNF586
ZNF587
ZNF589
ZNF592
ZNF593
ZNF594
ZNF596
ZNF597
ZNF598
ZNF599
ZNF600
ZNF605
ZNF606
ZNF607
ZNF608
ZNF609
ZNF610
ZNF611
ZNF613
ZNF614
ZNF615
ZNF616
ZNF618
ZNF619
ZNF620
ZNF621
ZNF622
ZNF623
ZNF624
ZNF625
ZNF626
ZNF627
ZNF628
ZNF629
ZNF630
ZNF638
ZNF639
ZNF641
ZNF642
ZNF643
ZNF644
ZNF645
ZNF648
ZNF649
ZNF652
ZNF653
ZNF654
ZNF655
ZNF658
ZNF660
ZNF662
ZNF664
ZNF665
ZNF667
ZNF668
ZNF669
ZNF670
ZNF671
ZNF672
ZNF673
ZNF674
ZNF676
ZNF677
ZNF679
ZNF680
ZNF682
ZNF683
ZNF684
ZNF687
ZNF688
ZNF689
ZNF69
ZNF691
ZNF692
ZNF695
ZNF696
ZNF697
ZNF699
ZNF7
ZNF70
ZNF700
ZNF701
ZNF703
ZNF704
ZNF705A
ZNF705D
ZNF705G
ZNF706
ZNF707
ZNF709
ZNF71
ZNF710
ZNF711
ZNF713
ZNF714
ZNF718
ZNF720
ZNF727
ZNF732
ZNF735
ZNF74
ZNF740
ZNF746
ZNF747
ZNF750
ZNF75A
ZNF75D
ZNF76
ZNF761
ZNF764
ZNF765
ZNF766
ZNF768
ZNF77
ZNF770
ZNF771
ZNF772
ZNF773
ZNF774
ZNF775
ZNF776
ZNF777
ZNF778
ZNF780A
ZNF780B
ZNF781
ZNF782
ZNF784
ZNF785
ZNF786
ZNF787
ZNF789
ZNF79
ZNF791
ZNF792
ZNF793
ZNF799
ZNF8
ZNF80
ZNF800
ZNF804A
ZNF804B
ZNF808
ZNF81
ZNF813
ZNF816A
ZNF821
ZNF823
ZNF826
ZNF827
ZNF828
ZNF829
ZNF830
ZNF831
ZNF835
ZNF836
ZNF837
ZNF839
ZNF84
ZNF843
ZNF844
ZNF846
ZNF85
ZNF860
ZNF862
ZNF91
ZNF92
ZNF93
ZNF99
ZNFX1
ZNHIT1
ZNHIT2
ZNHIT3
ZNHIT6
ZNRD1
ZNRF1
ZNRF2
ZNRF3
ZNRF4
ZP1
ZP2
ZP3
ZP4
ZPBP
ZPBP2
ZPLD1
ZPR1
ZPS1
ZRANB1
ZRANB2
ZRANB3
ZRC1
ZRG17
ZRG8
ZRP4
ZRSR2
ZRT1
ZRT2
ZRT3
ZSCAN10
ZSCAN16
ZSCAN18
ZSCAN2
ZSCAN20
ZSCAN21
ZSCAN22
ZSCAN23
ZSCAN29
ZSCAN4
ZSCAN5A
ZSCAN5B
ZSCAN5C
ZSWIM1
ZSWIM2
ZSWIM3
ZSWIM4
ZSWIM5
ZSWIM6
ZSWIM7
ZTA1
ZUFSP
ZUO1
ZW10
ZWF
ZWF1
ZWILCH
ZWINT
ZXDA
ZXDB
ZXDC
ZYG11A
ZYG11B
ZYP1A
ZYP1B
ZYS3
ZYX
ZZEF1
ZZZ3
Zadh2
Zar1
Zbbx
Zbed4
Zbed6
Zbp1
Zbtb1
Zbtb10
Zbtb20
Zbtb22
Zbtb24
Zbtb3
Zbtb32
Zbtb33
Zbtb38
Zbtb41
Zbtb42
Zbtb43
Zbtb44
Zbtb46
Zbtb48
Zbtb49
Zbtb5
Zbtb6
Zbtb7a
Zbtb7b
Zbtb7c
Zbtb8a
Zbtb8b
Zbtb8os
Zbtb9
Zc3h10
Zc3h11a
Zc3h12a
Zc3h12c
Zc3h12d
Zc3h14
Zc3h15
Zc3h18
Zc3h3
Zc3h4
Zc3h8
Zc3hav1
Zc3hav1l
Zc3hc1
Zc4h2
Zcchc10
Zcchc11
Zcchc12
Zcchc14
Zcchc16
Zcchc17
Zcchc2
Zcchc24
Zcchc4
Zcchc6
Zcchc7
Zcchc8
Zcchc9
Zcrb1
Zcwpw1
Zdbf2
Zdhhc1
Zdhhc12
Zdhhc13
Zdhhc14
Zdhhc15
Zdhhc16
Zdhhc17
Zdhhc18
Zdhhc19
Zdhhc2
Zdhhc20
Zdhhc21
Zdhhc22
Zdhhc23
Zdhhc24
Zdhhc3
Zdhhc4
Zdhhc5
Zdhhc6
Zdhhc7
Zdhhc8
Zdhhc9
Zeb1
Zer1
Zfa
Zfand1
Zfand2a
Zfand2b
Zfand3
Zfand5
Zfand6
Zfat
Zfp1
Zfp106
Zfp11
Zfp120
Zfp13
Zfp14
Zfp161
Zfp184
Zfp2
Zfp26
Zfp27
Zfp28
Zfp3
Zfp30
Zfp36
Zfp36l1
Zfp39
Zfp41
Zfp42
Zfp57
Zfp62
Zfp82
Zfp90
Zfp91
Zfpl1
Zfpm1
Zfpm2
Zfr
Zfx
Zfy1
Zfy2
Zfyve16
Zfyve19
Zfyve20
Zfyve21
Zfyve26
Zfyve27
Zfyve28
Zg16
Zgpat
Zhx1
Zhx2
Zhx3
Zic3
Zic4
Zik1
Zkscan1
Zlp
Zmat2
Zmat3
Zmat4
Zmat5
Zmiz1
Zmiz2
Zmpste24
Zmym2
Zmym3
Zmym4
Zmym5
Zmynd10
Zmynd17
Zmynd19
Znf131
Znf143
Znf146
Znf148
Znf18
Znf182
Znf185
Znf2
Znf22
Znf235
Znf238
Znf239
Znf24
Znf250
Znf259
Znf260
Znf271
Znf276
Znf280c
Znf280d
Znf316
Znf318
Znf319
Znf32
Znf322a
Znf326
Znf329
Znf330
Znf346
Znf354a
Znf354b
Znf354c
Znf365
Znf367
Znf382
Znf384
Znf385b
Znf385c
Znf385d
Znf394
Znf410
Znf414
Znf423
Znf426
Znf428
Znf436
Znf445
Znf451
Znf467
Znf473
Znf474
Znf48
Znf488
Znf496
Znf503
Znf507
Znf511
Znf512
Znf513
Znf516
Znf518a
Znf518b
Znf521
Znf524
Znf526
Znf532
Znf536
Znf541
Znf551
Znf569
Znf574
Znf575
Znf579
Znf580
Znf583
Znf592
Znf593
Znf598
Znf608
Znf609
Znf622
Znf628
Znf629
Znf638
Znf639
Znf641
Znf652
Znf653
Znf654
Znf664
Znf667
Znf668
Znf672
Znf687
Znf689
Znf691
Znf692
Znf697
Znf704
Znf706
Znf710
Znf740
Znf750
Znf76
Znf768
Znf770
Znf771
Znf775
Znf784
Znf786
Znf787
Znf800
Znf804a
Znf827
Znf828
Znf830
Znfx1
Znhit1
Znhit2
Znhit3
Znrd1
Znrf1
Znrf2
Znrf3
Zp1
Zp2
Zp3
Zp3r
Zp4
Zpbp
Zpbp2
Zpld1
Zranb1
Zranb2
Zranb3
Zrsr1
Zrsr2
Zscan2
Zscan20
Zscan21
Zswim1
Zswim2
Zswim3
Zswim4
Zswim5
Zswim6
Zswim7
Zufsp
Zw
Zw10
Zwilch
Zwint
Zxda
Zxdc
Zyg11b
Zyx
Zzef1
Zzz3
a10
a2ld1
a5
a6
aI1
aI2
aI3
aI4
aI5
aI5_alpha
aI5_beta
aI7
aI8
aIF-2BI
aIF-2BII
aaaP
aaaP1
aac
aacA-aphD
aacA4
aacs
aad-A
aadA
aadK
aadR
aaeA
aaeB
aaeR
aaeX
aah1
aah2
aah3
aak-1
aak-2
aao
aap1
aapA
aapJ
aapM
aapP
aapQ
aar2
aarA
aarsd1
aarsd1-B
aas
aasdh
aasdhppt
aat
aat1
aat2
aatA
aatB
aatC
aau3
aaxA
aaxB
aaxC
aay
ab
abaA
abc1
abc2
abc4
abcA1
abcA10
abcA11
abcA2
abcA3
abcA4
abcA5
abcA6
abcA7
abcA8
abcA9
abcB1
abcB2
abcB3
abcB4
abcB5
abcB6
abcB7
abcC1
abcC10
abcC12
abcC13
abcC14
abcC15
abcC2
abcC3
abcC5
abcC6
abcC7
abcC8
abcC9
abcD1
abcD2
abcD3
abcF2
abcF4
abcG1
abcG10
abcG11
abcG12
abcG14
abcG15
abcG16
abcG17-1
abcG18
abcG19
abcG2
abcG20
abcG21
abcG22
abcG23
abcG24
abcG3
abcG4
abcG5
abcG6
abcG7
abcG8
abcG9
abcH2
abcH4
abcX
abcb6
abcb8
abd-A
abd1
abfA
abfB
abgA
abgB
abgR
abgT
abh
abhd
abhd11
abhd12
abhd13
abhd14a
abhd2a
abhd2b
abhd6-A
abhd6-B
abhd8
abiA
abkA
abkB
abkC
abkD
abl-1
abnA
abnB
abp1
abp2
abpA
abpB
abpC
abpD
abpE-1
abpF
abr
abrB
abs
ac
acaA
acaC
acad8
acadsb
acam
acat1
acat1-A
acat1-B
acbA
acbd5
acbd5a
acbd6
acbp-1
acbp-3
accA
accA1
accB
accC
accC1
accC2
accD
accD1
accD2
accD3
accD5
accD6
accR
accn1
accn2a
accn2b
accn2c
accn4a
accn4b
acdA
acdS
acdT
acdh-6
ace
ace-1
ace2
aceA
aceB
aceE
aceF
aceK
aceK1
aceK2
acer1
acfD
acg
acgA
ach1
ache
aciA
acj6
ackA
ackA1
ackA2
acl-1
acl-12
acl-2
acl-6
acly
acmA
acmsd
acn
acn-1
acn-9
acn9
acnA
acnB
acnR
aco
aco-1
aco-2
aco1
aco2
acoA
acoB
acoC
acoD
acoL
acoR
acoX
acox1
acp
acp1
acp2
acpA
acpB
acpH
acpK
acpM
acpP
acpP1
acpP2
acpP3
acpS
acpS2
acpT
acpXL
acpl2
acpt
acr-16
acr-2
acr-3
acr-7
acr1
acrA
acrB
acrD
acrE
acrF
acrR
acs
acsA
acsA1
acsA2
acsF
acsF1
acsF2
acsF3
acsbg2
acsf3
act
act-1
act-2
act-4
act1
act10
act17
act18
act2
act22
act23
act24
act25
act26
act27
act28
act29
act3
actA
actII-2
actII-3
actII-4
actIII
actP
actP1
actP2
actR
actVB
acta1
actb
actba
actbb
actc1
actg1
actr2
actr2-A
actr2-B
actr2a
actr2b
actr8
acu-3
acu-5
acu-8
acu-9
acuA
acuB
acuC
acuD
acuE
acuF
acvA
acvr2a
acvr2b
acy1
acy3
acy3.1
acy3.2
acyP
acyP2
acyp1
acyp2
ada
ada1
ada2
adaA
adaB
adad1
adal
adal-A
adam10
adam22
adat
adat1
adat2
adat3
adc
adc1
adc2
adc3
adcA
adcB
adcC
adcD
adcE
adcF
adcR
adck1
adcy9
add
add-1
add-2
add1
add2
add3
add4
add5
addA
addB
ade
ade1
ade10
ade2
ade3
ade4
ade5
ade6
ade7
ade8
ade9
adeC
adg1
adg2
adg3
adh
adh-1
adh1
adh4
adh5
adhA
adhB
adhC
adhE
adhI
adhP
adhR
adhS
adhfe1
adi1
adiA
adiC
adiY
adk
adk1
adk2
adkA
adkB
adl1
ado-1
ado1
adoK
adprh
adprhl1
adprhl2
adr-2
adrA
adra2b
adra2c
adra2db
adrb1
adrb2
adrm1
adrm1-1
adrm1-A
adrm1-B
adrm1b
ads-1
adx
aebp2
aegA
aer
aer61
aes
aes1
aex-3
afap1l1
afap1l2
afg2
aflR
afmid
afp
afr
afsK
afsQ1
afsQ2
afsR
aftA
ag1
ag2
ag36
ag45
ag84
aga
agaA
agaB
agaC
agaD
agaI
agaR
agaS
agaV
agap1
agbl5
agdA
agk
agl1
aglA
aglB
aglE
aglF
aglG
aglK
aglR
aglZ
agmR
agn1
agn2
agnogene
ago
ago1
ago61
agp
agpA
agpat9
agpat9l
agphd1
agr2
agr2-A
agr2-B
agr3
agrA
agrB
ags1
agt
agtA
agtpbp1
agtrap
aguA
aguA1
aguA2
agxt
agxt2l1
ahcY
ahctf1
ahcy-1
ahcy-A
ahcy-B
ahh1
ahpA
ahpC
ahpD
ahpF
ahr-1
ahsa
ai2a
ai2b
aidB
aida
aida-A
aida-B
aif
aifA
aifB
aifm2
ail
aim38
ain1
air-2
air1
ais
ajap1
ak1
ak2
akirin
akirin1
akr1
akr1a1
akr1a1a
akr1a1b
aksF
akt-1
akt-2
akt1
akt2-A
akt2-B
aktip
aktip-A
aktip-B
al
al-1
al-3
alaS
alaS1
alaS2
alaXL
alaXM
alaXS
alad
alas2
alb-A
alb1
alb2
albA
albA1
albA2
albB
albC
albD
albE
albF
albG
alc
alc-1
alc1
alc2
alcA
alcB
alcC
alcR
alcama
ald
ald1
ald2
aldA
aldB
aldR
aldX
aldY
aldh1l1
aldh4a1
aldh8a1
aldh9A1
aldh9a1a
aldh9a1b
aldo-1
aldo-2
aldob
aldoca
aldocb
ale1
alfA
alg-11
alg-2
alg-3
alg-8
alg1
alg10
alg11
alg13
alg14
alg2
alg3
alg44
alg5
alg6
alg8
algA
algB
algC
algD
algE
algF
algG
algH
algI
algJ
algK
algL
algP
algQ
algR
algU
algX
alh-13
alh-8
alh-9
aliA
aliB
alien
alk1
alkA
alkB
alkB1
alkB2
alkG
alkR
alkS
alkT
alkbh5
alkbh6
alkbh8
allA
allA1
allA2
allB
allB1
allB2
allC
allD
allR
allS
allc
alm1
alo-1
alo1
alp1
alp11
alp13
alp14
alp16
alp21
alp31
alp4
alp41
alp6
alp7
alpA
alpha
alpha-Adaptin
alpha-Cat
alpha-Man-I
alpha-Man-II
alpha-Spec
alphaPS4
alphaPS5
alphaTry
alphaTub67C
alphaTub84B
alphaTub84D
alphaTub85E
alr
alr1
alr2
alr3
alrA
alrB
alrC
alsA
alsB
alsC
alsD
alsE
alsK
alsR
alsS
alsT
alt
alx
alx-1
alx1
alxA
alyA
alyB
alyC
alyD-1
alyL
ama-1
amd
amd1
amdA
amdR
amdS
amdhd1
amdhd2
amhX
ami
amiA
amiA2
amiB
amiB2
amiC
amiD
amiE
amiF
amiR
amiS
amn
amn1
amnG
amnH
amo1
amoA1
amoB1
amos
amp
ampA
ampC
ampD
ampE
ampG
ampG1
ampG2
ampG3
ampG4
ampH
ampR
ampS
ams1
ams2
amt
amt-1
amt-2
amt-3
amt1
amt2
amt3
amtA
amtB
amtC
amx
amx-1
amy1
amyA
amyC
amyD
amyE
amyX
amzA
an3
ana
anapc1
anapc10
anapc11
anapc13
anapc2
anapc3
anapc4
anapc5
anapc6
anapc7
anapc8
anc-1
anc1
ancA
anf2
angR
angel
angel2
ani-1
ani-2
ani-3
aniA
ankhb
ankib1
ankrd1
ankrd13c
ankrd13c-A
ankrd13c-B
ankrd29
ankrd34b
ankrd37
ankrd39
ankrd46
ankrd52
ankrd54
ankrd56
anks1b
anmK
anmK1
anmK2
ano10
anon-35F/36A
anon-37Cs
anon-3B1.2
anon-60Da
anon-73B1
anon-84Ea
anon-84Eb
anp32a
anp32b
anp32e
anr
ansA
ansB
ansP
ansP1
ansP2
ansR
ansZ
ant
ant1
antE
anxa2-A
anxa2-B
anxa7
aofH
aop
aor
aorO
aos-1
aotP
aoxA
aoxB
aoxC
ap
ap1b1
ap1g1
ap1s1
ap1s2
ap2a1-1
ap2m1
ap2m1a
ap2m1b
ap2s1
ap3b-1
ap3d1
ap3s1
ap4b1
ap4e1
ap4s1
apa
apaG
apaH
apaf1
apbA
apbE
apbb1ip
apc
apc-1
apc-2
apc10
apc11
apc13
apc14
apc15
apc2
apc5
apcA
apcB
apcC
apcD
apcE
apcF
ape-1
ape1
ape2
apeA
apeB
apeI
apeII
apgM
apgM1
apgM2
aph-1
aph-2
aph1
aph1b
aphA
aphA1
api5
api5-A
api5-B
apip
apitd1
apl
apl-1
apl1
apl2
apl3
apl4
apl5
apl6
aplnr
aplnr-A
aplnr-B
aplnra
aplnrb
apm1
apm2
apm3
apm4
apmap
apn-1
apn1
apn2
apnA
apoa1
apoa1bp
apoeb
app1
appA
appB
appC
appD
appF
appY
apr-1
apr3
aprA
aprD
aprE
aprF
aprX
aprt
aps-2
aps1
aps2
aps3
apsA
apsB
apt
apt1
apt2
aptx
apu
apx-1
aqp-10
aqpA
aqpM
aqpZ
aqpZ1
aqpZ2
aquIMA
ara
araA
araA1
araA2
araB
araB1
araB2
araC
araD
araE
araF
araG
araG1
araG2
araH
araJ
araL
araN
araP
araQ
araR
aralar1
arb1
arb2
arc
arc-1
arc1
arc2
arc3
arc4
arc5
arcA
arcA1
arcA2
arcB
arcB1
arcB2
arcC
arcC1
arcC2
arcC3
arcD
arcE
arcR
ard1
areA
arf
arf-1.1
arf-1.2
arf1
arf4
arf6
arfA
arfM
arfgap2
arg
arg-13
arg-14
arg-8
arg1
arg11
arg2
arg2-B
arg3
arg4
arg5
arg6
arg7
argA
argB
argC
argC1
argC2
argD
argD1
argD2
argE
argF
argF'
argG
argG1
argG2
argH
argH-2
argH1
argH2
argI
argJ
argJ1
argJ2
argK
argO
argR
argR1
argR2
argS
argS1
argS2
argT
arglu1
arglu1a
arglu1b
argos
argx
arh1
arhgap19
arhgap21
arhgap21-A
arhgap21-B
arhgap26
arhgap29
ari-1
ari-2
ariR
arid3a
ark1
arkA
arl-1
arl-3
arl-5
arl-6
arl13b
arl2
arl2bp
arl3
arl5
arl6ip4
arl8
arl8a
arl8ba
arlR
arlS
arm
arm1
armc8
armc9
armi
arn
arnA
arnB
arnC
arnD
arnE
arnF
arnT
arnT1
arnT2
arnt
arnt2
aro-2
aro-8
aro1
aro4
aroA
aroA.1
aroA1
aroA2
aroB
aroC
aroC1
aroC2
aroD
aroE
aroF
aroG
aroH
aroK
aroK1
aroK2
aroKB
aroL
aroM
aroMA
aroP
aroQ
aroQ1
aroQ2
arp-3
arp-4
arp-6
arp1
arp10
arp2
arp4
arp42
arp5
arp6
arp9
arpA
arpB
arpC
arpE
arpF
arpG
arpH
arr-1
arr3
arrD
arrF
arrH
arrJ
arrK
arrL
arrQ
arsA
arsA1
arsA2
arsB
arsC
arsC1
arsC2
arsR
arsk
artA
artI
artJ
artM
artP
artQ
aru1
aruC
aruG
arv1
arx
arx-1
arx-2
arx-4
arx-5
arx-6
arx1
arz1
asa1
asah-1
asah2
ascB
ascD
ascF
ascG
ascc2
ascc3
ascc3l
ascl1
ascl1a
ascl1b
asd
ase
ase1
aseR
asf-1
asf1
asf1-A
asf1-B
asf1a
asf1b
asfl-1
asg-1
asg-2
ash1
ash2
asiA
asic-2
ask
ask1
aslA
aslB
asm-1
asm-2
asm-3
asmA
asnA
asnB
asnC
asnH
asnO
asnS
asnS1
asnS2
asna-1
asna1
asns
asnsd1
asp
asp-3
asp-6
asp1
asp23
aspA
aspB
aspC
aspS
aspS1
aspS2
aspa
aspdh
aspnd1
asr
asr1
asr2
asrA
asrB
asrC
asrgl1
asrij
ass1
ast
astA
astB
astB1
astB2
astC
astD
astD1
astD2
astE
aste1
atad1a
atad1b
atad3
atad3-A
atad3-B
ate
ate1
atf1
atf21
atf31
atf4
atf7ip
atg-1
atg-11
atg-13
atg-15
atg-16.1
atg-16.2
atg-17
atg-18
atg-2
atg-3
atg-4
atg-5
atg-7
atg-8
atg-9
atg1
atg10
atg101
atg11
atg12
atg13
atg15
atg16
atg17
atg18
atg2
atg20
atg21
atg22
atg22-1
atg22-2
atg26
atg2a
atg3
atg4
atg4-1
atg4a
atg4b
atg4c
atg4d
atg5
atg6A
atg6B
atg7
atg8
atg9
athl1
atl
atl-1
atl1
atl2
atm1
ato
atoA
atoB
atoC
atoD
atoE
atoS
atoh7
atoh7-A
atoh7-B
atox1
atp-1
atp-16
atp-2
atp-4
atp-5
atp-7
atp-9
atp1
atp10
atp11
atp12
atp14
atp15
atp16
atp17
atp18
atp1a1
atp2
atp23
atp3
atp4
atp4a
atp5
atp5C1
atp5D
atp5O
atp5b
atp5e
atp6
atp6v0a1
atp6v0d2
atp6v1c1
atp6v1c1a
atp6v1c1b
atp6v1d
atp6v1g
atp6v1g3
atp7
atp8
atp8b1
atp9
atpA
atpA1
atpA2
atpA3
atpB
atpB1
atpB2
atpB3
atpC
atpC1
atpC2
atpD
atpD1
atpD2
atpD3
atpE
atpE1
atpE2
atpE3
atpF
atpF1
atpF2
atpFH
atpG
atpG1
atpG2
atpH
atpH1
atpH2
atpI
atpI1
atpI2
atpP
atpaf1
atpbd4
atr
atr1
ats1
atsA
atx-3
atx1
atxA
atxn10
atxn2
atxn7l3
atzA
atzB
atzC
atzD
aubA
auh
aup1
aur1
aurK
aurka
aurkb
aurkb-A
aurkb-B
avaIM
avaIR
ave
avl9
avrBs1.1
avtA
awd
axin1
axin2
axl-1
azlB
azlC
azlD
azo1
azoR
azoR1
azoR2
azoR3
azoR4
azoR5
azoR6
azoR7
azoR8
azoR9
azr
azr1
azu
azuC
b2m
b3galnt2
b3gnt5
b3gnt5-A
b3gnt5-B
b3gnt5a
b9d1
b9d2
bI1
bI2
bI3
bI4
bPT2
ba1
ba2
bab1
bab2
bacA
bacB
bacC
bacD
bacE
badM
badR
baeB
baeC
baeD
baeE
baeR
baeS
baf
baf-1
bag-1
bag101
bag102
baiap2l2
ball
bam
banf1
banf1-A
banf1-B
banf2
banp
bap
bar
bar-1
barA
barx1
basR
basS
bat
bath-34
bath-36
bath-38
bath-39
bath-40
bath-41
bath-42
bath-43
bath-45
bath-47
bax
baz1b
baz2a
bbip10
bbmA
bbp
bbs12
bbs2
bbs4
bbs5
bbs9
bbuR
bca
bca-1
bcaA
bcar3
bcas2
bcat-1
bcc
bccA
bccip
bcd
bceA
bceB
bceR
bceS
bchB
bchC
bchD
bchE
bchF
bchG
bchH
bchI
bchJ
bchL
bchN
bchX
bchY
bchZ
bcl7a
bcl7b
bcl9l
bcn92
bcp
bcp-1
bcp1
bcr
bcrC
bcs1l
bcs1la
bcsA
bcsB
bcsC
bcsP31
bcsZ
bcsl1b
bdbA
bdbB
bdbC
bdbC1
bdbC2
bdbD
bdhA
bdhB
bdlA
bdm
bdp1
be1
becn1
beg
bel
bel1
bem46
ben
benA
benA56
benB
benC
benD
benE
benK
benM
bend5
bepC
bepD
bepE
bepF
bepG
bepR
besA
bet
bet1
bet1l
bet3
bet4
bet5
betA
betB
betB1
betB2
betC
betI
betP
betT
beta
beta'Cop
beta-Spec
betaCop
betaInt-nu
betaTry
betaTub56D
betaTub60D
betaTub85D
bfd
bfmBAA
bfmBAB
bfmBB
bfmBC
bfpA
bfpB
bfr
bfr1
bfr2
bfrA
bfrB
bfrD
bgaS
bgcn
bgl2
bglA
bglB
bglC
bglF
bglG
bglH
bglJ
bglK
bglP
bglS
bglT
bglX
bglap
bgm
bgn
bgs1
bgs2
bgs3
bgs4
bgt
bhbA
bhlA
bhlB
bhlhe22
bhmt
bhsA
bhuA
bi
bib
bicc1-A
bicc1-B
big1
bigA
bigR
bimA
bimB
bimC
bimE
bimG
bin3
bio2
bioA
bioB
bioB1
bioB2
bioC
bioD
bioD-A
bioD-B
bioD1
bioD2
bioF
bioF1
bioF2
bioH
bioI
bioK
bioS
bioW
bioY
bioYB
bip1
bip1-1
bip2
bipB
bipC
bipD
bir1
birA
birA/coaX
birc5.1
birc5.1-A
birc5.1-B
birc5.2
birc5.2-B
birc7
birc7-A
birc7-B
bis1
bisC
bit61
bivm
bkdA
bkdA1
bkdA2
bkdB
bkdR
bla
blaA
blaI
blaSE
blaZ
blc
blcap
blcap-A
blcap-B
ble
blh
bli-1
bli-3
bli-4
blm
bloc1s1
bloc1s2
blp
blr
blt
bltD
bltR
blw
blyA
bmcc1
bmi1a
bmi1b
bmp2-B
bmp3
bmp4
bmp7
bmpA
bmpA1
bmpA2
bmpB
bmpC
bmpD
bmr
bmr3
bmrA
bmrR
bmrU
bna-1
bna-4
bna-5-1
bna-5-2
bna1
bna1-1
bna1-2
bna4
bna4-1
bna4-2
bna4-3
bna5
bna5-1
bna5-2
bnb
bnk
bnrdE
bnrdF
bnzA
bnzB
bob1
boca
bod1
bof
bofA
bofC
boka
bokb
bol
bolA
bonsai
bop
bop1
bop1-A
bop1-B
bopA
bopE
bor
borD
bora
borr
bos1
boss
bot1
botA
botB
botv
bowl
bowline
bp26
bpHI
bpb-1
bpb1
bphA
bphB
bphC
bphD
bphE
bphF
bphG
bphI
bphJ
bphP
bphR
bpl1
bpnt1
bpr
bptA
bqt1
bqt2
br
braB
braC
braD
braE
braF
braG
braZ
brat
brc1
brcc3
brd9
bre
bre-1
bre-2
bre-3
bre-4
bre-5
bre1
brf1
brf2
brk1
brl1
brl2
brlA
brm
brms1l
brn
brnQ
bro-1
bro1
broA
brox
brp16
brpA
brr2
brunol4
brunol5
bs
bsaA
bsaZ
bscR
bscS
bsd
bsd2
bsdA
bsdB
bsdC
bsdD
bsdc1
bsdc1-A
bsdc1-B
bsh
bsk
bsn
bssR
bssS
bst-1
bst1
bsu1
bsx
btb1
btb2
btb3
btbd11a
btbd17
btbd6
btbd6a
btbd6b
btd
btf3
btf3l4
btg
btl
btn-1
btn1
btpA
btr
btrV
btrW
btuB
btuC
btuD
btuE
btuF
btuR
bub1
bub2
bub3
bud20
bud31
bud32
bugT
buk
buk1
buk2
bun
bur1
burs
burs124
but1
but2
butA
bvgA
bvgS
bw
bwa
bxdc1
bxdc2
bye1
byn
byn-1
byr1
byr2
byr3
byr4
bys
bysl
bzpC
bzpD
bzpE
bzpF
bzpG
bzpH
bzpI
bzpJ
bzpK
bzpL
bzpM
bzpN
bzpO
bzpP
bzpQ
bzpR
bzpS
bzw1
bzw1a
bzw1b
bzw2
c12.1
c1d
c1galt1
c1galt1a
c1galt1b
c2cd3
c3ar1
c5ar1
c8b
cI
cII
caaA
cab-1
cabc1
cac
cact
cad
cad2
cad3
cadA
cadB
cadC
cadI
cadm2
cadm3
cadm4
cadps
caf-17
caf1
caf17
caf1A
caf1M
caf1R
caf5
cafA
cagA
cagE
cagS
cagT
cah
cah-1
cah-2
cah-3
cah-5
cahz
caiA
caiB
caiC
caiD
caiE
caiF
caiT
cak1-1
cal-1
cal1
calA
calB
calcoco1
calcoco1-A
calcoco1-B
calcoco2
calcrl
calcrla
calm1
calm1a
calml4
cals
calu
calua
calub
cam1
cam2
camA
camk2d
camk2d1
camk2d2
camk2n2
camkv
camsap1
camsap1b
can
canA
cand1
cap
cap-1
cap-2
cap1
cap2
cap4C
cap5A
capA
capA-1
capB
capC
capD
capa
capaR
caprin2
captA
captB
captC
captD
capu
car
car1
carA
carA-1
carB
carB1
carB2
carC
carD
carm1
carmil
cars
cars2
cas
cas1
casA
casB
casK
casc1
casc3
casc4
caskin2
casp1-A
casp1-B
casp3
cat
cat-2
cat-3
cat-4
cat1
cat2
catA
catB
catC
catD
catE
catF
catM
caup
cav
cav-1
cav-2
cav1
cav2
caz
cbaA
cbaB
cbaD
cbara1
cbbA
cbbAC
cbbAP
cbbEC
cbbEP
cbbGC
cbbGP
cbbKC
cbbKP
cbbL
cbbL1
cbbL2
cbbL3
cbbM
cbbP
cbbR
cbbS
cbbT
cbbTC
cbbTP
cbbX
cbbYC
cbbYP
cbbZ
cbbZC
cbbZP
cbc
cbc1
cbc2
cbf2
cbf5
cbh
cbh-1
cbh1
cbh2
cbhE
cbiA
cbiB
cbiC
cbiD
cbiE
cbiF
cbiG
cbiH
cbiHC
cbiJ
cbiK
cbiL
cbiM
cbiN
cbiO
cbiO1
cbiO2
cbiO3
cbiP
cbiQ
cbiT
cbiX
cbiZ
cbl
cblA-1
cblb
cblb-A
cblb-B
cblc-1
cbll1
cbp-1
cbp-4
cbp12
cbp2
cbp3
cbp4
cbpA
cbpB
cbpC
cbpD1
cbpD2
cbpE
cbpF
cbpG
cbpH
cbpI
cbpJ
cbpK
cbpL
cbpM
cbpP
cbr-1
cbr1
cbr4
cbrA
cbrB
cbrC
cbsA
cbsB
cbx
cbxSP
cbxXC
cbxXP
cc2d1b
cc4
cca
ccar1
ccbe1
ccbl
ccbl2
ccc2
cccA
cccB
ccdA
ccdB
ccdC
ccdc-55
ccdc102a
ccdc103
ccdc104
ccdc109a
ccdc111
ccdc113
ccdc115
ccdc123
ccdc124
ccdc124-A
ccdc124-B
ccdc125
ccdc130
ccdc134
ccdc135
ccdc149
ccdc149a
ccdc149b
ccdc22
ccdc23
ccdc25
ccdc43
ccdc47
ccdc52
ccdc53
ccdc56
ccdc58
ccdc59
ccdc61
ccdc64
ccdc64b
ccdc65
ccdc69
ccdc69-A
ccdc69-B
ccdc72
ccdc75
ccdc77
ccdc79
ccdc80
ccdc85c
ccdc85ca
ccdc85cb
ccdc89
ccdc90a
ccdc90b
ccdc93
ccdc94
ccdc99
ccdc99-A
ccdc99-B
cce1
ccf-1
ccg-4
ccg-6
cch1
cchl
cchl-1
cck-A
cck-B
cckar
ccl
ccm2
ccmA
ccmA1
ccmA2
ccmB
ccmC
ccmD
ccmE
ccmE1
ccmE2
ccmF
ccmG
ccmH
ccmK
ccmK1
ccmK2
ccmK3
ccmK4
ccmL
ccmM
ccmO
ccnb1
ccnb2
ccnc
ccnd1
ccnd2
ccndbp1
ccne1
ccnh
ccnj
ccnl1
ccnl2
ccnyl1
ccnyl1-A
ccnyl1-B
cco-2
ccp
ccp-1
ccp1
ccpA
ccpB
ccpN
ccq1
ccr1
ccr4
ccrM
ccrMIM
ccrn4l
ccs
ccs1
ccsA
ccsB
ccsmst1
cct-1
cct-2
cct-4
cct-5
cct-6
cct1
cct2
cct3
cct4
cct5
cct6
cct7
cct8
cctA
cd276
cd99l2
cda
cda1
cdaR
cdadc1
cdb4
cdc-14
cdc-25.1
cdc-25.2
cdc-25.3
cdc-37
cdc-42
cdc-48.1
cdc-48.2
cdc1
cdc10
cdc11
cdc12
cdc123
cdc13
cdc14
cdc15
cdc16
cdc17
cdc18
cdc2
cdc2-A
cdc2-B
cdc20
cdc22
cdc24
cdc25
cdc25-1-B
cdc25-2
cdc25-3
cdc26
cdc27
cdc28
cdc2c
cdc3
cdc31
cdc37
cdc37l1
cdc4
cdc42
cdc42se-B1
cdc42se1
cdc42se1-A
cdc42se2
cdc42se2-A
cdc42se2-B
cdc42se2-C
cdc45
cdc48
cdc5
cdc5l
cdc6
cdc6-1
cdc6-10
cdc6-11
cdc6-12
cdc6-2
cdc6-3
cdc6-4
cdc6-5
cdc6-6
cdc6-7
cdc6-8
cdc6-9
cdc7
cdc73
cdc8
cdcH
cdca5-A
cdca5-B
cdca8
cdca9
cdd
cdf-1
cdgR
cdh
cdh-3
cdh1
cdh2
cdh20
cdhA
cdhA1
cdhA2
cdhA3
cdhB
cdhB1
cdhB2
cdhC
cdhC1
cdhC2
cdhD
cdhD1
cdhD2
cdhE
cdhE1
cdhE2
cdk-1
cdk-8
cdk-9
cdk1
cdk10
cdk11
cdk14
cdk15
cdk2
cdk4
cdk5
cdk5rap1
cdk7
cdk8
cdk9
cdk9-A
cdk9-B
cdka-1
cdkal1
cdkl1
cdkn2aip-A
cdkn2aip-B
cdl-1
cdm1
cdo-1
cdo1
cdoA
cdon
cdr
cdr1
cdr2
cdr2l
cds1
cdsA
cdt1
cdt2
cdtA
cdtB
cdtl-7
cdv3
cdv3-A
cdv3-B
cdx1
cec-1
cecr1
cecr1a
ced-1
ced-10
ced-11
ced-12
ced-2
ced-3
ced-4
ced-6
ced-7
ced-8
ced-9
cedA
cef
cef-1
cef1
ceg1
ceh-1
ceh-10
ceh-12
ceh-13
ceh-14
ceh-16
ceh-18
ceh-19
ceh-20
ceh-21
ceh-22
ceh-23
ceh-24
ceh-26
ceh-30
ceh-31
ceh-32
ceh-33
ceh-34
ceh-36
ceh-37
ceh-38
ceh-39
ceh-40
ceh-43
ceh-44
ceh-5
ceh-6
ceh-7
ceh-8
ceh-9
cek1
cel-1
cel-3
celA
celB
celC
celCCA
celCCC
celCCD
celCCF
celCCG
celD
celF
celG
celH
celI
celK
celS
cemA
cemA-A
cenA
cenB
cenG1A
cenpa
cenpk
cenpl
cenpm
cenpn
cenpn-A
cenpn-B
cenpo
cenpp
cenpw
ceo
cep
cep-1
cep120
cep57r
cep63
cep63-A
cep76
cep78
cep97
cept1
cer1
ces-2
cesT
cex-1
cex-2
cf45-1
cf50-1
cf60
cfa
cfaA
cfaB
cfaC
cfaD
cfd-1
cfd1
cfi-1
cfl1
cfl1-A
cfl1-B
cfl2
cfp
cfp10A
cfp30B
cfp6
cfpA
cfr
cfr1
cft1
cft2
cfxP
cfxQ
cfxR
cgeA
cgeB
cgeC
cgeD
cgeE
cggR
cgh-1
cgi-121
cgi121
cgmA
cgn
cgp-1
cgr-1
cgr1
cgrA
cgs1
cgs2
cgtA
ch25h
ch25hl1.1
ch25hl1.2
ch3-II
cha-1
chaA
chaB
chaC
chac1
chac2
chaf1a
chaf1a-A
chaf1a-B
chat
chb
chbA
chbB
chbC
chbF
chbG
chbR
chc-1
chc1
chcA
chchd4
chchd4-A
chchd4-B
chchd7
chd
chd-3
chd1l
chd8
che-1
che-13
che-3
cheA
cheB
cheB1
cheB2
cheB3
cheB4
cheB5
cheB6
cheC
cheD
cheD1
cheD2
cheD3
cheL
cheR
cheR1
cheR2
cheR3
cheRch1
cheV
cheW
cheX
cheY
cheZ
chek1
chfr
chh
chiA
chic
chico
chid1
chif
chk-1
chk-2
chk1
chl-1
chl1
chlB
chlD
chlI
chlL
chlL-A
chlM
chlN
chlN-1
chlP
chmp1
chmp1a
chmp1b
chmp2a
chmp2a1
chmp2a2
chmp2b
chmp2b-A
chmp2b-B
chmp3
chmp4
chmp4b
chmp4c
chmp5
chmp6
chmp6-A
chmp6-B
chmp7
chn
chnrd
cho
cho-1
cho1
cho2
chordc1
chp
chp1
chp2
chpA
chpB
chpE
chpR
chpS
chpt1
chr1
chr2
chr3
chr4
chrA1
chrB1
chrC
chrR
chrb
chrd
chrna1
chrne
chs-1
chs-2
chs-3
chs-4
chs1
chs2
chs7
chsA
chsB
chsC
chsD
chsG
chst1
chst10
chst12
chst14
cht-1
chtf18
chtl-1
chuR
chuk
churc1
chvE
chvG
chvI
chz-1
chz1
ci
cia-1
cia1
ciaH
ciaR
ciao1
ciapin1
cic
cic-1
cicA
cid
cid1
cid11
cid12
cid13
cid14
cid16
cid2
cidA
cidA1
cidA2
cidB
cids-1
cif-1
cig1
cig2
cigA
cigB
cim
cimA
cimH
cin
cin2
cinA
cinB
cinD-1
cinp
cip1
cip2
cipA
cipB
cirA
cirbp
cirbp-A
cirbp-B
cisA
cisd2
cisd2-A
cisd2-B
cisd2b
cit-1
cit-1.1
cit-1.2
cit1
citA
citB
citC
citD
citD1
citD2
citE
citF
citG
citG1
citG2
citM
citN
citP
citR
citS
citT
citX
citXG
citZ
cited2
ck
cka
cka1
ckb-1
ckb-2
ckb-3
ckb1
cki
cki-1
cki1
cki2
cki3
cks-1
cks1
cks2
cla
clasp1
clasp2
clc
clc-2
clc-5
clc1
clcA
clcB
clcC
clcD
clcE
clcF
clcc1
clcnkb
cldn7
cldnd
cldng
clec-141
clec-158
clec-159
clec-160
clec-161
clec-162
clec-180
clec-87
clec-88
clec-91
clec3a
clf-1
clf1
clfA
clfB
clip3
clk-1
clk-2
clkA
cln3
cln5
cln5la
cln5lb
cln5lc
clns1a
clp
clp-1
clp1
clpA
clpB
clpB1
clpB2
clpC
clpE
clpL
clpP
clpP-A
clpP-B
clpP1
clpP2
clpP3
clpP4
clpP5
clpR
clpS
clpS1
clpS2
clpV1
clpX
clpX1
clpX2
clpX3
clpf-1
clpp-1
clps
clptm1l
clr1
clr2
clr3
clr4
clr6
cls
cls-2
cls1
cls2
clspn
clu-1
cluA
cluap1
clvs1
clvs2
cmaA1
cmaA2
cmah
cmas
cmb1
cmbB
cmbl
cmc1
cmd-1
cmfA
cmfB
cmip
cmk
cmk1
cmk2
cmkA
cml
cmo
cmoA
cmoA1
cmoA2
cmoB
cmpA
cmpB
cmpC
cmpD
cmpR
cmpk1
cmr
cms1
cmsA
cmtA
cmtB
cmtG
cmtH
cmtR
cn
cnaA
cnb1
cnbA
cnbB
cnc
cnd-1
cnd1
cnd2
cnd3
cnfn
cnfn-A
cnfn-B
cni
cnih4
cnl2
cnn
cnnm4
cnot1
cnot10
cnot10-A
cnot10-B
cnot6l
cnot6l-A
cnot6l-B
cnot7
cnp-1
cnp-1-2
cnp-2
cnp-3
cnp-4
cnp1
cnp3
cnpy1
cnpy3
cnpy4
cnr-14
cnr1
cnrA
cnrB
cnrC
cnrH
cnrN
cnrR
cnrY
cns1
cntn5
cnu
cnx-1
coa1
coaA
coaBC
coaC
coaD
coaE
coaW
coaX
coaX1
coaX2
cob
cobA
cobB
cobC
cobD
cobH
cobI
cobIJ
cobK
cobL
cobM
cobN
cobO
cobP
cobQ
cobS
cobS1
cobS2
cobT
cobU
cobW
codA
codB
codY
coe2
coe3
cof
cof1
cofA
cofC-1
cofD
cofD-1
cofE
cofF
cofG
cofH
cofH1
cofH2
cog-6
cog1
cog2
cog3
cog4
cog5
cog6
cog7
cog8
cogc-2
cogc-4
cogc-6
cogc-8
coiA
coil
col
col-10
col-12
col-13
col-14
col-145
col-155
col-19
col-2
col-34
col-36
col-39
col-40
col-7
col-75
col-79
col-8
col-80
col-90
col-91
col-99
col1a2
col21a1
col27a1
col2a1
col4a3bp
col6a1
colA
colB
colC
colD
colec10
colec11
colec12
colt
com
comA
comB
comC
comC1
comC2
comCA
comD
comDE
comE
comEA
comEB
comEC
comER
comF
comFA
comFB
comFC
comG
comGA
comGB
comGC
comGD
comGE
comGF
comGG
comH
comK
comL
comM
comP
comQ
comS
comX
comZ
comm
commd1
commd10
commd2
commd3
commd4
commd5
commd6
commd7
commd8
comt
con-10
con-13
con-8
cooS
cooS1
cooS2
cop
copA
copB
copG
copK
copP
copR
copZ
copa
copb
copb2
copd
cope
copg2
cops2
cops3
cops4
cops5
cops6
cops8
copza
copzb
coq-2
coq-4
coq-5
coq-6
coq-8
coq1
coq10
coq10-1
coq10b
coq10b-A
coq2
coq3
coq4
coq5
coq6
coq7
coq9
coq9-A
coq9-B
cor-1
corA
corB
corC
cora
coro2b
cort
corto
cos
cos1102
cot-3
cotA
cotB
cotC
cotD
cotE
cotF
cotG
cotH
cotI
cotJA
cotJB
cotJC
cotM
cotO
cotP
cotR
cotS
cotSA
cotT
cotV
cotW
cotX
cotY
cotZ
cox
cox-1
cox-10
cox-16
cox-2
cox-23
cox-3
cox-4
cox-6
cox1
cox1/2
cox10
cox11
cox1101
cox12
cox13
cox16
cox17
cox18
cox19
cox2
cox23
cox24
cox3
cox4
cox5
cox6
cox8
cox9
coxA
coxA2
coxL
coxM
coxN
coxS
coy1
cpa
cpa-1
cpa1
cpar-1
cpb
cpb-2
cpb-3
cpc-1
cpcA
cpcA1
cpcA2
cpcB
cpcB1
cpcB2
cpcC
cpcC1
cpcC2
cpcD
cpcE
cpcF
cpcG
cpcG1
cpcG2
cpcG3
cpcG4
cpd1
cpdB
cpdP
cpe
cpeA
cpeB
cpeb1
cpeb1-A
cpeb1-B
cpeb3
cpeb4
cpg-1
cpg-2
cpg-3
cpg-4
cpg-7
cpg-8
cpg-9
cpgS
cph1
cph2
cphA
cphB
cpiA
cpiB
cpiC
cpkA
cplA
cpnA
cpnB-1
cpnC
cpnD
cpnE
cpnF
cpna-2
cpo
cpox
cpp1
cpped1
cpr-1
cpr-2
cpr-3
cpr-4
cpr-5
cpr-6
cpr2
cpr6
cprA
cprB
cprC
cprD
cprE
cprF
cprG
cpras1
cpras2
cps-6
cps2G
cps3
cpsA1
cpsA2
cpsB
cpsC
cpsD
cpsE
cpsY
cpsf-2
cpsf2
cpsf3
cpsf3l
cpsf4
cpsf5
cpsf6
cpt2
cptA
cpvl
cpx
cpx-1
cpxA
cpxP
cpxR
cpy1
cqsA
cqsS
cr-1
crabp2
crb
crb3
crbn
crcA
crcB
crcB1
crcB2
crcB3
crcB4
cre
cre-1
creA
creB
creC
creD
creN7
creb3l2
creb3l3a
creb3l4
crebl2
creld2
creld2-A
creld2-B
cren7-1
cren7-2
crf1
crh
crhbp
crhr1
crhr2
cri-3
crim1
cript
crispld2
crk
crk1
crl
crlA
crlB
crlC
crlD
crlE
crlF
crlG
crlf3
crls-1
crm
crn
crn-4
crn-6
crn-7
crn1
crnA
crnkl1
cro
croc
crop
crp
crp-8
crp79
crpp0
crq
crr
crs1
crt
crt-1
crtA
crtB
crtB/uppS3
crtC
crtD
crtE
crtF
crtI
crtL
crtM
crtN
crtO
crtP
crtQ
crtac1
crtc3
crtp1
crtp2
crtp3
cry
cry-dash
cry1
cry11Aa
cry2
cry4Aa
cry4Ba
cryS
cryg1
cryg3
crygn
crygna
crygnb
crz
cs
csaA
csbA
csbB
csbC
csbD
csbX
csc-1
cscR
csd
csd1
csd2
csdA
cse-4
cse15
cse1l
cse60
cseA
cseB
cseC
csf1r
csfB
csg
csgA
csgB
csgC
csgD
csgE
csgF
csgG
csh3
cshA
cshB
csiD
csiE
csk1
csk22
csl4
cslA
cslB
csm-3
csm3
csmA
csmB
csmC
csmE
csmF
csmI
csmJ
csn
csn-1
csn-12
csn-2
csn-3
csn-4
csn-5
csn-6
csn-7a
csn1
csn12
csn2
csn3
csn4
csn5
csn6
csn7
csn71
csn8
csnA
csnB
csnC
csnD
csnF
csnG
csnk1a1
csnk1d
csnk1da
csnk1db
csnk1g1
csnk2b
csoA
csoR
csoS1A
csoS1B
csoS1C
csp
csp1
cspA
cspB
cspC
cspD
cspE
cspF
cspG
cspH
cspI
cspJ
cspL
cspLA
cspLB
cspR
cspV
csrA
csrA1
csrA2
csrA3
cssR
cssS
cst-1
cstA
csul
csw
csx1
csx2
ct
cta
cta1
cta3
cta4
ctaA
ctaA1
ctaA2
ctaB
ctaB1
ctaB2
ctaC
ctaD
ctaD1
ctaD2
ctaDII
ctaE
ctaF
ctaG
ctaG1
ctb-1
ctbp1
ctbp2
ctbs1
ctbs2
ctc
ctc1
ctdspl2
ctdspl2a
ctdspl2b
ctf1
ctf18
ctf8
ctfA
ctfB
cth-2
cti6
ctif
ctk3
ctl-1
ctl-2
ctnA
ctnB
ctnC
ctnna2
ctnnd1
ctns
ctns-1
ctp
ctp1
ctpA
ctpB
ctpC
ctpD
ctpE
ctpF
ctpG
ctpI
ctpV
ctps
ctps-A
ctps-B
ctps2
ctr4
ctr5
ctr6
ctr9
ctrA
ctrB
ctrC
ctrD
cts-1
ctsB
ctsD
ctsR
ctse-A
ctse-B
ctu-1
ctu1
ctu2
ctxA
ctxB
cudA
cue
cueO
cueR
cuedc2
cuedc2-A
cuedc2-B
cuf1
cuf2
cuff
cugbp1
cugbp1-A
cugbp1-B
cugbp2
cul-1
cul-2
cul-3
cul-4
cul-5
cul-6
cul1
cul3
cul3a
cul3b
cul4
culA
culB
culC
culD
culE
cup
cup-2
cup-4
cupA
cupB
cupC
cupD
cupF
cupG
cupH
cupI
cupJ
cusA
cusB
cusC
cusF
cusR
cusS
cut-1
cut-2
cut1
cut11
cut12
cut14
cut15
cut2
cut20
cut23
cut3
cut4
cut6
cut7
cut8
cut9
cutA
cutC
cutL
cutR
cutS
cuta
cutc
cutc-1
cvaB
cvaC
cvfA
cvfB
cvfC
cvi
cvpA
cvrA
cwc-21
cwc-24
cwc-25
cwc-26
cwc-27
cwc15
cwc15-A
cwc15-B
cwc16
cwc2
cwc21
cwc22
cwc24
cwc25
cwc26
cwc27
cwf10
cwf11
cwf12
cwf14
cwf15
cwf16
cwf17
cwf18
cwf19
cwf19l1
cwf19l2
cwf2
cwf20
cwf21
cwf22
cwf23
cwf24
cwf25
cwf26
cwf28
cwf29
cwf3
cwf4
cwf5
cwf7
cwf8
cwg2
cwh43
cwl1
cwlA
cwlC
cwlD
cwlH
cwlJ
cwlK
cwlO
cwlS
cwn-1
cwp1
cx32.2
cxadr
cxcl12
cxcr4
cxcr4-A
cxcr4-B
cxdA
cxeA
cxfA
cxgE
cxgS
cxxc4
cya
cya-4
cya1
cya2
cya3
cyaA
cyaB
cyaC
cyaD
cyaE
cyaY
cyb-1
cyb-3
cyb5d1
cyb5d2
cyb5r1
cyb5r2
cyb5r4
cybA
cybB
cybC
cybC1
cybC2
cybasc3
cybrd1
cyc
cyc-1
cyc-2.1
cyc1
cyc2
cycA
cycA1
cycB
cycC
cycF
cycG
cycH
cycK
cycM
cycP
cycW
cycX
cycX1
cycY
cycZ
cyce1
cyce3
cycs
cycs-A
cyct
cydA
cydB
cydC
cydD
cye-1
cyf
cyfip1
cyfip2
cygb1
cygb2
cyhr1
cyhr1-B
cym-1
cym1
cymR
cyn-1
cyn-10
cyn-11
cyn-2
cyn-3
cyn-4
cyn-5
cyn-6
cyn-7
cyn-8
cyn-9
cynR
cynS
cynT
cynX
cyoA
cyoB
cyoC
cyoD
cyoE
cyoE1
cyoE2
cyp-1
cyp-10
cyp-13A1
cyp-13A10
cyp-13A2
cyp-13A3
cyp-13A4
cyp-13A5
cyp-13A6
cyp-13A7
cyp-13A8
cyp-13B1
cyp-3
cyp-36A1
cyp-41
cyp-44A1
cyp-6
cyp-8
cyp1
cyp10
cyp103
cyp104
cyp110
cyp112
cyp114
cyp117
cyp119
cyp120
cyp121
cyp123
cyp124
cyp125
cyp126
cyp128
cyp130
cyp132
cyp136
cyp137
cyp138
cyp139
cyp140
cyp141
cyp142
cyp143
cyp144
cyp17a1
cyp19a1a
cyp26b1
cyp2k4
cyp3
cyp33
cyp3a40
cyp4
cyp508a1-1
cyp508a2-1
cyp508a3-1
cyp508a4
cyp508b1
cyp508c1
cyp508d1
cyp51
cyp513a1
cyp513a3
cyp513b1
cyp513c1
cyp513d1
cyp513e1
cyp513f1
cyp514a1
cyp514a2
cyp514a4
cyp515a1
cyp515b1
cyp516a1
cyp516b1
cyp517a1
cyp517a2
cyp517a4
cyp518a1
cyp518b1
cyp519a1
cyp519b1
cyp519c1
cyp519d1
cyp519e1
cyp520a1
cyp520b1
cyp521a1
cyp522a1
cyp524a1
cyp525a1
cyp554a1
cyp555a1
cyp556a1
cyp6
cyp7
cyp8
cyp9
cypA
cypB
cypC
cypD
cypE
cypX
cyr1
cys-9
cys11
cys12
cysA
cysA1
cysA2
cysB
cysC
cysD
cysD1
cysD2
cysE
cysG
cysG1
cysG2
cysG3
cysH
cysH1
cysI
cysI1
cysI2
cysJ
cysJ1
cysK
cysL
cysM
cysN
cysNC
cysO
cysP
cysQ
cysR
cysS
cysS1
cysS2
cysT
cysU
cysW
cysZ
cyt
cyt-18
cyt-2
cyt-21
cyt1
cyt1Aa
cyt2Ba1
cytB
cytC
cytM
cytR
cytsa
cytsaa
cyyr1
czcA
czcB
czcC
czcD
czcI
czcN
czcO
czcR
czcS
czrA
d2hgdh
d7
da
dac
dacA
dacB
dacC
dacD
dacF
dact1
dact1-B
dad-1
dad1
dad2
dad3
dad4
dadA
dadA1
dadA2
dadA3
dadB
dadX
daf-1
daf-16
daf-19
daf-2
daf-21
daf-4
daf-7
dafA
dagA
dagK
dak
dak1
dak2
dalD
dally
dam
dam1
damX
dan
dand5
danr
dao1
dap
dap1
dapA
dapA1
dapA2
dapB
dapB1
dapB2
dapD
dapE
dapE1
dapE2
dapF
dapF1
dapF2
dapG
dapH
dapL
dapL1
dapL2
dapl1
dapl1-A
dapl1-B
dare
dasR
dat
dat-1
daz-1
dazap1
dazl
dazl-A
dbf4
dbf4b
dbh
dbh1
dbh2
dbndd1
dbnl-A
dbnl-B
dbo
dbp-10
dbp-3
dbp-4
dbp-5
dbp-7
dbp-8
dbp-9
dbp10
dbp2
dbp3
dbp4
dbp5
dbp6
dbp7
dbp8
dbp9
dbpA
dbpB
dbr-1
dbr1
dbr1-A
dbr1-B
dbx1
dbx1a
dbx1b
dcaf-1
dcaf10
dcaf12
dcaf12-A
dcaf12-B
dcaf13
dcaf15
dcaf17
dcaf8l1
dcakd
dcap-2
dcc1
dcd
dcd1A
dcd1B
dcd2A
dcd2B
dcd3A
dcd3B
dck
dcl-1
dcl1
dcl2
dcl2-1
dcl2-2
dclre1
dclre1c
dcm
dcmA
dcmR
dcn-1
dcn1
dco
dcoH
dcp
dcp1
dcp2
dcr-1
dcr1
dcrA
dcrB
dcsA
dct-1
dct-5
dct-6
dctA
dctA-1
dctA1
dctA2
dctA3
dctA4
dctB
dctD
dctR
dctS
dctn1
dctn2
dctn2-A
dctn2-B
dctn6
dcuA
dcuB
dcuC
dcuD
dcuR
dcuS
dcun1d3
dcun1d4
dcyD
dda
dda1
ddaH
ddb-1
ddb1
ddb2
ddc
ddg
ddh
ddi1
ddi2
ddiA
ddit4
ddit4l
ddl
ddl-1
ddlA
ddlB
ddo-1
ddost
ddpA
ddpB
ddpC
ddpD
ddpF
ddpX
ddrgk1
ddt
ddt-A
ddt-B
ddx1
ddx10
ddx17
ddx18
ddx20
ddx24
ddx27
ddx3
ddx31
ddx4
ddx41
ddx42
ddx46
ddx47
ddx49
ddx5
ddx51
ddx52
ddx55
ddx56
ddx6
dea2
deaD
deadsouth
deb-1
dec-1
decr2
ded1
dedA
dedD
def
def1
def2
def3
def4
def6
def8
def8-A
def8-B
defA
defB
deg-1
deg-3
degA
degP
degP1
degQ
degR
degS
degU
degV
degs1
dei
del
del-1
deltaTry
denA
denB
denV
dennd1a
dennd5b
denr
deoA
deoB
deoB1
deoB2
deoC
deoC1
deoC2
deoD
deoD1
deoD2
deoD3
deoR
depdc1a
depdc7
der-2
derl1
derl2
derp6
derriere
des
des-2
des6
desA
desA1
desA2
desA3
desK
desR
devR
devS
dewA
dexA
dexB
dexi
dfa1
dfa2
dfa3
dfa4
dfa5
dfa6
dfr1
dfrA
dfx
dga1
dgat1
dgat2
dgk
dgk-3
dgk-5
dgkA
dgoA
dgoD
dgoD1
dgoD2
dgoK
dgoR
dgoT
dgt
dgt2
dgtP
dh41
dh45
dhaA
dhaK
dhaL
dhaM
dhaQ
dhaR
dhaS
dhak
dhbA
dhbB
dhbC
dhbE
dhbF
dhc-1
dhc1
dhcA
dhcr7
dhd
dhdh
dhdpsl
dhfR
dhfr-1
dhfrI
dhfrVIII
dhh-1
dhh1
dhkA
dhkB
dhkC
dhkD
dhkE
dhkF
dhkG
dhkH
dhkI-1
dhkJ
dhkK
dhkL
dhkM
dhmA
dhmA1
dhmA2
dhp-1
dhp-2
dhp1
dhps
dhrs7b
dhrs7c
dhrs7ca
dhrs7cb
dhs-21
dhs-27
dhs-5
dht
dhtkd1
dhx15
dhx16
dhx29
dhx32
dhx8
dhx9
dia
dia1
dia2
dia4
diaA
diablo
dib
dic1
dicA
dicB
dicC
dicer1
did2
dif-1
dif1
dig-1
dim-1
dim-5
dim1
dimA
dimB
dimt1l
din1
dinB
dinB1
dinB2
dinB3
dinD
dinF
dinG
dinI
dinJ
dinQ
dio1
dio3
dip2b
dipZ
dirc2
dis-3
dis1
dis2
dis3
dis3l
dis3l2
disA
disco
disp
disp1
disp2
div-1
divIB
divIC
divIVA
divJ
divK
divL
dixdc1
dj
djlA
djlB
djlC
dkf-1
dkf-2
dkgA
dkgB
dksA
dl
dla
dlb
dlc
dlc-1
dlc-2
dlc1
dlc2
dlcA
dlcB
dld
dld1
dlg1
dlg1l
dlg2
dlg4
dlgD
dlgap1
dlk-1
dll2
dll4
dlp1
dlpA
dlpB
dlpC
dlt
dltA
dltB
dltC
dltC1
dltC2
dltD
dltE
dltR
dltS
dlx1a
dlx2a
dlx2b
dlx4a
dlx4b
dlx5a
dlx6a
dm
dma1
dmbx1a
dmbx1b
dmc1
dme
dmf1
dml-1
dml1
dmpF
dmpG
dmrt1
dmrt3
dmrt3a
dmrta2
dmsA
dmsB
dmsC
dmsD
dmtA
dmtf1
dna2
dnaA
dnaA1
dnaA2
dnaB
dnaC
dnaD
dnaE
dnaE-N
dnaE1
dnaE2
dnaE2-1
dnaE2-2
dnaE2-3
dnaG
dnaI
dnaJ
dnaJ1
dnaJ2
dnaK
dnaK-A
dnaK1
dnaK2
dnaK3
dnaN
dnaQ
dnaT
dnaX
dnaja1
dnajb14
dnajb6
dnajb6-A
dnajb6-B
dnajc10
dnajc11
dnajc15
dnajc19
dnajc21
dnajc22
dnajc25
dnajc27
dnajc27-A
dnajc27-B
dnajc3
dnajc7
dnal1
dnapkcs
dnc
dnc-2
dnd
dnj-10
dnj-2
dnj-20
dnj-21
dnj-5
dnk
dnlz
dnm1l
dnmA
dnpep
dns
dnt
dnt1
dntt
doc
dod
dohh
dohh-1
dok7
dokA
dolpp1
dom
dom-3
dom34
dom3z
dome
donson
dop
dop-3
dop-4
dop1
dopey2
dor
dos
dos-1
dosT
dot-1
dot1
dot2
dpa
dpaL
dpb2
dpb3
dpb4
dpcd
dpf-1
dpf-2
dpf-6
dpf3
dph-1
dph-2
dph-3
dph-4
dph-5
dph1
dph2
dph3
dph4
dph5
dphB
dpiA
dpiB
dpl-1
dpm1
dpm2
dpm2-1
dpm3
dpn
dpnC
dpnD
dpo1
dpo3
dpp
dpp1
dpp3
dpp3-1
dppA
dppB
dppC
dppD
dppE
dppF
dprE1
dps
dps1
dps2
dpsA
dpy-10
dpy-13
dpy-18
dpy-19
dpy-2
dpy-20
dpy-22
dpy-23
dpy-27
dpy-30
dpy-31
dpy-5
dpy-7
dpyd
dpyd-1
dpysl3
dpysl3-A
dpysl3-B
dr1
dram1
drap1
drc1
drd2-A
dre2
dre4
drg1
drg2
drgA
dri
drk
drkA
drkB
drkC
drkD
drl
drm
drp35
drpp30
drrA
drrB
drrC
drs-1
drs1
drsh-1
ds
dsbA
dsbB
dsbB1
dsbB2
dsbC
dsbD
dsbD1
dsbD2
dsbE
dsbE1
dsbG
dscA-1
dscC-1
dscD-1
dscE
dscc1
dscr6
dsd1
dsdA
dsdA1
dsdA2
dsdC
dsdX
dsh
dsk1
dspA
dsrA
dsrB
dsrD
dss1
dst1
dst2
dst3
dst4
dstA
dstB
dstC
dstyk
dsvA
dsvB
dsvC
dsvD
dsx
dtd
dtd1
dtdA
dtfA
dtl
dtmL
dtmlA
dtmlB
dtmlC
dtmlD
dtmlE
dtnbp1a
dtpT
dtr
dtwd1
dtx1
dtxR
dtymk
dug1
dullard
dullardl
duo1
duoxa1
dupd1
dur3-1
dur3-2
dur3-3
dus
dus-3
dus1
dus2
dus3
dus3l
dus4
dusA
dusB
dusC
dusp22
dusp22a
dusp22b
dut
dvl2
dvl3
dvr1
dwwA
dx
dxr
dxr1
dxr2
dxs
dxs1
dxs2
dyb-1
dyc-1
dye
dyf-1
dyf-8
dym
dymA
dymB
dyn-1
dynB
dynE
dynF
dync1li1
dync2li1
dyrk1
dyrk1a
dyrk2
dys
dys-1
dys1
dys2
dytn
dzip1
dzip1l
e(r)
e(y)1
e(y)2
e(y)3
e4f1
eEF1delta
eIF-2alpha
eIF-2beta
eIF-3p40
eIF-3p66
eIF-4E
eIF-4a
eIF-5A
eIF1A
eIF1A1
eIF1A2
eIF1A3
eIF2A
eIF2B
eIF2G
eIF3-S10
eIF3-S4
eIF3-S4-1
eIF3-S4-2
eIF3-S5
eIF3-S5-1
eIF3-S5-2
eIF3-S6
eIF3-S6-1
eIF3-S6-2
eIF3-S7
eIF3-S7-2
eIF3-S8
eIF3-S9
eIF5
eIF5A
eIF6
eRF1
ea
ea10
ea22
ea31
ea47
ea59
ea8.5
eaa
ead
eae
eaeB
eaeH
eaf
eaf-6
eaf1
eaf3
eaf6
eaf7
eag
eai
eamA
eamB
eap1-A
eap1-B
eapA
ears2
eas
eat-2
eat-20
eat-4
eat-5
eb1
ebgA
ebgC
ebgR
ebh
ebhA
ebhB
ebi
ebp
ebp2
ebpS
ebr
ebrA
ebrB
ebsA
ebsB
eca39
ecaA
eccB1
eccB2
eccB3
eccB4
eccB5
eccD1
eccD2
eccD3
eccD4
eccD5
ecd
ech-6
ech1
echA12
echA14
echA17
echA6
echA8
echdc3
echs1
ecm17
ecm33
ecmA
ecmB
ecnA
ecnB
eco
ecoRIIM
ecoRVM
ecoRVR
ecpA
ecpD
ecsA
ecsB
ecsC
ecsit
ectA
ectB
ectC
ectD
eda
edar
edc3
edc4
edd
edem3
edf1
eed
eed-A
eed-B
eef1a
eef1a1
eef1ao
eef1as
eef1b
eef1d
eef1g-B
eep
eepd1
ef1b
efa1B
efbA
efc25
efcab1
efcab7
efe
efeU
eff
efg-1
efg1
efhc2
efk-1
efn-4
efna1
efna2
efna5b
efnb1
efnb2a
efp
efp1
efp2
efpA
efr-3
efr3
efr3a
efr3b
eft-2
eft-3
eft1
eg
egd-1
egd-2
egd1
egd2
egfl6
egg
egh
egl-1
egl-10
egl-15
egl-27
egl-4
egl-44
egl-45
egl-5
eglC
eglS
egr1
egr1-A
egr1-B
egr2
egsA
egt
ehaA
ehaS
ehd3
ehhadh
ehs1
eif-3.B
eif-3.C
eif-3.D
eif-3.E
eif-3.F
eif-3.G
eif-3.H
eif-3.I
eif-3.K
eif-3.L
eif-6
eif1a
eif1a1
eif1a2
eif1ad
eif2B
eif2a
eif2b
eif2b1
eif2b2
eif2b3
eif2b4
eif2b5
eif2c2
eif2c3
eif2c4
eif2g
eif2s1
eif2s2
eif2s3
eif3a
eif3b
eif3c
eif3d
eif3e
eif3e-A
eif3e-B
eif3ea
eif3eb
eif3f
eif3g
eif3g-A
eif3g-B
eif3h
eif3ha
eif3hb
eif3i
eif3j
eif3ja
eif3jb
eif3k
eif3l
eif3m
eif4a3
eif4a3-B
eif4e
eif4e1a
eif4e1b
eif4e3
eif4e3-A
eif4e3-B
eif4ebp3l
eif4g
eif5
eif5a
eif5b
eif6
eis
ekc1
elB
elaA
elaB
elaD
elav
elavl1
elavl1-A
elavl1-B
elavl2
elavl3
elavl4
elbB
elc1
elf1
elg1
ell1
elmoA
elmoB
elmoC
elmoD
elmoE
elmoF
elo-3
elo-4
elof1
elovl5
elovl6
elp-1
elp2
elp3
elp4
elpc-3
elpc-4
elt-1
elt-2
emb
emb-30
emb-5
emb-9
embA
embB
embC
embR
emc
eme1
eme2
emi5
eml4
emm6
emo-1
emp
emp24
empA
empB
emr-1
emrA
emrB
emrD
emrE
emrK
emrY
ems
emsy
emtA
emtA2
emx1
en
en2-A
en2-B
ena
enc
end-3
end3
end4
endA
endoA
endou
endou-A
endou-B
eng1
eng1a
eng2
eng2a
eng2b
engA
engB
engD
engXCA
engase
eno
eno1
eno101
eno102
eno2
eno3
eno4
enoA
enoB
enol-1
enoph1
enosf1
enp2
enpp4
enpp6
ensa
ent1
entA
entB
entC
entC3
entD
entE
entF
entG
entH
entS
entpd7
env
envE
envF
envR
envY
envZ
eny2
eomes
eos1
epabp
epabp-A
epabp-B
epabp2-A
epabp2-B
epac-1
epb4.1l4
epb41
epc2
epd
epd1
epd2
ephD
epha3
epha4-A
ephb1-A
ephb3
ephx3
epi-1
epl-1
epl1
epnA
epo
epor
epr
eps15
epsA
epsB
epsC
epsD
epsE
epsF
epsG
epsH
epsI
epsJ
epsK
epsL
epsM
epsN
epsO
epsP
epsilonTry
eptA
eptB
epuA
era
erb-1
erb1
ercc1
ercc3
ercc4
ercc6l
erd-2
erd2
erf
erf-1
erf1
erf2
erf3
erf4
erfK
erg-1
erg-3
erg-9
erg10
erg11
erg19
erg2
erg24
erg25
erg26
erg27
erg28
erg3
erg5
erg7
erg8
erg9
ergic1
ergic2
ergic3
erh
eri-1
eri1
eri2
erkA
erkB
erlec1
erlin1
erlin2
erlin2-A
erlin2-B
ermA1
ermB
ermBP
ermC
ermE
ermp1
ero-1
ero11
ero12
ero1l
erp
erp38
erpA
erpA1
erpA2
ers-1
erv1
erv14
erv2
erv25
erv41
eryF
es1
esa-1
esa1
esaA
esaB
esaC
esc
esc1
esco2
esf-2
esf1
esf2
esg
esn
eso1
espC
espP
esr1
esr2
esrp1
esrp2
ess-2
essA
essB
essC
essD
essQ
est
est1
estA
estB
estR
esxA
esxB
esxH
esxI
esxJ
esxK
esxL
esxM
esxN
esxQ
esxR
esyt2-A
esyt2-B
esyt3
eta
eta2
etaTry
etb
etd1
etf1
etfA
etfB
etfD
etfa
etfb
etfdh
eth-1
etk
etnk
etnkA
etnkB
etp
etp1
etr1
etrA
eurl
eutA
eutB
eutC
eutD
eutE
eutG
eutH
eutJ
eutK
eutL
eutM
eutN
eutP
eutQ
eutR
eutS
eutT
eve
evgA
evgS
evl
evl-20
evl-20.1
ewg
ex
exaA
exbB
exbB1
exbD
exbD1
exbD2
exba
exc-4
exd
exd1
exg1
exg2
exg3
exl-1
exo
exo1
exo2
exo70
exo84
exoA
exoB
exoD
exoF
exoH
exoI
exoK
exoL
exoM
exoN
exoO
exoP
exoQ
exoR
exoT
exoU
exoV
exoW
exoX
exoY
exoZ
exoc1
exoc2
exoc3
exoc3l
exoc4
exoc5
exoc6
exoc7
exoc8
exog
exos-4.1
exosc3
exosc6
exosc7
exp5
exp7
exp8
exp9
expG
expZ
expl1
expl2
expl3
expl5
expl6
expl7
expl8
expl9
exsA
exsB
exsC
exsH
exu
exu1
exuR
exuT
ey
eya
eys
ezh2
ezh2-A
ezrA
f2r
faah2a
faah2b
fab1
fabA
fabB
fabD
fabF
fabG
fabG1
fabG2
fabG3
fabH
fabH1
fabH2
fabH3
fabH4
fabH5
fabHA
fabHB
fabI
fabI1
fabI2
fabL
fabR
fabZ
fabZ1
fabZ2
fabp10
fabp2
fabp3
facA
fadA
fadA4
fadB
fadB1
fadD
fadD11
fadD21
fadD25
fadD26
fadD28
fadE
fadE10
fadE12
fadE25
fadF
fadG
fadH
fadI
fadJ
fadK
fadL
fadM
fadN
fadR
fads2
fae
fae-1
fae-hps
faeA
faeB-hpsB
faf
faf2
faf2-A
faf2-B
fah
fahA
fahd1
fahd2
fal-1
fal1
fam100a
fam100b
fam100b-A
fam100b-B
fam102a
fam103a1
fam108b1
fam108c1
fam110b
fam115
fam116
fam119a
fam119b
fam120a
fam124a
fam124b
fam125a
fam126a
fam128
fam132a
fam133
fam134c
fam135b
fam136a
fam149b1
fam155a
fam155b
fam160a2
fam160b1
fam160b2
fam161a
fam162b
fam163b
fam164a
fam166b
fam167a
fam168b
fam171a1
fam171a2
fam172a
fam173b
fam174
fam175a
fam176a
fam188a
fam188b
fam21
fam32al
fam36a
fam40
fam40a
fam45
fam45a
fam46c
fam49
fam50
fam50a
fam50a-A
fam50a-B
fam54b
fam54b-A
fam54b-B
fam55c
fam58a
fam59a
fam63a
fam65b
fam65c
fam69a
fam69b
fam70a
fam73a
fam73b
fam76b
fam82a1
fam82a2
fam83a
fam83d
fam83g
fam83h
fam89a
fam91
fam91a1
fam92a1
fam92a1-A
fam92a1-B
fam96A
fam96B
fap1
fap2
fap7
fapR
far-1
far-2
far1
far11
farsa
farsa-A
farsa-B
fas1
fas2
fast3
fastkd1
fat1
fat2
fatA
fatB
fatC
fatD
fau
fba
fba-1
fba1
fbaA
fbaB
fbcH
fbf-1
fbf-2
fbh1
fbiC
fbl
fbl-1
fbln1
fbp
fbp1
fbp2
fbp3
fbpA
fbpB
fbpB1
fbpB2
fbpC
fbpC1
fbpC2
fbpC3
fbxA
fbxa-155
fbxa-244
fbxc-38
fbxl5
fbxo31
fbxo31-A
fbxo31-B
fbxo43
fbxo45
fbxo5
fbxo5-A
fbxo5-B
fbxw1
fcbD
fccA
fcf1
fcf2
fchA
fcho2
fcl
fcp1
fcpA
fcsA
fcsB
fd59A
fd64A
fd96Ca
fd96Cb
fda
fdfT
fdh
fdhA
fdhB
fdhB1
fdhD
fdhE
fdhF
fdl
fdnG
fdnH
fdnI
fdoG
fdoH
fdoI
fdrA
fdx
fdx1
fdx1l
fdx4
fdxA
fdxB
fdxH
fdxH1
fdxH2
fdxI
fdxN
fdxr
feaB
feaR
febA
fecA
fecB
fecC
fecD
fecE
fecI
fecR
fem-1
fem-2
fem-3
fem1a
fem1b
fem1c
femA
femB
femX
fen
fen1-A
fen1-B
feoA
feoB
feoB1
feoB2
feoC
fep1
fepA
fepB
fepC
fepD
fepE
fepG
fer
fer-1
fer1
fer2
fer3
fes
fes-1
fes1
fet4
fet5
feuA
feuB
feuC
fezf1
fezf2
ffh
ffr
ffsA
fft1
fft2
fgaPT2
fgf1
fgf17
fgf2
fgf3
fgf4-A
fgf4-B
fgf8b
fgf9
fgfr1
fgfr1a
fgfr1op2
fgfr3
fgfr4
fggy
fghA
fh
fhaB
fhaC
fhbA
fhbB
fhit
fhkA
fhkB
fhkC
fhkD
fhkE
fhl1
fhlA
fhs
fhs1
fhs2
fhs3
fhuA
fhuB
fhuC
fhuD
fhuE
fhuF
fhuG
fib
fib-1
fib1
fibcd1
fibcd1-A
fibcd1-B
fibin
fic
ficd
fieF
fig
figl-1
fign
fignl1
filip1l
fim1
fim3
fimA
fimB
fimC
fimD
fimE
fimF
fimG
fimH
fimI
fimW
fimX
fimY
fimZ
fin1
finO
fio1
fip-1
fip-3
fip1
fip1l1
fipr-15
fipr-16
fis
fis-1
fis1
fitm1
fitm2
fiu
fixA
fixB
fixC
fixF
fixG
fixH
fixI
fixJ
fixK
fixL
fixN
fixR
fixS
fixT
fixU
fixX
fj
fkbB
fkbp1
fkbp1a
fkbp2
fkbp3
fkbp39
fkbp4
fkbp5
fkbp6
fkh
fkh-5
fkh2
fkl
fklB
fkpA
fkpB
fksA
fl
fl(2)d
fla
flaA
flaA1a
flaA2
flaAL
flaB
flaB1
flaB2
flaB3
flaB4
flaB5
flaC
flaD
flaE
flaEY
flaF
flaG
flaH
flaJ
flad1
flbA
flbD
flbE
flbT
flbT1
flbT2
flbY
flcn
fld
fldA
fldB
flfl
flgA
flgB
flgC
flgD
flgE
flgF
flgG
flgH
flgH1
flgH2
flgI
flgI1
flgI2
flgJ
flgK
flgL
flgM
flgN
flhA
flhB
flhC
flhD
flhE
flhF
flhO
flhP
fli-1
fli1
fliA
fliB
fliC
fliD
fliDL
fliDP
fliE
fliE1
fliE2
fliF
fliG
fliH
fliI
fliJ
fliK
fliL
fliM
fliN
fliO
fliP
fliQ
fliR
fliS
fliT
fliW
fliW1
fliW2
fliX
fliY
fliZ
fljA
fljB
fljK
fljL
fljM
fljN
fljO
flk
flmA
flmC
fln
flot2a
flower
flp
flp-1
flp-11
flp-13
flp-14
flp-16
flp-18
flp-19
flp-23
flp-24
flp-26
flp-27
flp-3
flp-5
flp-6
flp-9
flpA
flr
flr-4
flt4
flu
fluG
flw
flxA
fma2
fmdC
fmn1
fmo1
fmoA
fmp-52
fmp32
fmp46
fmp52
fmp521
fmp522
fmr1
fmr1-A
fmr1-B
fmt
fmtA
fn5
fnbA
fnbp1
fnbp1l
fndc5
fng
fni
fni1
fnkA
fnkB
fnkC
fnkD-1
fnkE
fnr
fnrL
fntA
fntB
fnx1
focA
focB
focC
fog
foi
foigr
fol1
fol3
folA
folA1
folA2
folB
folC
folD
folD1
folD2
folD3
folE
folE1
folE2
folE2-1
folE2-2
folK
folKE
folKP
folM
folP
folP-A
folP1
folP2
folQ
folX
folt-1
folt-2
folt-3
for
for3
forA
forB
forC
forD
forD1
forD2
forE
forF
forG
forH
forI
forJ
fosA
fosB
fosB1
fosB2
fosX
fox-1
fox-2
fox1
fox1l
foxA
foxa1
foxa1-B
foxa2
foxa2-A
foxa4
foxa4-A
foxa4-B
foxb1
foxb2
foxc1
foxc1-A
foxc1-B
foxc2
foxc2-A
foxc2-B
foxd1
foxd2
foxd3
foxd3-A
foxd3-B
foxd5
foxd5-A
foxd5-B
foxd5-C
foxe1
foxe4
foxf1
foxf1-A
foxf1-B
foxg1
foxh1
foxi1
foxi1-A
foxi1-B
foxi1c
foxi1e
foxi2
foxi2-A
foxi2-B
foxj1
foxj1-A
foxj1-B
foxj1.2
foxj2
foxm1
foxn2
foxn3
foxn4
foxn5
foxo
foxo1
foxo3
foxp1
foxp1b
foxp2
foxp4
foxred1
foxred2
fozi-1
fpaA
fpaB-1
fpoH
fpp
fppS
fpr
fpr-4
fpr1
fpr1A
fpr1B
fpr2
fpr4
fprA
fprB
fps1
fptA
fptB
fpvA
fraC
fraH
fray1
fray2
frc
frd
frdA
frdB
frdC
frdD
fre
freq
frg-1
frg1
frh-1
frhA
frhB
frhD
frhG
frk
frlA
frlB
frlC
frlD
frlR
frmA
frmB
frmR
frmd3
frmd8
frp1
frpA
frpC
frr
frrs1
frs-2
frsA
fru
fruA
fruB
fruK
fruR
frvA
frvB
frvR
frvX
frwB
frwC
frwD
frxA
fry
fryA
fryB
fryC
fs(1)K10
fs(1)Ya
fs(1)h
fsa
fsaA
fsaB
fscA
fscB
fscC
fscD
fscE
fscF
fscG
fscH
fscJ
fsd1
fsf1
fsip1
fsjA
fsjB
fsjC
fslA
fslB
fslC
fslD
fslE
fslF
fslG
fslH
fslJ-1
fslK
fslL
fslM-1
fslN
fslO
fslP
fslQ
fsn-1
fsr
fsrB
fst
fsta
fsv1
fszA
fszB
ft
fta1
fta2
fta3
fta4
fta5
fta6
fta7
ftcR
ftcd
ftf
ftn
ftnA
ftnB
fto
ftpA
ftr
ftrB
ftrV
ftsA
ftsB
ftsE
ftsH
ftsH-A
ftsH-B
ftsI
ftsK
ftsK1
ftsK2
ftsL
ftsN
ftsQ
ftsW
ftsX
ftsY
ftsZ
ftsZ1
ftsZ2
ftsZ3
ftsjd1
ftsjd2
ftt-2
fttB
ftz
ftz-f1
fu
fucA
fucI
fucK
fucO
fucP
fucR
fucU
fum-1
fum1
fumA
fumB
fumC
fumC-1
fumC-2
fumC1
fumC2
fumH
fundc1
fur
fur4
fus
fus1
fusA
fusA-1
fusA1
fusA2
fusA3
fusB
fut10
fut11
fut8
futA1
futA2
futsch
fuz
fwdA
fwdB
fwdC
fwdD
fwdE
fwdF
fwdG
fws
fxc1
fxn
fxr1-A
fxr1-B
fxsA
fxyd2
fyn
fyttd1
fyuA
fyv-10
fyv10
fyv4
fyv7
fz
fz2
fz3
fz4
fzd1
fzd10-A
fzd10-B
fzd2
fzd3
fzd4
fzd5
fzd7
fzd7-A
fzd8
fzo
fzo-1
fzo1
fzy-1
g
g20
g34
g6pc3
g6pd-1
gB
gD
gE
gG
gH
gI
gIX-1
gJ
gK
gL
gM
gN
gV-1
gVII-1
gVIII-1
gaa1
gab-1
gabD
gabD1
gabD2
gabP
gabR
gabT
gabarapl1
gacA
gacB
gacC
gacD
gacE
gacEE
gacF
gacFF
gacG
gacGG
gacH
gacHH
gacI
gacII
gacJ
gacJJ
gacK
gacL
gacM
gacN
gacO
gacP
gacQ
gacR
gacT
gacU
gacV
gacW
gacX
gacY
gacZ
gad-1
gad8
gadA
gadB
gadC
gadE
gadW
gadX
gadl1
gaf1
gafA
gag
gag-pol
gag-pro
gag-pro-pol
gal-7
gal1
gal10
gal7
galE
galF
galK
galM
galP
galR
galS
galT
galT1
galT2
galU
galc
gam
gamA
gamP
gamma
gammaTub23C
gammaTub37C
gamt
gamt-A
ganA
ganB
ganP
ganQ
ganR
gap
gap-1
gap-2
gap1
gap2
gap3
gap43
gapA
gapA1
gapA2
gapB
gapC
gapN
gapdh
gapdhs
gapvd1
gar-1
gar-2
gar-3
gar1
gar2
garD
garK
garL
garP
garR
garnl3
gas-1
gas1
gas2
gas4
gas5
gatA
gatA-2
gatA1
gatA2
gatB
gatB1
gatB2
gatC
gatC1
gatC2
gatD
gatE
gatY
gatZ
gata1-A
gata1-B
gata3
gata4
gata5-A
gata5-B
gatad1
gatc
gatsl1
gbas
gbb
gbeA
gbfA
gbh-1
gbp
gbpA
gbpC
gbpD
gbsA
gbsB
gbx2
gca
gcd
gcd10
gcdA
gcdB
gcdC
gcdD
gcdh
gcg1
gcg2
gch3
gch31
gch32
gchA
gchfr
gckr
gcl
gcm
gcm2
gcn1
gcn1l1
gcn2
gcn5
gcnt3
gcnt4
gcom1
gcp
gcs-1
gcs1
gcsA
gctA
gctB
gcv1
gcvA
gcvH
gcvH1
gcvH2
gcvH3
gcvH4
gcvH5
gcvP
gcvP1
gcvP2
gcvPA
gcvPB
gcvR
gcvT
gcy-1
gcy-31
gcy-33
gcy-34
gcy-35
gcy-36
gcy-37
gd
gda1
gdap2
gde1
gdf10
gdf6a
gdf6b
gdh
gdh-1
gdh1
gdhA
gdhA-2
gdhB
gdi1
gdl
gdl-ORF39
gdnf
gdp1
gds
gdt1
gdt2
gdt4
gdt5
gdt6
gdt7
gdt8
gdt9
gef1
gef2
gef3
gefA
gefB
gefC
gefD
gefE
gefF
gefG
gefH
gefI
gefJ
gefK
gefL
gefM
gefN
gefO
gefP
gefQ
gefR
gefS
gefV
gefW
gefX
gefY
gei-13
gei-17
gei-7
gek
gel1
gel2
gel3
gel4
gem-1
gem1
gemin1
gemin2
gemin5
ger
gerA
gerAA
gerAB
gerAC
gerB
gerBA
gerBB
gerBC
gerC
gerD
gerE
gerKA
gerKB
gerKC
gerM
gerPA
gerPB
gerPC
gerPD
gerPE
gerPF
gerQ
gerT
gerXA
gerXB
gerXC
ges-1
get-1
get1
get3
gex-2
gex-3
gfa
gfap
gfcA
gfcB
gfcC
gfcD
gfcE
gfh1
gfi1b
gfm1
gfm2
gfo
gfod1
gfod2
ggaA
ggaB
gghA
gghB
ggnbp2
ggpS
ggps1
ggr-1
ggt
ggt1
ggt2
ggtA
ggtb-1
gh
gh-A
gh-B
gh1
gh2
ghrA
ghrB
ghrl
ght1
ght2
ght3
ght4
ght5
ght6
ght7
ght8
gigyf2
gin
gins1
gins2
gins3
gins4
git1
git11
git3
git5
git7
giyd-1
giyd1
gja1
gja4
gjb1
gjc1
gk
gk5
gkap1
gkap1-A
gkap1-B
gkt
gl
gla
gla-1
glaA
glaB
glaB1
glaB2
glb-1
glb-9
glb1
glb2
glbN
glbO
glc-2
glcA
glcB
glcB1
glcB2
glcC
glcD
glcE
glcF
glcG
glcK
glcP
glcR
glcS
glcT
glcU
gld-1
gld-2
gld1
gldA
gldH
gle1
glec
glf
glgA
glgA1
glgA2
glgB
glgB1
glgB2
glgC
glgC1
glgC2
glgD
glgE
glgP
glgS
glgX
glh-1
glh-2
glh-3
glh-4
gli3
gli4
glis2
glk
glkA
glmM
glmM1
glmM2
glmS
glmU
gln-1
gln-2
gln1
glnA
glnA1
glnA2
glnA3
glnB
glnBI
glnBII
glnD
glnE
glnG
glnH
glnII
glnK
glnL
glnM
glnP
glnQ
glnR
glnS
glnS1
glnT
glo-3
glo-4
glo1
gloA
gloB
gloB1
gloB2
glod-4
glod5
glp-1
glpA
glpB
glpC
glpD
glpD1
glpD2
glpE
glpF
glpG
glpK
glpK1
glpK2
glpK3
glpM
glpO
glpP
glpQ
glpQ1
glpR
glpT
glpV
glpX
glr-1
glr-2
glra1
glrx3
glrx5
gls2
glsA
glsA1
glsA2
glt-1
glt-3
glt-4
glt-6
glt1d1
glt25d1
glt25d1-A
glt25d1-B
glt8d1
gltA
gltA2
gltB
gltC
gltD
gltF
gltI
gltJ
gltK
gltL
gltP
gltR
gltS
gltT
gltX
gltX1
gltX2
gltp
gltp-A
gltp-B
gltpd1
gluA
gluB
gluC
gluD
gluP
gluQ
gluS
glud2
glul
glvA
glvB
glvC
glvR
glxA
glxB
glxC
glxD
glxK
glxR
gly-10
gly-11
gly-13
gly-2
gly-3
gly-4
gly-5
gly-6
gly-7
gly-8
gly-9
gly1
glyA
glyA1
glyA2
glyA3
glyA4
glyQ
glyQS
glyS
glyctk
glyr1
gma12
gmd
gmd-2
gmh1
gmh2
gmh3
gmhA
gmhA1
gmhA2
gmhB
gmhB1
gmhB2
gmk
gmppA
gmppB
gmppa
gmppa-A
gmppa-B
gmppaa
gmppab
gmppb
gmppb-A
gmppb-B
gmr
gms1
gmsA
gmt1
gmt2
gmuA
gmuB
gmuC
gmuD
gmuE
gmuF
gmuG
gmuR
gna-1
gna-3
gna0
gna1
gna11
gna14
gnai1
gnai2
gnaq
gnas
gnat
gnb1
gnb1l
gnb2l1
gnd
gne
gng-1
gnl
gnl3
gno
gnpTA
gnpda1
gnpda2
gnptab
gnr1
gnrA
gnrh1
gnrh2
gnrh3
gns
gnsA
gnsB
gnt1
gntK
gntP
gntR
gntT
gntU
gntX
gntZ
gnuT
goa-1
gob-1
gol
golga5
golim4
golph3l
golph3l-A
golph3l-B
golt1
gon-1
gon-2
gop
gop-1
gop-2
gop-3
gor
gorab
gos1
gosr-2.1
got1
got2
gpa-1
gpa-10
gpa-11
gpa-12
gpa-13
gpa-14
gpa-15
gpa-16
gpa-2
gpa-3
gpa-4
gpa-5
gpa-6
gpa-7
gpa-8
gpa-9
gpa1
gpa2
gpaA
gpaB
gpaC
gpaD
gpaE
gpaF
gpaG
gpaH
gpaI
gpaJ
gpaK
gpaL
gpatch4
gpb-1
gpb-2
gpbA
gpbB
gpbp1
gpc-1
gpd-1
gpd-2
gpd-3
gpd-4
gpd1
gpd1l
gpd2
gpd3
gpdA
gpdh-2
gpgA
gph
gph1
gph2
gphn
gpi
gpi-11
gpi-14
gpi1
gpi10
gpi11
gpi13
gpi14
gpi15
gpi18
gpi2
gpi3
gpi8
gpkow
gpm1
gpmA
gpmA1
gpmA2
gpmB
gpmI
gpmI1
gpmI2
gpn2
gpn3
gpo
gpp
gppA
gpr
gpr-1
gpr-2
gpr126
gpr137b
gpr146
gpr161
gpr173
gpr177-A
gpr177-B
gpr180
gpr183
gpr183a
gpr183b
gpr98
gprc6a
gprs
gpsA
gpsA1
gpsA2
gpsB
gpsn2
gpt
gpt1
gpt2
gpx1
gpx8
gpx8-A
gpx8-B
gpxA
graR
graS
gramd4
grau
grb2
grb2-A
grb2-B
grc3
grcA
grdA
grdB
greA
greA1
greA2
greB
grem1
grg-1
grh
grhl1
grhl2
grhl3
griH
griI
grid2
grid2ip
grifin
grim
grip2
grk
grk-1
grk-2
grlA
grlB
grlC
grlD
grlE
grlF
grlG
grlH
grlJ
grlK
grlL
grlM
grlN
grlO
grlP
grlR
grn
grn1
gro
gro2
groL
groL-A
groL1
groL2
groL3
groL4
groL5
groL6
groL7
groS
groS-A
groS1
groS2
groS3
groS4
groS5
grp
grp-1
grp-A
grp-B
grp78
grp94
grpE
grpE1
grpE2
grrA
grs-1
grt1
grtp1
grtp1a
grwd1
grx
grx1
grx2
grx3
grx4
grx5
grxA
grxB
grxC
grxC1
grxC2
grxD
gs17
gsa1
gsaB
gsb
gsb-n
gsc
gsc-B
gsdA
gse1
gseA
gsg1l
gshA
gshAB
gshB
gsiA
gsiB
gsiC
gsiD
gsk
gsk-3
gsk3
gsk31
gskA
gskip
gskt
gsp
gsp-1
gsp-2
gspA
gspC
gspD
gspE
gspI
gspJ
gspK
gspL
gspO
gspd-1
gsr
gss
gst
gst-1
gst-10
gst-2
gst-3
gst-36
gst-4
gst-42
gst-5
gst-6
gst-7
gst-8
gst-9
gst1
gst2
gst3
gsta1
gsta2-1
gsta3
gsta4
gsta5
gstcd
gstk-1
gstk-2
gsto-1
gsto-2
gstp1
gsy-1
gt
gta-1
gtaB
gtaB1
gtaB2
gtaC
gtaD
gtaE
gtaF
gtaG
gtaH
gtaI
gtaJ
gtaK
gtaL
gtaM
gtaN
gtaO
gtaP
gtaQ
gtaR
gtaS
gtaT
gtaU
gtaV
gtaW
gtaX
gtaY
gtb1
gtcA
gtdc1
gtf2a1
gtf2a2
gtf2b
gtf2e1-1
gtf2e2
gtf2f1
gtf2f2
gtf2h1
gtf2h2
gtf2h3
gtf2h4
gtf2h5
gtf2ird1
gtf3a
gtf3c5
gtfA
gtfB
gtfC
gtfD
gti1
gtlf3b
gto2
gtp1
gtpA
gtpbp1
gtpbp10
gtpbp3
gtpbp6
gtpbp8
gtr
gtr1
gtr2
gtrA
gtrB
gua1
guaA
guaA1
guaA2
guaAA
guaAB
guaB
guaC
guaD
gudB
gudD
gudP
gudX
guk1
gulp1
gut2
gutA
gutB
gutM
gutQ
gutR
gvpA
gvpA1
gvpA11
gvpA2
gvpC
gvpC1
gvpC2
gvpD11
gvpD2
gvpE11
gvpE2
gvpF11
gvpF2
gvpG11
gvpG2
gvpH11
gvpH2
gvpI11
gvpI2
gvpJ
gvpJ1
gvpJ11
gvpJ2
gvpK
gvpK11
gvpK2
gvpL11
gvpL2
gvpM11
gvpN11
gvpN2
gvpO11
gvpO2
gwt-1
gwt1
gxcB
gxcDD
gxcH
gxcI
gxcJ
gxcJJ
gxylt1
gxylt2
gyaR
gylA
gylR
gyltl1b
gyltl1b-A
gyltl1b-B
gyp1
gyp10
gyp2
gyp3
gyp7
gyrA
gyrB
gyrI
h
h1f0
h1f0-A
h2a.zl
h2a.zl1
h2afv
h2afx
h3f3a
haao
haao-1
hacA
hacB
hace1
hacl1
hag
hag1
hagA
hagh
hal
hal4
ham
hamp2
hand1
hand2
hang
hao1
haox
hap
hap2
hap3
hap5
har-1
harbi1
has-1
has1
has2
hasA
hasB
hasC1
hasC2
hasP
hat-1
hat-2
hat1
hat2
hatA
hatB
hatC
haus3
haus6
haus8
hay
hb
hba
hba-A
hba-l8
hba1
hba4
hba5
hbaA
hbb
hbb1
hbb2
hbb4
hbd
hbdA
hbdH1
hbhA
hbl-1
hbpA
hbs1
hbx10
hbx12
hbx13
hbx14
hbx2
hbx3
hbx4
hbx5-1
hbx6
hbx7
hbx8
hbx9
hcaB
hcaC
hcaD
hcaE
hcaF
hcaR
hcaT
hcbA
hceb
hcf136
hch-1
hchA
hcn1
hcp
hcp-3
hcp1
hcp2
hcpA
hcpB
hcpC
hcpD
hcpE
hcr
hcr-1
hcr1
hcs1
hctA
hctB
hd
hda
hda-1
hda-2
hda-4
hda-6
hdaA
hdaB
hdaC
hdaD
hdac1-A
hdac3
hdac8
hdac9
hdac9b
hdc
hddc2
hddc3
hdeA
hdeB
hdeD
hdfR
hdgfrp2
hdhA
hdhd2
hdhd3
hdl-1
hdmcpa
hdmcpb
hdrA
hdrA1
hdrA2
hdrB
hdrB1
hdrB2
hdrC
hdrC1
hdrC2
hdrD
hdrE
heatr1
heatr5a
heatr5b
heatr6
heatr7a
hebp1
heg
heh-1
heix
hel
hel-1
helA
helB1
helB2
helC
helD
helY
helt
helz
hem-1
hem-3
hem1
hem12
hem13
hem14
hem2
hem3
hemA
hemA1
hemA2
hemAT
hemB
hemC
hemC1
hemC2
hemD
hemE
hemF
hemF1
hemF2
hemG
hemH
hemH1
hemH2
hemK
hemL
hemL1
hemL2
hemN
hemT
hemX
hemY
hemZ
hep
hepA
hepS
hepT
her-1
herpud2
hes1
hes1-A
hes1-B
hes2
hes4
hes4-A
hes4-B
hes7.1
hes7.1-B
hesA
hesA1
hesA2
hesB
hesB1
hesB2
hesx1
hetI
hetM
hetN
hetR
hex-1
hex1
hexA
hexB
hexR
hexa1
hexa2
hexb1
hexb2
hexim
hey1
hey2
heyl
hfaA
hfaB
hfaC
hfi1
hflC
hflD
hflK
hflX
hfm1
hfq
hfw
hgbA
hgd
hgdC
hgo
hgo-1
hgsA
hgsB
hh
hh-1
hh1
hh2a
hh2b
hh3
hh4
hha
hhex
hhf-1
hhf1
hhfA
hhfB
hhoA
hhp1
hhp2
hht1
hht3
hhtA
hibA
hibch
hif1a
hif1an
hig
higA-1
higA-2
higB-1
higB-2
hil-1
hil-2
hil-3
hil-4
hil-5
hil-6
hilA
hilD
him-10
him-14
him-6
him1
hin
hinT
hindIIIM
hindIIIR
hindIIM
hindIIR
hindVM
hindVRP
hint-1
hint3
hip
hip1
hip3
hipA
hipB
hipO
hipr-1
hir-1
hir1
hir3
hira
his-1
his-11
his-2
his-24
his-3
his-4
his-41
his-48
his-6
his-69
his-70
his-71
his-72
his-74
his1
his2
his3
his4
his5
his7
hisA
hisA1
hisA2
hisB
hisC
hisC1
hisC2
hisC3
hisCD
hisD
hisD1
hisD2
hisD3
hisE
hisE1
hisE2
hisF
hisF1
hisF2
hisF3
hisG
hisG1
hisG2
hisH
hisH1
hisH2
hisH3
hisHF
hisI
hisI1
hisI2
hisJ
hisK
hisL
hisM
hisP
hisQ
hisS
hisS-1
hisS-2
hisS1
hisS2
hisZ
hisppd1
hist2h2l
hit
hiw
hjc
hk
hkaC
hlb
hld
hldD
hldE
hlgA
hlgB
hlgC
hlh-1
hlh-11
hlh-13
hlh-26
hlh-34
hlh-4
hlh-6
hlh-8
hlp1
hlp2
hlp3
hly
hlyA
hlyB
hlyE
hlyU
hmcA
hmd
hmeA
hmeB
hmeC
hmeD
hmeE
hmg-1.2
hmg-3
hmg-4
hmg1
hmg20a
hmgA
hmgB
hmgcll1
hmgcr
hmgxb4
hmha1
hmp
hmp-1
hmp-2
hmr-1
hmrM
hmrR
hmrR1
hmrR2
hmt1
hmt2
hmtA1
hmtA2
hmtB
hmu
hmuO
hmuR
hmuS
hmuT
hmuU
hmuV
hmvA
hmw1
hmw2
hmw3
hmx3
hnf1-A
hnf1a
hnf1ba
hnf1bb
hnf4a
hnmt
hnmt-A
hnmt-B
hnr
hnrnpc
hnrpdl
hnrpdl-A
hnrpdl-B
hns
hnt1
hnt3
hob1
hob3
hoc
hoe-1
hofB
hofC
hofD
hofF
hofG
hofH
hofQ
hog-1
hog1
hoip
hok
hokA
hokB
hokC
hokD
hokD1
hokE
hokF
hokG
hol
holA
holB
holC
holD
holE
hom
hook
hook1
hook2
hook3
hop
hop-1
hop1
hop2
hopAB1
hopAB2
hopAD1
hopAE1
hopD
hopD1
hopD2
hopM1
hopW1-1
hopW1-2
hopx
hormad1
hos3
hosA
how
hoxA
hoxF
hoxG
hoxH
hoxK
hoxL
hoxM
hoxN
hoxO
hoxQ
hoxR
hoxS
hoxT
hoxU
hoxV
hoxX
hoxY
hoxZ
hoxa10b
hoxa11a
hoxa11b
hoxa13a
hoxa13b
hoxa1a
hoxa2b
hoxa3a
hoxa4a
hoxa5a
hoxa7
hoxa9a
hoxa9b
hoxb13a
hoxb1a
hoxb1b
hoxb2a
hoxb3a
hoxb4
hoxb4a
hoxb5a
hoxb5b
hoxb6a
hoxb7-A
hoxb7a
hoxb8a
hoxb8b
hoxb9a
hoxc11a
hoxc12b
hoxc13a
hoxc1a
hoxc4
hoxc4a
hoxc5a
hoxc6
hoxc6a
hoxc6b
hoxc8a
hoxc9a
hoxd1
hoxd10a
hoxd11a
hoxd13a
hoxd3
hoxd3a
hoxd9a
hpaA
hpaC
hpaP
hpc2
hpcH
hpcR
hpcal1
hpd
hpd-1
hpdG
hpdl-1
hpi
hpkA
hpkB
hpn
hpo
hppA
hppA1
hppA2
hpr
hprA
hprK
hprK1
hprK2
hprT
hpsA
hpt
hpuB
hpx
hpyA1-1
hpyA1-2
hrb
hrcA
hrcN
hrcQa
hrcQb
hrcR
hrcU
hrcV
hrd1
hrd3
hrdA
hrdB
hrdC
hrdD
hrdl-1
hrf1
hrg-1
hrg-4
hrg-5
hrg-6
hri1
hri2
hrp-1
hrp1
hrp3
hrpA
hrpB
hrpZ
hrq1
hrr1
hrs-1
hrsA
hrtA
hrtB
hs2st1
hs6st1a
hs6st1b
hs6st2
hs6st3
hsaF
hsaG
hsc70
hsc71
hscA
hscB
hscC
hsd11b1l
hsd11b1l-A
hsd11b1l-B
hsd17b12
hsd17b12-A
hsd17b12-B
hsd17b12a
hsd17b12b
hsdM
hsdR
hsdS
hsdl1
hsdl2
hse-1
hse-5
hse1
hsf1
hsh2d
hsk1
hslJ
hslO
hslR
hslU
hslV
hsp-1
hsp-12.2
hsp-16.1
hsp-16.2
hsp-16.41
hsp-16.48
hsp-3
hsp-4
hsp-6
hsp-60
hsp10
hsp104
hsp15
hsp16
hsp18
hsp30
hsp60
hsp70
hsp78
hsp9
hsp90
hsp90a.1
hsp90ab1
hsp98
hspA
hspB
hspC
hspC1
hspC2
hspD
hspE
hspE-1
hspF-1
hspG1
hspG10
hspG11
hspG12
hspG2
hspG3
hspG4
hspG5
hspG6
hspG7
hspG8
hspG9
hspH
hspI
hspJ
hspK
hspL
hspM
hspQ
hspR
hspX
hspa5
hspb11
hspbap1
hspc3-1
hspc4-1
hspe1
hsps-1
hsrA
hss
hssA
hssB
hssR
hssS
hssl1
hssl10
hssl11
hssl12
hssl13
hssl14
hssl15
hssl16
hssl17
hssl18
hssl19
hssl2
hssl20
hssl21
hssl22
hssl23
hssl24
hssl25
hssl26
hssl27
hssl28
hssl29
hssl3
hssl30
hssl31
hssl32
hssl33
hssl34
hssl35
hssl36
hssl37
hssl38
hssl39
hssl4
hssl40
hssl41
hssl42
hssl43
hssl44
hssl45
hssl46
hssl47
hssl48
hssl49
hssl5
hssl50
hssl51
hssl52
hssl53
hssl54
hssl55
hssl56
hssl57
hssl58
hssl59
hssl6
hssl60
hssl61
hssl62
hssl63
hssl64
hssl7
hssl8
hssl9
hst-1
hst-2
hst2
hst4
hsv-2
hsv2
hta1
hta2
htaA
htb1
htbA
htd2
htgA
hth
htl
htpG
htpG1
htpX
htpX1
htpX2
htr1
htr1a
htr2
htr4
htr5
htr7
htr9
htrA
htrB
htrC
htrE
htrL
hts
hts1
httA
htz-1
htz1
hub1
hug
hum-6
hunk
hunk-A
hup
hup1
hup2
hupA
hupB
hupB2
hupC
hupD
hupF
hupG
hupH
hupI
hupJ
hupK
hupN
hus1
hus5
hut1
hutC
hutG
hutH
hutH1
hutH2
hutI
hutIH
hutM
hutP
hutU
hvcn1
hxA
hxB
hxk1
hxk2
hxkA
hxlA
hxlB
hxlR
hxuA
hxuB
hxuC
hyaA
hyaB
hyaC
hyaD
hyaE
hyaF
hybA
hybB
hybC
hybD
hybE
hybF
hybG
hybO
hycA
hycB
hycC
hycD
hycE
hycF
hycG
hycH
hycI
hyd
hydA
hydB
hydC
hydD
hydE
hydN
hyfA
hyfB
hyfC
hyfD
hyfE
hyfF
hyfG
hyfH
hyfI
hyfJ
hyfR
hyi
hylB
hymA
hynB1
hynB2
hyou1
hypA
hypA1
hypA2
hypB
hypC
hypD
hypD1
hypD2
hypE
hypF
hypF1
hypF2
hysA
hyuA
iHog
iaaA
iaaH
iaaM
iacP
iad
iadA
iagB
iah1
ial
ialB
iap
ibp
ibp1
ibpA
ibpB
ibsA
ibsB
ibsC
ibsD
ibsE
ibtk
icaA
icaB
icaC
icaD
icaR
icc
icd
icd-1
icfA
icfG
iciA
icl
icl1
icl2
iclR
icmt
icmt-1
icpA
icsA
icsB
icsP
id2
id2-A
id2-B
id3
id3-A
id3-B
id4
ideR
idh1
idh2
idhA
idhB
idhC
idhM
idi
idi1
idi2
idiA
idnD
idnK
idnO
idnR
idnT
idp1
idsA
ier3ip1
ier5l
ies6
if
ifa-1
ifa-2
ifa-3
ifa-4
ifb-1
ifb-2
ifc-1
ifc-2
ifcA
ifd-1
ifd-2
ife-1
ife-2
ife-3
ife-4
ife-5
iff-1
iff-2
ifkA
ifkB
ifkC
ifp-1
ift172
ift20
ift20-A
ift20-B
ift57
iga
igaA
igf1
igf1-A
igf1r
igf2
igf2-A
igf2-B
igf2bp1
igf2bp3
igf2bp3-A
igf2bp3-B
igf3
igfbp2
igfbp2a
igfbp5
igsf3
ihfA
ihfA1
ihfA2
ihfB
ihh
ihhb
ikbkap
iki1
iki3
ikke-1
iksA
ikzf1
ikzf5
il17rd
il1b
il1rapl1a
il1rapl1b
il6
ildr1
ileS
ileS1
ileS2
ilf2
ilf3
ilm1
ilv-2
ilv1
ilv5
ilvA
ilvB
ilvC
ilvC1
ilvC2
ilvC3
ilvD
ilvD1
ilvD2
ilvD3
ilvE
ilvG
ilvH
ilvI
ilvK
ilvL
ilvM
ilvN
ilvR
ilvX
ilvY
ilvbl
ima-1
ima-2
ima-3
img1
iml-2
iml1
iml2
imm
imm2
immA
immR
immp1l
immp2l
imp-2
imp1
imp2
imp3
imp4
impA
impB
impC
impa1
impact
impact-A
impact-B
impad1
impdh
imuA
imuB
ina-1
inaA
inaC
inaD
incA
incD
incE
incF
incG
incenp
incenp-A
incenp-B
ine
inf-1
inf2
infA
infA1
infA2
infA3
infB
infC
ing3
inh
inh1
inhA
ini1
iniA
iniB
iniC
inlA
inlB
inlI
inlJ
ino1
ino80
ino80d
inpp5d
inpp5f
inppl1a
inppl1b
ins
ins-11
ins-2
ins-21
ins-22
ins-23
ins-3
ins-4
ins-5
ins-6
ins-7
ins-A
ins-B
ins1
insA
insA1
insA2
insA7
insB
insB1
insB2
insB4
insC
insC1
insD
insD1
insE
insE1
insF1
insF7
insG
insH5
insI1
insJ
insK
insL1
insN1
insN2
insO1
insig1
insig2
insr
int
int-6
int6
intA
intB
intD
intE
intF
intG
intM
intQ
intR
intS
intZ
ints1
ints10
ints11
ints12
ints2
ints3
ints4
ints6
ints6-A
ints6-B
ints7
ints8
ints9
intu
inv
inv1
invA
invE
invF
invG
invH
invs
invs-A
invs-B
inx-10
inx-11
inx-12
inx-14
inx-16
inx-17
inx-19
inx-2
inx-3
inx-5
inx-6
inx-7
inx-8
inx2
inx3
inx5
inx6
inx7
iolA
iolA1
iolA2
iolA3
iolB
iolC
iolC1
iolC2
iolD
iolD1
iolD2
iolE
iolE1
iolE2
iolF
iolG
iolG1
iolG2
iolG3
iolG4
iolH
iolI
iolJ
iolR
iolS
iolT
iorA
iorB
iotaTry
ipaA
ipaB
ipaC
ipaD
ipaH3
ipaH4.5
ipaH7.8
ipgA
ipgB
ipgC
ipgD
ipgE
ipgF
ipi
ipi-1
ipi1
ipi2
ipi3
ipk1
iplA
ipnA
ipo13A
ipo13B
ipp-1
ipp-5
ipp1
ippk
ipt
iptA
iqch
iraD
iraM
iraP
irak1bp1
irc3
ird5
ire-1
ireA
ireb2
irf2bp1
irf2bp2
irf2bp2a
irf2bp2b
irgA
irgB
irk-1
irlA
irlB-1
irlC
irlD
irlE
irlF-1
irlR
irlS
irp2
irpA
irs-1
irs-4
irs1-A
irs2-A
irs2-B
irs4
irx-1
irx1-A
irx1-B
irx2
irx3
irx4-A
irx4-B
irx5
isa1
isa2
isaA
isaB
iscA
iscR
iscS
iscS1
iscS2
iscX
isca1
isd11
isdA
isdB
isdC
isdE
isdF
isdG
isdH
isdI
ish1
isiA
isiB
isl-1
isl1
isl2a
isl2b
ism1
ism2
isn1
isoc1
isoc2
isp
isp3
isp4
isp5
isp6
isp7
ispA
ispB
ispD
ispD1
ispD2
ispDF
ispE
ispF
ispG
ispG1
ispG2
ispH
ispH1
ispH2
ispZ
istB
isu1
isw-1
isy-1
isy1
isyna1-A
isyna1-B
itga4
itga5
itgb1-A
itpa
itpk1
itprip
itr1
itr2
its3
its8
itsn1
itt1
iucD
iunH
ivbL
ivns1abp
ivns1abpa
ivns1abpb
ivy
iwr1
iws-1
iws1
iws1-A
ix
izt
jac-1
jac1
jag
jag1a
jag1b
jagn
jagn1
jagn1a
janA
janB
jar
jarid2b
jcdA
jcdB
jcdC
jcdD
jcdE
jcdF
jcdg
jdp
jdp2
jhd-1
jhd1
jhdm1d
jing
jip-5
jip5
jmj1
jmj2
jmj3
jmj4
jmjd-2
jmjd4
jmjd6
jmjd6-A
jmjd6-B
jmy
jnk-1
jup
kae-1
kae1
kaiA
kaiB
kaiC
kamA
kap104
kap109
kap111
kap113
kap114
kap123
kap95
kapB
kapC
kapD
kappaB-Ras
karG
kasA
kasB
kat
katA
katB
katE
katG
katG1
katG2
katG3
katX
katna1
katnal1
katnal2
katnb1
kay
kaza
kbaA
kbaY
kbaZ
kbl
kbp
kbp-3
kbtbd12
kbtbd5
kbtbd8
kch
kcmf1
kcnk9
kcnma1
kcnrg
kcp
kcsA
kctd15
kctd15l
kctd6
kctd7
kdc
kdelc1
kdelr
kdelr1
kdelr1-A
kdelr1-B
kdelr2
kdelr3
kdgA
kdgK
kdgR
kdgT
kdgT1
kdgT2
kdkA
kdm2a
kdm2b
kdm3a-A
kdm3a-B
kdm5bb
kdn
kdpA
kdpA1
kdpA2
kdpB
kdpB1
kdpB2
kdpC
kdpC1
kdpC2
kdpD
kdpE
kdpF
kdr
kdrl
kdsA
kdsA1
kdsA2
kdsB
kdsB1
kdsB2
kdsC
kdsD
kduD
kduI
kduI1
kduI2
kefA
kefB
kefBC
kefC
kefF
kefG
kel
kel-10
ken
ken1
ken2
ker1
kes1
kex1
key
kgd
kgd1
kgtP
kh
kha1
khdrbs2
khtT
kiaa1324l
kidins220
kif1
kif10
kif11
kif12
kif13
kif15-A
kif15-B
kif19
kif2
kif22
kif22-A
kif22-B
kif2a
kif2c
kif3
kif4
kif5
kif6
kif7
kif8
kif9
kil
kil1
kilA
kin
kin-1
kin-10
kin-15
kin-16
kin-18
kin-19
kin-2
kin-20
kin-25
kin-3
kin-31
kin1
kinA
kinB
kinC
kinD
kinE
kinX
kinY
kipA
kipI
kipR
kit
kita
klc-2
kle-2
klhdc10
klhl12
klhl15
klhl25
klhl30
klhl31
klhl36
klhl38
klp-3
klp1
klp2
klp3
klp5
klp6
klp8
klpA
klraq1
kmo
kms1
kms2
kn
knd1
kni
knl-1
knrl
kojP
korA
korB
korC
koza
kpna5
kpsE
kptA
kptA1
kptA2
kraken
kras
kremen1
kri1
krp1
krr1
krs-1
krs1
krsA
krsB
krt13
krt18
krt18-A
krt18-B
krt8
ksg1
ksp1
ksrA-1
kti12
kto
ktrA
ktrB
ktrC
ktrD
ktu
ku70
ku80
kup
kup-1
kup1
kup2
kup3
kup4
kxcA
kxcB
kynA
kynB
kynU
kynu
kz
l(1)G0004
l(1)G0020
l(1)G0156
l(1)G0196
l(1)G0269
l(1)dd4
l(1)sc
l(2)03659
l(2)35Bd
l(2)35Bg
l(2)37Cc
l(2)37Cg
l(2)dtl
l(2)efl
l(2)gd1
l(2)gl
l(2)k07824
l(2)k09022
l(2)k10201
l(2)not
l(2)tid
l(3)01239
l(3)07882
l(3)mbn
l(3)s1921
l2hgdh
lab
lac1
lacA
lacA1
lacA2
lacB
lacB1
lacB2
lacC
lacC1
lacC2
lacD
lacD1
lacD2
lacE
lacF
lacG
lacG1
lacG2
lacI
lacL
lacM
lacR
lacS
lacY
lacZ
lacZ1
lacZ2
lacc
lack
lact-2
lactb2
lafA
lafL
lafS
lafT
lafU
lafX
lag-2
lag1
lam-2
lamA
lamB
lamB1
lamB2
lama
lamb4
lamc1
lancl1
lap
lap-1
lap3
lapF
lapG
lar
large
lark
larp
larp7
las21
lasA
lasB
lasI
lasR
lasT
lat
lbh
lbm
lbp-1
lbp-2
lbp-3
lbp-4
lbp-5
lbp-6
lbp-7
lbp-9
lbpA
lbsA
lbuA
lbx1
lbxcor1
lcb1
lcb2
lcb4
lce
lcf1
lcfA
lcfB
lchn
lclat1
lcnC
lcnD
lcp1
lcrD
lcrF
lcrG
lcrH
lcrR
lcrS
lcrT
lcrV
lctP
ldb1
ldb1a
ldb2
ldbr
ldcA
ldcC
ldh
ldh-1
ldh1
ldh2
ldh3
ldhA
ldhB
ldhD
ldhX
ldha
ldhb
ldhc
ldlCp
ldlr-A
ldlr-B
ldlrad3
ldlrap1-A
ldlrap1-B
ldrA
ldrB
ldrD
lds
lea-1
lea1
lec-1
lec-3
lec-7
lec-8
lecA
ledgerline
lef
lem-2
leng8
leo1
lep
lepA
lepA1
lepA2
lepB
lepB1
lepB2
let-19
let-2
let-23
let-268
let-363
let-413
let-49
let-502
let-60
let-70
let-721
let-75
let-754
let-756
let-767
let-858
let-99
let1
letm1
letm2
letmd1
leu-1
leu-5
leu-6
leu1
leu2
leu3
leuA
leuA1
leuA2
leuB
leuB1
leuB2
leuC
leuC1
leuC2
leuD
leuD1
leuD2
leuD3
leuE
leuL
leuO
leuS
leuS'
leuS1
leuS2
lev-1
lev-11
levB
levD
levE
levF
levG
levR
lex-1
lex1
lexA
lexA1
lexA2
lfng
lgals3bpa
lgals3bpb
lgc-4
lgc-50
lgg-1
lgg-2
lgs
lgt
lgt1
lgt2
lgtB
lgtE
lhfp
lhfpl2
lhfpl3
lhpp
lhr
lhx1
lhx1a
lhx3
lhx5
lhx9
lia-1
lia1
liaF
liaG
liaH
liaI
liaR
liaS
licA
licB
licC
licD
licH
licR
licT
lid
lid2
lifO
lig
lig-1
lig-4
lig1
lig2
lig3
lig4
ligA
ligA1
ligA2
ligB
ligT
limA
limB
limC
limD
limE
limF
limG
limch1
limk1
lin
lin-10
lin-11
lin-12
lin-13
lin-14
lin-15A
lin-15B
lin-2
lin-23
lin-25
lin-26
lin-28
lin-3
lin-31
lin-32
lin-36
lin-39
lin-41
lin-45
lin-49
lin-5
lin-52
lin-53
lin-54
lin-59
lin-9
lin19
lin28
lin52
lin54
lin9
lingo1
lingo1b
lip
lip1
lip2
lipA
lipA1
lipA2
lipB
lipB1
lipB2
lipC
lipO
liph
liph-A
liph-B
lis-1
lis1
lit
lit-1
litaf
lite-1
livF
livG
livH
livJ
livK
livM
liz1
lkb1
lkh1
lkhA
llaDCHIA
llaDCHIBM
llaDCHIR
lldD
lldD1
lldD2
lldP
lldR
llgl2
llp
llph
lly
lmbr1
lmbr1l
lmbrd1
lmbrd2
lmbrd2b
lmcB
lmf2
lmn-1
lmna
lmo1
lmo2
lmo3
lmo4-A
lmo4-B
lmo4.1
lmo4.2
lmp-1
lmpA
lmpB
lmpC
lmrA
lmrB
lnp
lnp-1
lnpa
lnpb
lnt
lnt1
lnt2
loc-1
loc1
loh12cr1
lok
lolA
lolB
lolC
lolD
lolD1
lolD2
lolE
lola
lolal
lom
lon
lon-1
lon-3
lon-B
lonA
lonB
lonp2
los-1
los1
lov-1
lovB
lox
loxA
lpa
lpar1-A
lpar1-B
lpcat1
lpcat2
lpcat4
lpd
lpd-7
lpd3
lpdA
lpdA2
lpdA3
lpdG
lpdV
lpfA
lpfB
lpfC
lpfD
lpfE
lpl
lpl1
lpl10
lpl11
lpl12
lpl13
lpl14
lpl2
lpl3
lpl4
lpl5
lpl6
lpl7
lpl8
lpl9
lplA
lplB
lplC
lplD
lplT
lpp
lpp1
lpp2
lpp20
lpp3
lppA
lppB
lppD
lppJ
lppK
lppL
lppN
lppO
lppP
lppW
lppX
lppr1
lppr5
lpqB
lpqE
lpqH
lpqT
lpqV
lprA
lprB
lprE
lprF
lprG
lprH
lprI
lprP
lpsB
lpsC
lpsD
lpsE
lpsI
lpsJ
lptA
lptB
lptC
lptD
lptE
lptF
lptG
lpxA
lpxB
lpxB1
lpxB2
lpxC
lpxC/fabZ
lpxD
lpxD1
lpxD2
lpxD3
lpxH
lpxK
lrc2
lrfn1
lrfn1l
lrgA
lrgB
lrhA
lrit2
lrk-1
lrlA
lrp
lrp-1
lrp2bp
lrpA
lrpB
lrpC
lrpprc
lrrA
lrrc14
lrrc23
lrrc28
lrrc3
lrrc33
lrrc3b
lrrc40
lrrc42
lrrc50
lrrc57
lrrc58
lrrc59
lrrc67
lrrc68
lrrc69
lrrc8e
lrrc9
lrrcc1
lrrfip2
lrs-1
lrs14
lrtA
lrwd1
lsb5
lsc1
lsd1
lsd2
lsg1
lsk1
lsm-4
lsm1
lsm12
lsm12a
lsm12b
lsm14a
lsm14a-A
lsm14a-B
lsm14b
lsm14b-A
lsm14b-B
lsm2
lsm3
lsm4
lsm5
lsm6
lsm7
lsm8
lsmd1
lsmd1-A
lsmd1-B
lspA
lspL
lsr2
lsrA
lsrB
lsrC
lsrD
lsrE
lsrF
lsrG
lsrK
lsrR
lst
lst-2
lst8
ltaA
ltaE
ltaS
ltaS1
ltaS2
ltf
ltnA1
ltnA2
ltrA
ltrBE1
ltuA
ltuB
ltv1
lub1
lush
lutA
lutA1
lutA2
lutB
lutB1
lutB2
lutC
lutC1
lutC2
lutP
lutR
luxA
luxB
luxC
luxD
luxI
luxM
luxN
luxO
luxP
luxQ
luxR
luxS
luxS1
luxS2
luxU
luzp2
lva
lvs1
lvsA
lvsB
lvsC
lvsD
lvsE
lvsF
lvsG
lyC2
lyc
lyrA
lyrm1
lyrm2
lyrm4
lyrm5
lyrm5a
lyrm5b
lyrm7
lys
lys-4
lys1
lys12
lys2
lys20
lys3
lys4
lys7
lys9
lysA
lysB
lysC
lysE
lysG
lysI
lysK
lysM
lysN
lysP
lysR
lysS
lysS1
lysS2
lysU
lysW
lysX
lysmd1
lysmd2
lysmd3
lysmd4
lytA
lytB
lytC
lytD
lytE
lytF
lytG
lytH
lytM
lytN
lytR
lytS
lytT
lyx
lz
lzic
lzts2
m1
m2
m4
m6
mAcR-60C
mGluRA
mRpL10
mRpL11
mRpL13
mRpL19
mRpL22
mRpL23
mRpL24
mRpL28
mRpL32
mRpL33
mRpL34
mRpL35
mRpL39
mRpL41
mRpL45
mRpL49
mRpL51
mRpL52
mRpL55
mRpL9
mRpS10
mRpS16
mRpS24
mRpS25
mRpS26
mRpS6
mRpS7
maa
mab-20
mab-21
mab-3
mab-5
mab-9
mab21l1
mab21l2
mab21l2-A
mab21l2-B
mac1
macA
macB
macB1
macB2
macB3
macrod2
mad1
mad2
mad2l1-1
mad2l2
mad3
mae1
mae2
maeA
maeB
maeN
maea
mael
mael1
mael2
mael3
maf
maf-1
maf-2
maf1
maf2
mafA1
mafA2
mafA3
mafa
mafb
mag
mag-1
mag1
magi3
mago
magoh
magt1
mai
mai-1
mai-2
maiA
mak
mak-5
mak1
mak10
mak16
mak16-A
mak16-B
mak16l
mak2
mak3
mak5
mal
mal1
mal2
mal3
malA
malC
malD
malE
malF
malG
malH
malI
malK
malL
malM
malP
malQ
malR
malS
malT
malX
malY
malZ
malpha
mam
mam1
mam2
mam3
mam4
mamA
mamA1
mamA2
manA
manB
manC
manC1
manC2
manD
manE
manF
manG
manP
manR
manX
manY
manZ
manea
maneal
mao
maoA
maoB-1
maoC
maoC-1
map
map1
map1d
map2
map2k1
map2k6
map3
map3k10
map3k13-A
map3k13-B
map3k7ip2
map3k7ip3
map4
map6
mapA
mapB
mapk1
mapk14
mapk14a
mapk14b
mapk8
mapkap1
mapkbp1
mapksp1
mapksp1-A
mapksp1-B
mapre1
mapre2
marA
marB
marC
marR
march2
march3
march4
march5
march8
mars
mars2
marveld1
marveld2
mas
mas1
mas2
masA
masK
mask
maspS
mast3
mat
mat1
mat2b
mat89bb
matA
matB
matC
matK
matMCa
matMi
mats
mau-2
mauA
mauB
mauC
mauD
mauE
mauF
mauG
mauJ
mauL
mauM
mauN
max
mazE
mazF
mazG
mb
mbaA
mbf-1
mbf1
mbk-1
mbk-2
mbl
mbnl2a
mbnl3
mbo
mbo1
mboat2
mboat4
mboat7
mbp
mbt
mbtB
mbtG
mbtH
mbtI
mbtK
mbtL
mbtM
mbtN
mbtd1
mbx1
mca-1
mca-2
mcb
mcbA
mcbR
mccA
mccB
mccb
mcd-4
mcd4
mcee
mcfA
mcfB
mcfC
mcfD
mcfE
mcfF
mcfG
mcfH
mcfI
mcfJ
mcfK
mcfL
mcfM
mcfN
mcfO
mcfP
mcfQ
mcfR
mcfS
mcfT
mcfU
mcfV
mcfW
mcfX
mcfY
mcfZ
mch
mch1
mchB
mcl1
mcm-5
mcm-6
mcm10
mcm2
mcm3
mcm4
mcm4-A
mcm4-B
mcm5
mcm5-A
mcm5-B
mcm6
mcm7
mcm7-A
mcm7-B
mcm9
mco
mcp1
mcp2
mcp3
mcp4
mcp5
mcp6
mcp7
mcpA
mcpB
mcpC
mcpE
mcr-1
mcr1
mcrA
mcrB
mcrC
mcrD
mcrG
mcs2
mcs4
mcsA
mct1
mcts1
mcts1-A
mcts1-b
mcysS
mdaB
mdcB
mdcC
mdcF
mdcG
mde1
mde10
mde2
mde3
mde4
mde5
mde6
mde7
mdfic
mdh
mdh-1
mdh1
mdh1b
mdh2
mdhA
mdhB
mdhC
mdj1
mdlA
mdlB
mdlC
mdm1
mdm10
mdm12
mdm31
mdm34
mdm34-1
mdm34-2
mdm4
mdmB
mdn1
mdoB
mdoC
mdoD
mdoG
mdoH
mdt-1.2
mdt-10
mdt-11
mdt-15
mdt-17
mdt-18
mdt-19
mdt-20
mdt-21
mdt-22
mdt-29
mdt-31
mdt-4
mdt-6
mdt-8
mdtA
mdtB
mdtC
mdtD
mdtE
mdtF
mdtG
mdtH
mdtI
mdtJ
mdtK
mdtL
mdtM
mdtN
mdtO
mdtP
mdtQ
mdv-1
mdv1
mdxE
mdxF
mdxG
me31B
meaA
meaf6
mec-10
mec-2
mec-3
mec-4
mec-6
mec-7
mecA
mecA1
mecA2
mecB
mecI
mecR1
mecom-B
mecr
med
med-6
med-7
med-8
med1
med10
med11
med12
med14
med15
med16
med17
med18
med19
med19a
med19b
med20
med21
med22
med23
med24
med25
med26
med27
med27-A
med27-B
med28
med29
med30
med31
med31-A
med31-B
med4
med6
med7
med7-A
med7-B
med8
med8-A
med8-B
med9
mef-1
mef1
mef2
mef2a
mef2bnb
mef2d
megf10
mei-1
mei-2
mei-41
mei-9
mei-S332
mei2
mei3
mei4
meig1
meis1
meis3
meis3-A
meis3-B
mek-2
mek1
mekA
mel-26
mel-32
mel-47
melA
melB
melO
melR
melt
membrin
memo1
menA
menB
menC
menD
menE
menF
menH
meox2
mep
mep-1
mep33
mepA
mer
merA
merB
merD
merE
merP
merR
merT
merit40
mes-2
mes-3
mes-4
mes-6
mes1
mesA
mesdc2
met-2
met-3
met-7
met11
met2
met3
met6
met8
met9
metA
metB
metC
metE
metF
metG
metG1
metG2
metH
metI
metJ
metK
metK1
metK2
metL
metN
metN1
metN2
metN3
metN4
metQ
metR
metS
metX
metZ
metap1
metap2
metl
metrnl
mett-10
mett10d
mettl1
mettl1-A
mettl1-B
mettl10
mettl12
mettl13
mettl14
mettl2
mettl2a
meu1
meu10
meu13
meu14
meu15
meu17
meu18
meu22
meu23
meu24
meu25
meu26
meu27
meu29
meu31
meu6
meu7
meu8
mev-1
mew
mex-5
mex-6
mex1
mex3b
mex67
mexA
mexB
mexR
mez
mfap1
mfd
mfeA
mfeB
mff-A
mff-B
mfh1
mfh2
mfhas1
mfm1
mfm2
mfm3
mfnA
mfng
mfr1
mfr2
mfrn
mfs1
mfsd1
mfsd11
mfsd2a
mfsd2aa
mfsd2ab
mfsd4
mfsd5
mfsd6
mfsd6l
mfsd6l-A
mfsd6l-B
mfsd7
mfsd7-B
mfsd8
mgat4a
mgat4b
mgat4c
mgc2
mge-1
mge1
mgl-1
mglA
mglA1
mglB
mglC
mgm101
mgp1
mgp2
mgp3
mgp4
mgpA
mgr2
mgrA
mgrB
mgrn1
mgsA
mgst
mgt
mgtA
mgtB
mgtC
mgtE
mhcA
mhisS
mhkA
mhkB
mhkC
mhkD
mhpA
mhpA1
mhpA2
mhpB
mhpB1
mhpB2
mhpC
mhpC1
mhpC2
mhpD
mhpD1
mhpD2
mhpE
mhpF
mhpR
mhpT
mhqA
mhqD
mhqE
mhqN
mhqO
mhqP
mhqR
mhsp70
mia-40
mia40
miaA
miaA1
miaA2
miaB
miaB1
miaB2
miaE
mib1
mid1ip1a
mid1ip1b
mid1ip1l
mid2
midA
midn
midn-A
midn-B
mier1
mif
mif-2
mif-3
mif4gd
mif4gd-A
mif4gd-B
mif4gda
mif4gdb
mig-10
mig-15
mig-17
mig-22
mig-23
mig-6
mik1
mileS
milt
mim1
minC
minD
minD-A
minE
minE1
minE2
mio
mioC
mios
miox
mip
mip-1
mip1
mip120
mipA
mirA
mirB
mirC
mis12
mis13
mis14
mis15
mis16
mis17
mis18
mis3
mis4
mis6
mit(1)15
mit1
mitF
mix-1
mix-A
mix-B
mjaIIIM
mjaIIIR
mjaIIM
mjaIIR
mjaIM
mjaIR
mjaIVMP
mjaIVR
mjaVIRP
mjaVM
mjaVR
mkaC
mkaD
mkcA
mkcB
mkcC
mkcD
mkcE
mkcF
mkfA
mkh1
mki67ip
mki67ipl
mkk-4
mkkA
mkl
mknk1
mknk2
mkrn1
mkrn2
mlaA
mlaB
mlaC
mlaD
mlaE
mlaF
mlc
mlc-1
mlc-2
mlc-3
mlc-4
mlcB
mlcD
mlcE
mlcR
mle
mleN
mleR
mleS
mlec
mlec-A
mlec-B
mleuS
mlh1
mliC
mlkA
mllt11
mlo2
mlo3
mlrA
mls
mlst8
mlt-7
mltA
mltB
mltC
mltD
mltE
mltF
mltF1
mltF2
mma1
mmcD
mmcm-1
mmcm3
mmcm6
mmetS
mmf1
mmf2
mmgA
mmgB
mmgC
mmgD
mmgt
mmgt1
mmgt1-A
mmgt1-B
mmi1
mml-1
mmlH
mmm1
mmoB
mmoC
mmoD
mmoX
mmoY
mmoZ
mmp11
mmp21
mmp37
mmpA
mmpI
mmpL1
mmpL10
mmpL11
mmpL12
mmpL2
mmpL3
mmpL4
mmpL5
mmpL6
mmpL7
mmpL8
mmpL9
mmpS1
mmpS2
mmpS3
mmpS4
mmpS5
mmr
mms19
mmsA
mmsB
mmsR
mmsdh
mmuM
mmuP
mnaA
mnat1
mnb
mnd1
mngA
mngB
mngR
mnhA1
mnhA2
mnhB1
mnhB2
mnhC1
mnhD
mnhD1
mnhD2
mnhE1
mnhE2
mnhF1
mnhF2
mnhG1
mnhG2
mnhc2
mnl1
mnmA
mnmA1
mnmA2
mnmA3
mnmC
mnmE
mnmG
mnmG1
mnmG2
mnn9
mnp-1
mnp1
mns1
mnt
mntA
mntB
mntC
mntD
mntH
mntH1
mntH2
mntR
moa1
moaA
moaA1
moaA2
moaA3
moaB
moaC
moaC/mobA
moaC1
moaC2
moaC3
moaCB
moaD
moaE
moaE1
moaE2
mob1
mob2
mobA
mobB
mobC
mobD
mobE
moc3
mocos
mocs-2
mocs1
mocs2
mocs2l
mocs2s
mocs3
mod
mod(mdg4)
mod21
mod5
modA
modB
modC
modC1
modC2
modD
modE
modF
moe1
moeA
moeA1
moeB
mof
mog
mog-1
mog-4
mog-5
mog1
mogR
mogat1
mogat2
mogat2-A
mogat2-B
mok11
mok12
mok13
mok14
mokB
mokC
mom
mom-2
mom-4
mon-2
mon1
mon2
moody
mop-25.2
mor2
morg1
morn3
morn5
mos
mos-2
mosA
mosB
mosc1
mot1
motA
motB
motC
motX
motY
mov10b.1
mov10b.2
moxC
moxF
moxG
moxI
moxJ
moxR
moxd1
moxd2
mpa
mpaA
mpb63
mpb64
mpb70
mpb83
mpd1
mpd2
mpdA
mpeA
mpeB
mpf1
mpg
mpg-1
mpg1
mph-1
mph1
mphE
mpheS
mpi
mpk-1
mpkC
mpkc
mpl
mpl1
mpl2
mpl3
mpnd
mpp
mpp10
mpp5a
mpp7
mppA
mppA1
mppA2
mppB
mppe1
mpr
mpr1
mprA
mprB
mprF
mprR
mps-4
mps1
mpt51
mpt53
mpt63
mpt64
mpt70
mpt83
mptA
mptA1
mptA2
mptN
mpv17
mpv17l
mpv17l2
mpz
mpzl3
mqo
mqo1
mqo2
mqo3
mqo4
mqsR
mra1
mraW
mraW1
mraW2
mraY
mraZ
mrc1
mrcA
mrcB
mrd-1
mrd1
mrdA
mrdB
mre-11
mre11
mreB
mreBH
mreC
mreD
mreg
mrf
mrgA
mrh
mrh4
mri1
mrkA
mrkB
mrkC
mrm1
mrnC
mrp
mrp-3
mrp17
mrp2
mrp21
mrp4
mrp63
mrpA
mrpB
mrpC
mrpD
mrpE
mrpF
mrpG
mrpl-4
mrpl-41
mrpl1
mrpl10
mrpl11
mrpl14
mrpl15
mrpl16
mrpl17
mrpl19
mrpl2
mrpl20
mrpl21
mrpl22
mrpl23
mrpl24
mrpl25
mrpl27
mrpl28
mrpl3
mrpl31
mrpl32
mrpl33
mrpl36
mrpl37
mrpl38
mrpl39
mrpl4
mrpl41
mrpl41-A
mrpl41-B
mrpl45
mrpl51
mrpl52
mrpl53
mrpl6
mrpl7
mrpl8
mrpl9
mrps10
mrps12
mrps13
mrps14
mrps15
mrps16
mrps17
mrps19
mrps2
mrps24
mrps24-A
mrps28
mrps35
mrps4
mrps5
mrps7
mrps8
mrps9
mrr
mrs-1
mrs-2
mrs2
mrsA
mrt4
mrtA
mrtB
mrtD
mrtG
mrtfb
msa
msa1
msbA
msbA1
msbA2
msbB
msbB1
msbB2
msc1
mscL
mscL1
mscL2
mscL3
mscS
msd1
mse1
msgA
msgn1
msh-2
msh-3
msh-5
msh1
msh2
msh3
msh6
msk1
msl-1
msl-2
msl-3
msl1l1
msmE
msmF
msmG
msmK
msmR
msmX
msopa
msp
msp-10
msp-152
msp-19
msp-3
msp-32
msp-33
msp-38
msp-49
msp-55
msp-63
msp-77
msp-78
msp1
mspn-1
msrA
msrA.2
msrA1
msrA2
msrA3
msrAB
msrAB1
msrAB2
msrB
msrB1
msrB2
msrR
msrb2
mss1
mss116
mss51
mst
mst1
mst2
mstX
msta
mstnb
msto1
msuD
msuE
msw1
msxb
msxc
msy1
msyB
mt
mt-A
mt-atp6
mt-atp8
mt-co1
mt-co2
mt-co3
mt-cyb
mt-nd1
mt-nd2
mt-nd3
mt-nd4
mt-nd4l
mt-nd5
mt-nd6
mt2
mt:ATPase6
mt:ATPase8
mt:CoI
mt:CoII
mt:CoIII
mt:Cyt-b
mt:ND1
mt:ND2
mt:ND3
mt:ND4
mt:ND4L
mt:ND5
mt:ND6
mtA-1
mtA-3
mtSSB
mtTFB1
mtTFB2
mta
mtaA
mtaD
mtaD1
mtaD2
mtaP
mtacp1
mtb
mtb12
mtb48
mtbA
mtbB1
mtbB2
mtbB3
mtbC1
mtbC2
mtbC3
mtbP
mtbp
mtc28
mtd
mtd1
mtdA
mtdB
mtf1
mtfA
mtg1
mtgA
mth
mthK
mthTIM
mthTIR
mthZIM
mthZIR
mthfsd
mthl1
mthl10
mthl11
mthl12
mthl14
mthl2
mthl3
mthl5
mthl6
mthl7
mthl8
mthl9
mtkA
mtkB
mtl-1
mtl-2
mtlA
mtlD
mtlF
mtlR
mtm-3
mtm1
mtmB1
mtmB2
mtmC1
mtmC2
mtmr10-A
mtmr10-B
mtmr12
mtmr15
mtmr2
mtmr4
mtmr8
mtnA
mtnA1
mtnA2
mtnB
mtnB/mtnX
mtnB1
mtnC
mtnC1
mtnD
mtnD1
mtnD2
mtnE
mtnK
mtnN
mtnP
mtnU
mtnW
mtnX
mtnr1aa
mtnr1bb
mto1
mtp
mtp-18
mtpn
mtq1
mtq2
mtr
mtr-4
mtr3
mtrA
mtrB
mtrC
mtrD
mtrE
mtrF
mtrG
mtrH
mtrm
mts
mts2
mtsA
mtss-1
mttB
mttB1
mttB2
mttC1
mttC2
mtus1
mtus1a
mtx-1
mtx-2
mtx1
mtx3
mtxA
mtxH
mtxX
mtyrS
muT4
mua-3
mucA
mucB
mucK
mucR
mud1
mug
mug1
mug10
mug100
mug103
mug105
mug106
mug108
mug109
mug11
mug110
mug111
mug112
mug113
mug114
mug115
mug116
mug117
mug118
mug121
mug122
mug123
mug124
mug125
mug126
mug128
mug129
mug130
mug131
mug132
mug133
mug134
mug135
mug136
mug137
mug138
mug14
mug143
mug144
mug145
mug146
mug147
mug15
mug150
mug151
mug152
mug153
mug154
mug155
mug157
mug158
mug16
mug160
mug161
mug162
mug163
mug164
mug165
mug166
mug167
mug168
mug170
mug172
mug174
mug176
mug177
mug178
mug180
mug182
mug183
mug184
mug185
mug190
mug191
mug2
mug20
mug24
mug28
mug30
mug31
mug33
mug35
mug37
mug4
mug40
mug42
mug43
mug45
mug5
mug51
mug52
mug56
mug57
mug58
mug60
mug61
mug62
mug64
mug65
mug66
mug68
mug69
mug70
mug71
mug72
mug73
mug74
mug79
mug8
mug80
mug81
mug82
mug84
mug86
mug87
mug89
mug9
mug93
mug94
mug95
mug96
mug97
mug98
mug99
mukB
mukE
mukF
mul1
mup-2
murA
murA1
murA2
murA3
murAA
murAB
murB
murB1
murB2
murC
murC/ddl
murC/ddlA
murD
murE
murE1
murE2
murF
murG
murG1
murG2
murG3
murI
murI1
murI2
murI3
murP
murQ
murQ1
murQ2
murR
murc
mus-11
mus-8
mus-81
mus209
mus210
mus304
mus309
mus312
mus81
mustn1
mut-7
mut3G
mutA
mutB
mutH
mutL
mutM
mutM1
mutS
mutS1
mutS2
mutSB
mutT
mutT1
mutT2
mutT3
mutX
mutY
muted
mvd
mvhA
mvhB
mvhD
mvhG
mviM
mviN
mvk
mvp
mvp1
mvpA
mvpB
mx
mxc
mxd1
mxd3
mxe
mxiA
mxiC
mxiD
mxiE
mxiG
mxiH
mxiI
mxiJ
mxiK
mxiM
mxra8
myadm
myadml2
myb
myb1
mybA
mybAA
mybB
mybC
mybD
mybF
mybG
mybH
mybI
mybJ
mybK
mybL
mybM
mybN
mybO
mybP
mybQ
mybR
mybT
mybU
mybV
mybW
mybX
mybY
mybZ
mybbp1a
mybl1
myc-B
myca
mycb
mycbp
mycl1a
mycl1b
mycn
myct1
myd88
myd88-A
myd88-B
myeov2
myf5
myf6
myh1
mylipa
mylipb
mynn
myo-1
myo-2
myo-3
myo1
myo19
myo1c
myo1c-A
myo2
myo3
myo51
myo52
myoA
myoB
myoC
myoD
myoE
myoF
myoG
myoI
myoJ
myoK
myoM
myod
myod1
myod2
myof
mypop
mys
mys-1
mysm1
myt1
n4bp1
n6amt2
nAcRalpha-96Aa
nAcRalpha-96Ab
nAcRbeta-64B
nAcRbeta-96A
naa20
nab
nab2
nac
nac-1
nac-2
nac-3
nacA
nacB
naca
nachra9
nad1
nad11
nad2
nad3
nad4
nad4L
nad5
nad6
nad7
nad9
nadA
nadA1
nadA2
nadB
nadB1
nadB2
nadC
nadD
nadE
nadE1
nadE2
nadR
nadX
nadX1
nadX2
nadX3
nadsyn1
nae1
naf1
nagA
nagB
nagC
nagD
nagE
nagH
nagJ
nagK
nagP
nagX
nagZ
nagk
naglt1
nahA
nahC
nahD
nahE
nahF
nahG
nahH
nahJ
nahM
nahT
nak1
namA
nanA
nanA1
nanA2
nanB
nanC
nanE
nanE1
nanE2
nanEK
nanH
nanK
nanK1
nanK2
nanM
nanM1
nanM2
nanR
nanT
nanT1
nanT2
nap
nap1
nap1l1
nap1l1-A
nap1l1-B
napA
napA1
napB
napC
napD
napF
napG
napH
naprt
naprt1
nar-1
nar1
narB
narG
narH
narI
narJ
narK
narK2
narL
narP
narQ
narT
narU
narV
narW
narX
narY
narZ
narf
narfl
nas-1
nas-10
nas-11
nas-12
nas-14
nas-15
nas-16
nas-17
nas-18
nas-19
nas-2
nas-20
nas-21
nas-23
nas-24
nas-25
nas-27
nas-28
nas-29
nas-3
nas-30
nas-31
nas-32
nas-33
nas-36
nas-37
nas-38
nas-39
nas-4
nas-5
nas-6
nas-7
nas-8
nas-9
nas2
nasA
nasB
nasC
nasD
nasE
nasF
nat
nat1
nat10
nat11
nat12
nat13
nat14
nat15
nat5
nat8l
nat9
natA
natB
nau
nav3
nbaI
nbaJ
nbas
nbl1
nblA
nbn
nbp-35
nbp35
nbs1
nca2
ncald
ncalda
ncaldb
ncam1-A
ncam1-B
ncapd2
ncapg
ncapg2
ncaph
ncaph2
ncb2
ncbp-1
ncbp-2
ncbp1
ncbp1-A
ncbp1-B
ncbp2
ncd
ncd-2
ncdn
ncfA
nckap1
ncl-1
ncl1
ncm
ncoa2
ncoa3
ncor1
ncr-1
ncr-2
ncs-1
ncs-2
ncs1
ncs2
ncs6
ncsA
ncstn
nct
ncx-6
ncx-7
nd1
nd2
nd3
nd4
nd4L
nd4l
nd5
nd6
nda2
nda3
ndc-80
ndc80
ndd
nde1
nde1-A
nde1-B
ndel1
ndel1-A
ndel1-B
ndel1a
ndel1b
ndfip1
ndfip1l
ndh
ndhA
ndhB
ndhB-A
ndhB1
ndhB2
ndhC
ndhD
ndhD1
ndhD2
ndhD3
ndhE
ndhF
ndhF1
ndhF2
ndhG
ndhH
ndhH-A
ndhH1
ndhH2
ndhI
ndhJ
ndhK
ndhK1
ndhK2
ndhL
ndhM
ndhN
ndhO
ndk
ndk-1
ndk1
ndk2
ndkA
ndkC-1
ndkM
ndl
ndoA
ndoAI
ndoB
ndoC
ndoR
ndor1
ndpA
ndpA1
ndpA2
ndrA
ndrB
ndrC
ndrD
ndrg1
ndrg1-A
ndrg1-B
ndrg2
ndrg3
ndrg4
ndrg4-A
ndrg4-B
ndst1
nduf-6
ndufa12
ndufa13
ndufa4
ndufa5
ndufa6
ndufa8
ndufa9
ndufab1
ndufaf3
ndufb7
ndufb9
ndufs4
ndufs7
ndufv1
ndufv2
ndvA
ndvB
ndx-1
ndx-2
ndx-3
ndx-4
ndx-6
ndx-7
ndx-8
ndx-9
ned-8
ned1
nedd8
nedd8l1
nedd8l2
nef
nefl
neg-1
nei
nek1
nek2
nek3
nek8
nekl-4
nell2
nem1
nemA
nemR
nempA
nep-1
nep-2
nep1
nep2
nepI
nes
neuA
neur
neurl4
neurod1
neurod2
neurod4
neurod6a
neurod6b
neurog1
nfaA
nfatc2ip
nfi
nfil3
nfkb2
nfkbil2
nfnB
nfo
nfrA
nfrA1
nfrA2
nfrB
nfrkb
nfs1
nfsA
nft-1
nfuA
nfx1
nfxB
nfxl1
nfyA
nfyB
nfyc-1
ng1
ng2
ng3
ng4
ngb
ngb1
ngb2
ngdn
ngdn-A
ngf
ngg1
ngly1
ngr
nhaA
nhaA1
nhaA2
nhaA3
nhaB
nhaC
nhaK
nhaR
nhaX
nhe1
nhedc2
nhej1
nhl-1
nhm1
nhoA
nhp2
nhp2l1
nhp6
nhr-1
nhr-10
nhr-100
nhr-103
nhr-106
nhr-108
nhr-11
nhr-111
nhr-115
nhr-12
nhr-121
nhr-124
nhr-125
nhr-127
nhr-13
nhr-130
nhr-133
nhr-134
nhr-136
nhr-14
nhr-150
nhr-153
nhr-154
nhr-16
nhr-164
nhr-167
nhr-169
nhr-174
nhr-18
nhr-19
nhr-197
nhr-199
nhr-20
nhr-213
nhr-217
nhr-218
nhr-22
nhr-23
nhr-25
nhr-268
nhr-28
nhr-3
nhr-31
nhr-34
nhr-35
nhr-4
nhr-40
nhr-42
nhr-44
nhr-47
nhr-48
nhr-49
nhr-5
nhr-51
nhr-52
nhr-53
nhr-54
nhr-55
nhr-57
nhr-59
nhr-6
nhr-61
nhr-62
nhr-64
nhr-65
nhr-67
nhr-69
nhr-7
nhr-75
nhr-77
nhr-79
nhr-8
nhr-85
nhr-86
nhr-89
nhr-9
nhr-90
nhr-91
nhr-96
nhr-97
nhr-98
nhx-3
nhx-9
niaD
nic1
nicK
nif1
nif3
nifA
nifB
nifD
nifD1
nifE
nifH
nifH1
nifH2
nifJ
nifK
nifK1
nifN
nifQ
nifS
nifS1
nifS2
nifU
nifU/mnmA
nifV1
nifV2
nifW
nifW1
nifW2
nifX
nifZ
niiA
nikA
nikB
nikC
nikD
nikE
nikR
nim-1
nimE
nimT
nimX
nin
ninB
ninD
ninE
ninF
ninG
ninH
ninX
ninY
ninaA
ninaC
ninaE
ninaG
nip-1
nip1
nip7
nipsnap
nirA
nirB
nirC
nirD
nirE
nirF
nirG
nirH
nirI
nirK
nirL
nirM
nirQ
nirS
nisX1
nit1-1
nit2
nit2a
nit2b
nixA
nkain
nkain1
nkain3
nkain4
nkb-1
nkd
nkd1
nkd2
nkd2l
nkiras1
nkiras2
nkx2.2a
nkx3-2
nkx6-3
nlg-1
nlk.2
nlp
nlp-1
nlp-11
nlp-28
nlp-29
nlp-30
nlp-31
nlp-32
nlp-33
nlp-36
nlpA
nlpB
nlpC
nlpD
nlpE
nlpI
nlt-1
nma-111
nma111
nmb
nmd3
nme6
nmnat2
nmt
nmt-1
nmt1
nnf1
nnt-1
nnt1
no66
nob1
noc
noc3
noc3l
noc4l
noc4l-A
noc4l-B
nocM
nocP
nocQ
nocR
nocT
nod
nodA
nodB
nodC
nodD
nodD1
nodD2
nodD3
nodE
nodF
nodG
nodH
nodI
nodJ
nodL
nodM
nodN
nodP
nodQ
nodS
nodU
nodV
nodW
nodZ
nodal
nodal2-A
nodal3-A
nodal3-B
nodal3-C
nodal4-A
noeA
noeB
noeC
noeE
noeI
noeJ
noeK
noeL
nog
nog-2
nog1
nog2
nog3
nohA
nohB
noi
nol10
nol11
nol12
nol6
nol9
nolA
nolB
nolF
nolG
nolK
nolL
nolO
nolT
nolU
nolV
nolW
nola4
nonA
nop-1
nop-12
nop-16
nop-58
nop-7
nop10
nop12
nop14
nop16
nop56
nop58
nop7
nopL
nopP
nopX
norA
norB
norC
norD
norG
norM
norQ
norR
norR1
norR2
norV
norW
norpA
nos
nos-1
nosD
nosR
nosY
nosZ
nosip
not
not1
not2
not3
notch1
notch1a
noto
nov
nox
noxA
noxB
noxC
noxE
npa3
npas4
npat
npc-2
npc2
npdA
npdA1
npdA2
npdA3
npdA4
npf
nph-1
nphp3
npl
npl-4
npl-A
npl-B
npl4
nploc4
npp-15
npp-17
npp-19
npp-22
npp106
nppa
nppb
npr
npr-11
nprB
nprE
npy
npy1r
nqo1
nqo10
nqo11
nqo12
nqo13
nqo14
nqo15
nqo2
nqo3
nqo4
nqo5
nqo6
nqo7
nqo8
nqo9
nqrA
nqrB
nqrC
nqrD
nqrE
nqrF
nr2c1
nr2c1-A
nr2c1-B
nr2c2ap
nr2e1
nr2f1a
nr2f1b
nr2f5
nr3c1
nr4a2
nr6a1
nr6a1a
nr6a1b
nramp1
nramp2
nrarp
nrarpa
nrarpb
nras
nrc-2
nrd1
nrdA
nrdB
nrdD
nrdE
nrdEB
nrdF
nrdF1
nrdG
nrdH
nrdI
nrdIB
nrdJ
nrdR
nrdR1
nrdR2
nrdR3
nrdZ
nreB
nreC
nrf-6
nrf1
nrfA
nrfB
nrfC
nrfD
nrfE
nrfF
nrfG
nrfH
nrfI
nrfX
nrg1
nrgA
nrgB
nrk1
nrm
nrm1
nrn1
nrn1-A
nrn1-B
nrnA
nrnB
nrs-1
nrtA
nrtB
nrtC
nrtD
nrv1
nrv2
ns1
ns3
nsa-2
nsa1
nsa2
nsdhl
nse1
nse2
nse3
nse4
nse5
nse6
nsf-1
nsfA
nsfl1c
nsmce1
nsmce2
nsp1
nspS
nsr
nsrR
nst-1
nst1
nsun2
nsun3
nsun4
nt5c2
nt5c3
nt5c3l-B
nt5dc3
nta1
ntcA
ntcB
ntd
ntdA
ntdB
ntdC
ntdR
nte1
ntf2
ntf3
ntf7
nth
nth-1
nth1
ntla
ntp-1
ntp1
ntrB
ntrC
ntrX
ntrY
nub
nubp1
nubp1-A
nubp1-B
nubp2
nubpl
nuc
nuc-1
nuc2
nucA
nucB
nucS
nudA
nudB
nudC
nudD
nudE
nudF
nudG
nudI
nudJ
nudK
nudL
nudc
nudcd1
nudt16
nudt17
nudt18
nudt19
nuf-2
nuf2
nuf2-A
nukA
nullo
num-1
numA
numb
nuo-10.5
nuo-12
nuo-12.3
nuo-14.8
nuo-17.8
nuo-21
nuo-24
nuo-31
nuo-32
nuo-49
nuo-51
nuoA
nuoA1
nuoA2
nuoB
nuoB1
nuoB2
nuoB3
nuoBCD
nuoC
nuoC1
nuoC2
nuoD
nuoD1
nuoD2
nuoE
nuoE1
nuoE2
nuoF
nuoF1
nuoF2
nuoG
nuoG2
nuoH
nuoH/I
nuoH1
nuoH2
nuoI
nuoI1
nuoI2
nuoJ
nuoK
nuoK1
nuoK2
nuoL
nuoM
nuoN
nuoN1
nuoN2
nuoN3
nup107
nup120
nup124
nup131
nup132
nup146
nup184
nup186
nup189
nup211
nup35
nup40
nup43
nup44
nup45
nup54
nup60
nup61
nup82
nup85
nup93
nup98
nupC
nupG
nupX
nupl2
nurf-1
nus1
nusA
nusB
nusG
nusap1
nusap1-A
nut-2
nut1
nut2
nutA
nutf2
nvl
nxf-1
nxf-2
nxf2
nxn
nxnA
nxnl1
nxt-1
nxt1
nxt3
oa2
oac1
oadA1
oadB
oadB1
oadB2
oadG
oadG1
oadG2
oadG3
oaf
oapA
oapB
oar2
oatA
oaz1
oaz2
obfc1
obfc2a
obfc2b
obfc2b-A
obfc2b-B
obg
obg1
obg2
obgE
obp1
obr1
oc
oca2
oca3
occM
occP
occQ
occR
occT
ocd1
ocd2
och1
ociad1
ocln
ocs
oct-1
oct1
odc
odc-1
odc1-B
odd
odd-1
odf2
odf2l
odf3
odf3l
odhA
odhB
odhI
odhL
odr-10
odr-3
odr-4
odr-7
odr4
odv-e56
odz3
odz4
ofd1
ogdh
ogdhl
ogfod1
ogfod2
ogfrl1
ogg
ogl
ogm1
ogm2
ogm4
ogr
ogrK
ogre
ogt
ogt-1
ohr
ohrA
ohrB
ohrR
okr
ola1
old
olf186-F
olf413
olfml2a
olfml3
olfml3a
olfml3b
olpB
oma1
omcA
omcB
omlA
omp
omp-alpha
omp10
omp16
omp19
omp25
omp26
omp2a
omp2b
omp31
omp38
omp85
ompA
ompB
ompC
ompD
ompF
ompG
ompH
ompK
ompL
ompN
ompP
ompP1
ompP2
ompR
ompS1
ompS2
ompT
ompU
ompV
ompW
ompX
omt10
omt11
omt12
omt2
omt3
omt4
omt5
omt6
omt7
omt9
onecut
ooc-5
ooxA
ooxB
opa
opa1
opa3
opaM
opcA
opdE
opgB
opgD
opgG
opgG1
opgG2
opgH
oplah
opn1lw1
opn1lw2
opn1mw1
opn1mw2
opn1mw3
opn1mw4
opn1sw1
opn1sw2
opn4a
opn4b
opn4l
oppA
oppB
oppB2
oppC
oppC2
oppD
oppD2
oppF
oppF2
oprB
oprD
oprF
oprI
oprJ
oprM
oprO
oprP
oprs1
opsX
optn
opuAA
opuAB
opuAC
opuBA
opuBB
opuBC
opuBD
opuCA
opuCB
opuCC
opuCD
opuD
opuE
orai-1
orai1
orai2
orb2
orb6
orc-2
orc1
orc2
orc3
orc4
orc5
orc6
orcA
orcB
orcC
orcD
orcE
orcF
ord
ordA
ordL
orf2
orf3
orf44
orf47
orf50
orf53
orf81
orgA
orgB
ormdl1
ormdl3
orn
oruR
osa
osbA
osbB
osbC
osbD
osbE
osbF
osbG
osbH
osbI
osbJ
osbK
osbL
osbpl9
osgep
osgepl1
osk
osm-1
osm-3
osmB
osmC
osmE
osmF
osmY
osp
ospA
ospB
ospC
ospF
osr1
osr2
osr2-A
osr2-B
ost-1
ost1
ost2
ost3
ost4
osta
ostc
ostc-A
ostc-B
ostf1
otaA
otk
otof
otol1a
otomp
otop1
otp
otpb
otsA
otsB
otu
otu1
otud5
otud5-A
otud5-B
otud6b
otx1a
otx2
otx2-A
otx2-B
otx5
otx5-A
otx5-B
ovca2
ovch2
ovo
ox
oxa101
oxa102
oxaA
oxaA1
oxaA2
oxc
oxct1
oxdC
oxdD
oxnad1
oxr-1
oxr1
oxt
oxy-4
oxyR
p
p1
p115
p17
p200
p22
p23fy
p27
p29
p2ox
p2xA
p2xB
p2xC
p2xD
p2xE
p30
p34
p37
p38b
p38c
p4
p46
p65
p69
p72
p80
p91
p95
pAbp
pUf68
pXi
paa-1
paa1
paaA
paaB
paaC
paaD
paaE
paaF
paaG
paaH
paaI
paaJ
paaK
paaX
paaY
paaf1
pab-1
pab1
pab2
pabA
pabB
pabC
pabpc1-A
pabpc1-B
pabpc1A
pabpc1B
pabpn1
pabpn1-A
pabpn1-B
pac-1
pac1
pac2
pacB
pacC
pacG
pacL
pacS
pacc-1
pacsin2
pad-1
pad-2
pad1
padA
padC
padR
paf-2
paf1
paf1l
pafA
pafB
pafC
pafah1b1
pafah1b1-B
pafah1b1a
pafah1b1b
pagA
pagC
pagD
pagL
pagO
pagR
pah
pah-1
paiA
paiB
pain
paip1
pak-1
pak1ip1
pakA
pakB
pakC
pakD
pakE
pakF
pakG
pakH-1
pal
pal-1
pal1
palA
palB
palC
palF
palH
palI
palc-1
pald
palm3
palmd
pam-16
pam-17
pam-18
pam-A
pam-B
pam1
pam16
pam17
pam18
pamO
pamr1
pan
pan-1
pan1
pan2
pan3
pan6
panB
panB1
panB2
panB3
panC
panC/cmk
panC1
panC2
panC3
panC4
panD
panD1
panD2
panE
panF
pap1
papA
papA1
papA2
papA5
papK
papd4
papd4-A
papd4-B
papl
paqr5a
paqr5b
paqr7b
par-1
par-3
par-4
par-5
par-6
par1
par2
parA
parB
parB1
parB2
parC
parE
parM
para
park7
parl
parn
pas-1
pas-2
pas-3
pas-4
pas-5
pas-6
pas-7
pas1
pas4
pat
pat-2
pat-3
pat-6
patA
patB
patS
patl1
pats1
pax2-A
pax2a
pax3
pax3-A
pax3-B
pax5
pax6a
pax8
paxB
paxip1
pb
pbk
pbl
pbn-1
pbn1
pbpA
pbpB
pbpC
pbpD
pbpE
pbpF
pbpG
pbpH
pbpI
pbpX
pbs-3
pbs-4
pbs-6
pbsA
pbsA1
pbsA2
pbuE
pbuG
pbuO
pbuX
pburs
pbx1
pbx2
pca1
pcaB
pcaC
pcaD
pcaF
pcaG
pcaH
pcaI
pcaJ
pcaK
pcaQ
pcaU
pcbA
pcbB
pcbC
pcbD
pcbE
pcbF
pcbG
pcbH
pcbd
pcbd-1
pcca-1
pcd1
pcdh21
pcf-11
pcgf1
pcgf3
pcgf5
pch-2
pch1
pchA
pchB
pchR
pcid2
pck-1
pck1
pck2
pckA
pckA1
pckA2
pckG
pcl1
pcm
pcm-1
pcm1
pcm2
pcm3
pcmA
pcmt
pcn
pcn-1
pcn1
pcn2
pcnA
pcnB
pcnB1
pcnB2
pcnC
pcna
pcp
pcp-1
pcp-5
pcp1
pcp2
pcr1
pcrA
pcrB
pcs
pcs1
pct1
pctA
pcx
pcxA
pcyA
pda1
pdaA
pdaB
pdaD
pdaD1
pdaD2
pdb1
pdc
pdcA
pdcd-2
pdcd10
pdcd10a
pdcd10b
pdcd6ip
pdcl3
pddc1
pde-1
pde-2
pde-3
pde-4
pde-5
pde-6
pde3
pde7
pdeD
pdeE
pdf1
pdfr
pdfr-1
pdg
pdgfa
pdgfra
pdh1
pdhA
pdhB
pdhC
pdhD
pdhR
pdhS
pdhX
pdhk-2
pdi-1
pdi-2
pdi1
pdi2
pdiA
pdik1-A
pdik1-B
pdik1l
pdk-1
pdkA
pdkB
pdl-1
pdlim3
pdlim7
pdm2
pdp
pdr1
pds
pds5
pds5a
pds5a-B
pds5b-A
pdsA
pdt1
pdtaR
pdtaS
pduA
pduB
pduC
pduD
pduE
pduF
pduU
pduV
pduW
pdx-1
pdx1
pdxA
pdxA1
pdxA2
pdxA3
pdxB
pdxH
pdxH1
pdxH2
pdxJ
pdxK
pdxR
pdxS
pdxT
pdxY
pdxdc1
pdzd11
pea3
peb1A
peb1C
pebA
pebB
pebS
pecA
pecB
pecC
pecE
pecF
pedA
pedB
pedC
pedD
pef1
pefA
pefB
pefC
pefK
pefL
peg1
pek-1
pel
pel1
pel2
pel3
pelA
pelB
pelC
pelY
pelo
pelp1
pem2
pemI
pemK
pen
pen-2
penA
penDE
penP
pep
pep-4
pep1
pep12
pep1A
pep1B
pep2
pep3
pep5
pep7
pepA
pepA1
pepA2
pepB
pepC
pepD
pepDA
pepDB
pepE
pepF
pepN
pepO
pepP
pepP2
pepPI
pepQ
pepQ1
pepQ2
pepT
pepX
pepd
pept-1
pept-2
pept-3
per
perA
perB
perC
perM
perR
pes
pes-10
pes1
pet127
petA
petA-A
petB
petB-A
petC
petC1
petC2
petC3
petD
petD-A
petE
petF
petF1
petF2
petG
petH
petJ
petL
petM
petN
pex-6
pex1
pex10
pex11
pex12
pex13
pex14
pex16
pex19
pex2
pex3
pex32
pex4
pex5
pex6
pex7
pfa-3
pfa-4
pfa-5
pfa3
pfa4
pfa5
pfbA
pfd-1
pfd-3
pfd-4
pfd-6
pfdA
pfdA1
pfdA2
pfdB
pfdn1
pfdn2
pfdn3
pfdn4
pfdn5
pfdn6
pfeA
pfeR
pfeS
pfk1
pfkA
pfkA1
pfkA2
pfkA3
pfkB
pfkC
pfl
pflA
pflB
pflC
pflD
pfn-1
pfn-2
pfn-3
pfo
pfpI
pfs-2
pfs2
pfyP
pgaA
pgaB
pgaC
pgaD
pgam-5
pgam5
pgant10
pgant11
pgant12
pgant13
pgant2
pgant3
pgant4
pgant5
pgant6
pgant8
pgant9
pgap1
pgap2
pgap3
pgbA
pgbB
pgcA
pgcp
pgdS
pggt1b
pgi
pgi-1
pgi1
pgi2
pgi3
pgi4
pgiA
pgiA1
pgiA2
pgip
pgk
pgk-1
pgk/tpi
pgk1
pgk2
pgkA
pgl
pgl-1
pgl-2
pglA
pgm
pgmA
pgmB
pgp-1
pgp-3
pgp1
pgp2
pgpA
pgpB
pgr1
pgs1
pgsA
pgsA1
pgsA2
pgtA
pgtB
pgtC
pgtE
pgtP
ph-p
pha-4
pha2
phaA
phaAB
phaC
phaD
phaE
phaF
phaF2
phaG
phaZ2
phactr1
phactr4
phactr4-A
phactr4-B
phb-1
phb-2
phb1
phb2
phbA
phbB
phbC
phbH
phbI
phc2
phcA
phd
phd1
pheA
pheC
pheL
pheM
pheP
pheS
pheSA
pheSB
pheT
phf1
phf10
phf16
phf17
phf2
phf23
phf23-A
phf23-B
phf23a
phf23b
phg-1
phg1a
phg1b
phg1c
phg2
phgA
phhA
phhB
phhC
phi
phl
phlda2
phlda3
phlp1
phlp2
phlp3
phm
phnA
phnB
phnC
phnC1
phnC2
phnC3
phnD
phnE
phnF
phnG
phnH
phnI
phnJ
phnK
phnL
phnM
phnN
phnO
phnP
phnR
phnS
phnT
phnU
phnV
phnW
phnW1
phnW2
phnX
phnX2
phnXW
pho
pho-10
pho-11
pho-4
pho-5
pho1
pho2
pho2A
pho4
pho88
phoA
phoB
phoC
phoD
phoE
phoH
phoN
phoP
phoQ
phoR
phoU
phoU1
phoU2
phospho1
phospho2
php
phr
phr-1
phr2AB
phrA
phrB
phrC
phrE
phrF
phrG
phrH
phrI
phrK
phsA
phsB
phsC
pht1
phtf
phy
phy-2
phyA
phyB
phyR
phyhd1
phyhipl
phyl
phzA1
phzA2
phzB1
phzB2
phzF1
pi15
pi15a
pi4k2a
pi4k2b
pi4kb
piaA
pic
pic1
pie-1
pif1
pifA
pifC
pigC
pigb
pigeon
pigl
pigm
pigw
pih1d1
pih1d2
pik3c3
pik3ip1
pik3r1-A
pikA
pikB
pikC
pikD
pikE
pilA
pilB
pilC
pilD
pilE
pilG
pilH
pilI
pilJ
pilQ
pilR
pilS
pilT
pim1
pim3
pimA
pimF
pin
pin-2
pin1
pin4
pinE
pinQ
pinR
pink-1
pioO
pip
pip1
pip4k2c
pip5k3
pipB
pipB2
pirA
pit
pit1
pitA
pitB
pitC
pitD
pitpnc1
pitrm1
pitx1
pitx2
pitx3
piuC
piwi
piwil1
piwil2
pk
pka1
pkaA
pkaB
pkaC
pkaD
pkaR
pkbA
pkc-1
pkc-2
pkc-3
pkd-2
pkd2
pkgA
pkgB
pkgC
pkgD
pkiA
pkm
pkmyt1
pkn1
pknA
pknA2
pknB
pknD
pknE
pknF
pknG
pknH
pknI
pknJ
pknK
pknL
pkr1
pks10
pks13
pks14
pks15
pks16
pks17
pks18
pks19
pks2
pks21
pks22
pks23
pks24
pks25
pks26
pks27
pks28
pks29
pks3
pks30
pks31
pks32
pks33
pks34
pks38
pks39
pks40
pks41
pks42
pks44
pks45
pks5
pks6
pks7
pks8
pks9
pksA
pksB
pksC
pksD
pksE
pksF
pksG
pksH
pksI
pksJ
pksL
pksM
pksN
pksR
pksS
pku70
pku80
pla
pla1
pla1a
pla2g4a
plb1
plb2
plb3
plbA
plbB
plbC
plbD
plbE
plbF
plbG
plc
plc1
plcA
plcB
plcC
plcD
plcH
plcN
plcR
plcd3a
plcd4
plcxd1
plcxd3
pld
pld3
pld6
pldA
pldB
pldC
pldG
pldY
pldZ
ple
pleC
pleD
plekha8
plekhf2
plekhh1
plekhj1
plekhm3
plekho1
plexB
plg7
plh1
pli1
plk-1
plk-2
plk-3
plk1
plk1s1
plk4
pll
plnA
plo1
plp
plp1-A
plp1-B
plpA
plr1
pls
plsB
plsB1
plsC
plsX
plsY
plsY1
plsY2
plsY3
plsY4
plsY5
pltp
plu
plx-2
plxdc2
plxna4
ply
pm20d1
pm20d2
pma-1
pma1
pma2
pmbA
pmc1
pmd1
pme-1
pme-2
pme-3
pme-4
pme-5
pmfA
pmfC
pmfD
pmfE
pmfF
pmh1
pmi
pmi1
pmi40
pmk-1
pmk-2
pmk-3
pmm1
pmmA
pmmB
pmo25
pmp-3
pmp1
pmp10
pmp11
pmp12
pmp13
pmp14
pmp15
pmp16
pmp18
pmp19
pmp2
pmp20
pmp21
pmp3
pmp31
pmp6
pmp7
pmp8
pmp9
pmpA
pmpB
pmpC
pmpD
pmpE
pmpF
pmpG
pmpH
pmpI
pmpM
pmr1
pmrA
pmrD
pms1
pmt1
pmt3
pnbA
pncA
pncB
pncB1
pncB2
png-1
png1
png2
pnk1
pno-1
pno1
pnp
pnp1
pnp2
pnp3
pnp4
pnpo
pnr
pnrc2
pnrc2-A
pnrc2-B
pns-1
pns1
pnt
pntA
pntAA
pntAB
pntB
pnu1
pnuC
pnut
po
poa1
pob-3
pob1
pob3
pobA
pobR
pocR
podJ
poe
pof1
pof10
pof11
pof12
pof13
pof14
pof2
pof3
pof4
pof5
pof6
pof7
pof8
pof9
pol
pol1
pol12
pol2
pol3
pol5
polA
polA2
polB
polC
polI
pola1
polb
pold1
pold2
pole
pole-2
pole2
pole3
polg
polg2
polo
polr1a
polr1b
polr1c
polr1d
polr1e
polr2a
polr2b
polr2c
polr2d
polr2e
polr2f
polr2g
polr2h
polr2j
polr2k
polr2l
polr3a
polr3b
polr3c
polr3d
polr3f
polr3h-1
pom1
pomc-A
pomc-B
pomca
pomcb
pomp
ponA
ponB
ponC1
ponC2
ponC3
ponC4
ponC5
ponD
ponE
ponF
ponH
ponJ
ponK
ponL
ponM
pont
pop-1
pop1
pop2
pop3
pop5
popA
popB
popC
por
porA
porB
porC
porD
porG
porin
pot-1
pot1
potA
potA1
potA2
potB
potC
potD
potD-A
potD-B
potE
potF
potG
potH
potI
pou1f1
pou2f1
pou3f1
pou3f1-A
pou3f1-B
pou3f2
pou3f2-A
pou3f2-B
pou3f3a
pou3f3b
pou3f4
pou3f4-A
pou3f4-B
pou4f3
pou5f1
pou5f1.1
pou5f1.2
pou5f1.3
pou6f1
pox5
poxA
poxB
poz1
pp34
pp63-1
pp63-2
ppa
ppa1
ppa2
ppaC
ppaX
ppan
ppapdc1b
ppapdc2
ppapdc3
ppard
pparg
ppb1
ppc
ppc89
ppcA
ppcdc
ppdA
ppdB
ppdC
ppdD
ppdK
ppdpf
ppdpf-A
ppdpf-B
ppdpfa
ppdpfb
ppe-1
ppe1
ppe10
ppe11
ppe12
ppe13
ppe14
ppe15
ppe16
ppe17
ppe19
ppe2
ppe20
ppe21
ppe22
ppe23
ppe24
ppe25
ppe28
ppe29
ppe3
ppe30
ppe32
ppe33
ppe36
ppe37
ppe38
ppe4
ppe40
ppe42
ppe44
ppe45
ppe46
ppe47/ppe48
ppe49
ppe50
ppe51
ppe54
ppe57
ppe58
ppe59
ppe61
ppe62
ppe63
ppe65
ppe66
ppe68
ppe69
ppgK
pph-1
pph-4.1
pph-4.2
pph-6
pphA
pphB
ppi
ppi1
ppiA
ppiB
ppiC
ppiD
ppil3
ppk
ppk1
ppk11
ppk13
ppk14
ppk15
ppk16
ppk18
ppk19
ppk2
ppk21
ppk22
ppk23
ppk24
ppk25
ppk26
ppk27
ppk29
ppk3
ppk30
ppk31
ppk32
ppk33
ppk34
ppk35
ppk38
ppk4
ppk5
ppk6
ppk8
ppk9
ppkA
ppl
ppm-1
ppm1
ppm1h
ppm1k
ppm2
ppme1
ppn1
ppnK
ppnK1
ppnK2
ppox
ppp-1
ppp1
ppp1cb
ppp1cc
ppp1cc-A
ppp1cc-B
ppp1r10
ppp1r11
ppp1r12a
ppp1r3b
ppp1r3b-A
ppp1r3b-B
ppp1r3c
ppp1r7
ppp2r2b
ppp2r3c
ppp2r4A
ppp2r4B
ppp4c
ppp4ca
ppp4cb
ppp4r2
ppp4r2-A
ppp4r2-B
ppp4r2b
ppp6c
pppA
pppB
pppde1
pppde2
ppr1
pprA
pps
ppsA
ppsB
ppsC
ppsD
ppsE
ppt-1
ppt1
ppt2-A
ppt2-B
ppt3
pptA
pptc7
ppx
pqe-1
pqiA
pqiB
pqlc1
pqn-25
pqn-38
pqn-8
pqn-85
pqn-96
pqqA
pqqB
pqqC
pqqCD
pqqD
pqqD1
pqqD2
pqqE
pqqF
pqqL
pqsD
pr
pr-set7
pra
prafA
prc
prcA
prcB
prd
prdm10
prdm9
prdx-3
pre
preA
prel
prelid2
prep
prey
prf1
prf11
prf12
prfA
prfB
prfC
prfH
prgH
prgI
prgJ
prgK
prgT
prh1
prhoxnb
pri-1
pri-2
pri1
pri2
priA
priB
priC
prickle1
prickle1-A
prickle1-B
prim2
primo-1
primo-2
prk
prk1
prkA
prkB
prkC
prkag
prkci
prkdc
prkra
prkra-A
prkrip1
prl
prlA
prlC
prm-1
prm1
prmA
prmt-5
prmt1
prmt1-A
prmt1-B
prmt10
prmt2
prmt5
prmt6
prmt7
prmt8b
prn
prnB
prnC
pro
pro-1
pro-2
pro-3
pro1
pro3
proA
proA1
proA2
proB
proB1
proB2
proC
proG
proH
proI
proJ
proP
proPo-A3
proQ
proRS
proS
proS1
proS2
proV
proW
proX
proY
prodh
prodh2
prom1a
pros
prosc
protor2
prp-28
prp-5
prp-8
prp1
prp10
prp11
prp12
prp16
prp17
prp18
prp19
prp2
prp22
prp28
prp31
prp38
prp39
prp4
prp40
prp43
prp45
prp46
prp5
prpA
prpB
prpB1
prpB2
prpC
prpC1
prpC2
prpD
prpD1
prpD2
prpE
prpL
prpR
prpf18
prpf31
prpf38a
prpf38b
prpf39
prpf4B
prpf8
prph2
prps2
prpsap2
prr1
prr15la
prr15lb
prrA
prrB
prrc1
prrc1-A
prrc1-B
prs
prs1
prs2
prs3
prs4
prsA
prsA1
prsA2
prsA3
prsA4
prsB
prsC
prsW
prsX
prt
prt-1
prt1
prtA
prtB
prtC
prtN
prtP
prtR
prtfdc1
prtga
prw1
prx-12
prx-13
prx-19
pry-1
prz1
ps201
psaA
psaA-A
psaB
psaB1
psaB2
psaC
psaD
psaD1
psaD2
psaE
psaF
psaI
psaJ
psaJ1
psaJ2
psaK
psaK1
psaK2
psaL
psaM
psaM-A
psaX
psb28
psbA
psbA-A
psbA1
psbA2
psbA3
psbA4
psbA5
psbB
psbC
psbD
psbD1
psbD2
psbE
psbF
psbH
psbI
psbJ
psbJ-A
psbK
psbL
psbM
psbM-A
psbN
psbN1
psbN2
psbO
psbT
psbU
psbV
psbV1
psbV2
psbW
psbX
psbX1
psbX2
psbY
psbY-A
psbZ
psc3
pscA
pscC
pscD
pscE
pscF
pscG
psd
psd-1
psd1
psd2
pseT
psen1
psen2
psenA
psenB
psenen
psf-1
psf-2
psf1
psf2
psf3
psh
psh3
pshM
psi1
psiA
psiB
psiC
psiD
psiE
psiF
psiG-1
psiH
psiI
psiJ
psiK
psiL
psiM
psiN
psiO
psiP
psiQ
psiR
psiS
psidin
psk1
pskh1
pslA
psm1
psm3
psmA
psmA1
psmA2
psmA3
psmA4
psmA5
psmA6
psmA7
psmB
psmB1
psmB2
psmB3
psmB4-1
psmB5
psmB6
psmB7
psmC1
psmC2
psmC3
psmC4
psmC5
psmC6
psmD1
psmD10
psmD11
psmD12
psmD13
psmD14
psmD2
psmD3
psmD4
psmD6
psmD7
psmD8-1
psmD9
psmE3
psmG1
psmG2
psmG3
psma2
psma7-A
psma7-B
psmb3
psmb9-a
psmc2
psmc3-A
psmc3ip
psmc5
psme4
psmg1
psmg2
psmg3
pso2
psp3
pspA
pspB
pspC
pspD
pspE
pspF
pspG
pspc1
psr-1
psrA
psrB
psrC
pss1
pssA
pst-1
pst-2
pst1
pst2
pst3
pstA
pstA1
pstA2
pstB
pstB1
pstB2
pstB3
pstB4
pstB5
pstC
pstC1
pstC2
pstK
pstP
pstS
pstS1
pstS2
pstS3
psu
psu1
psuG
psuG1
psuG2
psuK
psuT
psvA
psy1
pta
pta1
ptar1
ptar1-A
ptar1-B
ptb
ptb1
ptc
ptc-1
ptc1
ptc2
ptc3
ptc4
ptcA
ptcd2
ptcd3
ptch1
ptchd1
pteN
pteg
pten
pter
ptf1a
ptges2
pth
pth1
pth2
ptk2
ptkA
ptlA
ptlB
ptlC
ptlD
ptlE
ptlF
ptlG
ptlH
ptlI
ptma-A
ptma-B
ptmaa
ptmab
ptn1
ptp-1
ptp-2
ptp4
ptpA
ptpA1-1
ptpB
ptpC
ptplad1
ptplad2
ptprf
ptpru
ptps-1
ptr-9
ptr1
ptr2
ptr3
ptrA
ptrB
pts1
ptsA
ptsG
ptsH
ptsI
ptsJ
ptsM
ptsN
ptsO
ptsP
ptxA
ptxB
ptxC
ptxD
ptxE
ptxR
pub1
pub2
pub3
puc1
pucA
pucAA
pucAB
pucAD
pucAE
pucB
pucBA
pucBB
pucBC
pucBD
pucC
pucD
pucE
pucF
pucG
pucI
pucJ
pucK
pucL
pucM
pucR
puf-12
puf2A
puf2B
puf2C
puf3
puf6
puf60b
pufA
pufB
pufC
pufK
pufL
pufM
pufQ
pufX
pug
puhA
pulA
pum
punA
pup
pup1
pup2
pur-q
purA
purA1
purA2
purB
purC
purC/E
purC1
purC2
purD
purE
purF
purH
purK
purL
purL1
purM
purN
purO
purP
purP1
purP2
purQ
purR
purT
purU
purb
purb-B
pus1
pus10
pus2
pus7l
pusl1
put4
putA
putP
putP1
putP2
puuA
puuB
puuC
puuD
puuE
puuP
puuR
pv.1
pvaA
pvalb2
pvalb7
pvcC
pvdA
pvdQ
pvg1
pvg2
pvg3
pvg4
pvg5
pvrl3l
pvuIIM
pvuIIR
pwp2
pxl-1
pxn-1
pxr-1
pxr1
pxt
pyc
pyc-1
pycA
pycB
pycr1
pycr2
pycrl
pyd1
pyd2
pyd3
pygo
pyk
pyk-1
pyk1
pyk2
pyk3
pyk4
pykA
pykF
pylS
pyp-1
pyp1
pyp2
pyp3
pyr-4
pyr1
pyr1-3
pyr4
pyr56
pyrAA
pyrAB
pyrABCN
pyrB
pyrB1
pyrB2
pyrB3
pyrBI
pyrC
pyrC'
pyrD
pyrDA
pyrDB
pyrE
pyrE1
pyrE2
pyrF
pyrFE
pyrG
pyrH
pyrI
pyrK
pyrL
pyrP
pyrR
pyrR1
pyrR2
pyroA
pyroxd1
pys2
pyx
pyya
pzh1
qa-1f
qa-1s
qa-2
qa-4
qa-x
qa-y
qacA
qacC
qacR
qcr-2
qcr-7
qcr-8
qcr1
qcr10
qcr2
qcr6
qcr7
qcr8
qcr9
qcrA
qcrB
qcrC
qdoI
qdpr
qhnDH
qil1
qkgA-1
qki-A
qki-B
qkia
qkib
qmcA
qor
qoxA
qoxB
qoxC
qoxD
qpct
qprt
qrsl1
qseB
qseC
qsox2
qtrt1
qtrtd1
qua
queA
queC
queC1
queC2
queD
queE
queF
quiA
quiB
quiC
quiP
quiX
qutA
qutB
qutD
qutE
qutG
quuD
quuQ
qvr
r
r-l
rI
rIIA
rIIB
rIII
rab-18
rab-3
rab-33
rab-6.1
rab-6.2
rab11A
rab11B
rab11C
rab11fip3
rab11fip4
rab11fip4a
rab11fip4b
rab14
rab18
rab18b
rab19
rab1A
rab1B
rab1D
rab21
rab24
rab2A
rab2B
rab3-GAP
rab3-GEF
rab32A
rab32B
rab32C
rab32D
rab3gap1
rab4
rab4a
rab4b
rab5A
rab5B
rab6
rab7A
rab7B
rab8A
rab8B
rabA
rabC
rabF1-1
rabG1
rabG2
rabH
rabJ
rabK1
rabK2
rabK3
rabL
rabM
rabN1
rabN2
rabO
rabP
rabQ
rabR
rabS
rabT1
rabT2
rabU
rabV
rabX
rabY
rabZ
rabepk
rabggta
rabggtb
rabl3
rabl5
rac-2
rac1A
rac1B
rac1C
racA
racB
racC
racD
racE
racF1
racF2
racG
racH
racI
racJ
racL
racM
racN
racO
racR
racX
rack-1
rad-50
rad1
rad13
rad15
rad16
rad17
rad18
rad2
rad21
rad22
rad24
rad25
rad26
rad3
rad31
rad32
rad4
rad5
rad50
rad51-A
rad51-B
rad51c
rad51d
rad54l2
rad60
rad8
rad9
radA
radB
radC
radil
rae1
raf1
raf2
rag1
rag1ap1
ragA
rai1
raiA
ral
ral2
ralb-A
ralb-B
ralbp1-A
ralgps1
ralyl
ramS
ran
ran-1
ran-2
ran-3
ran-4
ran-like
ran1
ranA
ranbp1
ranbp10
ranbp9
rap1
rap1b
rap1gds1-A
rap1gds1-B
rapA
rapB
rapC
rapD
rapE
rapF
rapG
rapH
rapI
rapJ
rapK
rapgap1
rapgapB
raptor
rarA
rarD
rara
raraa
rarab
rarg
rarga
rargb
rars
rars2
ras
ras-1
ras-2
ras1
rasB
rasC
rasD
rasG
rasP
rasS
rasU
rasV
rasW
rasX
rasY
rasZ
rasef
rasgef1a
rasgef1b
rasgef1ba
rasgef1bb
rasgrf2
rasgrp1
rasgrp2-A
rasgrp2-B
rasl11b
rasp
rat-1
rat1
rav1
ravA
rax-A
rax1
rax2
rba-1
rba50
rbbD
rbbp4
rbbp4-A
rbbp4-B
rbbp7
rbcL
rbcL-A
rbcR
rbcR-A
rbcS
rbd-2
rbd2
rbf-1
rbfA
rbg-1
rbg-2
rbgA
rbm18
rbm22
rbm24
rbm24-A
rbm24-B
rbm26
rbm38
rbm4.1
rbm42
rbm46
rbm5
rbm5-A
rbm5-B
rbm8a
rbm8a-A
rbm8a-B
rbm9
rbp28
rbp3
rbpA
rbpB
rbpD
rbpE
rbpF
rbpj
rbpms
rbr
rbr-2
rbrA
rbsA
rbsA1
rbsA2
rbsA3
rbsB
rbsC
rbsD
rbsD1
rbsD2
rbsK
rbsR
rbsU
rbsk
rbx-1
rbx1
rc3h1
rca
rca-1
rcbA
rcc1
rcc2
rcd1
rcdII
rcdK
rckA
rcl
rcl1
rcn-1
rcnA
rcnR
rco-1
rco-3
rcoM1
rcoM2
rcor1
rcor2
rcp1
rcsA
rcsB
rcsC
rcsF
rd
rd1
rd2
rdeA
rdgA
rdgB
rdgBbeta
rdgC
rdh10
rdh10-A
rdh10-B
rdh10a
rdh10b
rdh54
rdiA
rdiB
rdl1
rdm1
rdoA
rdp1
rdr1
rds1
rds36
rdx
rdxA
rdxB
reb1
rec
rec10
rec11
rec12
rec14
rec15
rec16
rec2
rec24
rec25
rec27
rec6
rec7
rec8
recA
recAL
recB
recC
recD
recE
recF
recG
recJ
recN
recO
recQ
recR
recS
recT
recU
recX
redA
redB
redC
redD
reep2
reep3
ref
ref(2)P
regA
regB
regX3
relA
relB
relE
rela
relb
rem
rem1
ren
renD
rep
rep2
repA
repA1
repA2
repA4
repB
repC
repD
repE
repEA
repEB
repF
repL
repR
repS
repX
rept
req-A
rer-1
rer1
rergl
res
res1
res2
resA
resB
resC
resD
resE
resT
resilin
rest-B
ret2
ret3
retm
retn
retr-1
retsat
rev
rev1
rev3
rev7
rex
rex-4
rex1
rex2
rex3
rex4
rexA
rexB
rexo2-1
rexo4
rfaB
rfaC
rfaF
rfaG
rfaH
rfaI
rfaJ
rfaL
rfaP
rfaQ
rfaS
rfaY
rfaZ
rfbA
rfbB
rfbB1
rfbC
rfbD
rfbE
rfbF
rfbG
rfbH
rfbI
rfbJ
rfbK
rfbM
rfbN
rfbP
rfbS
rfbU
rfbV
rfbX
rfc
rfc-4
rfc1
rfc2
rfc3
rfc4
rfc5
rfcL
rfcS
rfcS1
rfcS2
rfe
rffA
rffC
rffG
rfk
rfng
rfp-1
rfp1
rfp2
rfs-1
rft1
rfx2
rfx3
rfx4
rg
rg9mtd1
rg9mtd2
rg9mtd3
rga1
rga2
rga3
rga4
rga5
rga6
rga7
rga8
rga9
rgaA
rgf1
rgf2
rgf3
rgg
rghR
rghRB
rgl1
rgn
rgpB
rgr1
rgs-1
rgs-10
rgs-11
rgs-2
rgs-3
rgs-5
rgs-6
rgs-7
rgs-9
rgs1
rgs7bp
rgs7bpa
rgs7bpb
rgs8
rgs9bp
rgs9bp-A
rgs9bp-B
rgs9bp-C
rgx3
rgy
rgy1
rgy2
rha-1
rha-2
rhaA
rhaAB
rhaB
rhaD
rhaM
rhaR
rhaS
rhaT
rhb1
rhbA
rhbB
rhbC
rhbD
rhbE
rhbF
rhbdf1
rhbdf2
rhbg
rhbg-A
rhbg-B
rhcg
rhcg1
rhcg2
rhcgl2
rhdA
rheb
rheb-1
rhgA
rhgB
rhgT
rhi-1
rhlA
rhlB
rhlE
rhlG
rhlI
rhlR
rho
rho-1
rho1
rho2
rho3
rho4
rho5
rhoA
rhoC
rhoL
rhot1a
rhot2
rhp14
rhp16
rhp18
rhp23
rhp26
rhp41
rhp42
rhp51
rhp54
rhp55
rhp57
rhp6
rhp7
rhp9
rhpn2
rhpn2-A
rhpn2-B
rhrA
rhsA
rhsB
rhsC
rhsD
rhsE
rhtA
rhtB
rhtC
ria1
rib-1
rib-2
rib1
rib2
rib4
rib5
ribA
ribB
ribBA
ribC
ribD
ribD1
ribD2
ribE
ribF
ribF/mnmA
ribH
ribH1
ribH2
ribL34e
ribR
ribT
ric-19
ric-3
ric-8
ric1
ric3
ric8a
ric8b
rickA
rics
rid1
rif1
rig
rig-4
rihA
rihB
rihC
rik1
rilpl1
rilpl2
rim-20
rim-21
rim-8
rim-9
rim1
rim20
rimI
rimJ
rimK
rimK1
rimK2
rimL
rimM
rimM1
rimN
rimO
rimP
rimklb
rio1
rio2
riok-3
rip1
ripA
ripply1
ripply2
rki1
rkp1
rkpI
rkpK
rl
rla-1
rlc1
rle-1
rlf2
rlmA
rlmB
rlmE
rlmF
rlmG
rlmH
rlmH1
rlmH2
rlmI
rlmL
rlmM
rlmN
rlmN1
rlmN2
rlmN3
rlp1
rlp2
rlp24
rlpA
rluA
rluB
rluC
rluD
rluE
rluF
rlx
rmd-1
rmd11
rme-6
rmf
rmi1
rml2
rmlA
rmlA1
rmlA2
rmlB
rmnd5a
rmp
rmpM
rmt-2
rmt2
rmt3
rmuC
rn
rna
rna-14
rna1
rna14
rnaseh2a
rnaseh2b
rnasek-A
rnasek-B
rnaseka
rnasekb
rnb
rnc
rnc1
rnd
rne
rnf-113
rnf-121
rnf-5
rnf10
rnf111
rnf111-B
rnf111-C
rnf113
rnf12
rnf12-A
rnf12-B
rnf121
rnf126
rnf126-A
rnf126-B
rnf128
rnf138
rnf141
rnf144a
rnf144aa
rnf144ab
rnf145
rnf149
rnf150
rnf157
rnf166
rnf168
rnf170
rnf181
rnf182
rnf185
rnf19b
rnf2
rnf2-A
rnf217
rnf41
rnf44
rnf8
rnf8-A
rnf8-B
rnfA
rnfB
rnfC
rnfD
rnfE
rnfG
rnfH
rnft1
rng
rng2
rng3
rngB
rnh
rnh-2
rnh1
rnh201
rnh202
rnhA
rnhB
rnhB1
rnhB2
rnhC
rni3
rnjA
rnjB
rnk
rnmt
rnmtl1
rnmtl1a
rno
rnp-1
rnp1
rnp2
rnp24
rnp3
rnp4
rnpA
rnps1
rnps1-A
rnps1-B
rnr
rnr-1
rnr-2
rnr1
rnr2
rnrA
rnrB-1
rnt
rntA
rny1
rnz
ro
ro-1
ro-11
ro-3
ro-4
roaA
rob
rob1
robld3
robld3-A
robld3-B
rocA
rocA1
rocA2
rocB
rocC
rocD
rocD1
rocD2
rocE
rocF
rocG
rocR
roco10
roco11
roco4
roco5
roco6
roco7
roco8
roco9
rodA
rodZ
rof
rogdi
rok
rok-1
rok1
rol-3
rol-6
rol-8
rolB
rolC
rom-1
rom-2
romo1
rop
rop-1
ropn1l
rost
rot
rot1
rotA
rp2
rp9
rpa
rpa-0
rpa-1
rpa-2
rpa1
rpa12
rpa2
rpa3
rpa34
rpa43
rpa49
rpa5
rpain-A
rpain-B
rpap3
rpb-1
rpb-2
rpb-6
rpb-8
rpb1
rpb10
rpb11
rpb2
rpb3
rpb4
rpb5
rpb6
rpb7
rpb8
rpb9
rpbA
rpc-82
rpc1
rpc10
rpc11
rpc17
rpc19
rpc2
rpc25
rpc31
rpc37
rpc40
rpc53
rpc6
rpc82
rpc9
rpcA
rpcB
rpe
rpf1
rpfC
rpfG
rph
rpiA
rpiA1
rpiA2
rpiB
rpiR
rpia-1
rpl-10
rpl-10a
rpl-11
rpl-11.1
rpl-12
rpl-13
rpl-15
rpl-16
rpl-17
rpl-18
rpl-19
rpl-20
rpl-21
rpl-22
rpl-23
rpl-24
rpl-24.1
rpl-24.2
rpl-25.1
rpl-25.2
rpl-26
rpl-27
rpl-28
rpl-3
rpl-30
rpl-31
rpl-33
rpl-35
rpl-36
rpl-37
rpl-38
rpl-39
rpl-4
rpl-41
rpl-43
rpl-5
rpl-6
rpl-7
rpl-7A
rpl-8
rpl-9
rpl1
rpl10
rpl10a
rpl10b
rpl10e
rpl11
rpl11a
rpl11p
rpl12
rpl1201
rpl12p
rpl13
rpl13a
rpl13e
rpl13p
rpl13p/rps9p
rpl14
rpl14e
rpl14p
rpl15-1
rpl15a
rpl15b
rpl15e
rpl15p
rpl16
rpl16a
rpl16b
rpl16c
rpl17
rpl17a
rpl17b
rpl18
rpl18a
rpl18b
rpl18e
rpl18p
rpl19
rpl19a
rpl19b
rpl19e
rpl1a
rpl1b
rpl1p
rpl2
rpl2-A
rpl2-B
rpl20
rpl20a
rpl21
rpl21a
rpl21b
rpl21e
rpl22
rpl22-A
rpl22a
rpl22l1
rpl22p
rpl23
rpl23-A
rpl23-B
rpl23a
rpl23p
rpl24
rpl24a
rpl24b
rpl24e
rpl24p
rpl25a
rpl25b
rpl26
rpl27
rpl27a
rpl27b
rpl28
rpl28a
rpl28b
rpl28e
rpl29
rpl29p
rpl2a
rpl2p
rpl3
rpl30
rpl30a
rpl30b
rpl30e
rpl30p
rpl31
rpl31e
rpl32
rpl32-A
rpl32a
rpl32b
rpl32e
rpl33
rpl33a
rpl33b
rpl34
rpl34a
rpl34b
rpl34e
rpl35
rpl35Ae
rpl35a
rpl36
rpl36-A
rpl36a
rpl36b
rpl37
rpl37A
rpl37Ae
rpl37a
rpl37ae
rpl37b
rpl37e
rpl38
rpl38a
rpl38b
rpl38e
rpl39
rpl39e
rpl3a
rpl3b
rpl3p
rpl4
rpl40e
rpl41a
rpl41e
rpl43a
rpl43b
rpl44
rpl44e
rpl4a
rpl4b
rpl4p
rpl5
rpl5a
rpl5b
rpl5p
rpl6
rpl6p
rpl7
rpl7Ae
rpl7a
rpl7ae
rpl7b
rpl7c
rpl8
rpl9
rpl9a
rpl9b
rplA
rplA1
rplB
rplB1
rplC
rplC1
rplD
rplE
rplF
rplGA
rplGB
rplI
rplI2
rplJ
rplK
rplK1
rplK2
rplL
rplM
rplN
rplN1
rplO
rplO1
rplP
rplP0
rplP1
rplQ
rplR
rplS
rplT
rplU
rplV
rplV1
rplW
rplX
rplX1
rplY
rplY1
rplY2
rplp0
rplp1
rplp2
rpm-1
rpm1
rpmA
rpmB
rpmB1
rpmB2
rpmC
rpmD
rpmD1
rpmE
rpmE2
rpmE2-1
rpmE2-2
rpmF
rpmF1
rpmF2
rpmF3
rpmG
rpmG1
rpmG2
rpmG3
rpmG4
rpmGA
rpmGB
rpmH
rpmI
rpmJ
rpmJ1
rpmJ2
rpn-1
rpn-11
rpn-12
rpn-2
rpn-3
rpn-7
rpn-8
rpn1
rpn10
rpn11
rpn12
rpn2
rpn3
rpn5a
rpn6
rpn7
rpn8
rpn9
rpo41
rpoA
rpoA1
rpoA2
rpoAL1-A
rpoAL2-A
rpoAL3-A
rpoB
rpoB1
rpoB2
rpoBC
rpoC
rpoC1
rpoC1A
rpoC1B
rpoC2
rpoD
rpoD1
rpoD2
rpoD3
rpoD4
rpoE
rpoE1
rpoE2
rpoH
rpoI
rpoK
rpoL
rpoM
rpoN
rpoN1
rpoN2
rpoP
rpoS
rpoX
rpoZ
rpp0
rpp201
rpp202
rpp203
rppH
rpr
rpr2
rprX
rprY
rprma
rprmb
rprml
rps-0
rps-1
rps-12
rps-13
rps-14
rps-15
rps-16
rps-17
rps-19
rps-2
rps-21
rps-22
rps-23
rps-25
rps-26
rps-27
rps-28
rps-29
rps-3
rps-4
rps-5
rps-6
rps-7
rps-8
rps-9
rps0
rps0a
rps0b
rps0c
rps1
rps10
rps101
rps102
rps10a
rps10b
rps10p
rps11
rps11a
rps11p
rps12
rps12-A
rps12-B
rps12a
rps12b
rps12p
rps13
rps13-2
rps13p
rps14
rps14a
rps14p
rps14p1
rps14p2
rps15
rps15-A
rps15a
rps15b
rps15p
rps16
rps16a
rps17
rps17a
rps17b
rps17e
rps17p
rps18
rps18a
rps19
rps19-1
rps19-A
rps19a
rps19b
rps19bp1
rps19e
rps19p
rps1A
rps1b
rps2
rps2-1
rps2-2
rps20
rps21
rps22a
rps23
rps23a
rps24
rps24a
rps24b
rps24e
rps25
rps25a
rps25b
rps25e
rps26
rps26a
rps26b
rps27
rps27Ae
rps27ae
rps27e
rps28
rps28a
rps28e
rps29
rps29A
rps2e
rps2p
rps3
rps3-A
rps3-B
rps30-1
rps30a
rps30e
rps3Ae
rps3a
rps3a-A
rps3a-B
rps3ae
rps3p
rps4
rps4a
rps4b
rps4c
rps4e
rps4p
rps4x
rps5
rps5a
rps5b
rps5p
rps6
rps6a
rps6b
rps6e
rps6ka
rps6ka6
rps7
rps7-A
rps7p
rps8
rps8a
rps8b
rps8e
rps8p
rps9
rps9a
rps9b
rps9p
rpsA
rpsB
rpsC
rpsC1
rpsD
rpsD1
rpsD2
rpsD3
rpsE
rpsE1
rpsF
rpsG
rpsG1
rpsG2
rpsH
rpsH1
rpsI
rpsJ
rpsK
rpsK1
rpsL
rpsL1
rpsM
rpsM1
rpsN
rpsN1
rpsN2
rpsO
rpsO1
rpsP
rpsQ
rpsQ1
rpsQ2
rpsR
rpsR1
rpsR2
rpsS
rpsS1
rpsT
rpsU
rpsU1
rpsU2
rpsU3
rpsZ
rpsZ1
rpsZ2
rpsa
rpt-1
rpt-2
rpt-3
rpt-4
rpt1
rpt3
rpt4
rpusd1
rpusd4
rqcd1
rqh1
rraA
rraA1
rraA2
rrb1
rrc-1
rrd-1
rrd-2
rrd1
rrd2
rrf1
rrf2
rrg1
rri-1
rri1
rrm1
rrm2
rrn10
rrn11
rrn3
rrn5
rrn7
rrp-3
rrp1
rrp14c
rrp14n
rrp15
rrp17
rrp3
rrp4
rrp40
rrp42
rrp43
rrp45
rrp46
rrp5
rrp6
rrp7
rrp8
rrs1
rrt-1
rsaA
rsad1
rsad2
rsbP
rsbQ
rsbRA
rsbRB
rsbRC
rsbRD
rsbS
rsbT
rsbU
rsbV
rsbW
rsbX
rsbn1l
rsc1
rsc4
rsc43
rsc5
rsc58
rsc7
rsc9
rsd
rsd1
rse1
rseA
rseB
rseC
rseP
rsfA
rsgA
rsgA1
rsgA2
rsgI
rsh
rshl1
rsiV
rsiW
rsiX
rskA
rskn-1
rskn-2
rsl24d1
rsm-10
rsm1
rsm10
rsm18
rsm19
rsm23
rsm25
rsmA
rsmB
rsmC
rsmD
rsmE
rsmE1
rsmE2
rsmF
rsmG
rsmG1
rsmG2
rsmG3
rsoA
rsp-1
rsp-2
rsp-3
rsp-4
rsp-5
rsp-6
rsp-7
rsp1
rspA
rspB
rspD1
rspG
rsph10b
rsph9
rspo1
rspo2
rspo3
rsr
rsrc2
rssA
rst
rst2
rstA
rstB
rstR1
rsuA
rsv1
rsv2
rt
rtc1
rtcA
rtcB
rtcR
rtel-1
rtf1
rti1
rtkn2
rtn
rtn1
rtn1-A
rtn1-B
rtn2
rtn3
rtn3-A
rtn3-B
rtn4ip1
rtoA
rtp
rtpA
rtpR
rtt-106
rtt106
rtt109
rtx2
rtxC
rub
rub1
rub2
rub3
rubA
rubA1
rubA2
rubB
rubR1
rubR2
rum1
rumA
rumB
rumi
run
rundc3a
rundc3b
runx1
rus
rusA
rut
rutA
rutB
rutC
rutD
rutE
rutF
rutG
rutR
ruvA
ruvB
ruvB1
ruvB2
ruvC
ruvbl2
rux
rvb-1
rvb-2
rvb1
rvb2
rwdd3
rx2
rx3
rxrab
rxrba
rxrbb
rxrga
rxrgb
ry
rybpa
rybpb
ryh1
rzoD
rzoQ
rzoR
rzpD
rzpQ
rzpR
s100A7
s100a10
s100pbp
s1pr1
s1pr2
sA
sD
sNPF
saal1
sac1
sacA
sacB
sacC
sacP
sacT
sacX
sacY
sacm1l
sacm1la
sacm1lb
sad
sad1
sadA
sae1
saeR
saeS
safA
sag
sahA
sak
sak1
sal3
salA
sala
salm
sam
sam1
samA
samd4a
samkA
samkB
samkC
samkD
samm50
samm50-A
samm50-B
samm50a
samm50b
sams-1
sams-3
sams-4
sams-5
san
sanA
sap
sap-1
sap-49
sap1
sap114
sap130-A
sap130-B
sap145
sap30l
sap30l-B
sap49
sap61
sap62
sapA
sapB
sapC
sapD
sapF
saps3-A
saps3-B
sar1
sarA
sarB
sarR
sarS
sarT
sarU
sarV
sarX
sarZ
sas
sas-4
sas-5
sas-6
sas6
sasA
sasG
sasP-1
sasP-2
sass6
sat
sat-1
sat/cysC
sat1
sat1/cysC1
sat2/cysC2
sav
sax-1
sbcB
sbcC
sbcD
sbds
sbds-1
sbf2
sbh1
sbi
sbk1
sbm
sbmA
sboA
sboX
sbp
sbp1
sbpA
sbr
sc
sc4
sc4mol
sca
sca1
sca2
sca4
scai
scamp5
scamp5-A
scamp5-B
scap
scara5
scat
scb
scd1
scd2
scdA
sce3
sceD
sceD1
sceD2
sceD3
scfd1
scgn
sck1
sck2
scly
scn
scn1
scn4aa
scn4ab
scnm1
scnn1a
scnn1b-B
scnn1g-A
scnn1g-B
sco1
sco2
scoA
scoB
scoF
scoca
scocb
scon-2
sconB
scp1
scpA
scpB
scpl-2
scpl-3
scpl-4
scr1
scrA
scrB
scrK
scrR
scra
scrib
scrn2
scrn3
scs3
scsA
scsB
scsC
scu
scube2
scw
scw1
scy1
scy2
scyl
scyl1
sd
sda
sda1
sdaA
sdaAA
sdaAB
sdaB
sdaC
sdad1
sdc-1
sdc-3
sdc1
sdc2-B
sdc4-A
sdc4-B
sdcBA
sdcS
sdccag10
sdccag3
sdf4
sdh
sdh1
sdh2
sdh3
sdh4
sdhA
sdhB
sdhC
sdhD
sdha
sdha-1
sdha-A
sdha-B
sdhaf1A
sdhaf1B
sdhaf2
sdhb
sdhb-1
sdhd
sdhd-1
sdhd-A
sdhd-B
sdhda
sdhdb
sdiA
sdk
sdn-1
sdo1
sdpA
sdpB
sdpC
sdpI
sdpR
sdr42e1
sdrC
sdrD
sdrE
sdrF
sds
sds21
sds22
sds23
sds3
sdx
sdz-1
sdz-15
sea-1
seb1
sebox
sec-10
sec-13
sec-15
sec-24
sec-3
sec-31
sec-5
sec-6
sec-61
sec-8
sec1
sec10
sec11
sec13
sec14
sec14l1
sec15
sec16
sec17
sec18
sec2
sec20
sec21
sec22
sec22b
sec22ba
sec22bb
sec23
sec231
sec232
sec23a
sec24
sec26
sec27
sec28
sec3
sec31
sec31a
sec39
sec5
sec6
sec61
sec61a
sec61aa
sec61ab
sec61al1
sec61al2
sec61b
sec61g
sec62
sec63
sec65
sec66
sec71
sec72
sec73
sec8
sec9
secA
secA1
secA2
secA3
secB
secB1
secB2
secD
secDF
secE
secF
secG
secM
secY
secs-1
sed1
sed2
sed3
sed4
sed5
segA
segB
segC
segD
segE
seh1
seh1l
seh1l-A
seh1l-B
sel-10
sel-11
sel-12
sel-2
sel-8
sel-9
selA
selB
selD
selU
seld-1
selenbp1
selenbp1-A
selenbp1-B
selk
selo
sels
sels-A
sels-B
selt
selt1b
selt2
sem-1
sem-5
sema3aa
sema3ab
sema3d
sema4e
sen-15
sen-2
sen-34
sen-54
sen1
sen15
sen2
sen34
sen54
senS
senX3
senp8
sens
sep1
sep15
sepA
sepB
sepC
sepF
sepF1
sepF2
sepF3
sepP
sepS
sephs1
sepm
sepn1
sepsecs
sept2-A
sept2-B
sept3
sept8
sept8-A
sept8-B
sept8a
sept8b
seqA
ser-2
serA
serB
serC
serS
serS1
serS2
serac1
serhl
serinc
serinc5
serp
serpinb1
serpinb5
serpine3
sesB
sesn1
sestd1
sestd1-A
sestd1-B
set
set-1
set-14
set-2
set-3
set-4
set-9
set1
set11
set2
set3
set5
set6
set7
set8
set9
setA
setB
setC
setd1b
setd1ba
setd6
setd7
setd8
setd8-A
setd8-B
setd8a
setdb1
setdb1a
setdb2
sev
sevA
sey1
sez6
sf1
sf3a1
sf3a2
sf3b1
sf3b3
sf3b4
sf3b5
sfa
sfaA
sfaG
sfaH
sfaS
sfc1
sfc2
sfc3
sfc4
sfc6
sfc7
sfc9
sfcA
sfcA1
sfcA2
sfh-5
sfh1
sfh5
sfi1
sfk1
sfl
sfmA
sfmC
sfmD
sfmF
sfmH
sfp1
sfr1
sfrs1
sfrs12ip1
sfrs1a
sfrs1b
sfsA
sfsB
sft-1
sft-4
sft1
sft2
sftA
sfxn
sfxn-1.1
sfxn-5
sgaA
sgbE
sgbH
sgbU
sgcA
sgcB
sgcC
sgcE
sgcQ
sgcR
sgcX
sgd1
sgf11
sgf73
sgg
sgk-1
sgk1
sgk1-A
sgk1-B
sgk196
sgkA
sgkB
sgl
sglA
sgm1
sgmA
sgmB
sgmC
sgmD
sgo-1
sgo1
sgo2
sgol1
sgrR
sgrT
sgsm3
sgt
sgt1
sgt2
sh2d4a
sh3bgrl2
sh3bgrl2-A
sh3bgrl2-B
sh3bp4
sh3bp4-A
sh3bp4-B
sh3bp5l
sh3pxd2a
sh3rf1
sh3yl1
shakB
shank2
shark
shc
shc1
shcbp1-A
shcbp1-B
shd
she-9
she9
shep
shf
shg
shg1
shh
shha
shi
shiA
shisa1
shisa2
shisa3
shk1
shk2
shkA
shkB
shkC
shkD
shkE
shm2
shmt1
shmt2
shoB
shoc2
shp
shq1
shroom1
shroom2
shroom3
shy1
si:dkey-261e22.4
sia-1
siaP
siaT
siah1
siah2
siah2l
siamois
sib1
sib2
sibA
sibB
sibC
sibD
sibE
sicA
sicP
sick
sid
sid-1
sid1
sid2
sid4
sieA
sieB
sif
sif1
sif2
sif3
sifA
sifB
sigA
sigB
sigC
sigD
sigE
sigF
sigG
sigH
sigI
sigJ
sigK
sigL
sigM
sigN122
sigN137
sigO
sigS
sigV
sigW
sigX
sigY
sigZ
sike1
sil1
sim
sim1
sim3
sim4
simA
sima
sin1
sin4
sinI
sinR
sina
sinah
sip-1
sip-5
sip1
sip3
sip5
sipA
sipB
sipC
sipD
sipP
sipS
sipT
sipU
sipV
sipW
sir
sir-2.1
sir1
sir2
sir2A
sir2B
sir2C
sir2D
sir2E
sirA
sirB
sirB1
sirB2
sirC
sirt2
six3
sixA
sixA-A
ska
ska1
ska2
ska3
skap1
skap2
skap2-A
skap2-B
skb1
skb15
skb5
skd
skfA
skfB
skfC
skfE
skfF
skfG
skfH
skgA
skh1
ski
ski3
ski6
skn-1
skp
skp1
sks2
sky1
sla
sla1
slain1
slbo
slbp1
slbp2
slc10a7
slc10a7-A
slc10a7-B
slc12a8
slc12a9
slc15a4
slc16a10
slc16a12
slc17a6a
slc17a6b
slc17a7
slc17a8
slc18a3
slc20a1
slc20a1-A
slc20a1-B
slc20a1a
slc20a1b
slc20a2
slc22a15
slc22a15b
slc22a6
slc22a6-A
slc22a6-B
slc23a2
slc24a5
slc25a24
slc25a24-A
slc25a24-B
slc25a25
slc25a25a
slc25a25b
slc25a26
slc25a28
slc25a28-A
slc25a28-B
slc25a30
slc25a33
slc25a34
slc25a35
slc25a36a
slc25a37
slc25a38
slc25a38a
slc25a39
slc25a40
slc25a42
slc25a43
slc25a46
slc25a46-A
slc25a46-B
slc26a9
slc29a4
slc2a10
slc2a12
slc30a5
slc30a6
slc30a6-A
slc30a6-B
slc30a7
slc30a7-A
slc30a7-B
slc30a8
slc30a9
slc32a1
slc35a4
slc35a5
slc35b1
slc35b2
slc35b4
slc35c1
slc35f2
slc36a4
slc37a2
slc37a3
slc38a10
slc38a11
slc38a2
slc38a6
slc38a7
slc38a8
slc38a9
slc39a1
slc39a10
slc39a11
slc39a13
slc39a14
slc39a3
slc39a9
slc39a9-A
slc39a9-B
slc40a1
slc41a2
slc43a2
slc44a1
slc44a2
slc44a4
slc44a5
slc46a1
slc47a1
slc48a1-A
slc48a1-B
slc48a1a
slc48a1b
slc4a1
slc5a12
slc5a8
slc5a9
slc6a5
slc6a9
slc7a2
slc7a6
slc7a6os
sld-2
sld2
sld3
sld5
sldA
sldB
sle
sle1
sleB
slgA
sli
sll
slm5
slm9
slmA
slmo
slmo1
slo
slo-1
sloC
slob1
slob2
slou
slp
slp-1
slp1
slp2
slpA
slpr
slrA
slrP
slrR
sls
sls1
slt
slt-11
slt1
slt11
sltm
slu-7
slu7
slv
slx1
slx4
slx8
slx9
sly1
slyA
slyB
slyD
slyX
sma-2
sma-3
sma-4
sma-6
smad1
smap
smarcal1
smarcb1
smarcb1a
smb1
smbP
smc
smc-4
smc2
smc3
smc4
smc5
smc6
smcr7
smcr7l
smcr8b
smd-1
smd1
smd2
smd3
sme1
smeIM
smek1
smek2
smek2-A
smek2-B
smf
smf-1
smf1
smg
smg-1
smg-2
smg-8
smg-9
smg1
smg8
smg9
smi35A
smkA
smlA
smn1
smndc1
smo
smo-1
smp
smp-1
smp3
smpA
smpB
smpd4
sms-1
sms-2
sms-3
smt1
smtA
smtB
smu1
smug1
smurf1
smurf2
smvA
smyd5
sn
snRNP2
snRNP69D
snRNP70K
sna
sna41
snai1
snai2
snap-29
snap25a
snap25b
snap47
snb-1
snb-5
snd1
snf
snf-6
snf-7
snf12-1
snf21
snf22
snf30
snf5
snf59
snf7
snf8
snfA
sng-1
snk
sno
snpA
snpC
snr-1
snr-2
snr-3
snr-4
snr-5
snr-6
snr-7
snrnp27
snrnp35
snrnp40
snrnp70
snrp1c
snrpC
snrpG
snrpb
snrpb2
snrpd2
snrpd3
snrpe
snrpf
snt-1
snt2
snu13
snu66
snwA
snx-3
snx-4
snx-41
snx12
snx17
snx3
snx30
snx31
snx33
snx4
snx41
snz1
so
sob
sobpa
sobpb
soc
soc-2
sod
sod-1
sod-2
sod-3
sod-4
sod1
sod1-B
sod2
sodA
sodA1
sodA2
sodB
sodC
sodC1
sodC2
sodD
sodE
sodF
sodF1
sodM
sodN
sodh-1
sodh-2
sof1
sog
sog2
soh1
sohA
sohB
soj
sojo
sok
sol
sol-1
sol1
solA
solI
solR
sop
sop-2
sop-3
sop1
sop2
sopA
sopB
sopD
sopD2
sopE
sopE2
sor-1
sor-3
sorA
sort1
sotB
soti
sou1
sox1
sox10
sox11
sox11-A
sox11-B
sox12
sox13
sox14
sox17a
sox17a-A
sox17a-B
sox17b.1
sox17b.2
sox18
sox18-A
sox18-B
sox19a
sox19b
sox1a
sox1b
sox2
sox21
sox21a
sox21b
sox3
sox3-A
sox5
sox6
sox7
sox8
sox9
sox9-A
sox9-B
soxA
soxB
soxC
soxD
soxE
soxM
soxR
soxS
sp
sp4-A
spa
spa1
spaK
spaL
spaM
spaN
spaO
spaP
spaQ
spaR
spaS
spag7
spas
spas-1
spast
spata18
spata5l1
spb-1
spb-4
spb1
spb4
spc-25
spc19
spc2
spc24
spc25
spc34
spc7
spc97
spc98
spcS
spcs1
spcs2
spcs3
spd-2
spd-5
spd1
spdya-A
spdya-B
spe-1
spe-11
spe-17
spe-26
spe-27
spe-3
spe-4
spe-9
spe1
spe2
speA
speA1
speA2
speB
speB1
speB2
speC
speD
speE
speE1
speE2
speF
speG
speH
speH1
speH2
speg
spel1
spen
spf27
spf30
spf31
spg1
spg21
sph1
sph2
sphR
sphS
sphX
sphkap
spi
spi1
spiA
spiC
spin
spir
spire1
spire2
spj1
spk-1
spk1
spkA
spkA-1
spkB
spkC
spkD
spkE
spkF
spl-1
splA
splB
splC
splD
splE
splF
spm1
spm2
spmA
spmB
spn-A
spn-E
spn1
spn2
spn3
spn4
spn5
spn6
spn7
spnA
spns1
spns2
spns3
spo
spo-11
spo0A
spo0B
spo0E
spo0F
spo0J
spo0M
spo12
spo14
spo15
spo3
spo4
spo5
spo6
spo7
spo9
spoIIAA
spoIIAB
spoIIB
spoIID
spoIIE
spoIIGA
spoIIIAA
spoIIIAB
spoIIIAC
spoIIIAD
spoIIIAE
spoIIIAF
spoIIIAG
spoIIIAH
spoIIID
spoIIM
spoIIP
spoIIQ
spoIIR
spoIISA
spoIISB
spoIVA
spoIVB
spoIVFA
spoIVFB
spoT
spoVAA
spoVAB
spoVAC
spoVAD
spoVAEA
spoVAEB
spoVAF
spoVB
spoVC
spoVD
spoVE
spoVFA
spoVFB
spoVG
spoVG1
spoVG2
spoVID
spoVIF
spoVK
spoVM
spoVR
spoVS
spoVT
spop
spop-A
spop-B
spopl
spopla
spoplb
spp-11
spp-2
spp1
spp2
spp27
spp42
sppA
spr
spr-1
spr-2
spr-3
spr-4
spr-5
sprA
sprT
spred1
spred2
spri
sprn
sps1
spsA
spsB
spsC
spsD
spsE
spsF
spsG
spsI
spsJ
spsK
spsL
spsb3
spt-16
spt-4
spt-5
spt16
spt2
spt3
spt4
spt5
spt6
spt8
sptA
sptB
sptP
spty2d1
spvA
spvB
spvC
spxA
spxA1
spxA2
spxB
spy
spz
sqd
sqh
sqhC
sqrdl
sqt-1
sqt-3
sqv-2
sqv-3
sqv-4
sqv-6
sqv-7
sqv-8
sqz
sra
sra-1
sra-10
sra-11
sra-12
sra-13
sra-17
sra-18
sra-2
sra-20
sra-21
sra-22
sra-23
sra-24
sra-25
sra-27
sra-28
sra-29
sra-3
sra-31
sra-32
sra-33
sra-34
sra-39
sra-4
sra-6
sra-7
sra-8
sra-9
sraP
srab-14
srb-1
srb-11
srb-15
srb-17
srb-18
srb-2
srb-3
srb-5
srb-6
srb-7
srb-8
srb11
srb4
srb5
srb7
srb8
srb9
srd-1
srd-18
srd-19
srd-25
srd-26
srd-28
srd-3
srd-30
srd-31
srd-32
srd-33
srd-34
srd-40
srd-41
srd-44
srd-45
srd-46
srd-47
srd-48
srd-50
srd-51
srd-55
srd-59
srd-63
srd-7
srd5a3
sre-1
sre-12
sre-13
sre-2
sre-21
sre-26
sre-27
sre-29
sre-30
sre-31
sre-32
sre-33
sre-37
sre-38
sre-45
sre-6
sre-8
sre1
sre2
sreb2
srebf2
srf
srf-3
srfA
srfAA
srfAB
srfAC
srfAD
srfB
srfC
srfD
srfbp1
srg-1
srg-10
srg-11
srg-13
srg-14
srg-15
srg-16
srg-17
srg-2
srg-20
srg-3
srg-30
srg-31
srg-33
srg-4
srg-46
srg-47
srg-5
srg-53
srg-6
srg-69
srg-7
srg-8
srg-9
srh-72
srj-38
srk1
srlA
srlB
srlD
srlE
srlR
srmB
srnB
srp
srp1
srp101
srp102
srp14
srp14-1
srp19
srp2
srp54
srp68
srp72
srp9
srpA
srpB
srpC
srpG
srpH
srpI
srpr
srprb
srpx2
srr
srrA
srrB
srrt
srrt-A
srrt-B
srs-2
srs2
srt-55
srtA
srtF
sru-26
srv-1
srw1
srx-45
srx1
srxa-10
ss18l1
ssa1
ssa2
ssaA
ssaA1
ssaA2
ssaJ
ssaK
ssaL
ssaM
ssaN
ssaO
ssaP
ssaQ
ssaS
ssaT
ssaU
ssaV
ssb
ssb-A
ssb-p
ssb1
ssb2
ssb3
ssb4
ssbB
ssbF
ssbip1
ssbp1-A
ssbp1-B
ssdA
sseA
sseB
sseC
sseD
sseI
sseJ
sseL
ssh
ssh-4
ssh4
ssl-1
ssl3
sslA1
ssm4
ssn-8
ssn3
ssn6
ssn8
ssnA
sso7a1
ssp
ssp-1
ssp-10
ssp-16
ssp-19
ssp-31
ssp-32
ssp-9
ssp1
ssp2
ssp4
sspA
sspB
sspC
sspC1
sspC2
sspD
sspE
sspF
sspG
sspH
sspH1
sspH2
sspH3
sspI
sspJ
sspK
sspL
sspM
sspN
sspO
sspP
ssr1
ssr2
ssr3
ssr4
ssrp1
ssspta
ssspta-A
ssspta-B
sssptb
sst2
sst4
sst6
sstT
ssu-72
ssu72
ssuA
ssuB
ssuB1
ssuB2
ssuB3
ssuC
ssuD
ssuD1
ssuD2
ssuE
st
st6gal2
st7
st7l
st8sia1
sta
sta-1
staA
staB
stac3
stag1
stag2
stam-1
stambp
stan
star
stard3
stat-b
stat3.1
stat3.2
stau
stau2
stb3
stbB
stbC
stc
stcA
stcB
stcC
stcD
stcE
stcF
stcI
stcJ
stcK
stcL
stcO
stcQ
stcS
stcT
stcU
stcV
stcW
stdh-1
stdh-2
stdh-3
stdh-4
ste-20
ste11
ste13
ste16
ste20
ste4
ste6
ste7
steA
steC
steT
stf
stfQ
stfR
stg
stg1
sthA
sti1
stil
stip-1
stk11
stk11ip
stk3
stk4
stk40
stkA
stlA
stlB
stm
stm1
stmA
stmn1-A
stmn2-A
stmn4
stn-1
stn1
stnA
stnB
sto-1
sto-2
sto-3
sto-4
stoA
stp
stp1
stpA
str
str1
str2
str3
strH
strap
strbp
strn
sts1
sts5
stt3
stt4
stu-1
stu1
stuA
stx18
stxA
stxA2
stxB
stxB2
stxbp5l
sty
sty1
styx-A
styx-B
su(Hw)
su(f)
su(s)
su(w[a])
sua1
sua5
sua7
sub
sub2
suc1
suc22
sucA
sucB
sucC
sucC1
sucC2
sucD
sucD1
sucD2
sudA
sufA
sufB
sufC
sufD
sufE
sufI
sufS
sug
sugE
sugt1
suhB
suhR
sui1
sul
sul-1
sulA
sulD
sulI
sulII
sulp-3
sult1st1
sult1st2
sum2
sumT
sumo1
sumo1-A
sumo1-B
sumo2
sumo2-A
sumo2-B
sumo3
sumo3l
sun-1
sun1
sun2
sunA
sunT
sup-10
sup-9
sup35
sup45
supH
supt16h
supt4h1
supt6h
supv3l1
sur-2
sur-5
sur2
surA
surE
surE1
surE2
surf1
surf1-1
surf4
surf6
sus1
sut1
suv3
suv39h1
suv39h1a
suv39h2
suv420h1
suv420h1-A
suv420h1-B
suv420h2
suz12
suz12a
suz12b
svf-1
svf1
svf2
svkA
svop
svopl
svp
svp26
svr
sw
swa
swc-4
swc-5
swc2
swc4
swc5
swd1
swd2
swd3
swf-1
swf1
swi1
swi10
swi2
swi3
swi5
swi6
swo1
swoF
swoH
swp-1
swp1
swr-1
swr1
swrAB
swrB
swrC
sws
sws1
sws2
swt1
sxa1
sxa2
sxy
syb1
sybA
sybB
sycN
sycT
sycp2l
syd
syd-1
syd-2
syf-1
syf-2
syf1
syf2
syj1
syj2
sym-1
sym-2
sym1
symE
sympk
syn-1
syn-2
syn-3
syn-4
syn7A
syn7B
syn8A
syn8B
synA
syrA
syrB
syrB2
syrB3
syrM
syrM1
syrM2
sys1
syt17
syvn1
syvn1-A
syvn1-B
t
tacc3
tad2
tad3
tadA
tada1
tada2b
tada3
tada3-A
tada3-B
taf1
taf10
taf11
taf12
taf13
taf2
taf3
taf4
taf5
taf6
taf7
taf73
taf8
taf9
tag
tag-124
tag-125
tag-131
tag-148
tag-151
tag-165
tag-170
tag-174
tag-175
tag-182
tag-209
tag-210
tag-225
tag-230
tag-242
tag-250
tag-253
tag-256
tag-277
tag-278
tag-312
tag-320
tag-325
tag-335
tag-345
tag-355
tag-51
tag-52
tag-53
tag-72
tag-76
tag-83
tagA
tagB
tagC
tagD
tagE
tagF
tagG
tagH
tagO
tagX
tah18
tal
tal1
tal2
talA
talB
tam
tamo
tan
taok1-A
taok1-B
taok2
taok3
tap
tapD
tapt1
tar
tarP
tarbp2
tardbp
tarsl2
tas
tas3
tasA
tat
tatA
tatAc
tatAd
tatAy
tatB
tatC
tatCd
tatCy
tatD
tatE
tatdn1
tatdn3
tatdn3-A
tatdn3-B
tauA
tauB
tauB1
tauB2
tauB3
tauC
tauD
tax
tax-4
tax1bp1
tax1bp1a
tax1bp1b
taz
taz1
tba-1
tba-2
tba-8
tbb-2
tbb-4
tbc-6
tbc1d12
tbc1d23
tbc1d24
tbc1d2b
tbc1d30
tbc1d5A
tbc1d5B
tbc1d8b
tbca
tbcb
tbcc
tbccd1
tbcd
tbce
tbck
tbg-1
tbh-1
tbk1
tbl1xr1-A
tbl1xr1-B
tbp
tbp-1
tbp1
tbp2
tbp3
tbpA
tbpB
tbpB1
tbpC1
tbpD
tbpE
tbpF
tbpl1
tbpl2
tbrg1
tbrg4
tbx-11
tbx-2
tbx-30
tbx-31
tbx-32
tbx-33
tbx-34
tbx-35
tbx-36
tbx-37
tbx-38
tbx-39
tbx-40
tbx-41
tbx-7
tbx-8
tbx-9
tbx1
tbx1-A
tbx1-B
tbx2
tbx2-A
tbx2-B
tbx20
tbx2b
tbx5
tbx6
tcaA
tcaR
tcea1
tceb1
tcf21
tcf25
tcf3
tcf7l1
tcf7l1-A
tcf7l1-B
tcf7l1-C
tcf7l1-D
tcf7l1a
tcf7l1b
tcg1
tchp
tck1
tcl-2
tcp
tcp1
tcpA
tcpB
tcpC
tcpD
tcpE
tcpF
tcpH
tcpI
tcpJ
tcpN
tcpP
tcpQ
tcpR
tcpS
tcpT
tcrA
tcsA
tcsB
tct-1
tctD
tcta
tctex1d1
tctex1d1-A
tctex1d1-B
tcyA
tcyB
tcyC
tcyJ
tcyK
tcyL
tcyM
tcyN
tcyP
tdcA
tdcB
tdcC
tdcD
tdcE
tdcF
tdcG
tdcR
tdh
tdh1
tdh2
tdhA
tdk
tdo
tdo2
tdo2a
tdo2b
tdrd1
tdrd3
tdrd5
tdrd9
tea1
tea2
tea3
tea4
tecpr1
tectonic
tee6
tef
tef-1
tef1a
tef1b
tef2
tef3
tef5
tefu
tehA
tehB
tekt4
tel1
tel2
telo2
tenA
tenI
tepA
terC
terD
terE
terX
terZ
term
tes
tesA
tesB
tesC
tesc
tet
tetA
tetB
tetL
tetM
tetP
tetQ
tetR
tetS
tetX
tex
tex10
tf
tf-A
tf-B
tf1
tfa
tfa1
tfa2
tfaE
tfaQ
tfaR
tfap2d
tfap2e
tfb
tfb-5
tfb1
tfb1m
tfb2
tfb4
tfb5
tfbA
tfbB
tfbC
tfbD
tfbE
tfbF
tfbG
tfcp2
tfdA
tfdB
tfdC
tfdDI
tfdDII
tfdEI
tfdEII
tfdFI
tfdFII
tfdR
tfdS
tfdT
tfe
tfg1
tfg2
tfg3
tfh47
tfip11
tfoX
tfs1
tfx
tgds
tgfb1
tgfb1i1
tgfb2
tgfbrap1
tgl
tgo
tgrC1
tgrD1
tgrI3
tgrO1
tgs1
tgt
tgt-1
tgt-2
tgtA
th
thap1
thap1-A
thap1-B
thap11
thap5
thbs3a
thbs3b
thbs4
thbs4b
theD
thetaTry
thf1
thfA
thg1
thi1
thi2
thi3
thi4
thi5
thiA
thiB
thiC
thiC1
thiC2
thiC3
thiD
thiDE
thiE
thiE/thiC
thiE1
thiE2
thiED
thiF
thiG
thiG1
thiG2
thiH
thiI
thiJ
thiK
thiL
thiM
thiM/thiE
thiM1
thiM2
thiN
thiO
thiO/thiG
thiP
thiQ
thiS
thiT
thiX
thlA
thnsl2
thoc4
thoc4-A
thoc4-B
thoc5
thoc5-A
thoc5-B
thoc6
thoc7
thp1
thpS
thr
thrA
thrB
thrC
thrL
thrS
thrS1
thrS2
thrZ
thra-A
thra1
thraa
thrb
thrb-A
thrb-B
thrc
ths
ths1
thsA
thsB
tht1
tht2
thtR
thyA
thyA1
thyA2
thyB
thyX
thyn1
ticrr
tie2
tif-31
tif-32
tif-34
tif-35
tif-51
tif1
tif11
tif211
tif212
tif213
tif221
tif222
tif223
tif224
tif225
tif31
tif32
tif34
tif35
tif412
tif451
tif452
tif471
tif51a
tif51b
tif6
tifA
tifa
tig
tig1
tig2
tigar
tigara
tigarb
tilS
tilS/hprT
tilS1
tim
tim-10
tim-13
tim-16
tim-17
tim-21
tim-22
tim-44
tim-54
tim-8
tim-9
tim10
tim13
tim17
tim21
tim22
tim23
tim44
tim50
tim54
tim8
tim9
timm10
timm10-A
timm10-B
timm13
timm13-A
timm13-B
timm16
timm16-A
timm16-B
timm17
timm22
timm23
timm50
timm8a
timm9
timp3
tin
tin-10
tin-13
tin-9.1
tin-9.2
tio
tip1
tip20
tip41
tipA
tipC
tipD
tipE
tipin
tiprl
tir-1
tirA
tirC
tisB
tko
tkr-1
tkrA
tkt
tkt-1
tkt1
tkt2
tktA
tktB
tlcA
tlcB
tlcC
tlcD
tlcE
tlcd2
tld
tldD
tle4
tlg1
tlg2
tlh1
tlh2
tlk-1
tlk1b
tlk2
tll
tll1
tll2
tlp
tlpA
tlpB
tlpC
tlyC
tm2d1
tm2d2
tm2d3
tm6sf1
tma-22
tma20
tma22
tmbi-4
tmcB
tmcC
tmco1
tme
tmed1
tmem103
tmem104
tmem107
tmem11
tmem111
tmem116
tmem117
tmem120
tmem120a
tmem120b
tmem120b-A
tmem120b-B
tmem127
tmem129
tmem135
tmem136
tmem138
tmem141
tmem144A
tmem144B
tmem145
tmem147
tmem14c
tmem150a
tmem150b
tmem150b-A
tmem150b-B
tmem151b
tmem159-A
tmem159-B
tmem160
tmem161
tmem161a
tmem161b
tmem163
tmem164
tmem167
tmem167a
tmem167b
tmem168
tmem168a
tmem17
tmem170
tmem170a
tmem173
tmem175
tmem177
tmem178
tmem179
tmem179b
tmem18
tmem182
tmem184A
tmem184B
tmem184C
tmem184c
tmem186
tmem188
tmem19
tmem192
tmem194a
tmem195
tmem196
tmem198
tmem2
tmem200a
tmem201
tmem203
tmem205
tmem206
tmem208
tmem209
tmem211
tmem214-A
tmem214-B
tmem218
tmem220
tmem223
tmem229b
tmem33
tmem35
tmem38a
tmem38b
tmem38b-A
tmem38b-B
tmem39a
tmem39a-A
tmem39a-B
tmem39b
tmem41aa
tmem41ab
tmem41b
tmem45b
tmem47
tmem48
tmem49
tmem5
tmem50
tmem53
tmem53-A
tmem53-B
tmem55a
tmem55b
tmem55ba
tmem55bb
tmem56
tmem56-A
tmem56-B
tmem56a
tmem56b
tmem56c
tmem66
tmem69
tmem71
tmem82
tmem85
tmem86
tmem87a
tmem8c
tmem90a
tmem93
tmem97
tmem98
tmk
tmk1
tmk2
tmp1
tmpA
tmpB
tmpC
tmppe
tmrB
tms1
tms2
tmsb
tmsb4
tmtc2
tmub1
tmx2
tmx3
tnaA
tnaA1
tnaA2
tnaB
tnaL
tnc-2
tnfaip1
tnfaip8
tnfaip8l1
tnfaip8l2
tnfaip8l2a
tnfaip8l2b
tnfaip8l3
tni-1
tni-3
tni-4
tnni3
tnp
tnp1
tnpA
tnpA1
tnpB
tnpB1
tnpC1
tnpI
tnpM
tnpR
tnpX
tnpo
tnr3
tnrA
tnrc4
tnrc4-A
tnrc4-B
tnsA
tnsB
tnsC
tnsD
tnsE
to
toa1
todA
todB
todD
todE
todF
todH
todJ
toe-1
tof-1
tof1
toh-1
tol1
tolA
tolB
tolB1
tolB2
tolC
tolQ
tolR
tollip
tollip-A
tollip-B
tollipa
tom-20
tom-22
tom-40
tom1
tom1l2
tom20
tom22
tom40
tom7
tom70
tomboy40
tomm-7
tomm20
tomm20b
tomm40
tonB
tonB2
top-1
top-3
top1
top2
top2mt
top3
top6A
top6B
topA
topB
topB6B
topX
topi
tor
tor1
tor2
tor2a
torA
torC
torD
torI
torR
torS
torT
torY
torZ
torp4a
tos
tox4
tox4-A
tox4-B
toxR
toxS
tp53
tpa-1
tpc-1
tpc1
tpcn2
tpd
tpf1
tph
tpi-1
tpi1
tpi1a
tpi1b
tpiA
tpiA1
tpiA2
tpk-1
tpl
tpm
tpm1
tpma
tpn32
tpn38
tpn39b
tpn50
tpp1
tpp15
tpp17
tppB
tppp3
tpr
tpr1
tprF
tpra1
tps-1
tps-2
tps1
tps2
tpsA
tpsB
tpst-1
tpst-2
tpst1
tpt1
tpx
tpx1
tpx2
tpx2-A
tpx2-B
tpz1
tqsA
tra
tra-1
tra-2
tra-3
tra1
tra2
tra905
traA
traB
traC
traD
traE
traF
traG
traH
traI
traJ
traK
traL
traM
traN
traP
traQ
traR
traS
traT
traU
traV
traW
traX
traY
tradd
traf3ip1
traf6
traf6-A
traf6-B
tram1l1
trap-2
trap1
trapcc10-1
trappc1-1
trappc2
trappc2l
trappc3
trappc4
trappc5
trappc9
trbA
trbB
trbC
trbD
trbE
trbEA
trbEB
trbF
trbG
trbH
trbI
trbJ
trbK
trbL
trbd
trc
treA
treB
treC
treF
treP
trePP
[truncated: 27,960 more chars]
