# Supplementary material for: Finding Protein-Coding Genes through Human Polymorphisms
Source: PLoS One. 2013 Jan 22;8(1):e54210. doi: 10.1371/journal.pone.0054210 (PMC3551959; doi:10.1371/journal.pone.0054210)
Supplement: Supporting Information S1 — Gene Ontology data used for experiment as described in the method section. (ZIP) [file pone.0054210.s005.zip › GO_data/for_gorilla_before_exp1-2.txt]

128up
13
14-3-3epsilon
14-3-3zeta
15
3
3BETAHSD/D1
3BETAHSD/D2
3BETAHSD/D3
4
4CL1
4CL3
4CL4
4CL5
4CLL1
4CLL2
4CLL5
4CLL9
5-HT1A
5-HT1B
5-HT7
5PTASE13
5PTASE14
66
70
74
7tmk1
9
A1BG
A1CF
A1bg
A1cf
A1i3
A1m
A2LD1
A2M
A2ld1
A2m
A2mp
A3galt2
A4GALT
A4GNT
A4galt
AAA1
AAAS
AAC3
AACS
AADAC
AADACL2
AADACL3
AADACL4
AADAT
AAGAB
AAK1
AAMP
AANAT
AAO1
AAO2
AAO4
AAP1
AAR2
AARD
AARS
AARS2
AARSD1
AASDH
AASDHPPT
AASS
AAT1
AATF
AATK
ABA2
ABA3
ABAT
ABC1
ABCA1
ABCA10
ABCA12
ABCA13
ABCA2
ABCA3
ABCA4
ABCA5
ABCA6
ABCA7
ABCA8
ABCA9
ABCB1
ABCB10
ABCB11
ABCB12
ABCB13
ABCB14
ABCB15
ABCB16
ABCB17
ABCB18
ABCB19
ABCB20
ABCB21
ABCB23
ABCB24
ABCB25
ABCB26
ABCB27
ABCB28
ABCB29
ABCB3
ABCB4
ABCB5
ABCB6
ABCB7
ABCB8
ABCB9
ABCC1
ABCC10
ABCC11
ABCC12
ABCC14
ABCC15
ABCC2
ABCC3
ABCC4
ABCC5
ABCC6
ABCC7
ABCC8
ABCC9
ABCD1
ABCD2
ABCD3
ABCD4
ABCE1
ABCE2
ABCE3
ABCF1
ABCF2
ABCF3
ABCF4
ABCF5
ABCG1
ABCG10
ABCG11
ABCG12
ABCG13
ABCG15
ABCG16
ABCG2
ABCG20
ABCG22
ABCG23
ABCG25
ABCG27
ABCG28
ABCG34
ABCG4
ABCG5
ABCG6
ABCG8
ABD-A
ABD1
ABH1
ABHD1
ABHD10
ABHD11
ABHD12
ABHD12B
ABHD13
ABHD14A
ABHD14B
ABHD2
ABHD3
ABHD4
ABHD5
ABHD6
ABHD8
ABI1
ABI2
ABI3
ABI3BP
ABL
ABL1
ABL2
ABLIM1
ABLIM2
ABLIM3
ABO
ABP1
ABP140
ABR
ABRA
ABT1
ABTB1
ABTB2
ACA1
ACA11
ACA12
ACA13
ACA2
ACA4
ACA7
ACA8
ACA9
ACAA1
ACAA2
ACAC
ACACA
ACACB
ACAD10
ACAD11
ACAD8
ACAD9
ACADL
ACADM
ACADS
ACADSB
ACADVL
ACAM
ACAN
ACAP1
ACAP2
ACAP3
ACAT1
ACAT2
ACB1
ACBD3
ACBD4
ACBD5
ACBD6
ACBD7
ACBP4
ACBP6
ACC1
ACCN1
ACCN2
ACCN3
ACCN4
ACCN5
ACCS
ACCSL
ACD
ACE
ACE2
ACER1
ACER2
ACER3
ACG12
ACG9
ACHE
ACIN1
ACL1.2
ACLY
ACMSD
ACN9
ACO1
ACO2
ACOT1
ACOT11
ACOT12
ACOT13
ACOT2
ACOT4
ACOT6
ACOT7
ACOT8
ACOT9
ACOX1
ACOX2
ACOX3
ACOXL
ACP-1
ACP1
ACP2
ACP5
ACP6
ACPL2
ACPP
ACPT
ACR
ACR4
ACRBP
ACRC
ACRV1
ACS-1
ACS1
ACS12
ACS2
ACS4
ACSBG1
ACSBG2
ACSF2
ACSF3
ACSL1
ACSL3
ACSL4
ACSL5
ACSL6
ACSM1
ACSM2A
ACSM2B
ACSM3
ACSM4
ACSM5
ACSM6
ACSS1
ACSS2
ACSS3
ACT
ACT1
ACT11
ACT2
ACT3
ACT5
ACT8
ACT9
ACTA1
ACTA2
ACTBL2
ACTC1
ACTG1
ACTG2
ACTL6A
ACTL6B
ACTL7A
ACTL7B
ACTL8
ACTL9
ACTN1
ACTN2
ACTN3
ACTN4
ACTR10
ACTR1A
ACTR1B
ACTR2
ACTR3
ACTR3B
ACTR5
ACTR6
ACTR8
ACTRT1
ACTRT2
ACVR1
ACVR1B
ACVR1C
ACVR2A
ACVR2B
ACVRL1
ACX1
ACX1.2
ACX2
ACX3
ACX3.2
ACX4
ACY1
ACY3
ACYP2
ADA
ADAD1
ADAD2
ADAL
ADAM10
ADAM11
ADAM12
ADAM15
ADAM17
ADAM18
ADAM19
ADAM2
ADAM20
ADAM21
ADAM22
ADAM23
ADAM28
ADAM29
ADAM30
ADAM32
ADAM33
ADAM7
ADAM9
ADAMDEC1
ADAMTS1
ADAMTS10
ADAMTS12
ADAMTS13
ADAMTS14
ADAMTS15
ADAMTS16
ADAMTS17
ADAMTS18
ADAMTS19
ADAMTS2
ADAMTS20
ADAMTS3
ADAMTS4
ADAMTS6
ADAMTS7
ADAMTS9
ADAMTSL1
ADAMTSL2
ADAMTSL3
ADAMTSL4
ADAMTSL5
ADAP1
ADAP2
ADAR
ADARB1
ADARB2
ADAT1
ADAT2
ADAT3
ADC
ADCK1
ADCK2
ADCK4
ADCK5
ADCY1
ADCY10
ADCY2
ADCY3
ADCY4
ADCY5
ADCY6
ADCY7
ADCY8
ADCY9
ADCYAP1
ADCYAP1R1
ADD1
ADD2
ADD3
ADE1
ADE12
ADE13
ADE16
ADE17
ADE3
ADE6
ADE8
ADF1
ADF10
ADF11
ADF2
ADF3
ADF4
ADF6
ADF8
ADF9
ADH1
ADH1A
ADH1B
ADH1C
ADH2
ADH2-1
ADH4
ADH5
ADH6
ADH7
ADHFE1
ADI1
ADIPOQ
ADIPOR1
ADIPOR2
ADK
ADK1
ADK2
ADM
ADM2
ADNP
ADNP2
ADO
ADO1
ADORA1
ADORA2A
ADORA2B
ADORA3
ADP1
ADPGK
ADPRH
ADPRHL1
ADPRHL2
ADRA1A
ADRA1B
ADRA1D
ADRA2A
ADRA2B
ADRA2C
ADRB1
ADRB2
ADRB3
ADRBK1
ADRBK2
ADRM1
ADSL
ADSS
ADSSL1
AEBP1
AEBP2
AEN
AER61
AERO1
AERO2
AES
AFAF
AFAP1
AFAP1L1
AFAP1L2
AFC1
AFC2
AFC3
AFF1
AFF2
AFF3
AFF4
AFG1
AFG2
AFG3
AFG3L2
AFM
AFMID
AFP
AFTPH
AG2
AGA
AGAP1
AGAP11
AGAP2
AGAP3
AGAP4
AGAP7
AGAP8
AGBL1
AGBL2
AGBL4
AGBL5
AGC1
AGD10
AGD11
AGD12
AGD13
AGD14
AGD15
AGD2
AGD3
AGD4
AGD5
AGD6
AGD7
AGD8
AGD9
AGE1
AGE2
AGER
AGFG1
AGFG2
AGGF1
AGK
AGL
AGL13
AGMAT
AGO1
AGO11
AGO12
AGO13
AGO14
AGO15
AGO16
AGO18
AGO1A
AGO1B
AGO2
AGO3
AGO4A
AGO4B
AGO61
AGO7
AGPAT1
AGPAT2
AGPAT3
AGPAT4
AGPAT5
AGPAT6
AGPAT9
AGPHD1
AGPS
AGR2
AGR3
AGRN
AGRP
AGT
AGT2
AGT3
AGTPBP1
AGTR1
AGTR2
AGTRAP
AGXT
AGXT2
AGXT2L1
AGXT2L2
AHA1
AHA4
AHA5
AHA7
AHCTF1
AHCY
AHCYL1
AHCYL2
AHDC1
AHG1
AHI1
AHNAK
AHNAK2
AHR
AHRR
AHSA1
AHSA2
AHSG
AHSP
AICDA
AIDA
AIF
AIF1
AIF1L
AIFM1
AIFM2
AIFM3
AIG1
AIM1
AIM1L
AIM2
AIM45
AIMP1
AIMP2
AIP
AIP1
AIPL1
AIRC
AIRE
AJAP1
AK1
AK2
AK3
AK3L1
AK5
AK6
AK7
AKAP1
AKAP10
AKAP11
AKAP12
AKAP13
AKAP14
AKAP2
AKAP3
AKAP4
AKAP5
AKAP6
AKAP7
AKAP8
AKAP8L
AKAP9
AKD2
AKIRIN1
AKIRIN2
AKL1
AKN1
AKN2
AKNA
AKR1
AKR1A1
AKR1B1
AKR1B10
AKR1C1
AKR1C2
AKR1C23
AKR1C3
AKR1C4
AKR1C5
AKR1D1
AKR1E2
AKR7A2
AKR7A3
AKR7L
AKT1
AKT1S1
AKT2
AKT3
AKTIP
ALA1
ALA10
ALA11
ALA12
ALA2
ALA3
ALA4
ALA5
ALA6
ALA9
ALAD
ALAS1
ALAS2
ALATS
ALB
ALCAM
ALD2
ALD3
ALD4
ALD5
ALD6
ALDH10A9
ALDH11A3
ALDH16A1
ALDH18A1
ALDH1A1
ALDH1A2
ALDH1A3
ALDH1B1
ALDH1L1
ALDH1L2
ALDH2
ALDH2B4
ALDH2B7
ALDH2C4
ALDH3A1
ALDH3A2
ALDH3B1
ALDH3B2
ALDH3F1
ALDH3H1
ALDH3I1
ALDH4A1
ALDH5A1
ALDH5F1
ALDH6A1
ALDH6B2
ALDH7A1
ALDH7B4
ALDH8A1
ALDH9A1
ALDOA
ALDOB
ALDOC
ALE1
ALEU
ALG1
ALG10
ALG10B
ALG11
ALG12
ALG13
ALG14
ALG1L
ALG2
ALG3
ALG5
ALG6
ALG7
ALG8
ALG9
ALIS1
ALIS2
ALIS3
ALIS5
ALK
ALKBH1
ALKBH2
ALKBH3
ALKBH4
ALKBH5
ALKBH6
ALKBH7
ALKBH8
ALLC
ALMS1
ALOX12
ALOX12B
ALOX15
ALOX15B
ALOX5
ALOX5AP
ALOXE3
ALPI
ALPK1
ALPK2
ALPK3
ALPL
ALPP
ALPPL2
ALS2
ALS2CL
ALS2CR11
ALS2CR12
ALS2CR4
ALS2CR8
ALT1
ALT2
ALX1
ALX3
ALX4
AMA1
AMAC1
AMAC1L1
AMAC1L2
AMAC1L3
AMACR
AMBN
AMBP
AMBRA1
AMD1
AMD2
AMDHD1
AMDHD2
AMEL
AMELX
AMELY
AMFR
AMH
AMHR2
AMICA1
AMIGO1
AMIGO2
AMIGO3
AML1
AMMECR1
AMMECR1L
AMN
AMN1
AMOT
AMOTL1
AMOTL2
AMPD
AMPD1
AMPD2
AMPD3
AMPH
AMS1
AMT
AMTN
AMY1
AMY1A
AMY2
AMY2A
AMY2B
AMZ1
AMZ2
ANAPC1
ANAPC10
ANAPC11
ANAPC2
ANAPC4
ANAPC5
ANG
ANGEL1
ANGEL2
ANGPT1
ANGPT2
ANGPT4
ANGPTL1
ANGPTL2
ANGPTL3
ANGPTL4
ANGPTL5
ANGPTL6
ANGPTL7
ANK1
ANK2
ANK3
ANKDD1A
ANKFN1
ANKFY1
ANKH
ANKHD1
ANKIB1
ANKK1
ANKLE1
ANKLE2
ANKMY1
ANKMY2
ANKRA2
ANKRD1
ANKRD10
ANKRD11
ANKRD12
ANKRD13A
ANKRD13B
ANKRD13C
ANKRD16
ANKRD17
ANKRD18A
ANKRD2
ANKRD20A1
ANKRD20A2
ANKRD20A3
ANKRD20A4
ANKRD22
ANKRD23
ANKRD24
ANKRD26
ANKRD27
ANKRD28
ANKRD29
ANKRD30A
ANKRD30B
ANKRD31
ANKRD32
ANKRD33
ANKRD33B
ANKRD34A
ANKRD34B
ANKRD35
ANKRD37
ANKRD39
ANKRD40
ANKRD42
ANKRD43
ANKRD44
ANKRD45
ANKRD46
ANKRD49
ANKRD5
ANKRD50
ANKRD52
ANKRD53
ANKRD54
ANKRD55
ANKRD56
ANKRD57
ANKRD58
ANKRD6
ANKRD7
ANKRD9
ANKS1A
ANKS1B
ANKS3
ANKS4B
ANKS6
ANKZF1
ANLN
ANN1
ANN2
ANN5
ANN6
ANNAT7
ANO1
ANO10
ANO2
ANO3
ANO4
ANO5
ANO6
ANO7
ANO8
ANO9
ANP1
ANP3
ANP32A
ANP32B
ANP32C
ANP32D
ANP32E
ANPEP
ANT1
ANTR1
ANTR2
ANTR4
ANTR5
ANTR6
ANTXR1
ANTXR2
ANUBL1
ANX1
ANX2
ANXA1
ANXA10
ANXA11
ANXA13
ANXA2
ANXA3
ANXA4
ANXA5
ANXA6
ANXA7
ANXA8
ANXA8L1
ANXA8L2
ANXA9
AOAH
AOC2
AOC3
AOPEP
AOX1
AP1AR
AP1B1
AP1G1
AP1G2
AP1M1
AP1M2
AP1S1
AP1S2
AP2A1
AP2A2
AP2B1
AP2M1
AP2S1
AP3B1
AP3B2
AP3D1
AP3M1
AP3M2
AP3S1
AP3S2
AP4B1
AP4E1
AP4M1
AP4S1
APAF1
APBA1
APBA2
APBA3
APBB1
APBB1IP
APBB2
APBB3
APC
APC1
APC2
APCDD1
APCDD1L
APCS
APE1
APE2
APEH
APEX1
APEX2
APG1
APH1A
APH1B
API5
APIP
APITD1
APJ1
APK1A
APK1B
APK2A
APK2B
APL1
APL2
APL4
APL5
APLF
APLNR
APLP1
APLP2
APM1
APM2
APM3
APM4
APMAP
APN2
APOA1
APOA1BP
APOA2
APOA4
APOA5
APOB
APOB48R
APOBEC1
APOBEC2
APOBEC3A
APOBEC3B
APOBEC3C
APOBEC3D
APOBEC3F
APOBEC3G
APOBEC3H
APOBEC4
APOC2
APOC3
APOC4
APOD
APOE
APOF
APOH
APOL
APOL1
APOL2
APOL3
APOL4
APOL5
APOL6
APOLD1
APOM
APOO
APOOL
APOR
APP
APP-BP1
APPBP2
APPL1
APPL2
APR3
APRG1
APRT
APS1
APS2
APTX
AQP
AQP1
AQP10
AQP11
AQP12A
AQP12B
AQP2
AQP3
AQP4
AQP5
AQP6
AQP7
AQP8
AQP9
AQPEP
AQR
AR
ARA-3
ARA-4
ARA1
ARAC10
ARAC11
ARAC2
ARAC9
ARAF
ARAP1
ARAP2
ARAP3
ARB1
ARC
ARC1
ARC18
ARC19
ARC35
ARC40
ARCA
ARCN1
ARD1
ARD1A
ARD1B
ARD2
ARD3
ARD4
ARE2
AREG
ARF
ARF-1
ARF1
ARF2
ARF2-A
ARF3
ARF4
ARF5
ARF6
ARFGAP1
ARFGAP2
ARFGAP3
ARFGEF1
ARFGEF2
ARFGEF3
ARFIP1
ARFIP2
ARFRP1
ARG
ARG1
ARG2
ARG4
ARG8
ARG82
ARGFX
ARGK
ARGLU1
ARGR1
ARH1
ARHGAP1
ARHGAP10
ARHGAP11A
ARHGAP11B
ARHGAP12
ARHGAP15
ARHGAP17
ARHGAP18
ARHGAP19
ARHGAP20
ARHGAP21
ARHGAP22
ARHGAP24
ARHGAP25
ARHGAP26
ARHGAP27
ARHGAP28
ARHGAP29
ARHGAP30
ARHGAP4
ARHGAP5
ARHGAP6
ARHGAP8
ARHGAP9
ARHGDIA
ARHGDIB
ARHGDIG
ARHGEF1
ARHGEF10
ARHGEF10L
ARHGEF11
ARHGEF12
ARHGEF15
ARHGEF16
ARHGEF17
ARHGEF18
ARHGEF19
ARHGEF2
ARHGEF3
ARHGEF4
ARHGEF5
ARHGEF5L
ARHGEF6
ARHGEF7
ARHGEF9
ARI1
ARI10
ARI16
ARI2
ARI5
ARI7
ARI8
ARI9
ARID1A
ARID1B
ARID2
ARID3A
ARID3B
ARID3C
ARID4A
ARID4B
ARID5A
ARID5B
ARIH1
ARIH2
ARK1
ARK2
ARK3
ARL1
ARL10
ARL11
ARL13B
ARL14
ARL15
ARL16
ARL17A
ARL2
ARL2BP
ARL3
ARL4A
ARL4C
ARL4D
ARL5A
ARL5B
ARL5C
ARL6
ARL6IP1
ARL6IP4
ARL6IP5
ARL6IP6
ARL8A
ARL8B
ARL9
ARMC1
ARMC10
ARMC2
ARMC3
ARMC4
ARMC5
ARMC6
ARMC7
ARMC8
ARMC9
ARMCX1
ARMCX2
ARMCX3
ARMCX5
ARMCX6
ARMS2
ARNT
ARNT2
ARNTL
ARNTL2
ARO8
ARP
ARP1
ARP11
ARP2
ARP3
ARP4
ARP4A
ARP5
ARP6
ARP7
ARP8
ARP9
ARPC1A
ARPC1B
ARPC2
ARPC3
ARPC4
ARPC5
ARPC5L
ARPM1
ARPP19
ARPP21
ARR3
ARRB1
ARRB2
ARRDC1
ARRDC2
ARRDC3
ARRDC4
ARSA
ARSB
ARSD
ARSE
ARSF
ARSG
ARSH
ARSI
ARSJ
ARSK
ART1
ART3
ART4
ART5
ARTN
ARV1
ARVCF
ARX
AS3MT
ASAH1
ASAH2
ASAH2B
ASAH2C
ASAP1
ASAP2
ASAP3
ASB1
ASB10
ASB11
ASB12
ASB13
ASB14
ASB15
ASB16
ASB17
ASB18
ASB2
ASB3
ASB4
ASB5
ASB6
ASB7
ASB8
ASB9
ASC1
ASCC1
ASCC2
ASCC3
ASCL1
ASCL2
ASCL3
ASCL4
ASF1
ASF1A
ASF1B
ASGR1
ASGR2
ASH1L
ASH2L
ASHH1
ASHH3
ASHH4
ASHR3
ASIP
ASK1
ASK10
ASK2
ASK3
ASK4
ASK5
ASK6
ASK7
ASK8
ASK9
ASL
ASL1
ASL2
ASMT
ASMTL
ASNA1
ASNAP2
ASNS
ASNSD1
ASP1
ASP2
ASP4
ASP5
ASPA
ASPDH
ASPH
ASPHD1
ASPHD2
ASPM
ASPN
ASPRV1
ASPSCR1
ASRGL1
ASS1
ASTE1
ASTL
ASTN1
ASTN2
ASXL1
ASXL2
ASXL3
ASZ1
ATAD1
ATAD2
ATAD2B
ATAD3
ATAD3A
ATAD3B
ATAD3C
ATAD5
ATC401
ATCAY
ATE1
ATF1
ATF2
ATF3
ATF4
ATF5
ATF6
ATF6B
ATF7
ATF7IP
ATF7IP2
ATG1
ATG10
ATG101
ATG12
ATG13
ATG16L1
ATG16L2
ATG18
ATG2
ATG21
ATG2A
ATG2B
ATG3
ATG4
ATG4A
ATG4B
ATG4C
ATG4D
ATG5
ATG7
ATG8
ATG8F
ATG8G
ATG8H
ATG8I
ATG9
ATG9A
ATG9B
ATHL1
ATIC
ATJ10
ATJ13
ATJ2
ATJ3
ATJ39
ATJ49
ATJ6
ATJ72
ATJ8
ATK1
ATK2
ATK3
ATK4
ATL1
ATL1F
ATL1H
ATL1P
ATL1Q
ATL2
ATL2B
ATL2E
ATL2H
ATL2I
ATL2J
ATL2K
ATL3
ATL3E
ATL3G
ATL3J
ATL3L
ATL4A
ATL4I
ATL4M
ATL4O
ATL5C
ATL5D
ATL5J
ATL5L
ATM
ATM1
ATMIN
ATN1
ATOH1
ATOH7
ATOH8
ATP1
ATP10A
ATP10B
ATP10D
ATP11A
ATP11B
ATP11C
ATP12A
ATP13A1
ATP13A2
ATP13A3
ATP13A4
ATP13A5
ATP1A1
ATP1A2
ATP1A3
ATP1A4
ATP1B1
ATP1B2
ATP1B3
ATP1B4
ATP2
ATP23
ATP2A1
ATP2A2
ATP2A3
ATP2B1
ATP2B2
ATP2B3
ATP2B4
ATP2C1
ATP2C2
ATP3
ATP4A
ATP4B
ATP5A1
ATP5B
ATP5C1
ATP5D
ATP5F1
ATP5G1
ATP5G2
ATP5G3
ATP5H
ATP5J
ATP5J2
ATP5L
ATP5L2
ATP5O
ATP5S
ATP5SL
ATP6AP1
ATP6AP1L
ATP6AP2
ATP6V0A1
ATP6V0A2
ATP6V0A4
ATP6V0B
ATP6V0C
ATP6V0D1
ATP6V0D2
ATP6V0E1
ATP6V0E2
ATP6V1A
ATP6V1B1
ATP6V1B2
ATP6V1C1
ATP6V1C2
ATP6V1D
ATP6V1E1
ATP6V1E2
ATP6V1F
ATP6V1G1
ATP6V1G2
ATP6V1G3
ATP6V1H
ATP7A
ATP7B
ATP8A1
ATP8A2
ATP8B1
ATP8B2
ATP8B3
ATP8B4
ATP9A
ATP9B
ATPA
ATPAF1
ATPAF2
ATPB
ATPBD4
ATPGD1
ATPIF1
ATPK1
ATPK19
ATPsyn-b
ATPsyn-beta
ATPsyn-gamma
ATR
ATRIP
ATRN
ATRNL1
ATRX
ATS1
ATX1
ATX2
ATX3
ATX4
ATX5
ATXN1
ATXN10
ATXN1L
ATXN2
ATXN2L
ATXN3
ATXN3L
ATXN7
ATXN7L1
ATXN7L2
ATXN7L3
ATXR2
ATXR5
ATXR6
AUH
AUP1
AUR1
AUR2
AUR3
AURKA
AURKAIP1
AURKB
AURKC
AUTS2
AVEN
AVIL
AVL9
AVP
AVPI1
AVPR1A
AVPR1B
AVPR2
AVT2
AVT3
AWAT1
AWAT2
AX2R
AXIN1
AXIN2
AXL
AXP1
AXP83.9
AXR1
AYR1
AZG1
AZGP1
AZI1
AZI2
AZIN1
AZU1
Aaas
Aac11
Aacs
Aadac
Aadacl3
Aadacl4
Aadat
Aagab
Aak1
Aanat
Aard
Aars
Aars2
Aarsd1
Aasdh
Aasdhppt
Aass
Aatf
Aatk
Aats-arg
Aats-cys
Aats-gln
Aats-glupro
Aats-met
Aats-phe
Abat
Abca13
Abca2
Abca4
Abca5
Abca6
Abca7
Abca8a
Abca8b
Abcb1
Abcb10
Abcb11
Abcb1a
Abcb4
Abcb6
Abcb7
Abcb8
Abcb9
Abcc1
Abcc10
Abcc12
Abcc2
Abcc3
Abcc5
Abcc6
Abcc8
Abcc9
Abcd1
Abcd2
Abcd3
Abcd4
Abce1
Abcf1
Abcf2
Abcf3
Abcg1
Abcg2
Abcg5
Abcg8
Abd-B
Abhd1
Abhd10
Abhd11
Abhd12
Abhd13
Abhd14a
Abhd14b
Abhd15
Abhd2
Abhd3
Abhd4
Abhd5
Abhd6
Abhd8
Abi1
Abi2
Abi3
Abl
Abl1
Ablim1
Ablim2
Ablim3
Abo
Abo2
Abr
Abra
Abt1
Abtb1
Abtb2
Ac76E
AcCoAS
Acaa1a
Acaa1b
Acaa2
Acaca
Acad10
Acad11
Acad8
Acad9
Acadl
Acadm
Acads
Acadsb
Acadvl
Acam
Acan
Acap1
Acap2
Acat1
Acat2
Acbd3
Acbd4
Acbd5
Acbd6
Acbd7
Accn1
Accn2
Accn3
Accn4
Accn5
Accs
Accsl
Acd
Ace
Ace2
Acer
Acer1
Acer2
Acer3
Ache
Acin1
Acly
Acmsd
Acn9
Acnat1
Acnat2
Aco1
Aco2
Acot1
Acot10
Acot11
Acot12
Acot13
Acot3
Acot4
Acot6
Acot7
Acot8
Acot9
Acox1
Acox2
Acox3
Acoxl
Acp1
Acp2
Acp5
Acp6
Acpl2
Acpp
Acr
Acrbp
Acrv1
Acsbg1
Acsbg2
Acsf2
Acsf3
Acsl1
Acsl3
Acsl4
Acsl5
Acsl6
Acsm1
Acsm2
Acsm3
Acsm4
Acsm5
Acss1
Acss3
Act42A
Act79B
Acta1
Acta2
Actbeta
Actbl2
Actc1
Actg1
Actg2
Actl6a
Actl6b
Actl7a
Actl7b
Actl9
Actn
Actn1
Actn2
Actn3
Actn4
Actr10
Actr13E
Actr1a
Actr1b
Actr2
Actr3
Actr3b
Actr6
Actr8
Actrt1
Actrt2
Acvr1
Acvr1b
Acvr1c
Acvr2a
Acvr2b
Acvrl1
Acy1
Acy1a
Acy3
Acyp2
Ada
Ada2b
Adad1
Adad2
Adal
Adam1
Adam10
Adam11
Adam12
Adam15
Adam17
Adam19
Adam1a
Adam2
Adam21
Adam22
Adam23
Adam25
Adam26a
Adam28
Adam32
Adam5
Adam7
Adam8
Adamdec1
Adamts1
Adamts10
Adamts12
Adamts13
Adamts15
Adamts16
Adamts18
Adamts19
Adamts2
Adamts4
Adamts7
Adamts8
Adamtsl1
Adamtsl2
Adamtsl4
Adap2
Adar
Adarb1
Adarb2
Adat1
Adat2
Adat3
Adc
Adck1
Adck2
Adck4
Adck5
Adcy1
Adcy10
Adcy2
Adcy3
Adcy4
Adcy5
Adcy6
Adcy7
Adcy8
Adcy9
Adcyap1
Adcyap1r1
Add1
Add2
Add3
Adh1
Adh5
Adh6
Adh7
Adhfe1
Adi1
Adipoq
Adipor1
Adipor2
Adk
Adk2
Adm
Adm2
Adnp2
Ado
Adora1
Adora2a
Adora2b
Adora3
Adpgk
Adprh
Adprhl1
Adprhl2
Adra1a
Adra1d
Adra2a
Adra2b
Adra2c
Adrb1
Adrb3
Adrbk1
Adrbk2
Adrm1
Adss
Adssl1
Aebp1
Aebp2
Aen
Aer61
Aes
Afaf
Afap1
Afap1l1
Afap1l2
Aff2
Aff4
Afg3l1
Afg3l2
Afm
Afmid
Afp
Aftph
Ag2
Aga
Agap1
Agap2
Agbl2
Agbl3
Agbl4
Agbl5
Agfg1
Agfg2
Aggf1
Agk
Agmat
Ago61
Agpat1
Agpat2
Agpat3
Agpat4
Agpat5
Agpat6
Agpat9
Agphd1
Agps
Agr2
Agr3
Agrn
Agrp
Agt
Agtpbp1
Agtr1
Agtr1a
Agtr1b
Agtr2
Agtrap
Agxt
Agxt2
Agxt2l1
Agxt2l2
Ahctf1
Ahcy
Ahcy13
Ahcy89E
Ahcyl1
Ahcyl2
Ahdc1
Ahi1
Ahr
Ahrr
Ahsa1
Ahsa2
Ahsg
Ahsp
Aicda
Aida
Aif1
Aif1l
Aifm1
Aifm2
Aifm3
Aig1
Aim2
Aimp2
Aip
Aipl1
Aire
Ajap1
Ak1
Ak2
Ak3
Ak3l1
Ak5
Ak6
Ak7
Akap1
Akap10
Akap12
Akap14
Akap2
Akap3
Akap4
Akap5
Akap6
Akap8
Akirin1
Akirin2
Akna
Akr1a1
Akr1b1
Akr1b7
Akr1b8
Akr1c13
Akr1c18
Akr1c21
Akr1c6
Akr1c9
Akr1d1
Akr1e2
Akr7a2
Akr7a3
Akt1
Akt1s1
Akt2
Akt3
Aktip
Alad
Alas1
Alas2
Alb
Alcam
Ald
Aldh16a1
Aldh1a1
Aldh1a2
Aldh1a3
Aldh1a7
Aldh1b1
Aldh1l1
Aldh2
Aldh3a1
Aldh3a2
Aldh3b1
Aldh5a1
Aldh6a1
Aldh7a1
Aldh8a1
Aldh9a1
Aldoa
Aldob
Aldoc
Alg1
Alg10b
Alg11
Alg13
Alg14
Alg2
Alg5
Alg6
Alg9
Alk
Alkbh1
Alkbh2
Alkbh3
Alkbh4
Alkbh5
Alkbh7
Alkbh8
Allc
Alms1
Alox12
Alox12b
Alox12e
Alox12l
Alox15b
Alox5
Alox5ap
Alp-m
Alpi
Alpl
Als2
Als2cl
Als2cr12
Als2cr4
Als2cr8
Alx1
Alx3
Alx4
Ama
Amac1
Amacr
Ambn
Ambp
Ambra1
Amd1
Amdhd1
Amdhd2
Amelx
Amfr
Amh
Amhr2
Amigo1
Amigo2
Amigo3
Ammecr1
Ammecr1l
Amn
Amn1
Amot
Amotl2
Ampd1
Ampd2
Ampd3
Amph
Amt
Amtn
Amy-d
Amy-p
Amy1
Amy2
Amy4N
Amyrel
Amz1
Amz2
Anapc1
Anapc10
Anapc11
Anapc2
Anapc4
Anapc5
Anapc7
Ance
And
Ang
Ang3
Angel1
Angel2
Angpt1
Angpt2
Angpt4
Angptl1
Angptl3
Angptl4
Angptl6
Angptl7
Ank1
Ank2
Ankar
Ankh
Ankib1
Ankk1
Ankle2
Ankmy1
Ankmy2
Ankra2
Ankrd1
Ankrd13a
Ankrd13b
Ankrd13c
Ankrd13d
Ankrd16
Ankrd17
Ankrd2
Ankrd22
Ankrd23
Ankrd27
Ankrd28
Ankrd32
Ankrd33
Ankrd33b
Ankrd34a
Ankrd34b
Ankrd34c
Ankrd37
Ankrd39
Ankrd40
Ankrd42
Ankrd43
Ankrd45
Ankrd46
Ankrd49
Ankrd5
Ankrd52
Ankrd54
Ankrd56
Ankrd57
Ankrd58
Ankrd6
Ankrd7
Ankrd9
Anks1a
Anks1b
Anks3
Anks4b
Anks6
Ankzf1
Anln
AnnIX
AnnX
Ano1
Ano10
Ano2
Ano3
Ano5
Ano6
Ano7
Ano8
Ano9
Anp32a
Anp32b
Anp32e
Anpep
Antp
Antxr1
Antxr2
Antxrl
Anxa1
Anxa13
Anxa2
Anxa3
Anxa5
Anxa8
Anxa9
Anxb11
Aoah
Aoc2
Aoc3
Aopep
Aox1
Ap1b1
Ap1m1
Ap1m2
Ap1s1
Ap1s3
Ap2a1
Ap2b1
Ap2m1
Ap2s1
Ap3b2
Ap3d1
Ap3m1
Ap3m2
Ap3s1
Ap3s2
Ap4m1
Ap4s1
Apaf1
Apba1
Apba2
Apba3
Apbb1
Apbb1ip
Apbb2
Apbb3
Apc
Apcdd1
Apcs
Apeh
Apex1
Apex2
Aph-4
Aph1a
Aph1b
Aph1c
Api5
Apip
Apitd1
Aplf
Aplip1
Aplnr
Aplp1
Aplp2
Apmap
Apoa1
Apoa1bp
Apoa2
Apoa4
Apoa5
Apob
Apob48r
Apobec1
Apobec2
Apobec4
Apoc2
Apoc4
Apod
Apoe
Apof
Apoh
Apold1
Apom
Apool
App
Appbp2
Appl
Appl1
Appl2
Apr3
Aprt
Aptx
Aqp1
Aqp11
Aqp12
Aqp2
Aqp3
Aqp4
Aqp5
Aqp6
Aqp7
Aqp8
Aqp9
Aqr
Ar
Araf
Arap1
Arap3
Arc
Arc-p34
Arcn1
Ard1a
Ard1b
Areg
Arf1
Arf102F
Arf2
Arf3
Arf4
Arf5
Arf51F
Arf6
Arf72A
Arf79F
Arf84F
Arfgap1
Arfgap2
Arfgap3
Arfgef3
Arfip1
Arfip2
Arfrp1
Arg1
Arg2
Argk
Arglu1
Arhgap1
Arhgap10
Arhgap12
Arhgap15
Arhgap17
Arhgap18
Arhgap19
Arhgap20
Arhgap21
Arhgap22
Arhgap23
Arhgap24
Arhgap25
Arhgap26
Arhgap27
Arhgap28
Arhgap29
Arhgap30
Arhgap6
Arhgap8
Arhgdia
Arhgdib
Arhgdig
Arhgef1
Arhgef10
Arhgef10l
Arhgef11
Arhgef15
Arhgef16
Arhgef17
Arhgef18
Arhgef19
Arhgef2
Arhgef3
Arhgef4
Arhgef6
Arhgef7
Arhgef9
Arid1a
Arid3a
Arid3b
Arid3c
Arid4b
Arid5a
Arid5b
Arih1
Arih2
Arl1
Arl10
Arl11
Arl13a
Arl13b
Arl15
Arl2
Arl2bp
Arl3
Arl4a
Arl4c
Arl5a
Arl5b
Arl5c
Arl6
Arl6ip1
Arl6ip4
Arl6ip5
Arl6ip6
Arl8a
Arl8b
Armc1
Armc10
Armc2
Armc3
Armc5
Armc6
Armc7
Armc8
Armc9
Armcx1
Armcx2
Armcx3
Armcx5
Armcx6
Arnt
Arnt2
Arntl
Arntl2
Arom
Arp5
Arp53D
Arp66B
Arp8
Arp87C
Arpc1a
Arpc1b
Arpc2
Arpc3
Arpc4
Arpc5
Arpc5l
Arpm1
Arpp19
Arpp21
Arr1
Arr2
Arr3
Arrb1
Arrb2
Arrdc1
Arrdc2
Arrdc3
Arrdc4
Ars2
Arsb
Arsg
Arsi
Arsj
Arsk
Art1
Art2a
Art2b
Art3
Art4
Art5
Art7
Artn
Arv1
Arvcf
Arx
As3mt
Asah1
Asah2
Asap1
Asap2
Asap3
Asb1
Asb10
Asb11
Asb12
Asb13
Asb14
Asb16
Asb17
Asb18
Asb2
Asb4
Asb5
Asb6
Asb8
Asb9
Ascc1
Ascc2
Ascl1
Ascl2
Ascl3
Asf1a
Asf1b
Asgr1
Asgr2
Ash1l
Ash2l
Asl
Asna1
Asns
Asnsd1
Aspa
Aspdh
Aspg
Asph
Asphd2
Aspn
Asprv1
Aspscr1
Asrgl1
Ass1
Aste1
Astl
Astn1
Astn2
Asx
Asxl1
Asxl2
Asxl3
Asz1
Atad1
Atad2
Atad3
Atad5
Atcay
Ate1
Atf1
Atf2
Atf3
Atf4
Atf5
Atf6b
Atf7
Atf7ip
Atf7ip2
Atg10
Atg101
Atg12
Atg13
Atg16l1
Atg16l2
Atg2a
Atg2b
Atg3
Atg4a
Atg4b
Atg4c
Atg4d
Atg5
Atg6
Atg7
Atg9a
Atg9b
Athl1
Atic
Atl1
Atl2
Atl3
Atm
Atmin
Atn1
Atoh1
Atoh7
Atoh8
Atp10a
Atp10d
Atp11a
Atp11c
Atp12a
Atp13a3
Atp13a4
Atp13a5
Atp1a1
Atp1a2
Atp1a3
Atp1a4
Atp1b1
Atp1b2
Atp1b3
Atp1b4
Atp2a1
Atp2a2
Atp2a3
Atp2b1
Atp2b2
Atp2b3
Atp2b4
Atp2c1
Atp2c2
Atp4b
Atp5a1
Atp5b
Atp5c1
Atp5d
Atp5f1
Atp5g1
Atp5g2
Atp5g3
Atp5h
Atp5j
Atp5j2
Atp5l
Atp5o
Atp5s
Atp5sl
Atp6ap1
Atp6ap2
Atp6v0a1
Atp6v0a2
Atp6v0a4
Atp6v0b
Atp6v0c
Atp6v0d1
Atp6v0d2
Atp6v0e1
Atp6v0e2
Atp6v1a
Atp6v1b2
Atp6v1c1
Atp6v1c2
Atp6v1d
Atp6v1e1
Atp6v1e2
Atp6v1f
Atp6v1g1
Atp6v1g2
Atp6v1g3
Atp6v1h
Atp7a
Atp8a1
Atp8a2
Atp8b1
Atp9a
Atpaf1
Atpaf2
Atpalpha
Atpbd4
Atpif1
Atrn
Atrnl1
Atu
Atx2
Atxn1
Atxn10
Atxn1l
Atxn2
Atxn2l
Atxn3
Atxn7
Atxn7l1
Atxn7l3
Auh
Aup1
Aurka
Aurkb
Aven
Avl9
Avp
Avpi1
Avpr1a
Avpr1b
Avpr2
Awat1
Awat2
Awh
Awms3
Axin1
Axin2
Aytl1b
Azgp1
Azi1
Azi2
Azin1
B'ALPHA
B'BETA
B'DELTA
B'EPSILON
B'ETA
B'GAMMA
B'IOTA
B'THETA
B'ZETA
B-H1
B-H2
B2M
B2m
B3GALNT1
B3GALNT2
B3GALT1
B3GALT2
B3GALT4
B3GALT5
B3GALT6
B3GALT8
B3GALTL
B3GAT1
B3GAT2
B3GAT3
B3GNT1
B3GNT2
B3GNT3
B3GNT4
B3GNT5
B3GNT6
B3GNT7
B3GNT8
B3GNT9
B3GNTL1
B3galnt1
B3galnt2
B3galt1
B3galt2
B3galt4
B3galt5
B3galt6
B3gat1
B3gat2
B3gat3
B3gnt1
B3gnt2
B3gnt3
B3gnt4
B3gnt5
B3gnt6
B3gnt7
B3gnt8
B3gnt9
B3gntl1
B4GALNT1
B4GALNT2
B4GALNT3
B4GALNT4
B4GALT1
B4GALT2
B4GALT3
B4GALT4
B4GALT5
B4GALT6
B4GALT7
B4galnt1
B4galnt2
B4galnt3
B4galnt4
B4galt1
B4galt2
B4galt3
B4galt4
B4galt6
B4galt7
B52
B9D1
B9D2
B9d1
B9d2
BAALC
BAAT
BACE1
BACE2
BACH1
BACH2
BAD
BAG2
BAG3
BAG4
BAG5
BAGE
BAGE3
BAGE4
BAGE5
BAHCC1
BAHD1
BAI1
BAI2
BAI3
BAIAP2
BAIAP2L1
BAIAP2L2
BAIAP3
BAK1
BAMBI
BANF1
BANK1
BANP
BAP1
BAR1
BARD1
BARHL1
BARHL2
BARX1
BARX1B
BARX2
BAS
BASP1
BAT1
BAT2
BAT2L2
BAT3
BAT4
BAT5
BATF
BATF2
BATF3
BAX
BAZ1A
BAZ1B
BAZ2A
BAZ2B
BBC3
BBOX1
BBP
BBS1
BBS10
BBS12
BBS2
BBS4
BBS5
BBS7
BBS9
BBX
BCA3
BCAM
BCAN
BCAP29
BCAP31
BCAR1
BCAR3
BCAS1
BCAS2
BCAS3
BCAS4
BCAT1
BCAT2
BCAT3
BCAT4
BCAT6
BCCIP
BCDIN3D
BCE1
BCHE
BCK1
BCKDHA
BCKDHB
BCKDK
BCL10
BCL11A
BCL11B
BCL2
BCL2A1
BCL2L1
BCL2L10
BCL2L11
BCL2L12
BCL2L13
BCL2L14
BCL2L15
BCL2L2
BCL2L7P1
BCL3
BCL6
BCL6B
BCL7A
BCL7B
BCL7C
BCL9
BCL9L
BCLAF1
BCMO1
BCO2
BCOR
BCORL1
BCR
BCS1
BCS1L
BCY1
BDF1
BDF2
BDH1
BDH2
BDKRB1
BDKRB2
BDMD1
BDNF
BDP1
BEAN
BECN1
BEGAIN
BEM1
BEM2
BEM3
BEND2
BEND3
BEND4
BEND5
BEND6
BEND7
BEST1
BEST2
BEST3
BEST4
BET1
BET1L
BET2
BET3
BET3L
BEX1
BEX2
BEX4
BEX5
BFAR
BFR2
BFSP1
BFSP2
BFT
BGAL17
BGAL3
BGAL5
BGAL6
BGAL7
BGAL9
BGLAP
BGLU1
BGLU10
BGLU11
BGLU12
BGLU13
BGLU14
BGLU15
BGLU16
BGLU17
BGLU18
BGLU19
BGLU2
BGLU20
BGLU21
BGLU22
BGLU23
BGLU24
BGLU25
BGLU26
BGLU27
BGLU28
BGLU29
BGLU3
BGLU30
BGLU31
BGLU32
BGLU33
BGLU34
BGLU35
BGLU38
BGLU4
BGLU40
BGLU41
BGLU42
BGLU43
BGLU44
BGLU45
BGLU46
BGLU47
BGLU5
BGLU6
BGLU7
BGLU8
BGLU9
BGN
BHLH140
BHLHA15
BHLHB9
BHLHE22
BHLHE23
BHLHE40
BHLHE41
BHMT
BHMT2
BICC1
BICD1
BICD2
BICP0
BID
BIK
BIK1
BIN1
BIN2
BIN3
BIPE2
BIPP2C1
BIRC2
BIRC3
BIRC5
BIRC6
BIRC7
BIRC8
BIVM
BLCAP
BLID
BLK
BLM
BLMH
BLNK
BLOC1S1
BLOC1S2
BLOC1S3
BLOP
BLVRA
BLVRB
BLZF1
BMCC1
BMF
BMH1
BMH2
BMI1
BMP1
BMP10
BMP15
BMP2
BMP2K
BMP3
BMP4
BMP5
BMP6
BMP7
BMP8A
BMP8B
BMPER
BMPR1A
BMPR1B
BMPR2
BMS1
BMX
BNA1
BNA2
BNA3
BNA4
BNA5
BNA5-1
BNA5-2
BNA6
BNC1
BNC2
BNIP1
BNIP2
BNIP3
BNIP3L
BNIPL
BOC
BOD1
BOD1L
BOK
BOLA1
BOLA2
BOLA3
BOLL
BOP1
BOR1
BORA
BOU
BPGM
BPH1
BPHL
BPI
BPIL1
BPIL2
BPIL3
BPNT1
BPT1
BPTF
BPY2
BRA-2
BRAF
BRCA1
BRCA2
BRCC3
BRD1
BRD2
BRD3
BRD4
BRD7
BRD8
BRD9
BRDT
BRE
BRE1
BRF1
BRF2
BRI1
BRI3
BRI3BP
BRIP1
BRIX1
BRL1
BRL3
BRM
BRMS1
BRMS1L
BRN
BRN1
BRN3
BRO1
BROX
BRP16
BRP16L
BRP44
BRP44L
BRPF1
BRPF3
BRR2
BRS3
BRSK1
BRSK2
BRUNOL4
BRUNOL5
BRUNOL6
BRWD1
BRWD3
BRX1
BSCL2
BSDC1
BSG
BSH
BSL1
BSL2
BSL3
BSN
BSND
BSPH1
BSPRY
BST1
BST2
BSU1
BSX
BT1
BTAF1
BTBD1
BTBD10
BTBD11
BTBD12
BTBD16
BTBD17
BTBD2
BTBD3
BTBD6
BTBD7
BTBD8
BTBD9
BTC
BTD
BTF3
BTF3L4
BTG1
BTG2
BTG3
BTG4
BTK
BTLA
BTN1
BTN1A1
BTN2A1
BTN2A2
BTN3A1
BTN3A2
BTN3A3
BTNL2
BTNL3
BTNL8
BTNL9
BTRC
BTS1
BTU1
BUB1
BUB1B
BUB2
BUB3
BUD13
BUD16
BUD17
BUD2
BUD23
BUD31
BUD32
BUR1
BUR6
BVES
BYSL
BZRAP1
BZW1
BZW2
BZZ1
Baalc
Baat
Bace1
Bace2
Bach1
Bad
Bag1
Bag2
Bag4
Bag5
Bahcc1
Bahd1
Bai1
Bai2
Baiap2
Baiap2l1
Baiap2l2
Bambi
Banf1
Bank1
Banp
Bap1
Bard1
Barhl1
Barhl2
Barx1
Barx2
Bat1
Bat2
Bat2l1
Bat3
Bat4
Bat5
Batf
Batf2
Batf3
Bax
Baz1b
Bbc3
Bbox1
Bbs10
Bbs12
Bbs2
Bbs4
Bbs5
Bbs7
Bbs9
Bbx
Bca3
Bcam
Bcan
Bcap29
Bcap31
Bcar1
Bcar3
Bcas1
Bcas2
Bcas3
Bcat1
Bcat2
Bccip
Bcdin3d
Bckdha
Bckdhb
Bckdk
Bcl10
Bcl11a
Bcl11b
Bcl2
Bcl2a1
Bcl2l1
Bcl2l10
Bcl2l11
Bcl2l13
Bcl2l14
Bcl2l15
Bcl2l2
Bcl3
Bcl6
Bcl6b
Bcl7a
Bcl7b
Bcl7c
Bcl9
Bcl9l
Bclaf1
Bcmo1
Bco2
Bcop
Bcor
Bcorl1
Bcs1l
Bdh1
Bdh2
Bdkrb1
Bdkrb2
Bdnf
Bdp1
Bean
Becn1
Begain
Bend3
Bend5
Bend6
Bend7
Best1
Best2
Best3
Bet1
Bet1l
Bet3l
Bex1
Bex2
Bex4
Bfar
Bfsp1
Bfsp2
Bgb
Bglap
Bgn
Bhlha15
Bhlhb9
Bhlhe22
Bhlhe23
Bhlhe40
Bhlhe41
Bhmt
Bhmt2
BicC
BicD
Bicc1
Bicd1
Bicd2
Bid
Bin1
Bin2
Bin3
Birc2
Birc3
Birc5
Bivm
Bj1
Blcap
Bles03
Blm
Blmh
Blnk
Bloc1s1
Bloc1s2
Bloc1s3
Blvra
Blvrb
Blzf1
Bmcc1
Bmf
Bmi1
Bmp10
Bmp15
Bmp2
Bmp2k
Bmp3
Bmp4
Bmp6
Bmp7
Bmp8a
Bmper
Bmpr1a
Bmpr1b
Bmpr2
Bmx
Bnip1
Bnip3
Bnip3l
Bo17
Boc
Bod1
Bok
Bola1
Bola2
Bola3
Boll
Bop1
Bora
Bpgm
Bphl
Bpi
Bpil1
Bpil2
Bpnt1
Braf
Brap
Brca1
Brca2
Brcc3
Brd2
Brd3
Brd4
Brd7
Brd8
Brd9
Brdt
Bre
Bre1
Brf2
Bri3
Bri3bp
Brip1
Brix1
Brms1
Brms1l
Bro
Brox
Brp16
Brp44
Brp44l
Brs3
Brsk1
Brsk2
Brunol4
Brunol6
Brwd1
Brwd3
Bscl2
Bsdc1
Bsg
Bsg25D
Bsn
Bsnd
Bsph1
Bspry
Bst1
Bst2
Bsx
Btbd10
Btbd11
Btbd12
Btbd16
Btbd17
Btbd6
Btbd7
Btbd9
Btc
Btd
Btf3
Btf3l4
Btg1
Btg2
Btg3
Btk
Btk29A
Btla
Btn1a1
Btn2a2
Btnl2
Bub1
Bud13
Bud31
Bves
Bx42
Bysl
Bzrap1
Bzw1
Bzw2
C10orf104
C10orf107
C10orf11
C10orf111
C10orf113
C10orf114
C10orf118
C10orf119
C10orf12
C10orf120
C10orf122
C10orf125
C10orf128
C10orf140
C10orf18
C10orf25
C10orf32
C10orf35
C10orf46
C10orf47
C10orf53
C10orf54
C10orf55
C10orf57
C10orf58
C10orf62
C10orf67
C10orf68
C10orf71
C10orf72
C10orf76
C10orf78
C10orf79
C10orf81
C10orf82
C10orf84
C10orf88
C10orf90
C10orf91
C10orf93
C10orf95
C10orf96
C11orf1
C11orf20
C11orf21
C11orf24
C11orf40
C11orf41
C11orf42
C11orf45
C11orf46
C11orf47
C11orf48
C11orf49
C11orf51
C11orf52
C11orf53
C11orf54
C11orf57
C11orf59
C11orf60
C11orf61
C11orf63
C11orf65
C11orf66
C11orf67
C11orf68
C11orf70
C11orf71
C11orf73
C11orf74
C11orf80
C11orf81
C11orf84
C11orf85
C11orf86
C11orf88
C11orf92
C12orf11
C12orf12
C12orf23
C12orf24
C12orf29
C12orf34
C12orf35
C12orf36
C12orf39
C12orf4
C12orf40
C12orf41
C12orf42
C12orf43
C12orf48
C12orf49
C12orf50
C12orf52
C12orf53
C12orf54
C12orf56
C12orf57
C12orf59
C12orf60
C12orf61
C12orf63
C12orf65
C12orf66
C12orf68
C12orf69
C12orf72
C12orf74
C12orf76
C13orf16
C13orf18
C13orf23
C13orf26
C13orf27
C13orf28
C13orf30
C13orf31
C13orf33
C13orf35
C13orf36
C13orf38
C13orf39
C14orf1
C14orf102
C14orf105
C14orf109
C14orf115
C14orf118
C14orf119
C14orf126
C14orf133
C14orf135
C14orf138
C14orf142
C14orf143
C14orf145
C14orf148
C14orf149
C14orf153
C14orf159
C14orf166
C14orf166B
C14orf174
C14orf177
C14orf178
C14orf179
C14orf180
C14orf181
C14orf182
C14orf21
C14orf28
C14orf37
C14orf43
C14orf45
C14orf49
C14orf50
C14orf73
C14orf79
C14orf80
C14orf93
C15orf17
C15orf2
C15orf24
C15orf26
C15orf27
C15orf29
C15orf32
C15orf33
C15orf38
C15orf39
C15orf40
C15orf41
C15orf43
C15orf44
C15orf52
C15orf53
C15orf54
C15orf56
C15orf57
C15orf59
C15orf60
C15orf61
C15orf62
C16orf11
C16orf13
C16orf3
C16orf38
C16orf42
C16orf45
C16orf46
C16orf48
C16orf5
C16orf54
C16orf55
C16orf57
C16orf58
C16orf59
C16orf61
C16orf62
C16orf63
C16orf65
C16orf68
C16orf7
C16orf70
C16orf71
C16orf72
C16orf73
C16orf78
C16orf79
C16orf80
C16orf87
C16orf88
C16orf89
C16orf92
C16orf93
C17orf101
C17orf102
C17orf107
C17orf28
C17orf37
C17orf39
C17orf42
C17orf46
C17orf47
C17orf48
C17orf49
C17orf50
C17orf51
C17orf53
C17orf55
C17orf56
C17orf57
C17orf59
C17orf61
C17orf62
C17orf63
C17orf64
C17orf65
C17orf66
C17orf67
C17orf72
C17orf74
C17orf75
C17orf76
C17orf78
C17orf80
C17orf82
C17orf85
C17orf87
C17orf90
C17orf95
C17orf97
C17orf99
C18orf1
C18orf10
C18orf21
C18orf22
C18orf25
C18orf26
C18orf30
C18orf34
C18orf45
C18orf54
C18orf55
C18orf56
C18orf58
C18orf62
C18orf8
C19orf10
C19orf12
C19orf18
C19orf20
C19orf21
C19orf22
C19orf25
C19orf28
C19orf29
C19orf35
C19orf36
C19orf39
C19orf41
C19orf42
C19orf43
C19orf44
C19orf45
C19orf46
C19orf47
C19orf48
C19orf50
C19orf51
C19orf52
C19orf53
C19orf55
C19orf56
C19orf57
C19orf6
C19orf60
C19orf63
C19orf66
C19orf73
C19orf75
C19orf77
C1D
C1GALT1
C1GALT1C1
C1GalTA
C1QA
C1QB
C1QBP
C1QC
C1QL1
C1QL3
C1QL4
C1QTNF1
C1QTNF2
C1QTNF3
C1QTNF4
C1QTNF5
C1QTNF6
C1QTNF7
C1QTNF8
C1QTNF9
C1QTNF9B
C1R
C1RL
C1S
C1d
C1galt1
C1galt1c1
C1orf100
C1orf101
C1orf103
C1orf104
C1orf105
C1orf106
C1orf109
C1orf110
C1orf111
C1orf112
C1orf114
C1orf115
C1orf123
C1orf124
C1orf125
C1orf128
C1orf129
C1orf130
C1orf131
C1orf135
C1orf14
C1orf141
C1orf144
C1orf146
C1orf150
C1orf156
C1orf158
C1orf159
C1orf161
C1orf162
C1orf163
C1orf168
C1orf172
C1orf173
C1orf174
C1orf175
C1orf177
C1orf182
C1orf183
C1orf185
C1orf186
C1orf187
C1orf189
C1orf190
C1orf192
C1orf198
C1orf201
C1orf21
C1orf210
C1orf213
C1orf215
C1orf216
C1orf223
C1orf226
C1orf228
C1orf229
C1orf26
C1orf31
C1orf43
C1orf49
C1orf50
C1orf51
C1orf52
C1orf53
C1orf54
C1orf55
C1orf56
C1orf57
C1orf59
C1orf61
C1orf62
C1orf63
C1orf64
C1orf65
C1orf66
C1orf69
C1orf70
C1orf74
C1orf77
C1orf83
C1orf84
C1orf85
C1orf86
C1orf87
C1orf88
C1orf89
C1orf9
C1orf91
C1orf92
C1orf93
C1orf94
C1orf95
C1orf96
C1qa
C1qb
C1qbp
C1qc
C1ql1
C1ql2
C1ql3
C1ql4
C1qtnf1
C1qtnf2
C1qtnf3
C1qtnf4
C1qtnf5
C1qtnf6
C1qtnf7
C1qtnf9
C1ra
C1rb
C1rl
C1s
C1sa
C1sb
C2
C20orf103
C20orf106
C20orf107
C20orf108
C20orf11
C20orf111
C20orf112
C20orf117
C20orf118
C20orf12
C20orf132
C20orf134
C20orf135
C20orf141
C20orf144
C20orf151
C20orf152
C20orf160
C20orf165
C20orf166
C20orf173
C20orf177
C20orf194
C20orf195
C20orf196
C20orf197
C20orf201
C20orf24
C20orf26
C20orf29
C20orf30
C20orf4
C20orf43
C20orf46
C20orf54
C20orf7
C20orf72
C20orf78
C20orf79
C20orf85
C20orf94
C20orf96
C21orf2
C21orf33
C21orf56
C21orf57
C21orf58
C21orf59
C21orf62
C21orf63
C21orf70
C21orf77
C22orf13
C22orf15
C22orf23
C22orf24
C22orf25
C22orf26
C22orf28
C22orf29
C22orf30
C22orf31
C22orf32
C22orf36
C22orf39
C22orf42
C22orf43
C22orf9
C2CD2
C2CD2L
C2CD3
C2CD4A
C2CD4B
C2CD4C
C2cd3
C2cd4cC2CD4
C2orf15
C2orf16
C2orf18
C2orf24
C2orf27A
C2orf29
C2orf34
C2orf39
C2orf40
C2orf42
C2orf43
C2orf44
C2orf47
C2orf48
C2orf49
C2orf50
C2orf53
C2orf54
C2orf55
C2orf56
C2orf57
C2orf60
C2orf61
C2orf62
C2orf63
C2orf65
C2orf66
C2orf67
C2orf68
C2orf69
C2orf73
C2orf76
C2orf77
C2orf79
C2orf80
C2orf82
C2orf83
C2orf84
C2orf85
C2orf86
C2orf88
C2orf89
C3
C3AR1
C3G
C3ar1
C3orf1
C3orf10
C3orf14
C3orf17
C3orf19
C3orf20
C3orf21
C3orf22
C3orf23
C3orf24
C3orf25
C3orf26
C3orf31
C3orf32
C3orf34
C3orf36
C3orf37
C3orf38
C3orf43
C3orf45
C3orf54
C3orf55
C3orf58
C3orf59
C3orf62
C3orf63
C3orf67
C3orf70
C3orf71
C3orf72
C3orf75
C3orf77
C4
C4A
C4B
C4BPA
C4BPB
C4b
C4bpa
C4orf14
C4orf17
C4orf19
C4orf21
C4orf22
C4orf26
C4orf27
C4orf29
C4orf3
C4orf31
C4orf32
C4orf33
C4orf34
C4orf36
C4orf37
C4orf39
C4orf40
C4orf41
C4orf42
C4orf43
C4orf44
C4orf46
C4orf47
C4orf49
C4orf50
C5
C5AR1
C5ar1
C5orf13
C5orf22
C5orf23
C5orf24
C5orf25
C5orf28
C5orf30
C5orf32
C5orf33
C5orf34
C5orf36
C5orf37
C5orf38
C5orf4
C5orf40
C5orf41
C5orf44
C5orf45
C5orf47
C5orf48
C5orf49
C5orf51
C5orf54
C5orf55
C5orf56
C5orf60
C6
C6.1al
C6orf1
C6orf10
C6orf103
C6orf105
C6orf106
C6orf114
C6orf118
C6orf120
C6orf125
C6orf126
C6orf127
C6orf130
C6orf134
C6orf136
C6orf138
C6orf141
C6orf142
C6orf145
C6orf146
C6orf15
C6orf150
C6orf153
C6orf154
C6orf162
C6orf163
C6orf165
C6orf167
C6orf168
C6orf170
C6orf174
C6orf186
C6orf192
C6orf195
C6orf201
C6orf203
C6orf204
C6orf211
C6orf222
C6orf223
C6orf226
C6orf26
C6orf27
C6orf35
C6orf47
C6orf52
C6orf57
C6orf58
C6orf62
C6orf64
C6orf70
C6orf72
C6orf81
C6orf89
C6orf94
C6orf97
C7
C7orf10
C7orf20
C7orf23
C7orf25
C7orf26
C7orf27
C7orf28A
C7orf29
C7orf30
C7orf31
C7orf33
C7orf34
C7orf36
C7orf38
C7orf41
C7orf42
C7orf43
C7orf44
C7orf45
C7orf46
C7orf47
C7orf50
C7orf51
C7orf52
C7orf53
C7orf55
C7orf57
C7orf58
C7orf59
C7orf60
C7orf61
C7orf62
C7orf63
C7orf64
C7orf65
C7orf69
C8A
C8B
C8G
C8a
C8b
C8g
C8orf17
C8orf31
C8orf33
C8orf34
C8orf37
C8orf38
C8orf4
C8orf40
C8orf41
C8orf42
C8orf44
C8orf45
C8orf46
C8orf47
C8orf48
C8orf55
C8orf58
C8orf59
C8orf73
C8orf74
C8orf76
C8orf79
C8orf80
C8orf82
C8orf86
C9
C9orf100
C9orf103
C9orf106
C9orf114
C9orf116
C9orf117
C9orf119
C9orf123
C9orf125
C9orf128
C9orf129
C9orf131
C9orf135
C9orf139
C9orf140
C9orf142
C9orf144B
C9orf150
C9orf152
C9orf156
C9orf163
C9orf167
C9orf169
C9orf170
C9orf171
C9orf173
C9orf21
C9orf23
C9orf24
C9orf25
C9orf30
C9orf37
C9orf4
C9orf40
C9orf41
C9orf43
C9orf46
C9orf47
C9orf5
C9orf50
C9orf57
C9orf6
C9orf64
C9orf66
C9orf7
C9orf71
C9orf72
C9orf75
C9orf78
C9orf79
C9orf82
C9orf84
C9orf85
C9orf89
C9orf9
C9orf91
C9orf93
C9orf94
C9orf98
CA1
CA10
CA11
CA12
CA13
CA14
CA2
CA3
CA4
CA5A
CA5B
CA6
CA7
CA8
CA9
CAB-M9
CAB1R
CAB2R
CAB39
CAB39L
CABC1
CABIN1
CABLES1
CABLES2
CABP1
CABP2
CABP4
CABP5
CABP7
CABYR
CACHD1
CACNA1A
CACNA1B
CACNA1C
CACNA1D
CACNA1E
CACNA1F
CACNA1G
CACNA1H
CACNA1I
CACNA1S
CACNA2D1
CACNA2D2
CACNA2D3
CACNA2D4
CACNB1
CACNB2
CACNB3
CACNB4
CACNG1
CACNG2
CACNG3
CACNG4
CACNG5
CACNG6
CACNG7
CACNG8
CACYBP
CAD
CADM1
CADM2
CADM3
CADM4
CADPS
CADPS2
CAF
CAF1-10
CAF1-2
CAF1-6
CAF1-7
CAF16
CAF17
CAF40
CAGE1
CAH1
CAH2
CAJ1
CAK1
CAL1
CALB1
CALB2
CALCA
CALCB
CALCOCO1
CALCOCO2
CALCR
CALCRL
CALD1
CALHM1
CALHM2
CALHM3
CALML3
CALML4
CALML5
CALML6
CALN1
CALR
CALR3
CALU
CALY
CAM1
CAM1-1
CAM3
CAMK1
CAMK1D
CAMK1G
CAMK2A
CAMK2B
CAMK2D
CAMK2G
CAMK4
CAMKK1
CAMKK2
CAMKV
CAMLG
CAMP
CAMS1
CAMSAP1
CAMSAP1L1
CAMTA1
CAMTA2
CAND1
CAND2
CANT1
CANX
CAP1
CAP2
CAPG
CAPN1
CAPN10
CAPN11
CAPN12
CAPN13
CAPN14
CAPN2
CAPN3
CAPN5
CAPN6
CAPN7
CAPN9
CAPNS1
CAPNS2
CAPRIN1
CAPRIN2
CAPS
CAPS2
CAPSL
CAPZA1
CAPZA2
CAPZA3
CAPZB
CAR1
CAR2
CARD10
CARD11
CARD14
CARD16
CARD17
CARD18
CARD6
CARD8
CARD9
CARHSP1
CARKD
CARM1
CARM1A
CARM1B
CARS
CARS2
CARTPT
CAS
CAS1
CASC1
CASC3
CASC4
CASC5
CASD1
CASK
CASKIN1
CASKIN2
CASP1
CASP10
CASP13
CASP14
CASP2
CASP3
CASP4
CASP5
CASP6
CASP7
CASP8
CASP8AP2
CASP9
CASQ1
CASQ2
CASR
CASS4
CAST
CASZ1
CAT
CAT2
CATHL1A
CATHL2
CATSPER1
CATSPER2
CATSPER3
CATSPER4
CATSPERB
CATSPERG
CAV1
CAV2
CAV3
CAX4
CBARA1
CBC2
CBF5
CBFA2T2
CBFA2T3
CBFB
CBG04460
CBG13882
CBK1
CBL
CBL4
CBL5
CBL7
CBL9
CBLB
CBLC
CBLL1
CBLN1
CBLN2
CBLN3
CBLN4
CBP1
CBP20
CBR1
CBR2
CBR3
CBR4
CBS
CBWD1
CBWD2
CBWD3
CBWD6
CBWD7
CBX1
CBX2
CBX3
CBX4
CBX5
CBX6
CBX7
CBX8
CBY1
CC-RAS
CC2D1A
CC2D1B
CC2D2A
CC2D2B
CCAR1
CCBE1
CCBL1
CCBL2
CCBP2
CCC2
CCD8
CCDC101
CCDC102A
CCDC102B
CCDC103
CCDC104
CCDC105
CCDC106
CCDC107
CCDC108
CCDC109A
CCDC109B
CCDC11
CCDC110
CCDC111
CCDC112
CCDC113
CCDC114
CCDC115
CCDC116
CCDC117
CCDC12
CCDC120
CCDC121
CCDC122
CCDC123
CCDC124
CCDC125
CCDC126
CCDC127
CCDC129
CCDC13
CCDC130
CCDC132
CCDC134
CCDC135
CCDC136
CCDC137
CCDC138
CCDC140
CCDC141
CCDC142
CCDC144A
CCDC144B
CCDC144NL
CCDC146
CCDC147
CCDC149
CCDC15
CCDC150
CCDC151
CCDC152
CCDC153
CCDC155
CCDC157
CCDC158
CCDC17
CCDC18
CCDC19
CCDC21
CCDC22
CCDC24
CCDC25
CCDC27
CCDC28A
CCDC28B
CCDC3
CCDC30
CCDC33
CCDC34
CCDC36
CCDC37
CCDC38
CCDC39
CCDC40
CCDC41
CCDC42
CCDC43
CCDC45
CCDC46
CCDC47
CCDC48
CCDC49
CCDC50
CCDC51
CCDC52
CCDC53
CCDC54
CCDC55
CCDC56
CCDC57
CCDC58
CCDC59
CCDC60
CCDC61
CCDC62
CCDC63
CCDC64
CCDC64B
CCDC65
CCDC66
CCDC67
CCDC68
CCDC69
CCDC7
CCDC70
CCDC71
CCDC73
CCDC74A
CCDC74B
CCDC75
CCDC76
CCDC77
CCDC78
CCDC8
CCDC80
CCDC81
CCDC82
CCDC83
CCDC84
CCDC85B
CCDC85C
CCDC86
CCDC87
CCDC88A
CCDC88B
CCDC88C
CCDC89
CCDC9
CCDC90A
CCDC90B
CCDC91
CCDC92
CCDC93
CCDC94
CCDC96
CCDC97
CCDC99
CCH1
CCHCR1
CCIN
CCK
CCKAR
CCKBR
CCL1
CCL11
CCL13
CCL14
CCL15
CCL16
CCL17
CCL18
CCL19
CCL2
CCL20
CCL21
CCL22
CCL23
CCL24
CCL25
CCL26
CCL27
CCL28
CCL3
CCL3L1
CCL4
CCL4L1
CCL5
CCL7
CCL8
CCM1
CCM2
CCNA1
CCNA2
CCNB1
CCNB1IP1
CCNB2
CCNB3
CCNC
CCND1
CCND2
CCND3
CCNDBP1
CCNE1
CCNE2
CCNF
CCNG1
CCNG2
CCNH
CCNI
CCNI2
CCNJ
CCNJL
CCNK
CCNL1
CCNL2
CCNO
CCNT1
CCNT2
CCNY
CCNYL1
CCP1
CCPG1
CCR1
CCR10
CCR2
CCR3
CCR4
CCR4-1
CCR4-2
CCR4-3
CCR4-4
CCR4-5
CCR4-6
CCR5
CCR6
CCR7
CCR8
CCR9
CCRL1
CCRL2
CCRN4L
CCS
CCS1
CCSMST1
CCT1
CCT2
CCT3
CCT4
CCT5
CCT6
CCT6A
CCT6B
CCT7
CCT8
CCT8L2
CCX3
CCX4
CD101
CD109
CD14
CD151
CD160
CD163
CD163L1
CD164
CD164L2
CD177
CD180
CD19
CD1A
CD1B
CD1C
CD1D
CD1E
CD2
CD200
CD200R1
CD200R1A
CD200R1L
CD207
CD209
CD209L2
CD22
CD226
CD244
CD247
CD248
CD27
CD274
CD276
CD28
CD2AP
CD2BP2
CD300A
CD300C
CD300E
CD300LB
CD300LD
CD302
CD320
CD33
CD34
CD36
CD37
CD38
CD3D
CD3E
CD3EAP
CD3G
CD4
CD40
CD40LG
CD44
CD46
CD47
CD48
CD5
CD53
CD55
CD58
CD59
CD5L
CD6
CD63
CD68
CD69
CD7
CD70
CD72
CD74
CD79A
CD79B
CD80
CD81
CD82
CD83
CD84
CD86
CD8A
CD8B
CD9
CD93
CD96
CD97
CD99
CD99L2
CDA
CDADC1
CDAN1
CDC10
CDC11
CDC12
CDC123
CDC14
CDC14A
CDC14B
CDC15
CDC16
CDC2
CDC20
CDC23
CDC25
CDC25A
CDC25B
CDC25C
CDC26
CDC27
CDC28
CDC3
CDC31
CDC34
CDC37
CDC37L1
CDC4
CDC40
CDC42
CDC42BPA
CDC42BPB
CDC42BPG
CDC42EP1
CDC42EP2
CDC42EP3
CDC42EP4
CDC42EP5
CDC42SE1
CDC45L
CDC47
CDC48
CDC48A
CDC48B
CDC48C
CDC48D
CDC48E
CDC5
CDC50
CDC53
CDC54
CDC55
CDC5L
CDC6
CDC60
CDC7
CDC7-1
CDC7-2
CDC73
CDC8
CDC9
CDCA2
CDCA3
CDCA4
CDCA5
CDCA7
CDCA7L
CDCA8
CDCP1
CDCP2
CDGAP
CDH1
CDH10
CDH11
CDH12
CDH13
CDH15
CDH16
CDH17
CDH18
CDH19
CDH2
CDH20
CDH22
CDH23
CDH24
CDH26
CDH29
CDH3
CDH4
CDH5
CDH6
CDH7
CDH8
CDH9
CDHR3
CDIPT
CDK10
CDK11A
CDK11B
CDK12
CDK13
CDK14
CDK15
CDK16
CDK17
CDK18
CDK19
CDK2
CDK20
CDK2AP1
CDK2AP2
CDK3
CDK4
CDK5
CDK5R1
CDK5R2
CDK5RAP1
CDK5RAP2
CDK5RAP3
CDK6
CDK7
CDK8
CDK9
CDKA-1
CDKA-2
CDKAL1
CDKB1-1
CDKB1-2
CDKB2-1
CDKB2-2
CDKC-1
CDKC-2
CDKD-1
CDKD-2
CDKD-3
CDKE-1
CDKF-1
CDKF-2
CDKF-3
CDKF-4
CDKG-1
CDKG-2
CDKL1
CDKL2
CDKL3
CDKL4
CDKL5
CDKN1A
CDKN1B
CDKN1C
CDKN2A
CDKN2AIP
CDKN2AIPNL
CDKN2B
CDKN2C
CDKN2D
CDKN3
CDNF
CDO1
CDON
CDR1
CDR2
CDR2L
CDRT1
CDRT15
CDRT4
CDS1
CDS2
CDSN
CDT1
CDV3
CDX1
CDX2
CDX4
CDY1
CDY2A
CDYL
CDYL2
CDase
CEACAM1
CEACAM16
CEACAM19
CEACAM20
CEACAM21
CEACAM3
CEACAM4
CEACAM5
CEACAM6
CEACAM7
CEACAM8
CEBPA
CEBPB
CEBPD
CEBPE
CEBPG
CEBPZ
CECR1
CECR2
CECR5
CECR6
CEF1
CEL
CELA1
CELA2A
CELA2B
CELA3A
CELA3B
CELSR1
CELSR2
CELSR3
CEMP1
CEN
CEND1
CENPA
CENPB
CENPE
CENPF
CENPH
CENPI
CENPJ
CENPK
CENPL
CENPM
CENPN
CENPO
CENPP
CENPQ
CENPR
CENPT
CENPV
CEP110
CEP120
CEP135
CEP152
CEP164
CEP170
CEP250
CEP290
CEP350
CEP55
CEP57
CEP57R
CEP63
CEP68
CEP70
CEP72
CEP76
CEP78
CEP97
CEPT1
CER1
CERCAM
CERK
CERKL
CES1
CES2
CES3
CES7
CES8
CETN1
CETN2
CETN3
CETP
CFB
CFC1
CFD
CFD1
CFDP1
CFDP2
CFH
CFHR1
CFHR2
CFHR3
CFHR4
CFHR5
CFI
CFL1
CFL2
CFLAR
CFP
CFT1
CFTR
CGA
CGB
CGB1
CGGBP1
CGI121
CGN
CGN1
CGNL1
CGREF1
CGRRF1
CH25H
CHA1
CHAC1
CHAC2
CHAD
CHADL
CHAF1A
CHAF1B
CHAT
CHC1
CHCHD1
CHCHD10
CHCHD2
CHCHD3
CHCHD4
CHCHD5
CHCHD6
CHD1
CHD1L
CHD2
CHD3
CHD4
CHD5
CHD6
CHD7
CHD9
CHDH
CHEK1
CHEK2
CHERP
CHFR
CHGA
CHGB
CHI3L1
CHI3L2
CHIA
CHIC1
CHIC2
CHID1
CHIP
CHIT1
CHK1
CHKA
CHKB
CHL1
CHM
CHML
CHMP1A
CHMP1B
CHMP2A
CHMP2B
CHMP4A
CHMP4B
CHMP4C
CHMP5
CHMP6
CHMP7
CHN1
CHN2
CHNRD
CHODL
CHORDC1
CHP
CHP2
CHPF
CHPF2
CHPT1
CHR1
CHRAC1
CHRD
CHRDL1
CHRDL2
CHRFAM7A
CHRM1
CHRM2
CHRM3
CHRM4
CHRM5
CHRNA1
CHRNA10
CHRNA2
CHRNA3
CHRNA4
CHRNA5
CHRNA6
CHRNA7
CHRNA9
CHRNB1
CHRNB2
CHRNB3
CHRNB4
CHRND
CHRNE
CHRNG
CHS8
CHST1
CHST10
CHST11
CHST12
CHST13
CHST14
CHST15
CHST2
CHST3
CHST4
CHST5
CHST6
CHST7
CHST8
CHST9
CHSY1
CHSY3
CHTF18
CHTF8
CHUK
CHURC1
CHYM1
CHYM2
CIA1
CIAO1
CIAPIN1
CIB1
CIB2
CIB3
CIB4
CIC
CIDEA
CIDEB
CIDEC
CIITA
CILP
CILP2
CIN4
CIN8
CINP
CIP8
CIPK1
CIPK10
CIPK11
CIPK12
CIPK13
CIPK14
CIPK15
CIPK16
CIPK17
CIPK18
CIPK19
CIPK2
CIPK20
CIPK21
CIPK23
CIPK24
CIPK25
CIPK26
CIPK27
CIPK29
CIPK3
CIPK30
CIPK31
CIPK32
CIPK33
CIPK4
CIPK5
CIPK6
CIPK7
CIPK8
CIPK9
CIR1
CIRBP
CIRH1A
CISD1
CISD2
CISH
CIT
CIT2
CITED1
CITED2
CITED4
CIZ1
CK1
CKA1
CKA2
CKAP2
CKAP2L
CKAP4
CKAP5
CKB
CKI1
CKLF
CKM
CKMT1
CKMT1A
CKMT2
CL43
CL46
CLA4
CLASP1
CLASP2
CLB1
CLB2
CLB3
CLB4
CLB5
CLB6
CLC
CLC-A
CLC-B
CLC-C
CLC-D
CLCA1
CLCA2
CLCA4
CLCC1
CLCF1
CLCN1
CLCN2
CLCN3
CLCN4
CLCN5
CLCN6
CLCN7
CLCNKA
CLCNKB
CLDN1
CLDN10
CLDN11
CLDN12
CLDN14
CLDN15
CLDN16
CLDN17
CLDN18
CLDN19
CLDN2
CLDN20
CLDN22
CLDN23
CLDN3
CLDN4
CLDN5
CLDN6
CLDN7
CLDN8
CLDN9
CLDND1
CLDND2
CLEC10A
CLEC11A
CLEC12A
CLEC12B
CLEC14A
CLEC16A
CLEC18A
CLEC18B
CLEC18C
CLEC1A
CLEC1B
CLEC2A
CLEC2B
CLEC2D
CLEC2L
CLEC3A
CLEC3B
CLEC4A
CLEC4C
CLEC4D
CLEC4E
CLEC4F
CLEC4G
CLEC4M
CLEC5A
CLEC6A
CLEC7A
CLEC9A
CLECL1
CLF
CLF1
CLGN
CLIC1
CLIC2
CLIC3
CLIC4
CLIC5
CLIC6
CLINT1
CLIP-190
CLIP1
CLIP2
CLIP3
CLIP4
CLK1
CLK2
CLK3
CLK4
CLLD6
CLLU1OS
CLMN
CLN3
CLN5
CLN6
CLN8
CLNK
CLNS1A
CLOCK
CLP1
CLPB
CLPH
CLPP
CLPP2
CLPP4
CLPS
CLPTM1
CLPTM1L
CLPX
CLRN1
CLRN2
CLRN3
CLSPN
CLSTN1
CLSTN2
CLSTN3
CLTA
CLTB
CLTC
CLTCL1
CLU
CLUAP1
CLUL1
CLV1
CLVS1
CLVS2
CLYBL
CM-LOX1
CM-LOX2
CMA1
CMAH
CMAS
CMBL
CMC1
CMD1
CMIP
CMK1
CMK2
CMKLR1
CML11
CML12
CML13
CML2
CML20
CML24
CML3
CML32
CML4
CML42
CML48
CML49
CML5
CML7
CML8
CMPK1
CMPK2
CMT1
CMTA5
CMTM1
CMTM2
CMTM3
CMTM4
CMTM5
CMTM6
CMTM7
CMTM8
CMYA5
CNA1
CNA2
CNB1
CNBD1
CNBP
CNDP1
CNDP2
CNFN
CNGA1
CNGA2
CNGA3
CNGB1
CNGB3
CNIH
CNIH2
CNIH3
CNIH4
CNJC
CNKSR1
CNKSR2
CNKSR3
CNN1
CNN2
CNN3
CNNM1
CNNM2
CNNM3
CNNM4
CNO
CNOT1
CNOT10
CNOT2
CNOT3
CNOT4
CNOT6
CNOT6L
CNOT7
CNOT8
CNP
CNPY1
CNPY2
CNPY3
CNPY4
CNR1
CNR2
CNRIP1
CNST
CNTD1
CNTF
CNTFR
CNTLN
CNTN1
CNTN2
CNTN3
CNTN4
CNTN5
CNTN6
CNTNAP1
CNTNAP2
CNTNAP3
CNTNAP3B
CNTNAP4
CNTNAP5
CNTROB
CNX1
CNX2
COAA
COAD
COASY
COBL
COBLL1
COBRA1
COCH
COF1
COG1
COG2
COG3
COG4
COG5
COG6
COG7
COG8
COIL
COL10A1
COL11A1
COL11A2
COL12A1
COL13A1
COL14A1
COL15A1
COL16A1
COL17A1
COL18A1
COL19A1
COL1A1
COL1A2
COL20A1
COL21A1
COL22A1
COL23A1
COL24A1
COL25A1
COL27A1
COL28A1
COL29A1
COL2A1
COL3A1
COL4A1
COL4A2
COL4A3
COL4A3BP
COL4A4
COL4A5
COL4A6
COL5A1
COL5A2
COL5A3
COL6A1
COL6A2
COL6A3
COL6A6
COL7A1
COL8A1
COL8A2
COL9A1
COL9A2
COL9A3
COLEC10
COLEC11
COLEC12
COLQ
COMMD1
COMMD10
COMMD2
COMMD3
COMMD4
COMMD5
COMMD7
COMMD8
COMMD9
COMP
COMT
COMTD1
COP1
COP10
COPA
COPB1
COPB2
COPE
COPE1
COPG
COPG2
COPR5
COPS2
COPS3
COPS4
COPS5
COPS6
COPS7A
COPS7B
COPS8
COPZ1
COPZ2
COQ1
COQ10A
COQ10B
COQ2
COQ3
COQ4
COQ5
COQ6
COQ7
COQ9
COR1
COR4
COR6
CORIN
CORO1A
CORO1B
CORO1C
CORO2A
CORO2B
CORO7
CORT
COT1
COTL1
COX10
COX11
COX15
COX16
COX18
COX19
COX4I1
COX4I2
COX4NB
COX5A
COX5B
COX6A1
COX6A2
COX6B1
COX6B2
COX7A2L
COX7B
COX7B2
COY1
CP
CP1
CPA1
CPA2
CPA3
CPA4
CPA5
CPA6
CPAMD8
CPB1
CPB2
CPD
CPE
CPEB1
CPEB2
CPEB3
CPEB4
CPI17
CPK1
CPK10
CPK11
CPK12
CPK13
CPK14
CPK15
CPK16
CPK17
CPK18
CPK19
CPK2
CPK20
CPK21
CPK22
CPK23
CPK24
CPK25
CPK26
CPK27
CPK28
CPK29
CPK3
CPK30
CPK31
CPK32
CPK33
CPK34
CPK4
CPK5
CPK6
CPK7
CPK8
CPK9
CPL3
CPLX1
CPLX2
CPLX3
CPLX4
CPM
CPN1
CPN10
CPN2
CPNE1
CPNE2
CPNE3
CPNE4
CPNE5
CPNE6
CPNE7
CPNE8
CPO
CPOX
CPPED1
CPR1
CPR2
CPR3
CPR5
CPR6
CPR7
CPS1
CPSF1
CPSF100
CPSF160
CPSF2
CPSF3
CPSF30
CPSF3L
CPSF4
CPSF4L
CPSF6
CPSF7
CPT1
CPT1A
CPT1B
CPT1C
CPT2
CPVL
CPX
CPXCR1
CPXM1
CPXM2
CPZ
CR1
CR1L
CR2
CR4
CRABP1
CRABP2
CRADD
CRAT
CRB1
CRB2
CRB3
CRBN
CRCP
CREB1
CREB3
CREB3L1
CREB3L2
CREB3L3
CREB3L4
CREB5
CREBBP
CREBL2
CREBZF
CREG1
CREG2
CRELD1
CRELD2
CREM
CRH
CRHBP
CRHR1
CRHR2
CRIM1
CRIP1
CRIP2
CRIP3
CRIPAK
CRIPT
CRISP1
CRISP2
CRISP3
CRISPLD1
CRISPLD2
CRK
CRK1
CRK10
CRK11
CRK12
CRK13
CRK15
CRK16
CRK17
CRK19
CRK2
CRK20
CRK22
CRK26
CRK27
CRK28
CRK29
CRK30
CRK31
CRK32
CRK33
CRK36
CRK37
CRK38
CRK39
CRK4
CRK40
CRK43
CRK5
CRK6
CRK7
CRKL
CRLF1
CRLF2
CRLF3
CRLS1
CRM1
CRMA
CRMP1
CRN1
CRNKL1
CRNN
CROCC
CROT
CRP
CRSP1
CRSP2
CRSP3
CRT2
CRT3
CRTAC1
CRTAM
CRTAP
CRTC1
CRTC2
CRTC3
CRX
CRY1
CRY2
CRYAA
CRYAB
CRYBA1
CRYBA2
CRYBA4
CRYBB1
CRYBB2
CRYBB3
CRYBG3
CRYGA
CRYGB
CRYGC
CRYGD
CRYGN
CRYGS
CRYL1
CRYM
CRYZ
CRYZL1
CS
CSAD
CSAG1
CSAG2
CSDA
CSDC2
CSDE1
CSE1
CSE1L
CSE4
CSF1
CSF1R
CSF2
CSF2RA
CSF2RB
CSF3
CSF3R
CSGALNACT1
CSGALNACT2
CSH1
CSHL1
CSK
CSMD1
CSMD2
CSMD3
CSN1
CSN12
CSN1S1
CSN1b
CSN2
CSN3
CSN4
CSN5
CSN5A
CSN5B
CSN6
CSN6A
CSN6B
CSN7
CSN8
CSNK1A1
CSNK1A1L
CSNK1B
CSNK1D
CSNK1E
CSNK1G1
CSNK1G2
CSNK1G3
CSNK2A1
CSNK2A2
CSNK2B
CSPG4
CSPG5
CSPP1
CSRNP1
CSRNP2
CSRNP3
CSRP1
CSRP2
CSRP2BP
CSRP3
CST1
CST11
CST2
CST20
CST3
CST4
CST5
CST6
CST7
CST8
CST9
CST9L
CSTB
CSTF1
CSTF2
CSTF2T
CSTF3
CSTL1
CSY4
CT45A1
CT45A2
CT45A3
CT45A4
CT45A5
CT47A1
CT47B1
CT62
CTA1
CTAG
CTAG1A
CTAG2
CTAGE1
CTAGE4
CTAGE5
CTAGE6
CTBP1
CTBP2
CTBS
CTC1
CTCF
CTCFL
CTDP1
CTDSP1
CTDSP2
CTDSPL
CTDSPL2
CTF1
CTF18
CTGF
CTH
CTH1
CTHRC1
CTK1
CTLA4
CTM1
CTNNA1
CTNNA2
CTNNA3
CTNNAL1
CTNNB1
CTNNBL1
CTNND1
CTNND2
CTNS
CTP1
CTPS
CTPS2
CTR1
CTR2
CTR9
CTRB1
CTRB2
CTRC
CTRL
CTS1
CTSA
CTSB
CTSC
CTSD
CTSE
CTSF
CTSG
CTSH
CTSK
CTSL1
CTSL2
CTSO
CTSS
CTSW
CTSZ
CTTN
CTTN1
CTTNBP2
CTTNBP2NL
CTU1
CTU2
CUBN
CUEDC1
CUEDC2
CUGBP1
CUGBP2
CUL1
CUL2
CUL3
CUL4A
CUL4B
CUL5
CUL7
CUL9
CUP9
CUS1
CUTA
CUTC
CUTL1
CUX1
CUZD1
CVP2
CWC15
CWC21
CWC22
CWC23
CWC24
CWC25
CWC26
CWC27
CWF19L1
CWH41
CWH43
CX3CL1
CX3CR1
CXADR
CXCL1
CXCL10
CXCL11
CXCL12
CXCL13
CXCL14
CXCL16
CXCL17
CXCL2
CXCL3
CXCL5
CXCL6
CXCL9
CXCR1
CXCR2
CXCR3
CXCR4
CXCR5
CXCR6
CXCR7
CXXC1
CXXC4
CXXC5
CXorf1
CXorf21
CXorf22
CXorf23
CXorf26
CXorf27
CXorf36
CXorf38
CXorf39
CXorf40A
CXorf40B
CXorf41
CXorf48
CXorf56
CXorf57
CXorf58
CXorf59
CXorf65
CXorf66
CYB2
CYB561
CYB561D1
CYB561D2
CYB5A
CYB5B
CYB5D1
CYB5D2
CYB5R1
CYB5R2
CYB5R3
CYB5R4
CYB5RL
CYBA
CYBASC3
CYBB
CYBRD1
CYC1
CYC3
CYCA1-1
CYCA1-2
CYCA1-3
CYCA1-4
CYCA2-1
CYCA2-2
CYCA2-3
CYCA2-4
CYCA3-1
CYCA3-2
CYCA3-3
CYCB1-1
CYCB1-2
CYCB1-5
CYCB3-1
CYCC1-2
CYCD2-2
CYCD5-3
CYCD7-1
CYCL1-1
CYCS
CYCT
CYCT1-1
CYCT1-3
CYCT1-4
CYCT1-5
CYCT1_2
CYFIP1
CYFIP2
CYGB
CYHR1
CYIB
CYIIIB
CYLC1
CYLC2
CYLD
CYM
CYM1
CYP1
CYP10
CYP117A2
CYP11A1
CYP11B1
CYP11B2
CYP133B1
CYP133B2
CYP135A1
CYP135B1
CYP17A1
CYP18-3
CYP18-4
CYP19-1
CYP19-2
CYP19-3
CYP19-4
CYP19A1
CYP19A2
CYP19A3
CYP1A1
CYP1A2
CYP1A4
CYP1A5
CYP1B1
CYP20-1
CYP20-2
CYP20-3
CYP20A1
CYP21
CYP21-3
CYP24A1
CYP26A1
CYP26B1
CYP26C1
CYP27A1
CYP27B1
CYP27C1
CYP2A10
CYP2A11
CYP2A13
CYP2A6
CYP2A7
CYP2B11
CYP2B4
CYP2B5
CYP2B6
CYP2C14
CYP2C16
CYP2C18
CYP2C19
CYP2C2
CYP2C3
CYP2C30
CYP2C41
CYP2C5
CYP2C8
CYP2C9
CYP2D14
CYP2D15
CYP2D25
CYP2D6
CYP2E1
CYP2F1
CYP2H1
CYP2H2
CYP2J1
CYP2J2
CYP2R1
CYP2S1
CYP2U1
CYP2W1
CYP3
CYP39A1
CYP3A12
CYP3A24
CYP3A29
CYP3A4
CYP3A43
CYP3A5
CYP3A6
CYP3A7
CYP40
CYP46A1
CYP4A11
CYP4A21
CYP4A22
CYP4A5
CYP4A6
CYP4A7
CYP4B1
CYP4F11
CYP4F12
CYP4F2
CYP4F22
CYP4F3
CYP4F8
CYP4V2
CYP4X1
CYP4Z1
CYP51A1
CYP6
CYP705A5
CYP707A1
CYP707A2
CYP707A3
CYP707A4
CYP707A5
CYP707A6
CYP707A7
CYP708A2
CYP71A12
CYP71A14
CYP71A16
CYP71A18
CYP71A23
CYP71B10
CYP71B13
CYP71B15
CYP71B21
CYP71B22
CYP71B23
CYP71B25
CYP71B28
CYP71B29
CYP71B3
CYP71B31
CYP71B34
CYP71B35
CYP71B36
CYP71B37
CYP71B38
CYP71B5
CYP71B7
CYP79A2
CYP79F1
CYP7A1
CYP7B1
CYP8
CYP81F1
CYP83A1
CYP84A1
CYP85A2
CYP86A1
CYP88A1
CYP8B1
CYP90B1
CYP98A1
CYP98A3
CYP99A3
CYR61
CYS1
CYS3
CYS4
CYSEP
CYSLTR1
CYSLTR2
CYT1
CYTH1
CYTH2
CYTH3
CYTH4
CYTIP
CYTL1
CYTSA
CYTSB
CYYR1
CYorf15B
Ca-P60A
Ca-alpha1D
Ca1
Ca10
Ca11
Ca12
Ca13
Ca14
Ca15
Ca2
Ca3
Ca4
Ca5a
Ca5b
Ca7
Ca8
Ca9
CaMKII
Cab39l
Cabc1
Cabin1
Cabp1
Cabp2
Cabp4
Cabp5
Cabp7
Cabyr
Cachd1
Cacna1a
Cacna1b
Cacna1c
Cacna1d
Cacna1g
Cacna1h
Cacna1i
Cacna2d1
Cacna2d2
Cacna2d3
Cacna2d4
Cacnb1
Cacnb2
Cacnb3
Cacnb4
Cacng1
Cacng2
Cacng3
Cacng4
Cacng5
Cacng6
Cacng7
Cacng8
Cacybp
Cad86C
Cad87A
Cad89D
Cad96Ca
CadN
CadN2
Cadm1
Cadm2
Cadm3
Cadm4
Cadps
Cadps2
Caf1
Cage1
Caki
Calb1
Calb2
Calca
Calcb
Calcoco1
Calcoco2
Calcr
Calcrl
Cald1
Calhm2
Calml4
Caln1
CalpA
CalpB
CalpC
Calr
Calu
Caly
Camk1
Camk1d
Camk1g
Camk2a
Camk2b
Camk2d
Camk2g
Camk4
Camkk1
Camkk2
Camkv
Camlg
Camsap1
Camta1
Camta2
CanA-14F
CanA1
CanB
CanB2
Cand1
Cand2
Cant1
Canx
Cap1
Cap2
Capg
Capn1
Capn10
Capn11
Capn13
Capn2
Capn3
Capn5
Capn6
Capn7
Capn8
Capn9
Capns1
Capns2
Caprin1
Caprin2
Caps
Caps2
Capsl
Capza1
Capza3
Capzb
Card10
Card11
Card14
Card9
Carhsp1
Carkd
Carm1
Cars
Cars2
Cartpt
Cas
Casc1
Casc3
Casc4
Casd1
Cask
Caskin1
Caskin2
Casp1
Casp12
Casp14
Casp2
Casp3
Casp4
Casp6
Casp7
Casp8
Casp8ap2
Casq2
Casr
Cass4
Cast
Casz1
Cat
Catsper1
Catsper2
Catsper3
Catsper4
Catsperb
Catsperg
Catsup
Cav2
Cav3
Cbara1
Cbfa2t2
Cbfa2t3
Cbfb
Cblb
Cblc
Cbll1
Cbln1
Cbln2
Cbln3
Cbln4
Cbp20
Cbp53E
Cbp80
Cbr1
Cbr2
Cbr4
Cbs
Cbwd1
Cbx1
Cbx2
Cbx4
Cbx5
Cbx6
Cbx7
Cbx8
Cby1
Cc2d1a
Cc2d1b
Cc2d2a
CcapR
Ccar1
Ccbe1
Ccbl1
Ccbl2
Ccdc101
Ccdc102a
Ccdc103
Ccdc104
Ccdc105
Ccdc106
Ccdc107
Ccdc108
Ccdc109a
Ccdc109b
Ccdc11
Ccdc110
Ccdc111
Ccdc113
Ccdc114
Ccdc115
Ccdc116
Ccdc117
Ccdc12
Ccdc122
Ccdc123
Ccdc124
Ccdc126
Ccdc127
Ccdc129
Ccdc130
Ccdc132
Ccdc134
Ccdc136
Ccdc137
Ccdc138
Ccdc142
Ccdc146
Ccdc148
Ccdc15
Ccdc150
Ccdc151
Ccdc153
Ccdc154
Ccdc157
Ccdc158
Ccdc159
Ccdc17
Ccdc18
Ccdc21
Ccdc22
Ccdc25
Ccdc27
Ccdc28b
Ccdc3
Ccdc30
Ccdc32
Ccdc33
Ccdc34
Ccdc36
Ccdc38
Ccdc39
Ccdc40
Ccdc41
Ccdc42
Ccdc43
Ccdc45
Ccdc46
Ccdc47
Ccdc49
Ccdc50
Ccdc51
Ccdc52
Ccdc53
Ccdc54
Ccdc55
Ccdc56
Ccdc57
Ccdc58
Ccdc59
Ccdc60
Ccdc61
Ccdc63
Ccdc64
Ccdc64b
Ccdc65
Ccdc66
Ccdc67
Ccdc68
Ccdc69
Ccdc70
Ccdc71
Ccdc73
Ccdc75
Ccdc76
Ccdc77
Ccdc8
Ccdc80
Ccdc81
Ccdc82
Ccdc83
Ccdc84
Ccdc85a
Ccdc85b
Ccdc86
Ccdc87
Ccdc88a
Ccdc88b
Ccdc88c
Ccdc89
Ccdc9
Ccdc90a
Ccdc90b
Ccdc91
Ccdc92
Ccdc93
Ccdc94
Ccdc96
Ccdc97
Ccdc99
Ccin
Cck
Cckar
Cckbr
Ccl1
Ccl11
Ccl12
Ccl19
Ccl2
Ccl20
Ccl21a
Ccl21b
Ccl22
Ccl24
Ccl27
Ccl28
Ccl3
Ccl4
Ccl5
Ccl6
Ccl7
Ccl8
Ccl9
Ccm2
Ccna1
Ccna2
Ccnb1
Ccnc
Ccnd1
Ccnd2
Ccnd3
Ccndbp1
Ccne1
Ccne2
Ccng1
Ccng2
Ccnh
Ccni
Ccnj
Ccnjl
Ccnl1
Ccnl2
Ccno
Ccnt1
Ccny
Ccpg1
Ccr1
Ccr10
Ccr2
Ccr3
Ccr5
Ccr6
Ccr8
Ccr9
Ccrl1
Ccrl2
Ccrn4l
Ccs
Ccsmst1
Cct2
Cct3
Cct4
Cct5
Cct6a
Cct6b
Cct7
Cct8
Cctgamma
Cd101
Cd109
Cd14
Cd151
Cd164
Cd164l2
Cd177
Cd19
Cd1d
Cd1d1
Cd1d2
Cd2
Cd200
Cd200r1
Cd200r1l
Cd200r4
Cd200r5
Cd207
Cd209a
Cd209b
Cd209c
Cd209d
Cd209e
Cd22
Cd226
Cd244
Cd247
Cd248
Cd27
Cd274
Cd276
Cd28
Cd2ap
Cd2bp2
Cd300a
Cd300c
Cd300e
Cd300lb
Cd300lf
Cd300lg
Cd302
Cd320
Cd33
Cd34
Cd36
Cd37
Cd38
Cd3d
Cd3e
Cd3eap
Cd3g
Cd4
Cd40
Cd40lg
Cd44
Cd46
Cd47
Cd48
Cd5
Cd53
Cd55
Cd63
Cd68
Cd69
Cd7
Cd70
Cd74
Cd79a
Cd79b
Cd80
Cd81
Cd82
Cd83
Cd84
Cd86
Cd8a
Cd8b
Cd9
Cd93
Cd96
Cd97
Cd99l2
CdGAPr
Cda
Cdadc1
Cdan1
Cdc123
Cdc14a
Cdc14b
Cdc16
Cdc2
Cdc20
Cdc23
Cdc25a
Cdc25b
Cdc25c
Cdc26
Cdc27
Cdc34
Cdc37
Cdc37l1
Cdc40
Cdc42
Cdc42bpa
Cdc42bpb
Cdc42bpg
Cdc42ep1
Cdc42ep2
Cdc42ep3
Cdc42ep4
Cdc42ep5
Cdc42se1
Cdc45l
Cdc5l
Cdc6
Cdc73
Cdca2
Cdca3
Cdca4
Cdca5
Cdca7
Cdca7l
Cdca8
Cdcp1
Cdcp2
Cdgap
Cdh1
Cdh11
Cdh12
Cdh16
Cdh17
Cdh2
Cdh20
Cdh22
Cdh23
Cdh24
Cdh26
Cdh4
Cdh5
Cdh6
Cdh7
Cdhr3
Cdipt
Cdk10
Cdk11
Cdk12
Cdk14
Cdk15
Cdk16
Cdk17
Cdk18
Cdk19
Cdk2
Cdk20
Cdk2ap1
Cdk2ap2
Cdk4
Cdk5
Cdk5r1
Cdk5rap1
Cdk5rap2
Cdk5rap3
Cdk6
Cdk7
Cdk8
Cdk9
Cdkal1
Cdkl1
Cdkl2
Cdkl3
Cdkl4
Cdkn1a
Cdkn1b
Cdkn1c
Cdkn2a
Cdkn2aip
Cdkn2aipnl
Cdkn2b
Cdkn2c
Cdlc2
Cdnf
Cdo1
Cdon
Cdr2l
Cdrt4
Cds1
Cds2
CdsA
Cdt1
Cdv3
Cdx1
Cdx2
Cdx4
Cdyl
Ceacam1
Ceacam10
Ceacam2
Ceacam5
Cebpa
Cebpb
Cebpd
Cebpe
Cebpg
Cebpz
Cecr5
Cecr6
Cel
Cela1
Cela2a
Celsr1
Celsr3
Cend1
Cenpa
Cenpe
Cenph
Cenpi
Cenpj
Cenpk
Cenpl
Cenpm
Cenpn
Cenpo
Cenpp
Cenpq
Cenpt
Cenpv
Cep110
Cep120
Cep135
Cep250
Cep290
Cep55
Cep57
Cep57r
Cep63
Cep68
Cep70
Cep72
Cep76
Cep78
Cep97
Cept1
Cer1
Cercam
Cerk
Ces1
Ces3
Ces7
Cetn1
Cetn2
Cetn3
Cfc1
Cfd
Cfdp1
Cfi
Cfl1
Cfl2
Cflar
Cfp
Cftr
Cg25C
Cggbp1
Cgnl1
Cgref1
Cgrrf1
Ch25h
ChLim
Cha
Chac1
Chac2
Chad
Chaf1a
Chaf1b
Chc
Chchd1
Chchd2
Chchd3
Chchd4
Chchd5
Chd1
Chd1l
Chd3
Chd4
Chd7
Chd8
Chd9
Chdh
Chek1
Chek2
Cherp
Chfr
Chga
Chgb
Chi3l1
Chi3l3
Chi3l4
Chia
Chic1
Chic2
Chid1
Chit
Chit1
Chka
Chkb
Chl1
Chm
Chml
Chmp1a
Chmp1b1
Chmp1b2
Chmp2a
Chmp2b
Chmp4b
Chmp4c
Chmp5
Chmp6
Chmp7
Chn1
Chn2
Chordc1
Chp
Chpf
Chpt1
Chrac1
Chrd
Chrdl1
Chrdl2
Chrm1
Chrm2
Chrm3
Chrm4
Chrm5
Chrna1
Chrna10
Chrna2
Chrna3
Chrna4
Chrna5
Chrna6
Chrna7
Chrna9
Chrnb1
Chrnb2
Chrnb3
Chrnb4
Chrnd
Chrne
Chrng
Chst1
Chst10
Chst11
Chst12
Chst14
Chst15
Chst2
Chst3
Chst4
Chst5
Chst7
Chst8
Chst9
Chsy1
Cht2
Cht3
Chtf18
Chtf8
Churc1
Ci-DRIL1/2
CiIC3
Ciao1
Ciapin1
Cib1
Cib2
Cib4
Cic
Cideb
Cidec
Ciita
Cilp
Cinp
Cir1
Cirbp
Cirh1a
Cisd1
Cisd2
Cish
Cited1
Cited4
CkIIalpha
CkIIbeta
CkIalpha
Ckap2
Ckap2l
Ckap4
Ckap5
Ckb
Cklf
Ckm
Ckmt1
Ckmt2
Clasp1
Clasp2
Clc
Clca1
Clca2
Clcc1
Clcf1
Clcn1
Clcn2
Clcn3
Clcn5
Clcn6
Clcn7
Clcnka
Clcnkb
Cldn1
Cldn11
Cldn12
Cldn13
Cldn14
Cldn15
Cldn16
Cldn17
Cldn18
Cldn19
Cldn2
Cldn22
Cldn23
Cldn3
Cldn4
Cldn5
Cldn6
Cldn7
Cldn8
Cldnd1
Cldnd2
Clec11a
Clec12a
Clec12b
Clec14a
Clec16a
Clec1a
Clec1b
Clec2d
Clec2d11
Clec2d2
Clec2d3
Clec2d6
Clec2g
Clec2h
Clec2i
Clec2l
Clec3a
Clec4a
Clec4d
Clec4e
Clec4f
Clec4g
Clec5a
Clec6a
Clec7a
Clec9a
Clic1
Clic2
Clic3
Clic4
Clic5
Clic6
Clip1
Clip2
Clip4
Clk
Clk3
Clk4
Clld6
Clm
Clm3
Clm5
Clmn
Cln5
Cln8
Clnk
Clns1a
Clock
Clp1
Clpb
Clph
Clpp
Clps
Clptm1
Clptm1l
Clpx
Clrn1
Clrn3
Clspn
Clstn1
Clstn2
Clstn3
Clta
Cltb
Cltc
Clu
Cluap1
Clul1
Clvs1
Clvs2
Clybl
Cma1
Cmah
Cmas
Cmbl
Cmc1
Cmip
Cmklr1
Cml1
Cml2
Cml3
Cml4
Cml5
Cml6
Cmpk1
Cmpk2
Cmtm2a
Cmtm3
Cmtm4
Cmtm5
Cmtm6
Cmtm7
Cmtm8
Cnbp
Cndp1
Cndp2
Cnfn
Cng
Cnga1
Cnga2
Cnga4
Cngb3
Cnih2
Cnih3
Cnih4
Cnksr2
Cnksr3
Cnn1
Cnn2
Cnn3
Cnnm1
Cnnm2
Cnnm3
Cnnm4
Cno
Cnot1
Cnot10
Cnot2
Cnot3
Cnot4
Cnot6
Cnot6l
Cnot7
Cnot8
Cnp
Cnpy1
Cnpy2
Cnpy3
Cnpy4
Cnr1
Cnr2
Cnrip1
Cnst
Cntd1
Cntf
Cntfr
Cntln
Cntn1
Cntn2
Cntn3
Cntn4
Cntn5
Cntn6
Cntnap1
Cntnap2
Cntnap5a
Cntnap5b
Cntnap5c
Cntnap5d
Cntrob
CoRest
Coasy
Cobl
Cobll1
Cobra1
Coch
Cog1
Cog2
Cog3
Cog4
Cog5
Cog6
Cog7
Col10a1
Col11a2
Col13a1
Col15a1
Col16a1
Col17a1
Col18a1
Col19a1
Col1a1
Col1a2
Col23a1
Col25a1
Col27a1
Col28a1
Col2a1
Col3a1
Col4a1
Col4a2
Col4a3
Col4a3bp
Col4a4
Col5a1
Col5a2
Col6a1
Col6a2
Col6a4
Col6a6
Col7a1
Col8a1
Col8a2
Col9a1
Colec10
Colec11
Colec12
Colq
Commd1
Commd10
Commd2
Commd3
Commd4
Commd5
Commd8
Commd9
Comp
Comt
Comtd1
Cont
Copb1
Copb2
Cope
Copg
Copg2
Copr5
Coprox
Cops2
Cops3
Cops4
Cops5
Cops6
Cops7a
Cops7b
Cops8
Copz1
Copz2
Coq10b
Coq2
Coq3
Coq4
Coq5
Coq7
Coq9
Corin
Corl2
Coro1a
Coro1b
Coro1c
Coro2a
Coro2b
Coro6
Coro7
Cort
Cotl1
Cox10
Cox11
Cox15
Cox16
Cox19
Cox4i1
Cox4i2
Cox4nb
Cox5a
Cox5b
Cox6a1
Cox6a2
Cox6b2
Cox7a2
Cox7a2l
Cox7b
Cp
Cp1
Cpa1
Cpa2
Cpa3
Cpa4
Cpa5
Cpa6
Cpb1
Cpb2
Cpd
Cpe
Cpeb1
Cpeb2
Cpeb3
Cpeb4
Cplx1
Cplx2
Cplx3
Cplx4
Cpm
Cpn1
Cpn2
Cpne1
Cpne2
Cpne3
Cpne4
Cpne5
Cpne6
Cpne7
Cpne8
Cpne9
Cpox
Cpped1
Cpr
Cps1
Cpsf1
Cpsf100
Cpsf160
Cpsf2
Cpsf3l
Cpsf4
Cpsf6
Cpsf7
Cpt1a
Cpt1b
Cpt1c
Cpt2
Cpvl
Cpxm1
Cpxm2
Cpz
Crabp1
Crabp2
Cradd
Crat
Crb2
Crb3
Crbn
Crc
Crcp
Creb1
Creb3l1
Creb3l2
Creb3l3
Creb3l4
Creb5
CrebA
CrebB-17A
Crebl2
Crebzf
Creg1
Creg2
Creld1
Creld2
Crem
Crh
Crhbp
Crhr1
Crhr2
Crim1
Crip1
Crip2
Crip3
Cript
Crisp1
Crisp2
Crisp3
Crispld1
Crispld2
Crk
Crkl
Crlf1
Crlf3
Crls1
Crmp1
Crnkl1
Crocc
Crot
Crp
Crry
Crtac1
Crtam
Crtc1
Crtc2
Crtc3
Crx
Cry1
Cry2
Cryab
Cryba1
Cryba2
Cryba4
Crybb1
Crybb2
Crybb3
Crybg3
Cryga
Crygb
Crygc
Crygd
Cryge
Crygf
Crygn
Crygs
Cryl1
Crym
Cryz
Cryzl1
Cs
Csad
Csda
Csdc2
Csde1
Cse1l
Csf1
Csf1r
Csf2
Csf2ra
Csf2rb2
Csf3
Csgalnact1
Csgalnact2
Csk
Csmd1
Csmd3
Csn3
Csnk1a1
Csnk1d
Csnk1e
Csnk1g1
Csnk1g2
Csnk1g3
Csnk2a1
Csnk2a2
Csnk2b
Csp
Cspg4
Cspg5
Csrnp1
Csrnp2
Csrnp3
Csrp1
Csrp2
Csrp2bp
Csrp3
Cst12
Cst13
Cst3
Cst4
Cst7
Cst8
Cst9
Cstb
Cstf1
Cstf2
Cstf2t
Cstf3
CtBP
Ctbp1
Ctbp2
Ctbs
Ctc1
Ctcf
Ctcfl
Ctdp1
Ctdsp1
Ctdsp2
Ctdspl2
Ctf1
Ctgf
Cth
Cthrc1
Ctla4
Ctnna1
Ctnna2
Ctnna3
Ctnnal1
Ctnnb1
Ctnnbl1
Ctnnd1
Ctnnd2
Ctns
Ctps
Ctps2
Ctr9
Ctrb1
Ctrc
Ctsa
Ctsb
Ctsc
Ctsd
Ctse
Ctsf
Ctsg
Ctsh
Ctsj
Ctsk
Ctsl1
Ctsm
Ctso
Ctsq
Ctsr
Ctss
Ctsw
Ctsz
Cttnbp2nl
Ctu1
Ctu2
Cubn
Cuedc2
Cugbp1
Cugbp2
Cul1
Cul2
Cul3
Cul4a
Cul5
Cul7
Cuta
Cutc
Cux1
Cuzd1
Cwc15
Cwc22
Cwf19l2
Cwh43
Cx3cl1
Cx3cr1
Cxadr
Cxcl1
Cxcl10
Cxcl11
Cxcl12
Cxcl15
Cxcl16
Cxcl17
Cxcl2
Cxcl3
Cxcl5
Cxcr1
Cxcr2
Cxcr3
Cxcr4
Cxcr5
Cxcr6
Cxcr7
Cxxc1
Cxxc4
Cxxc5
Cyb561
Cyb561d1
Cyb561d2
Cyb5a
Cyb5b
Cyb5d1
Cyb5d2
Cyb5r1
Cyb5r2
Cyb5r3
Cyb5r4
Cyb5rl
Cyba
Cybasc3
Cybb
Cybrd1
Cyc1
CycA
CycB
CycB3
CycC
CycE
CycT
Cyfip1
Cyfip2
Cygb
Cyhr1
Cyld
Cyp1
Cyp11a1
Cyp11b1
Cyp12a4
Cyp12a5
Cyp12b2
Cyp12c1
Cyp12d1-d
Cyp12d1-p
Cyp12e1
Cyp17a1
Cyp18a1
Cyp19a1
Cyp1a1
Cyp1a2
Cyp1b1
Cyp20a1
Cyp21
Cyp24a1
Cyp26a1
Cyp27a1
Cyp27b1
Cyp28c1
Cyp28d2
Cyp2a1
Cyp2a2
Cyp2a3
Cyp2b12
Cyp2b15
Cyp2b19
Cyp2b3
Cyp2c11
Cyp2c12
Cyp2c13
Cyp2c54
Cyp2c55
Cyp2c7
Cyp2c70
Cyp2d1
Cyp2d10
Cyp2d18
Cyp2d26
Cyp2d3
Cyp2d9
Cyp2e1
Cyp2f2
Cyp2g1
Cyp2j3
Cyp2j5
Cyp2r1
Cyp2s1
Cyp2u1
Cyp301a1
Cyp304a1
Cyp305a1
Cyp308a1
Cyp309a2
Cyp311a1
Cyp312a1
Cyp313a2
Cyp313a3
Cyp313a4
Cyp313a5
Cyp313b1
Cyp317a1
Cyp39a1
Cyp3a11
Cyp3a13
Cyp3a18
Cyp3a2
Cyp3a25
Cyp46a1
Cyp49a1
Cyp4a10
Cyp4a12
Cyp4a12a
Cyp4a14
Cyp4a2
Cyp4aa1
Cyp4ac1
Cyp4ac2
Cyp4ac3
Cyp4ae1
Cyp4b1
Cyp4c3
Cyp4d1
Cyp4d14
Cyp4d2
Cyp4d20
Cyp4d21
Cyp4d8
Cyp4e1
Cyp4e2
Cyp4e3
Cyp4f14
Cyp4f3
Cyp4f4
Cyp4f5
Cyp4f6
Cyp4g1
Cyp4g15
Cyp4p1
Cyp4p2
Cyp4p3
Cyp4s3
Cyp4v3
Cyp4x1
Cyp51a1
Cyp6a13
Cyp6a18
Cyp6a19
Cyp6a22
Cyp6a23
Cyp6d5
Cyp6g1
Cyp6t1
Cyp6t3
Cyp6v1
Cyp6w1
Cyp7a1
Cyp7b1
Cyp8b1
Cyp9b2
Cyp9c1
Cyp9f2
Cyp9h1
Cyr61
Cys1
Cysltr1
Cysltr2
Cyt-b5
Cyth1
Cyth2
Cyth3
Cyth4
Cytip
Cytsa
Cyyr1
D
D10Ertd641e
D10Jhu81e
D10Wsu102e
D10Wsu52e
D11Bwg0517e
D11Wsu47e
D14Abb1e
D14Ertd449e
D17Wsu104e
D17Wsu92e
D17h6s53e
D17h6s56e-3
D18Ertd653e
D19Ertd737e
D1Bwg0212e
D1Ertd622e
D1Pas1
D2
D2HGDH
D2R
D2Wsu81e
D3Ertd751e
D4Bwg0951e
D4Ertd22e
D4Wsu53e
D6Mm5e
D6Wsu163e
D7h11orf16
D8Ertd738e
D9Ertd402e
DAAM1
DAAM2
DAB1
DAB2
DAB2IP
DACH1
DACH2
DACT1
DACT2
DACT3
DAD1
DAG1
DAGLA
DAGLB
DAK
DAK1
DAK2
DALRD3
DAND5
DAO
DAOA
DAP
DAP2
DAP3
DAPK1
DAPK2
DAPK3
DAPL1
DAPP1
DARC
DARS
DARS2
DAXX
DAZ1
DAZ2
DAZ3
DAZ4
DAZAP1
DAZAP2
DAZL
DBC1
DBF2
DBF20
DBF4
DBF4B
DBH
DBI
DBIL5
DBN1
DBNDD1
DBNDD2
DBNL
DBP
DBP1
DBP10
DBP2
DBP3
DBP4
DBP5
DBP6
DBP7
DBP8
DBP9
DBR1
DBT
DBX1
DBX2
DCAF10
DCAF11
DCAF12
DCAF12L1
DCAF12L2
DCAF13
DCAF15
DCAF16
DCAF17
DCAF4
DCAF4L1
DCAF4L2
DCAF5
DCAF6
DCAF7
DCAF8
DCAF8L1
DCAKD
DCBLD1
DCBLD2
DCC
DCD
DCDC1
DCDC2
DCDC2B
DCHS1
DCHS2
DCI
DCI1
DCK
DCL1
DCL2A
DCL2B
DCL3A
DCL3B
DCL4
DCLK1
DCLK2
DCLK3
DCLRE1A
DCLRE1B
DCLRE1C
DCN
DCN1
DCNP1
DCP1A
DCP1B
DCP2
DCPS
DCST1
DCST2
DCT
DCTD
DCTN1
DCTN2
DCTN3
DCTN4
DCTN5
DCTN6
DCTPP1
DCUN1D1
DCUN1D2
DCUN1D3
DCUN1D4
DCUN1D5
DCX
DCXR
DDA1
DDAH1
DDAH2
DDB1
DDB1A
DDB1B
DDB2
DDC
DDHD1
DDHD2
DDI1
DDI2
DDIT3
DDIT4
DDIT4L
DDN
DDO
DDOST
DDR1
DDR2
DDRGK1
DDT
DDTL
DDX1
DDX10
DDX11
DDX17
DDX18
DDX19A
DDX19B
DDX20
DDX21
DDX23
DDX24
DDX25
DDX26B
DDX27
DDX28
DDX31
DDX39
DDX3X
DDX3Y
DDX4
DDX41
DDX42
DDX43
DDX46
DDX47
DDX49
DDX5
DDX50
DDX51
DDX52
DDX53
DDX54
DDX55
DDX56
DDX58
DDX59
DDX6
DDX60
DDX60L
DEADC1
DEAF1
DECR1
DECR2
DED1
DED81
DEDD
DEDD2
DEF
DEF6
DEF8
DEFA1
DEFA3
DEFA4
DEFA5
DEFA6
DEFB1
DEFB110
DEFB112
DEFB116
DEFB118
DEFB125
DEFB126
DEFB127
DEFB129
DEGS1
DEGS2
DEK
DEM1
DENND1A
DENND1B
DENND1C
DENND2A
DENND2C
DENND2D
DENND3
DENND4A
DENND4B
DENND4C
DENND5A
DENND5B
DENR
DEPDC1A
DEPDC1B
DEPDC4
DEPDC5
DEPDC6
DEPDC7
DEPP
DER
DER1
DER1.2
DER2
DER2.1
DER2.2
DERA
DERL1
DERL2
DERL3
DERP6
DES
DET1
DET2
DEXI
DFFA
DFFB
DFNA5
DG1039
DGA1
DGAT1
DGAT2
DGAT2L6
DGCR14
DGCR2
DGCR6
DGCR6L
DGCR8
DGK1
DGKA
DGKB
DGKD
DGKE
DGKG
DGKH
DGKI
DGKK
DGKQ
DGKZ
DGUOK
DHAPRD
DHC1B
DHCR24
DHCR7
DHDDS
DHDH
DHDPSL
DHFR
DHFRL1
DHH
DHH1
DHODH
DHPS
DHR2
DHRS1
DHRS11
DHRS12
DHRS13
DHRS2
DHRS3
DHRS4
DHRS7
DHRS7B
DHRS7C
DHRS9
DHRSX
DHS
DHTKD1
DHX15
DHX16
DHX29
DHX30
DHX32
DHX33
DHX35
DHX36
DHX37
DHX38
DHX40
DHX57
DHX58
DHX8
DHX9
DIA4
DIABLO
DIAPH1
DIAPH2
DIAPH3
DIB1
DIC1
DICER1
DID2
DID4
DIDO1
DIE2
DIM
DIM1
DIMT1L
DIO1
DIO2
DIO3
DIP13
DIP2
DIP2A
DIP2B
DIP2C
DIRAS1
DIRAS2
DIRAS3
DIRC1
DIRC2
DIS3
DIS3L
DIS3L2
DISC1
DISP1
DISP2
DIXDC1
DJP1
DKC1
DKK1
DKK2
DKK3
DKK4
DKKL1
DLAT
DLC1
DLD
DLD1
DLD2
DLD3
DLEC1
DLEU7
DLG1
DLG2
DLG3
DLG4
DLG5
DLGAP1
DLGAP2
DLGAP3
DLGAP4
DLGAP5
DLK1
DLK2
DLL1
DLL3
DLL4
DLST
DLX1
DLX2
DLX3
DLX4
DLX5
DLX6
DMAP1
DMBT1
DMBX1
DMC1
DMD
DMGDH
DMKN
DMP1
DMPK
DMRT1
DMRT2
DMRT3
DMRTA1
DMRTA2
DMRTB1
DMRTC1
DMRTC2
DMT1
DMTF1
DMWD
DMXL1
DMXL2
DNA2
DNAH1
DNAH11
DNAH12
DNAH12L
DNAH14
DNAH2
DNAH3
DNAH5
DNAH6
DNAH7
DNAH8
DNAH9
DNAI1
DNAI2
DNAJA1
DNAJA2
DNAJA3
DNAJA4
DNAJB1
DNAJB11
DNAJB12
DNAJB13
DNAJB14
DNAJB2
DNAJB3
DNAJB4
DNAJB5
DNAJB6
DNAJB7
DNAJB8
DNAJB9
DNAJC1
DNAJC10
DNAJC11
DNAJC12
DNAJC13
DNAJC14
DNAJC15
DNAJC16
DNAJC17
DNAJC18
DNAJC19
DNAJC2
DNAJC21
DNAJC22
DNAJC24
DNAJC25
DNAJC27
DNAJC28
DNAJC3
DNAJC30
DNAJC4
DNAJC5
DNAJC5B
DNAJC5G
DNAJC6
DNAJC7
DNAJC8
DNAJC9
DNAL1
DNAL4
DNALI1
DNASE1
DNASE1L1
DNASE1L2
DNASE1L3
DNASE2
DNASE2B
DNApol-alpha180
DNApol-alpha50
DNApol-alpha60
DNApol-alpha73
DNApol-delta
DND1
DNER
DNF1
DNF2
DNF3
DNL4
DNLZ
DNM1
DNM1L
DNM2
DNM3
DNMBP
DNMT1
DNMT3A
DNMT3B
DNMT3L
DNPEP
DNTT
DNTTIP1
DNTTIP2
DOA4
DOC2A
DOC2B
DOCK1
DOCK10
DOCK11
DOCK2
DOCK3
DOCK4
DOCK5
DOCK6
DOCK7
DOCK8
DOCK9
DOHH
DOK1
DOK2
DOK3
DOK4
DOK5
DOK6
DOK7
DOLK
DOLPP1
DOM3Z
DONSON
DOPEY1
DOPEY2
DOS
DOT1
DOT1L
DPAGT1
DPB2
DPB7
DPCD
DPCR1
DPEP1
DPEP2
DPEP3
DPF1
DPF2
DPF3
DPH1
DPH2
DPH3
DPH3B
DPH4
DPH5
DPL1
DPM1
DPM2
DPM3
DPOL
DPP10
DPP3
DPP4
DPP6
DPP7
DPP8
DPP9
DPPA2
DPPA3
DPPA4
DPPA5
DPRX
DPS1
DPT
DPY19L1
DPY19L2
DPY19L3
DPY19L4
DPY30
DPYD
DPYS
DPYSL2
DPYSL3
DPYSL4
DPYSL5
DQX1
DR1
DRAM1
DRAM2
DRAP1
DRD1
DRD2
DRD3
DRD4
DRD5
DRE2
DRG1
DRG2
DRM1
DRM2
DRP1A
DRP1B
DRP1C
DRP1D
DRP1E
DRP2
DRP3A
DRP3B
DRS1
DRS2
DRT101
DRT111
DRTS
DSC1
DSC2
DSC3
DSCAM
DSCAML1
DSCC1
DSCR3
DSCR4
DSCR6
DSE
DSEL
DSG1
DSG2
DSG3
DSG4
DSK2
DSL1
DSN1
DSP
DST
DST1
DSTN
DSTYK
DTD1
DTL
DTNA
DTNB
DTNBP1
DTWD1
DTWD2
DTX1
DTX2
DTX3
DTX3L
DTX4
DTYMK
DUG1
DULLARD
DUN1
DUOX1
DUOX2
DUOXA1
DUOXA2
DUPD1
DUR1,2
DUS1
DUS1L
DUS2L
DUS3
DUS3L
DUS4
DUS4L
DUSP1
DUSP10
DUSP11
DUSP12
DUSP13
DUSP14
DUSP15
DUSP16
DUSP18
DUSP19
DUSP2
DUSP21
DUSP22
DUSP23
DUSP26
DUSP27
DUSP28
DUSP3
DUSP4
DUSP5
DUSP6
DUSP7
DUSP8
DUSP9
DUT
DUT1
DUX1
DUX3
DUX5
DUXA
DVL1
DVL2
DVL3
DVR1
DYDC1
DYDC2
DYM
DYN1
DYN2
DYNC1H1
DYNC1I1
DYNC1I2
DYNC1LI1
DYNC1LI2
DYNC2LI1
DYNLL2
DYNLRB1
DYNLRB2
DYNLT1
DYNLT3
DYRK1A
DYRK1B
DYRK2
DYRK3
DYRK4
DYS1
DYSF
DYSFIP1
DYTN
DYX1C1
DZIP1
DZIP3
Daam1
Daam2
Dab
Dab1
Dab2
Dab2ip
Dach1
Dach2
Dact1
Dact2
Dact3
Dad1
Dag1
Dagla
Daglb
Dak
Dalrd3
Dand5
Dao
Dap
Dap3
Dapk1
Dapk2
Dapk3
Dapl1
Dapp1
Darc
Dars
Dars2
Daxx
Dazap1
Dazap2
Dazl
Dbc1
Dbf4
Dbh
Dbi
Dbil5
Dbn1
Dbndd1
Dbndd2
Dbnl
Dbp
Dbp45A
Dbp73D
Dbr1
Dbx1
Dcaf10
Dcaf11
Dcaf12
Dcaf12l1
Dcaf12l2
Dcaf15
Dcaf17
Dcaf5
Dcaf6
Dcaf7
Dcaf8
Dcakd
Dcbld1
Dcbld2
Dcdc2
Dck
Dclk1
Dclk2
Dclk3
Dclre1a
Dclre1b
Dclre1c
Dcn
Dcp-1
Dcp1a
Dcps
Dcr-1
Dcst1
Dctd
Dctn1
Dctn2
Dctn3
Dctn4
Dctn5
Dctn6
Dctpp1
Dcun1d2
Dcun1d3
Dcun1d4
Dcun1d5
Dcx
Dcxr
Dd25
Dda1
Ddah1
Ddah2
Ddb1
Ddb2
Ddc
Ddhd2
Ddi1
Ddi2
Ddit3
Ddit4
Ddit4l
Ddn
Ddo
Ddost
Ddr1
Ddr2
Ddrgk1
Ddt
Ddx1
Ddx10
Ddx11
Ddx17
Ddx18
Ddx19a
Ddx21
Ddx25
Ddx26b
Ddx28
Ddx39
Ddx3x
Ddx3y
Ddx4
Ddx42
Ddx46
Ddx47
Ddx49
Ddx50
Ddx51
Ddx52
Ddx54
Ddx55
Ddx56
Ddx58
Ddx59
Ddx6
Deaf1
Decr1
Decr2
Dedd
Dedd2
Def
Def6
Def8
Defb29
Defcr23
Defcr25
Degs1
Degs2
Dek
Dem1
Dennd1a
Dennd1b
Dennd1c
Dennd2a
Dennd2c
Dennd2d
Dennd3
Dennd4b
Dennd5a
Dennd5b
Denr
Depdc1a
Depdc1b
Depdc6
Depdc7
Depp
Dera
Derl1
Derl2
Derl3
Derp6
Derpc
Des
Desc4
Det1
Dexi
Dfd
Dffa
Dffb
Dfna5
Dgat1
Dgat2
Dgat2l6
Dgcr14
Dgcr2
Dgcr6
Dgcr8
Dgk
Dgka
Dgkb
Dgke
Dgkg
Dgkq
Dgkz
Dhc64C
Dhcr24
Dhcr7
Dhdds
Dhdh
Dhdpsl
Dhfr
Dhh
Dhodh
Dhps
Dhrs1
Dhrs11
Dhrs13
Dhrs3
Dhrs7
Dhrs7b
Dhrs7c
Dhrs9
Dhtkd1
Dhx15
Dhx29
Dhx30
Dhx32
Dhx33
Dhx34
Dhx36
Dhx40
Dhx57
Dhx58
Dhx8
Dhx9
Diablo
Diaph1
Diaph2
Diaph3
Dido1
Dif
Dimt1l
Dio1
Dio2
Dio3
Dip2b
Diras1
Diras2
Dirc2
Dis3
Dis3l
Dis3l2
Disc1
Disp1
Disp2
Dixdc1
Dkc1
Dkk3
Dkk4
Dkkl1
Dl
Dlat
Dlc1
Dlc90F
Dld
Dleu7
Dlg1
Dlg2
Dlg3
Dlg4
Dlgap1
Dlgap2
Dlgap3
Dlgap4
Dlgap5
Dlk1
Dll
Dll1
Dll3
Dll4
Dlst
Dlx1
Dlx2
Dlx3
Dlx4
Dlx5
Dmap1
Dmbt1
Dmbx1
Dmc1
Dmd
Dmgdh
Dmkn
Dmn
Dmpk
Dmrt3
Dmrta1
Dmrta2
Dmrtb1
Dmrtc1
Dmrtc2
Dmtf1
Dna2
DnaJ-1
Dnah1
Dnah5
Dnah7
Dnai1
Dnai2
Dnaja1
Dnaja2
Dnaja3
Dnaja4
Dnajb1
Dnajb10
Dnajb11
Dnajb13
Dnajb14
Dnajb3
Dnajb4
Dnajb5
Dnajb6
Dnajb7
Dnajb8
Dnajb9
Dnajc1
Dnajc10
Dnajc11
Dnajc12
Dnajc14
Dnajc15
Dnajc16
Dnajc17
Dnajc18
Dnajc19
Dnajc2
Dnajc22
Dnajc24
Dnajc25
Dnajc27
Dnajc28
Dnajc3
Dnajc30
Dnajc4
Dnajc5
Dnajc5b
Dnajc6
Dnajc7
Dnajc8
Dnajc9
Dnal1
Dnal4
Dnali1
Dnase1
Dnase1l1
Dnase1l2
Dnase1l3
Dnase2
Dnase2b
Dnd1
Dner
Dnlz
Dnm1
Dnm1l
Dnm2
Dnm3
Dnmbp
Dnmt1
Dnmt3a
Dnmt3b
Dnmt3l
Dntt
Dnttip1
Dnttip2
Doa
Doc2a
Doc2b
Doc2g
Dock1
Dock11
Dock2
Dock4
Dock6
Dock7
Dock8
Dohh
Dok1
Dok2
Dok3
Dok4
Dok5
Dok6
Dok7
Dolk
Dolpp1
Dom3z
Donson
DopR
DopR2
Dopey2
Dos
Dox-A2
Dp
Dpagt1
Dpcd
Dpcr1
Dpep1
Dpep2
Dpep3
Dpf1
Dpf2
Dpf3
Dph1
Dph2
Dph3
Dpm1
Dpm2
Dpm3
Dpp10
Dpp3
Dpp4
Dpp6
Dpp7
Dpp8
Dpp9
DppIII
Dppa2
Dppa3
Dppa4
Dppa5a
Dppa5b
Dpt
Dpy19l1
Dpy19l3
Dpy19l4
Dpy30
Dpyd
Dpys
Dpysl2
Dpysl3
Dpysl4
Dpysl5
Dqx1
Dr1
Dram1
Dram2
Drap1
Drd1
Drd2
Drd3
Drd4
Drd5
Drg1
Drg2
Drgx
Drip
Drp2
Dsc2
Dsc3
Dscr3
Dscr6
Dse
Dsel
Dsg1a
Dsg1b
Dsg1c
Dsg2
Dsg4
Dsn1
Dsor1
Dsp1
Dst
Dstn
Dstyk
Dtd1
Dtl
Dtna
Dtnb
Dtnbp1
Dtwd1
Dtwd2
Dtx1
Dtx2
Dtx3
Dtx3l
Dtx4
Dtymk
Dub1
Dullard
Duox
Duox1
Duox2
Duoxa2
Dupd1
Dus1l
Dus2l
Dus3l
Dus4l
Dusp1
Dusp11
Dusp12
Dusp13
Dusp14
Dusp15
Dusp18
Dusp2
Dusp22
Dusp23
Dusp26
Dusp27
Dusp28
Dusp3
Dusp4
Dusp5
Dusp6
Dusp7
Dusp8
Dut
Dvl1
Dydc1
Dym
Dync1h1
Dync1i1
Dync1i2
Dync1li1
Dync1li2
Dync2h1
Dync2li1
Dynll2
Dynlrb1
Dynlrb2
Dynlt1
Dynlt3
Dyrk1a
Dyrk1b
Dyrk2
Dyrk3
Dyrk4
Dys
Dysf
Dysfip1
Dytn
Dzip1
Dzip1l
Dzip3
E(bx)
E(z)
E2F1
E2F2
E2F3
E2F4
E2F5
E2F6
E2F8
E2f
E2f1
E2f2
E2f3
E2f4
E2f7
E2f8
E4F1
E4f1
EAAC
EAF1
EAF2
EAF3
EAN57
EAP1
EAPP
EARS2
EBAG9
EBF1
EBF2
EBF3
EBF4
EBI3
EBNA1BP2
EBP
EBP2
EBPL
ECA1
ECA2
ECA3
ECA4
ECAT1
ECD
ECE1
ECE2
ECEL1
ECH1
ECHDC1
ECHDC2
ECHDC3
ECHS1
ECI1
ECM1
ECM10
ECM14
ECM16
ECM2
ECM29
ECM32
ECM38
ECO1
ECR1
ECSCR
ECSIT
ECT2
ECT2L
EDA
EDA2R
EDAR
EDARADD
EDC3
EDC4
EDE1
EDEM1
EDEM2
EDEM3
EDF1
EDIL3
EDN1
EDN2
EDN3
EDNRA
EDNRB
EDRF1
EEA1
EED
EEF1A1
EEF1A2
EEF1B
EEF1B2
EEF1D
EEF1E1
EEF1G
EEF2
EEF2K
EEFSEC
EEPD1
EFB1
EFCAB1
EFCAB2
EFCAB3
EFCAB4A
EFCAB4B
EFCAB5
EFCAB6
EFCAB7
EFEMP1
EFEMP2
EFHA1
EFHA2
EFHB
EFHC1
EFHC2
EFHD1
EFHD2
EFNA1
EFNA2
EFNA3
EFNA4
EFNA5
EFNB1
EFNB2
EFNB3
EFR
EFR3A
EFR3B
EFS
EFT1
EFT2
EFTUD1
EFTUD2
EGD1
EGD2
EGF
EGF3
EGFL6
EGFL7
EGFL8
EGFLAM
EGFR
EGLN1
EGLN2
EGLN3
EGR1
EGR2
EGR3
EGR4
EHBP1
EHBP1L1
EHD1
EHD2
EHD3
EHD4
EHF
EHHADH
EHMT1
EHMT2
EHT1
EI24
EID1
EID2
EID2B
EID3
EIF1
EIF1AD
EIF1AX
EIF1AY
EIF1B
EIF2A
EIF2AK1
EIF2AK2
EIF2AK4
EIF2B1
EIF2B2
EIF2B3
EIF2B4
EIF2B5
EIF2C1
EIF2C2
EIF2C3
EIF2C4
EIF2S1
EIF2S2
EIF2S3
EIF3A
EIF3B
EIF3C
EIF3D
EIF3E
EIF3F
EIF3G
EIF3H
EIF3I
EIF3J
EIF3K
EIF3L
EIF3M
EIF4A1
EIF4A2
EIF4A3
EIF4B
EIF4E
EIF4E1
EIF4E1B
EIF4E2
EIF4E3
EIF4EBP1
EIF4EBP2
EIF4EBP3
EIF4ENIF1
EIF4G
EIF4G1
EIF4G2
EIF4G3
EIF4H
EIF5
EIF5A
EIF5A2
EIF5AL1
EIF5B
EIF6
ELAC1
ELAC2
ELANE
ELAVL1
ELAVL2
ELAVL3
ELAVL4
ELC
ELCL
ELF1
ELF2
ELF3
ELF4
ELF5
ELFN2
ELI5
ELK1
ELK3
ELK4
ELL
ELL2
ELL3
ELM1
ELMO1
ELMO2
ELMO3
ELMOD1
ELMOD2
ELMOD3
ELN
ELO2
ELO3
ELOF1
ELOVL1
ELOVL2
ELOVL3
ELOVL4
ELOVL5
ELOVL6
ELOVL7
ELP2
ELP3
ELP4
ELSPBP1
ELTD1
EMAP
EMB
EMB1401
EMB1467
EMB1691
EMB1706
EMB2024
EMB2360
EMB2719
EMB2731
EMB2776
EMB30
EMCN
EMD
EME1
EME2
EMG1
EMI2
EMI5
EMID1
EMID2
EMILIN1
EMILIN2
EMILIN3
EML1
EML2
EML3
EML4
EML5
EML6
EMP1
EMP2
EMP24
EMP3
EMP70
EMR1
EMR2
EMR3
EMSY
EMX1
EMX2
EN1
EN2
ENA1
ENA2
ENA5
ENAH
ENAM
ENC1
END3
ENDOD1
ENDOG
ENG
ENGASE
ENKUR
ENO
ENO1
ENO2
ENO3
ENOPH1
ENOSF1
ENOX1
ENOX2
ENP1
ENP2
ENPEP
ENPP1
ENPP2
ENPP3
ENPP4
ENPP5
ENPP6
ENPP7
ENSA
ENT1
ENT3
ENTHD1
ENTPD1
ENTPD2
ENTPD3
ENTPD4
ENTPD5
ENTPD6
ENTPD7
ENTPD8
ENY2
EOMES
EP300
EP400
EPAS1
EPB41
EPB41L1
EPB41L2
EPB41L3
EPB41L4A
EPB41L4B
EPB41L5
EPB42
EPB49
EPC1
EPC2
EPCAM
EPDR1
EPGN
EPHA1
EPHA10
EPHA2
EPHA3
EPHA4
EPHA5
EPHA6
EPHA7
EPHA8
EPHB1
EPHB2
EPHB3
EPHB4
EPHB5
EPHB6
EPHX1
EPHX2
EPHX3
EPHX4
EPL1
EPM2A
EPM2AIP1
EPN1
EPN2
EPN3
EPO
EPOR
EPPK1
EPRS
EPS15
EPS15L1
EPS8
EPS8L1
EPS8L2
EPS8L3
EPSTI1
EPT1
EPX
EPYC
ERAL1
ERAP1
ERAP2
ERAS
ERB1
ERBB2
ERBB2IP
ERBB3
ERBB4
ERC1
ERC2
ERCC1
ERCC2
ERCC3
ERCC4
ERCC5
ERCC6
ERCC6L
ERCC8
ERD2
ERD6
ERECTA
EREG
ERF
ERF1-1
ERF1-3
ERF2
ERG
ERG1
ERG10
ERG11
ERG13
ERG19
ERG24
ERG25
ERG26
ERG3
ERG4
ERG7
ERG9
ERGIC1
ERGIC2
ERGIC3
ERH
ERI1
ERI2
ERI3
ERICH1
ERL1
ERL2
ERLEC1
ERLIN1
ERLIN2
ERMAP
ERMN
ERMP1
ERN1
ERN2
ERO1
ERO1L
ERO1LB
ERP27
ERP29
ERP44
ERRFI1
ERV14
ERV25
ERV3
ERV46
ERVFRDE1
ERVWE1
ESA1
ESAM
ESCO1
ESCO2
ESD
ESF1
ESF2
ESM1
ESP1
ESPL1
ESPN
ESPNL
ESR1
ESR2
ESRP1
ESRP2
ESRRA
ESRRG
ESSPL
ESX1
ESYT1
ESYT2
ESYT3
ETAA1
ETF1
ETFA
ETFB
ETFDH
ETHE1
ETNK1
ETP1
ETR1
ETS1
ETS2
ETV1
ETV3
ETV3L
ETV4
ETV5
ETV6
ETV7
EURL
EVC
EVC2
EVI2A
EVI2B
EVI5
EVI5L
EVL
EVPL
EVX1
EVX2
EWSR1
EXD1
EXD2
EXD3
EXO1
EXOC1
EXOC2
EXOC3
EXOC3L
EXOC3L2
EXOC4
EXOC5
EXOC6
EXOC6B
EXOC7
EXOC8
EXOG
EXOSC1
EXOSC10
EXOSC2
EXOSC3
EXOSC4
EXOSC5
EXOSC6
EXOSC7
EXOSC8
EXOSC9
EXS
EXT1
EXT2
EXTL1
EXTL2
EXTL3
EYA1
EYA2
EYA3
EYA4
EYS
EZ1
EZ2
EZ3
EZA1
EZH1
EZR
Eaf1
Eaf2
Ean57
Eap1
Eapa2
Eapp
Ears2
Ebag9
Ebf1
Ebf2
Ebf3
Ebf4
Ebi3
Ebna1bp2
Ebp
Ebpl
EcR
Ecd
Ece1
Ece2
Ecel1
Ech1
Echdc1
Echdc2
Echdc3
Echs1
Ecm1
Ecm2
Ecm29
Ecscr
Ecsit
Ect2
Ect4
Eda
Eda2r
Edar
Edc3
Edc4
Edem1
Edem3
Edf1
Edn1
Edn2
Edn3
Ednra
Ednrb
Edrf1
Eea1
Eed
Eef1a1
Eef1a2
Eef1b
Eef1d
Eef1e1
Eef1g
Eef2
Eef2k
Eefsec
Eepd1
Ef1alpha100E
Ef1alpha48D
Ef1gamma
Ef2b
Efcab1
Efcab10
Efcab2
Efcab3
Efcab4a
Efcab4b
Efcab5
Efcab6
Efcab7
Efemp1
Efemp2
Efha1
Efha2
Efhb
Efhc1
Efhc2
Efhd1
Efhd2
Efna1
Efna2
Efna3
Efna4
Efna5
Efnb1
Efnb2
Efnb3
Efr3a
Efr3b
Eftud1
Eftud2
Egf
Egfl6
Egfl7
Egfl8
Egflam
Egfr
Egln1
Egln2
Egln3
Egr1
Egr2
Egr3
Egr4
Ehbp1
Ehbp1l1
Ehd1
Ehd2
Ehd3
Ehd4
Ehf
Ehhadh
Ehmt2
Ei24
Eid1
Eid2
Eid3
Eif1
Eif1a
Eif1ad
Eif1ay
Eif1b
Eif2a
Eif2ak1
Eif2ak2
Eif2ak3
Eif2b1
Eif2b2
Eif2b3
Eif2b4
Eif2b5
Eif2c2
Eif2c4
Eif2s1
Eif2s2
Eif2s3
Eif2s3x
Eif2s3y
Eif3a
Eif3b
Eif3c
Eif3d
Eif3e
Eif3g
Eif3h
Eif3i
Eif3j
Eif3k
Eif3l
Eif3m
Eif4a1
Eif4a2
Eif4a3
Eif4b
Eif4e
Eif4e1b
Eif4e2
Eif4e3
Eif4ebp1
Eif4ebp2
Eif4ebp3
Eif4g1
Eif4g2
Eif4g3
Eif4h
Eif5
Eif5a
Eif5a2
Eif5b
Eif6
Eip63F-1
Eip74EF
Eip75B
Eip78C
Elac1
Elac2
Elane
Elavl2
Elavl3
Elavl4
Elf1
Elf2
Elf3
Elf5
Elfn1
Elfn2
Ell2
Ell3
Elmo1
Elmo2
Elmo3
Elmod1
Elmod2
Elmod3
Eln
Elof1
Elovl1
Elovl2
Elovl3
Elovl4
Elovl5
Elovl6
Elovl7
Elp2
Elp3
Elp4
Eltd1
Emb
Emcn
Emd
Eme1
Eme2
Emg1
Emid1
Emid2
Emilin1
Emilin2
Emilin3
Eml1
Eml2
Eml3
Eml4
Eml5
Eml6
Emp1
Emp2
Emp3
Emr1
Emr4
Emsy
Emx1
En2
Enah
Enam
Endod1
Endog
Engase
Enkur
Eno
Eno1
Eno2
Eno3
Eno4
Enoph1
Enox1
Enox2
Enpep
Enpp1
Enpp2
Enpp3
Enpp4
Enpp5
Enpp6
Enpp7
Ensa
Entpd1
Entpd2
Entpd4
Entpd5
Entpd6
Entpd7
Entpd8
Eny2
Epas1
Epb41
Epb41l1
Epb41l3
Epb41l4b
Epb41l5
Epb42
Epc1
Epc2
Epcam
Epdr1
Epgn
Epha1
Epha10
Epha2
Epha3
Epha4
Epha7
Epha8
Ephb1
Ephb6
Ephx1
Ephx2
Ephx3
Ephx4
Epm2aip1
Epn1
Epn2
Epn3
Epo
Epor
Eppk1
Eprs
Eps15
Eps15l1
Eps8l1
Eps8l2
Eps8l3
Epsti1
Epx
Epyc
Eral1
Erap1
Eras
Erbb2
Erbb2ip
Erbb3
Erbb4
Erc1
Erc2
Ercc3
Ercc4
Ercc6l
Ercc8
Ereg
Erf
Erg
Ergic1
Ergic2
Ergic3
Erh
Eri1
Eri2
Eri3
Erlec1
Erlin1
Erlin2
Ermap
Ermn
Ermp1
Ern1
Ero1L
Ero1l
Ero1lb
Erp27
Erp29
Erp44
Errfi1
Es2
Es22
Es31
Esam
Esco1
Esco2
Esd
Esf1
Esm1
Espl1
Espn
Espnl
Esr1
Esr2
Esrp1
Esrp2
Esrra
Esrrb
Esrrg
Esspl
Est-6
Est-P
Esyt1
Esyt2
Esyt3
Etaa1
Etf1
Etfa
Etfb
Etfdh
Ethe1
Ets1
Ets2
Ets21C
Ets65A
Ets97D
Ets98B
Etv1
Etv2
Etv3
Etv5
Etv6
Eurl
Evc2
Evi2a
Evi2b
Evl
Evx1
Evx2
Ewsr1
Exd1
Exo1
Exoc2
Exoc3
Exoc3l
Exoc4
Exoc5
Exoc6
Exoc7
Exoc8
Exog
Exosc1
Exosc2
Exosc3
Exosc4
Exosc5
Exosc6
Exosc8
Exosc9
Exph5
Expi
Ext1
Ext2
Extl1
Extl2
Eya2
Eya3
Ezh1
Ezr
F
F10
F11
F11R
F11r
F12
F13A1
F13B
F13a1
F2
F2R
F2RL1
F2RL2
F2RL3
F2r
F2rl1
F2rl2
F2rl3
F3
F5
F7
F8
F8A1
F9
FA2H
FAA1
FAA2
FAA3
FAA4
FAAH
FAAH2
FAAP100
FAAP24
FAB1
FABP1
FABP2
FABP3
FABP4
FABP5
FABP6
FABP7
FABP9
FACE1
FACE2
FADD
FADS1
FADS2
FADS3
FADS6
FAF1
FAF2
FAH
FAHD1
FAHD2
FAHD2A
FAHD2B
FAIM
FAIM2
FAIM3
FAL1
FAM100A
FAM100B
FAM101A
FAM101B
FAM102A
FAM102B
FAM103A1
FAM104A
FAM104B
FAM105A
FAM105B
FAM107A
FAM107B
FAM108A
FAM108A1
FAM108B1
FAM108C1
FAM109A
FAM109B
FAM110A
FAM110B
FAM111A
FAM111B
FAM113A
FAM113B
FAM114A1
FAM114A2
FAM115A
FAM115C
FAM116A
FAM116B
FAM117A
FAM117B
FAM118A
FAM118B
FAM119A
FAM119B
FAM120A
FAM120AOS
FAM120B
FAM120C
FAM122A
FAM122B
FAM122C
FAM123A
FAM123B
FAM123C
FAM124A
FAM124B
FAM125A
FAM125B
FAM126A
FAM126B
FAM127A
FAM127B
FAM127C
FAM128A
FAM128B
FAM129A
FAM129B
FAM129C
FAM12A
FAM12B
FAM131A
FAM131B
FAM131C
FAM132A
FAM133
FAM133A
FAM133B
FAM134A
FAM134B
FAM134C
FAM135A
FAM135B
FAM136A
FAM13A
FAM13B
FAM13C
FAM149A
FAM149B1
FAM150A
FAM150B
FAM151A
FAM151B
FAM153A
FAM153B
FAM153C
FAM154A
FAM154B
FAM155A
FAM155B
FAM156A
FAM158A
FAM159A
FAM159B
FAM160A1
FAM160A2
FAM160B1
FAM160B2
FAM161A
FAM161B
FAM162A
FAM162B
FAM163A
FAM163B
FAM164A
FAM164B
FAM164C
FAM166A
FAM166B
FAM167A
FAM167B
FAM168A
FAM168B
FAM169A
FAM170A
FAM170B
FAM171A1
FAM171A2
FAM171B
FAM172A
FAM173A
FAM173B
FAM174A
FAM174B
FAM175A
FAM175B
FAM176A
FAM176B
FAM177A1
FAM177B
FAM178A
FAM178B
FAM179A
FAM179B
FAM180A
FAM180B
FAM181A
FAM181B
FAM183A
FAM184A
FAM185A
FAM186A
FAM186B
FAM187B
FAM188A
FAM188B
FAM188B2
FAM189A1
FAM189A2
FAM18A
FAM18B
FAM18B2
FAM190A
FAM190B
FAM192A
FAM193A
FAM194A
FAM195A
FAM196A
FAM196B
FAM198A
FAM198B
FAM19A1
FAM19A2
FAM19A3
FAM19A4
FAM19A5
FAM20A
FAM20B
FAM20C
FAM21
FAM21A
FAM21B
FAM21C
FAM21D
FAM22A
FAM22B
FAM22D
FAM22F
FAM22G
FAM23A
FAM23B
FAM26D
FAM26E
FAM26F
FAM27E3
FAM32A
FAM35A
FAM36A
FAM38B
FAM3A
FAM3B
FAM3C
FAM3D
FAM40A
FAM40B
FAM43A
FAM43B
FAM45A
FAM46A
FAM46B
FAM46C
FAM46D
FAM47A
FAM47B
FAM47C
FAM48A
FAM48B2
FAM49A
FAM49B
FAM50A
FAM50B
FAM53A
FAM53B
FAM53C
FAM54A
FAM54B
FAM55A
FAM55C
FAM55D
FAM57A
FAM57B
FAM58A
FAM58B
FAM59A
FAM59B
FAM5B
FAM5C
FAM60A
FAM63A
FAM63B
FAM64A
FAM65A
FAM65B
FAM65C
FAM69A
FAM69B
FAM70A
FAM70B
FAM71A
FAM71B
FAM71C
FAM71D
FAM71E1
FAM71E2
FAM71F1
FAM71F2
FAM72A
FAM72B
FAM72D
FAM73A
FAM73B
FAM75A1
FAM75A2
FAM75A3
FAM75A5
FAM75A6
FAM75A7
FAM76A
FAM76B
FAM78A
FAM78B
FAM81A
FAM81B
FAM82A1
FAM82A2
FAM82B
FAM83A
FAM83B
FAM83C
FAM83D
FAM83E
FAM83F
FAM83G
FAM83H
FAM84A
FAM84B
FAM86A
FAM86B1
FAM86B2
FAM86C
FAM89A
FAM89B
FAM8A1
FAM90A1
FAM90A10
FAM90A12
FAM90A13
FAM90A14
FAM90A15
FAM90A18
FAM90A20
FAM90A5
FAM90A7
FAM90A8
FAM90A9
FAM91A1
FAM92A1
FAM92B
FAM96A
FAM96B
FAM98A
FAM98B
FAM98C
FAM9A
FAM9B
FAM9C
FANCA
FANCB
FANCC
FANCD2
FANCE
FANCF
FANCG
FANCI
FANCL
FANCM
FANK1
FAP
FAP1
FAR1
FAR10
FAR2
FAR3
FAR6
FARP1
FARP2
FARS2
FARSA
FARSB
FAS
FAS3
FASLG
FASN
FASTK
FASTKD1
FASTKD2
FASTKD3
FASTKD5
FAT1
FAT2
FAT3
FAT4
FATE1
FAU
FBA3
FBF1
FBL
FBLIM1
FBLN1
FBLN2
FBLN5
FBLN7
FBN1
FBN2
FBN3
FBP1
FBP2
FBP26
FBRS
FBRSL1
FBXL12
FBXL13
FBXL14
FBXL15
FBXL16
FBXL17
FBXL18
FBXL19
FBXL2
FBXL20
FBXL21
FBXL22
FBXL3
FBXL4
FBXL5
FBXL6
FBXL7
FBXL8
FBXO10
FBXO11
FBXO15
FBXO16
FBXO17
FBXO18
FBXO2
FBXO21
FBXO22
FBXO24
FBXO25
FBXO27
FBXO28
FBXO3
FBXO30
FBXO31
FBXO32
FBXO33
FBXO34
FBXO36
FBXO38
FBXO39
FBXO4
FBXO40
FBXO42
FBXO43
FBXO44
FBXO45
FBXO47
FBXO48
FBXO5
FBXO6
FBXO7
FBXO8
FBXO9
FBXW10
FBXW11
FBXW12
FBXW2
FBXW4
FBXW5
FBXW7
FBXW8
FBXW9
FCAMR
FCAR
FCER1A
FCER2
FCF1
FCGBP
FCGR1A
FCGR1B
FCGR2
FCGR2A
FCGR2B
FCGR3
FCGR3A
FCGR3B
FCGRT
FCHO1
FCHO2
FCHSD1
FCHSD2
FCN1
FCN2
FCN3
FCP1
FCRL1
FCRL2
FCRL3
FCRL4
FCRL5
FCRL6
FCRLA
FCRLB
FDCSP
FDFT1
FDH1
FDPS
FDX1
FDX1L
FDXACB1
FDXR
FECH
FEI2
FEM1A
FEM1B
FEM1C
FEN-1a
FEN-1b
FEN1
FER
FER1L5
FER1L6
FER3
FERD3L
FERMT1
FERMT2
FERMT3
FES
FES1
FETUB
FEV
FEZ1
FEZ2
FEZF1
FEZF2
FFAR1
FFAR2
FFAR3
FFR
FGA
FGB
FGD1
FGD2
FGD3
FGD4
FGD6
FGF1
FGF10
FGF11
FGF12
FGF13
FGF14
FGF16
FGF17
FGF18
FGF19
FGF2
FGF20
FGF21
FGF22
FGF23
FGF3
FGF4
FGF5
FGF6
FGF7
FGF8
FGF9
FGFBP1
FGFBP2
FGFBP3
FGFR
FGFR1
FGFR1OP
FGFR1OP2
FGFR2
FGFR3
FGFR4
FGFRL1
FGG
FGGY
FGL1
FGL2
FGR
FH
FH1
FH11
FH13
FH15
FH18
FH6
FHAD1
FHDC1
FHIT
FHL1
FHL2
FHL3
FHL5
FHOD1
FHOD3
FIB
FIB1
FIB2
FIB3
FIBCD1
FIBIN
FIBP
FICD
FIE
FIG4
FIGF
FIGLA
FIGN
FIGNL1
FIGNL2
FILIP1
FILIP1L
FIM2
FIP1
FIP1L1
FIP37
FIS1
FITM1
FITM2
FIZ1
FJX1
FK
FK506-bp1
FK506-bp2
FKB2
FKBP10
FKBP11
FKBP12
FKBP13
FKBP14
FKBP15
FKBP15-1
FKBP15-2
FKBP1A
FKBP1B
FKBP2
FKBP23I
FKBP3
FKBP4
FKBP5
FKBP59
FKBP6
FKBP7
FKBP8
FKBP9
FKBPL
FKRP
FKTN
FLA10
FLAD1
FLCN
FLG
FLG2
FLI1
FLII
FLNA
FLNB
FLNC
FLOT1
FLOT2
FLRT1
FLRT2
FLRT3
FLS2
FLT1
FLT3
FLT3LG
FLT4
FLVCR1
FLVCR2
FLYWCH1
FLYWCH2
FMN1
FMN2
FMNL1
FMNL2
FMNL3
FMO1
FMO2
FMO3
FMO4
FMO5
FMOD
FMP25
FMP37
FMP41
FMP521
FMR1
FMR1NB
FMS1
FMT1
FN1
FN3K
FN3KRP
FNBP1
FNBP1L
FNBP4
FNDC1
FNDC3A
FNDC3B
FNDC4
FNDC5
FNDC7
FNDC8
FNIP1
FNIP2
FNTA
FNTB
FOL2
FOLH1
FOLH1B
FOLR1
FOLR2
FOLR3
FOS
FOSB
FOSL1
FOSL2
FOX1
FOX2
FOX3
FOXA1
FOXA2
FOXA3
FOXB1
FOXB2
FOXC1
FOXC2
FOXD1
FOXD2
FOXD3
FOXD4
FOXD4L1
FOXD4L4
FOXD4L5
FOXD4L6
FOXE1
FOXE3
FOXF1
FOXF2
FOXG1
FOXH1
FOXI1
FOXI2
FOXI3
FOXJ1
FOXJ2
FOXK1
FOXK2
FOXL1
FOXL2
FOXM1
FOXN1
FOXN2
FOXN3
FOXN4
FOXO1
FOXO3
FOXO4
FOXO6
FOXP1
FOXP2
FOXP3
FOXP4
FOXQ1
FOXR1
FOXR2
FOXRED1
FOXRED2
FOXS1
FPGS
FPGT
FPP1
FPR1
FPR2
FPR3
FPR4
FPS
FPS1
FR
FRA10AC1
FRA3
FRAP1
FRAS1
FRAT1
FRAT2
FREM1
FREM2
FREQ
FRG1
FRG2
FRG2B
FRG2C
FRK
FRMD1
FRMD3
FRMD4A
FRMD4B
FRMD5
FRMD6
FRMD7
FRMD8
FRMPD1
FRMPD3
FRMPD4
FRQ1
FRRS1
FRS1
FRS2
FRS3
FRY
FRYL
FRZB
FSCB
FSCN1
FSCN2
FSCN3
FSD1
FSD1L
FSD2
FSF1
FSHB
FSHR
FSIP1
FSP2
FST
FSTL1
FSTL3
FSTL4
FSTL5
FT
FTB
FTCD
FTH
FTH1
FTHL17
FTL
FTMT
FTO
FTSH1
FTSH10
FTSH11
FTSH12
FTSH2
FTSH3
FTSH4
FTSH5
FTSH6
FTSH7
FTSH8
FTSH9
FTSJ1
FTSJ2
FTSJ3
FTSJD1
FTSJD2
FTSZ
FTZ-F1
FUBP1
FUBP3
FUCA1
FUCA2
FUK
FUM1
FUM2
FUN12
FUN30
FUNDC1
FUNDC2
FUR1
FURIN
FUS
FUS3
FUT1
FUT10
FUT11
FUT12
FUT2
FUT3
FUT4
FUT5
FUT6
FUT7
FUT8
FUT9
FUZ
FUZ7
FXC1
FXN
FXR1
FXR2
FXYD2
FXYD3
FXYD4
FXYD5
FXYD6
FXYD7
FYB
FYCO1
FYN
FYPP1
FYPP3
FYTTD1
FZD1
FZD10
FZD2
FZD3
FZD4
FZD5
FZD6
FZD7
FZD8
FZD9
FZR1
FZR2
FZR3
Fa2h
Faah
Faap100
Faap24
Fabp1
Fabp2
Fabp3
Fabp4
Fabp5
Fabp6
Fabp7
Fabp9
Fadd
Fads1
Fads2
Fads3
Fads6
Faf1
Faf2
Fah
Fahd1
Fahd2
Faim
Faim2
Faim3
Fam100a
Fam100b
Fam101a
Fam101b
Fam102a
Fam102b
Fam103a1
Fam105a
Fam105b
Fam107b
Fam108a
Fam108b1
Fam108c1
Fam109b
Fam110a
Fam110b
Fam110c
Fam111a
Fam113b
Fam114a1
Fam114a2
Fam115a
Fam115c
Fam116a
Fam116b
Fam117a
Fam117b
Fam118a
Fam118b
Fam119a
Fam120b
Fam122a
Fam122b
Fam123a
Fam123c
Fam124b
Fam125a
Fam125b
Fam126a
Fam126b
Fam128
Fam129b
Fam131a
Fam131b
Fam132a
Fam132b
Fam133b
Fam134a
Fam134b
Fam134c
Fam135a
Fam136a
Fam13a
Fam13b
Fam13c
Fam149a
Fam149b1
Fam150b
Fam151a
Fam154a
Fam154b
Fam155a
Fam155b
Fam158a
Fam159a
Fam159b
Fam160a1
Fam160a2
Fam160b1
Fam160b2
Fam161a
Fam161b
Fam162a
Fam162b
Fam163a
Fam163b
Fam164a
Fam164c
Fam166a
Fam166b
Fam167a
Fam167b
Fam168a
Fam168b
Fam169a
Fam169b
Fam170a
Fam171a2
Fam171b
Fam172a
Fam173a
Fam173b
Fam174
Fam174b
Fam175a
Fam175b
Fam176b
Fam177a1
Fam178b
Fam179a
Fam180a
Fam183a
Fam184b
Fam185a
Fam187b
Fam188a
Fam188b
Fam189a1
Fam189a2
Fam18b
Fam190a
Fam190b
Fam192a
Fam193a
Fam194a
Fam195a
Fam196b
Fam198a
Fam198b
Fam19a1
Fam19a2
Fam19a3
Fam19a4
Fam19a5
Fam20a
Fam20b
Fam20c
Fam21
Fam22
Fam26d
Fam26e
Fam26f
Fam32a
Fam35
Fam36a
Fam38a
Fam3a
Fam3b
Fam3c
Fam3d
Fam40a
Fam40b
Fam43a
Fam45
Fam46b
Fam46c
Fam48a
Fam49a
Fam49b
Fam50a
Fam50b
Fam53b
Fam53c
Fam54b
Fam55d
Fam57a
Fam57b
Fam58a
Fam59a
Fam59b
Fam5b
Fam5c
Fam60a
Fam63a
Fam63b
Fam64a
Fam65a
Fam65b
Fam65c
Fam69a
Fam69b
Fam69c
Fam70a
Fam70b
Fam71b
Fam71f1
Fam71f2
Fam72a
Fam73a
Fam73b
Fam76a
Fam76b
Fam78a
Fam78b
Fam81a
Fam82a1
Fam82a2
Fam82b
Fam83a
Fam83b
Fam83d
Fam83e
Fam83f
Fam83g
Fam83h
Fam84a
Fam86a
Fam89a
Fam91a1
Fam92a1
Fam96a
Fam96b
Fam98a
Fam98b
Fanca
Fancb
Fancc
Fancd2
Fancg
Fanci
Fancl
Fancm
Fank1
Fap
Far1
Far2
Farp2
Fars2
Farsa
Fas
Fas1
Fas2
Faslg
Fasn
Fastkd1
Fastkd2
Fastkd3
Fastkd5
Fat2
Fat3
Fau
Fbf1
Fbl
Fblim1
Fbll1
Fbln1
Fbln5
Fbln7
Fbn2
Fbp1
Fbp2
Fbxl12
Fbxl13
Fbxl14
Fbxl15
Fbxl16
Fbxl17
Fbxl19
Fbxl2
Fbxl20
Fbxl21
Fbxl22
Fbxl3
Fbxl4
Fbxl5
Fbxl6
Fbxl7
Fbxl8
Fbxo10
Fbxo11
Fbxo16
Fbxo17
Fbxo18
Fbxo2
Fbxo21
Fbxo22
Fbxo24
Fbxo25
Fbxo27
Fbxo28
Fbxo3
Fbxo30
Fbxo31
Fbxo32
Fbxo34
Fbxo36
Fbxo38
Fbxo39
Fbxo40
Fbxo41
Fbxo42
Fbxo43
Fbxo44
Fbxo45
Fbxo46
Fbxo47
Fbxo48
Fbxo5
Fbxo6
Fbxo7
Fbxo9
Fbxw2
Fbxw4
Fbxw5
Fbxw7
Fbxw8
Fcamr
Fcer1a
Fcer2
Fcf1
Fcgr1
Fcgr2
Fcgr3
Fcgrt
Fcho2
Fchsd1
Fchsd2
Fcn1
Fcn2
Fcrl1
Fcrl5
Fcrla
Fcrlb
Fdft1
Fdh
Fdps
Fdx1
Fdx1l
Fdxacb1
Fdxh
Fdxr
Fech
Fem-1
Fem1a
Fem1aa
Fem1ab
Fem1b
Fem1c
Fer
Fer1l4
Ferd3l
Fermt1
Fermt2
Fermt3
Fes
Feta
Fetub
Fev
Fez1
Fez2
Fezf1
Fezf2
Ffar1
Ffar2
Ffar3
Ffr
Fgb
Fgd2
Fgd4
Fgd5
Fgd6
Fgf1
Fgf10
Fgf11
Fgf12
Fgf14
Fgf15
Fgf16
Fgf17
Fgf18
Fgf2
Fgf20
Fgf21
Fgf22
Fgf23
Fgf4
Fgf5
Fgf6
Fgf7
Fgf8
Fgf9
Fgfbp1
Fgfbp3
Fgfr1
Fgfr1op
Fgfr1op2
Fgfr2
Fgfr4
Fgfrl1
Fgg
Fggy
Fgl1
Fgl2
Fhad1
Fhit
Fhl1
Fhl2
Fhl3
Fhl5
Fhod1
Fhod3
Fib
Fibcd1
Fibin
Fibp
Ficd
Fig4
Figf
Figla
Fign
Fignl1
Filip1
Fip1l1
Fis1
Fit1
Fitm1
Fitm2
Fiz1
Fjx1
Fkbp10
Fkbp11
Fkbp14
Fkbp15
Fkbp1a
Fkbp1b
Fkbp2
Fkbp3
Fkbp4
Fkbp5
Fkbp7
Fkbp8
Fkbp9
Fkbpl
Fkrp
Fktn
Flad1
Flcn
Flg2
Fli1
Flii
Flna
Flnc
Flo
Flo-2
Flot1
Flot2
Flrt3
Flt1
Flt3
Flt3lg
Flt4
Flvcr2
Flywch1
Flywch2
Fmn1
Fmn2
Fmnl1
Fmnl2
Fmnl3
Fmo1
Fmo2
Fmo3
Fmo4
Fmo5
Fmod
Fmr1
Fmr1nb
Fn3k
Fn3krp
Fnbp1
Fnbp1l
Fnbp4
Fndc1
Fndc3a
Fndc3b
Fndc3c
Fndc4
Fndc5
Fndc7
Fndc8
Fnip1
Fnip2
Fnta
Fntb
Folh1
Folr2
Folr4
Fos
Fosb
Fosl1
Fosl2
Fox1
Foxa1
Foxa2
Foxa3
Foxb1
Foxb2
Foxc2
Foxd2
Foxd3
Foxd4
Foxe1
Foxe3
Foxf1
Foxf2
Foxg1
Foxh1
Foxi1
Foxi2
Foxj1
Foxj2
Foxj3
Foxk1
Foxk2
Foxl2
Foxm1
Foxn1
Foxn3
Foxn4
Foxo4
Foxo6
Foxp1
Foxp2
Foxp3
Foxp4
Foxq1
Foxr1
Foxr2
Foxred1
Foxred2
Foxs1
Fpr-rs3
Fpr-rs4
Fpr-rs6
Fpr-s1
Fpr1
Fpr2
Fps85D
Fra10ac1
Frap1
Fras1
Frat1
Frat2
Frem1
Frem2
Freq
Frg1
Frk
Frmd3
Frmd4a
Frmd4b
Frmd5
Frmd6
Frmd8
Frmpd1
Frmpd4
Frq1
Frs2
Frs3
Frzb
Fs(2)Ket
Fscb
Fscn1
Fsd1
Fsd1l
Fsd2
Fshb
Fshr
Fsip1
Fsn
Fst
Fstl1
Fstl3
Fstl4
Fstl5
Ftcd
Fth1
Fthl17
Ftl1
Ftmt
Fto
Ftsj3
Ftsjd1
Ftsjd2
Fubp1
FucT6
FucTA
FucTB
Fuca
Fuca1
Fuca2
Fundc1
Fundc2
Fur1
Fur2
Furin
Fus
Fut1
Fut10
Fut11
Fut2
Fut4
Fut7
Fut8
Fut9
Fuz
Fxc1
Fxn
Fxr1
Fxyd2
Fxyd3
Fxyd4
Fxyd5
Fxyd6
Fxyd7
Fyb
Fyco1
Fyn
Fyttd1
Fzd10
Fzd2
Fzd3
Fzd4
Fzd5
Fzd6
Fzd8
Fzd9
Fzr1
G-ialpha65A
G-oalpha47A
G-s-alpha-60A
G-salpha60A
G0S2
G0s2
G2E3
G3BP
G3BP1
G3BP2
G3bp1
G3bp2
G4
G6B
G6PC
G6PC2
G6PC3
G6PD
G6b
G6pc
G6pc2
G6pc3
G6pd2
G6pdx
G7C
G7c
GAA
GAB1
GAB2
GAB3
GAB4
GABARAP
GABARAPL1
GABARAPL2
GABBR1
GABBR2
GABPA
GABPB1
GABPB2
GABRA1
GABRA2
GABRA3
GABRA4
GABRA5
GABRA6
GABRB1
GABRB2
GABRB3
GABRB4
GABRD
GABRE
GABRG1
GABRG2
GABRG3
GABRG4
GABRP
GABRQ
GABRR1
GABRR2
GABRR3
GAD1
GAD2
GADD45A
GADD45B
GADD45G
GADD45GIP1
GADL1
GAE6
GAGE10
GAGE12C
GAGE12H
GAGE12J
GAGE2A
GAGE4
GAGE5
GAGE6
GAGE7
GAGE8
GAK
GAL
GAL1
GAL10
GAL3
GAL3ST1
GAL3ST2
GAL3ST3
GAL3ST4
GAL7
GALC
GALE
GALK1
GALK2
GALM
GALNS
GALNT1
GALNT10
GALNT11
GALNT12
GALNT13
GALNT14
GALNT2
GALNT3
GALNT4
GALNT5
GALNT6
GALNT7
GALNT8
GALNT9
GALNTL1
GALNTL2
GALNTL4
GALNTL6
GALP
GALR1
GALR2
GALR3
GALT
GAMT
GAN
GANAB
GANC
GAP1
GAP43
GAPC
GAPC1
GAPC2
GAPC3
GAPDH
GAPDHS
GAPT
GAPVD1
GAR1
GARNL3
GARS
GART
GAS1
GAS2
GAS2L1
GAS2L2
GAS2L3
GAS6
GAS7
GAS8
GAST
GATA
GATA-B
GATA1
GATA2
GATA3
GATA4
GATA5
GATA6
GATAD1
GATAD2A
GATAD2B
GATC
GATM
GATS
GATSL1
GATSL2
GATSL3
GB1
GBA
GBA2
GBA3
GBAS
GBE1
GBF1
GBGT1
GBLP
GBP1
GBP2
GBP3
GBP4
GBP5
GBP6
GBP7
GBX1
GBX2
GC
GC1
GC6
GCA
GCAT
GCC1
GCC2
GCD11
GCD14
GCD2
GCD6
GCD7
GCDH
GCET2
GCFC
GCG
GCGR
GCH1
GCK
GCKR
GCLC
GCLM
GCM1
GCM2
GCN1
GCN1L1
GCN2
GCN20
GCN3
GCN5
GCNT1
GCNT2
GCNT3
GCNT4
GCNT6
GCNT7
GCOM1
GCP1
GCS1
GCSH
GCV1
GCV2
GCY1
GDA
GDA1
GDAP1
GDAP1L1
GDAP2
GDB1
GDCSP
GDCST
GDE1
GDE5
GDF1
GDF10
GDF11
GDF15
GDF2
GDF3
GDF5
GDF6
GDF7
GDF9
GDI1
GDI2
GDNF
GDPD1
GDPD2
GDPD3
GDPD4
GDPD5
GEA1
GEA2
GEF1
GEFT
GEM
GEM1
GEMIN5
GEMIN6
GEMIN7
GEMIN8
GEN1
GEN2
GET3
GF14A
GF14B
GF14C
GF14E
GF14F
GF14G
GFA1
GFAP
GFER
GFI1
GFI1B
GFM1
GFM2
GFOD1
GFOD2
GFPT1
GFPT2
GFRA1
GFRA2
GFRA3
GFRA4
GFRAL
GGA1
GGA2
GGA3
GGCT
GGCX
GGH
GGN
GGNBP2
GGPS1
GGT1
GGT5
GGT6
GGT7
GGTA1
GGTLC1
GH
GH1
GH2
GH3.1
GH3.2
GH3.3
GH3.4
GHDC
GHITM
GHOX-7
GHR
GHRH
GHRHR
GHRL
GHSR
GID1
GID1L1
GID1L2
GID1L3
GIF
GIGYF1
GIGYF2
GIM3
GIM4
GIM5
GIMAP1
GIMAP2
GIMAP4
GIMAP5
GIMAP6
GIMAP7
GIMAP8
GIN1
GIN4
GINS1
GINS2
GINS3
GINS4
GIP
GIP2
GIPC1
GIPC2
GIPC3
GIPR
GIR2
GIS1
GIT1
GIT2
GIYD1
GJA1
GJA10
GJA3
GJA4
GJA5
GJA8
GJA9
GJB1
GJB2
GJB3
GJB4
GJB5
GJB6
GJB7
GJC1
GJC2
GJC3
GJD2
GJD3
GJD4
GK
GK2
GK5
GKAP1
GKN1
GKN2
GL1
GLA
GLB1
GLB1L
GLB1L2
GLB1L3
GLC3
GLCCI1
GLCE
GLDC
GLDN
GLE1
GLE2
GLG1
GLG2
GLI1
GLI2
GLI3
GLI4
GLIPR1
GLIPR1L1
GLIPR1L2
GLIPR2
GLIS1
GLIS2
GLIS3
GLK1
GLMN
GLN1
GLN4
GLO1
GLO3
GLO4
GLOD4
GLP1
GLP1R
GLP2R
GLR1
GLR3.2
GLR3.5
GLRA1
GLRA2
GLRA3
GLRA4
GLRB
GLRX
GLRX2
GLRX3
GLRX5
GLS
GLS2
GLT1D1
GLT25D1
GLT25D2
GLT6D1
GLT8D1
GLT8D2
GLTP
GLTPD1
GLTPD2
GLTSCR1
GLTSCR2
GLU1
GLU3
GLUD1
GLUD2
GLUL
GLX-I
GLX2-1
GLX2-2
GLYAT
GLYATL1
GLYATL2
GLYATL3
GLYCTK
GLYR1
GLYRS-1
GM2A
GMCL1
GMD1
GMDS
GMEB1
GMEB2
GMFB
GMFG
GMH1
GMIP
GML
GMNN
GMPPA
GMPPB
GMPR
GMPR2
GMPS
GNA11
GNA12
GNA13
GNA14
GNA15
GNAI1
GNAI2
GNAI3
GNAL
GNAO1
GNAQ
GNAS
GNAT1
GNAT2
GNAT3
GNAZ
GNB1
GNB1L
GNB2
GNB2L1
GNB3
GNB4
GNB5
GND1
GND2
GNE
GNG10
GNG7
GNG8
GNL1
GNL2
GNL3
GNL3L
GNLY
GNMT
GNPAT
GNPDA1
GNPDA2
GNPNAT1
GNPTAB
GNPTG
GNRH2
GNRHR
GNRHR2
GNS
GNTI
GOLGA1
GOLGA2
GOLGA2L1
GOLGA3
GOLGA4
GOLGA5
GOLGA6A
GOLGA6B
GOLGA6C
GOLGA7
GOLGA7B
GOLGA8B
GOLGA8E
GOLGA8F
GOLGB1
GOLIM4
GOLM1
GOLPH3
GOLPH3L
GOLT1A
GOLT1B
GON4L
GOPC
GORAB
GORASP1
GORASP2
GORK
GOS2
GOSR1
GOSR2
GOT1
GOT1L1
GOT2
GP1BA
GP1BB
GP2
GP5
GP6
GP9
GPA1
GPA2
GPA3
GPA33
GPAA1
GPAM
GPAT2
GPATCH1
GPATCH2
GPATCH3
GPATCH4
GPATCH8
GPBAR1
GPBP1
GPBP1L1
GPC1
GPC2
GPC3
GPC4
GPC5
GPC6
GPD
GPD1
GPD1L
GPD2
GPER
GPH1
GPHA2
GPHB5
GPHN
GPI
GPI10
GPI11
GPI12
GPI13
GPI14
GPI16
GPI18
GPI8
GPIHBP1
GPKOW
GPLD1
GPM1
GPM3
GPM6A
GPM6B
GPN1
GPN2
GPN3
GPNMB
GPR1
GPR101
GPR107
GPR108
GPR109A
GPR109B
GPR110
GPR112
GPR113
GPR114
GPR115
GPR116
GPR119
GPR12
GPR120
GPR123
GPR124
GPR125
GPR126
GPR128
GPR132
GPR133
GPR135
GPR137
GPR137B
GPR137C
GPR139
GPR141
GPR142
GPR143
GPR144
GPR146
GPR149
GPR15
GPR150
GPR151
GPR152
GPR153
GPR155
GPR157
GPR158
GPR160
GPR161
GPR162
GPR17
GPR171
GPR172A
GPR172B
GPR173
GPR174
GPR176
GPR177
GPR179
GPR18
GPR180
GPR182
GPR183
GPR19
GPR20
GPR21
GPR22
GPR25
GPR26
GPR27
GPR3
GPR31
GPR32
GPR33
GPR34
GPR35
GPR37
GPR37L1
GPR39
GPR4
GPR45
GPR50
GPR52
GPR55
GPR56
GPR6
GPR61
GPR63
GPR64
GPR65
GPR68
GPR75
GPR77
GPR78
GPR81
GPR82
GPR83
GPR84
GPR85
GPR87
GPR88
GPR89A
GPR89C
GPR97
GPRASP1
GPRASP2
GPRC5A
GPRC5B
GPRC5C
GPRC5D
GPRC6A
GPRIN2
GPRIN3
GPS1
GPS2
GPSM1
GPSM2
GPSM3
GPT
GPT1
GPT2
GPX1
GPX2
GPX3
GPX5
GPX6
GPX7
GPX8
GR6
GRAMD1A
GRAMD1B
GRAMD1C
GRAMD2
GRAMD3
GRAMD4
GRAP
GRAP2
GRASP
GRB10
GRB14
GRB2
GRB7
GRC2
GRC3
GREB1
GREB1L
GREM1
GREM2
GRF1
GRF10
GRF12
GRF2
GRF3
GRF5
GRF6
GRF7
GRF8
GRF9
GRH1
GRHL1
GRHL2
GRHL3
GRHPR
GRIA1
GRIA2
GRIA3
GRIA4
GRID1
GRID2
GRID2IP
GRIK1
GRIK2
GRIK3
GRIK4
GRIK5
GRIMP
GRIN1
GRIN2A
GRIN2B
GRIN2C
GRIN2D
GRIN3A
GRIN3B
GRINA
GRINL1A
GRIPAP1
GRK1
GRK4
GRK5
GRK6
GRK7
GRLF1
GRM1
GRM2
GRM3
GRM4
GRM5
GRM6
GRM7
GRM8
GRN
GRP
GRP78
GRP8
GRPEL1
GRPEL2
GRPR
GRRP1
GRS1
GRS2
GRSF1
GRTP1
GRWD1
GRX1
GRX2
GRX3
GRX4
GRX5
GRX7
GRXC1
GRXC2
GRXC3
GRXC4
GRXC5
GRXC6
GRXC8
GRXCR1
GRXCR2
GRXS1
GRXS10
GRXS11
GRXS12
GRXS16
GRXS17
GRXS4
GRXS7
GSBS
GSC
GSDMA
GSDMB
GSDMC
GSDMD
GSE1
GSG1
GSG1L
GSG2
GSH1
GSH2
GSK3A
GSK3B
GSKIP
GSN
GSO1
GSO2
GSP1
GSP2
GSPT1
GSPT2
GSR
GSS
GST
GST18
GSTA1
GSTA2
GSTA3
GSTA4
GSTA5
GSTCD
GSTK1
GSTM1
GSTM2
GSTM3
GSTM4
GSTM5
GSTO1
GSTO2
GSTP1
GSTT1
GSTT2
GSTZ1
GSX1
GSX2
GSY1
GSY2
GTA
GTB1
GTDC1
GTE6
GTF2A1
GTF2A1L
GTF2A2
GTF2B
GTF2E1
GTF2E2
GTF2F1
GTF2F2
GTF2H1
GTF2H2
GTF2H2C
GTF2H3
GTF2H4
GTF2H5
GTF2I
GTF2IRD1
GTF2IRD2
GTF2IRD2B
GTF3A
GTF3C1
GTF3C2
GTF3C3
GTF3C4
GTF3C5
GTF3C6
GTG1
GTG2
GTLF3B
GTPBP1
GTPBP10
GTPBP2
GTPBP3
GTPBP4
GTPBP5
GTPBP6
GTPBP8
GTR1
GTR2
GTSE1
GTSF1
GTSF1L
GUA1
GUCA1A
GUCA1B
GUCA1C
GUCA2A
GUCA2B
GUCY1A1
GUCY1A2
GUCY1A3
GUCY1B1
GUCY1B3
GUCY2C
GUCY2D
GUCY2F
GUD1
GUF1
GUK1
GULP1
GUS1
GUSB
GUT1
GUT2
GWT1
GXYLT1
GXYLT2
GYG1
GYG2
GYLTL1B
GYP1
GYP5
GYP7
GYP8
GYPA
GYPB
GYPC
GYPE
GYS1
GYS2
GZF1
GZMA
GZMH
GZMK
GZMM
Gaa
Gab1
Gab2
Gab3
Gabarap
Gabarapl1
Gabarapl2
Gabbr1
Gabbr2
Gabpb1
Gabpb2
Gabra1
Gabra2
Gabra3
Gabra4
Gabra5
Gabra6
Gabrb1
Gabrb2
Gabrb3
Gabrd
Gabrg1
Gabrg2
Gabrg3
Gabrp
Gabrq
Gabrr1
Gabrr2
Gabrr3
Gad1
Gad2
Gadd45a
Gadd45b
Gadd45g
Gadd45gip1
Gadl1
Gak
Gal
Gal3st1
Gal3st2
Gal3st3
GalNAc-T1
GalNAc-T2
Galc
Gale
Galk2
Galm
Galns
Galnt1
Galnt10
Galnt11
Galnt12
Galnt13
Galnt14
Galnt2
Galnt4
Galnt5
Galnt6
Galnt7
Galntl2
Galntl4
Galntl5
Galp
Galpha49B
Galpha73B
Galr1
Galr2
Galr3
Galt
Gamt
Gan
Ganab
Ganc
Gap1
Gap43
Gapdh
Gapdh2
Gapdhs
Gapt
Gapvd1
Gar1
Garnl3
Gars
Gart
Gas1
Gas2
Gas2l1
Gas2l2
Gas2l3
Gas6
Gas8
Gast
Gata1
Gata2
Gata3
Gata4
Gata6
Gatad1
Gatad2a
Gatad2b
Gatc
Gatm
Gatsl1
Gatsl3
Gba
Gba2
Gbe1
Gbeta13F
Gbeta76C
Gbgt1
Gbp2
Gbp4
Gbx1
Gbx2
Gc
Gca
Gcat
Gcc1
Gcet2
Gcg
Gcgr
Gch1
Gck
Gckr
Gclc
Gclm
Gcm1
Gcm2
Gcnt2
Gcnt3
Gcnt7
Gcom1
Gcsh
Gda
Gdap1
Gdap2
Gde1
Gde5
Gdf1
Gdf10
Gdf11
Gdf15
Gdf6
Gdf7
Gdf9
Gdh
Gdi1
Gdi2
Gdnf
Gdpd1
Gdpd2
Gdpd3
Gdpd4
Gdpd5
Ge-1
Geft
Gel
Gem
Gemin6
Gemin7
Gemin8
Gen1
Gfap
Gfer
Gfi1
Gfi1b
Gfm1
Gfm2
Gfod1
Gfod2
Gfpt1
Gfpt2
Gfr
Gfra1
Gfra3
Gfra4
Gfral
Gga1
Gga2
Ggct
Ggcx
Ggh
Ggn
Ggnbp1
Ggnbp2
Ggps1
Ggt1
Ggt6
Ggt7
Ggta1
Gh1
Ghdc
Ghitm
Ghr
Ghrhr
Ghrl
Ghsr
Gidrp88
Gie
Gif
Gigyf1
Gigyf2
Gimap3
Gimap4
Gimap5
Gimap6
Gimap8
Gin1
Gins1
Gins2
Gins3
Gins4
Gip
Gipc1
Gipc2
Gipc3
Gipr
Git1
Git2
Giyd1
Gja1
Gja10
Gja3
Gja4
Gja5
Gja6
Gja8
Gjb1
Gjb2
Gjb3
Gjb4
Gjb5
Gjb6
Gjc1
Gjc2
Gjc3
Gjd2
Gjd3
Gjd4
Gje1
Gk
Gk2
Gk5
Gkap1
Gkn1
Gkn2
Gl
Glb1
Glb1l
Glb1l2
Glb1l3
GlcAT-I
GlcAT-P
GlcAT-S
Glce
Gldc
Gldn
Gle1
Glg1
Gli1
Gli3
Glipr1
Glipr1l2
Glipr2
Glis1
Glis2
Glmn
Glo1
Glod4
Glp1
Glp1r
Glp2r
Glra1
Glra2
Glra3
Glra4
Glrb
Glrx
Glrx2
Glrx3
Glrx5
Gls
Gls2
Glt1d1
Glt25d1
Glt25d2
Glt6d1
Glt8d1
Glt8d2
Gltp
Gltpd2
Glu-RI
GluClalpha
Glud1
Glul
Glut1
GlyP
Glyat
Glyctk
Glyr1
Gm1060
Gm128
Gm129
Gm136
Gm166
Gm2a
Gm410
Gm525
Gm527
Gm614
Gm672
Gm71
Gm723
Gm889
Gmcl1
Gmd
Gmds
Gmeb1
Gmeb2
Gmer
Gmfb
Gmfg
Gmip
Gmnn
Gmppa
Gmppb
Gmpr
Gmpr2
Gmps
Gna11
Gna12
Gna13
Gna15
Gnai1
Gnai2
Gnai3
Gnal
Gnao1
Gnaq
Gnas
Gnat1
Gnat2
Gnat3
Gnaz
Gnb1
Gnb1l
Gnb2
Gnb2l1
Gnb3
Gnb4
Gnb5
Gne
Gnf1
Gng10
Gng7
Gng8
Gnl1
Gnl2
Gnl3
Gnl3l
Gnmt
Gnn
Gnpat
Gnpda1
Gnpda2
Gnpnat1
Gnptab
Gnptg
Gnrhr
Gns
Golga1
Golga2
Golga3
Golga4
Golga5
Golga7
Golgin84
Golim4
Golph3
Golph3l
Golt1a
Golt1b
Gon4l
Gopc
Gorab
Gorasp1
Gorasp2
Gos28
Gosr1
Gosr2
Got1
Got1l1
Got2
Gp1ba
Gp1bb
Gp2
Gp49a
Gp5
Gp9
Gpa33
Gpaa1
Gpam
Gpat2
Gpatch1
Gpatch2
Gpatch3
Gpatch4
Gpatch8
Gpbar1
Gpbp1
Gpbp1l1
Gpc1
Gpc2
Gpc3
Gpc4
Gpc5
Gpc6
Gpd1
Gpd1l
Gpd2
Gpdh
Gper
Gpha2
Gphb5
Gphn
Gpi
Gpkow
Gpld1
Gpm6a
Gpm6b
Gpn1
Gpn3
Gpnmb
Gpr1
Gpr101
Gpr107
Gpr108
Gpr109a
Gpr110
Gpr113
Gpr114
Gpr115
Gpr116
Gpr119
Gpr12
Gpr120
Gpr124
Gpr125
Gpr126
Gpr132
Gpr133
Gpr135
Gpr137
Gpr137b
Gpr139
Gpr141
Gpr142
Gpr143
Gpr146
Gpr149
Gpr150
Gpr151
Gpr152
Gpr153
Gpr156
Gpr157
Gpr158
Gpr160
Gpr162
Gpr17
Gpr171
Gpr172b
Gpr173
Gpr174
Gpr176
Gpr177
Gpr18
Gpr180
Gpr183
Gpr19
Gpr20
Gpr21
Gpr22
Gpr25
Gpr26
Gpr27
Gpr3
Gpr33
Gpr34
Gpr35
Gpr37
Gpr37l1
Gpr4
Gpr44
Gpr45
Gpr50
Gpr52
Gpr56
Gpr6
Gpr61
Gpr62
Gpr64
Gpr65
Gpr68
Gpr75
Gpr77
Gpr82
Gpr83
Gpr84
Gpr85
Gpr87
Gpr88
Gpr89a
Gpr97
Gprasp1
Gprasp2
Gprc5b
Gprc5c
Gprc5d
Gprc6a
Gprin1
Gprin3
Gprk1
Gprk2
Gps1
Gpsm1
Gpsm2
Gpsm3
Gpt
Gpt2
Gpx1
Gpx3
Gpx5
Gpx6
Gpx7
Gpx8
Gramd1a
Gramd1b
Gramd1c
Gramd2
Gramd3
Gramd4
Grap
Grap2
Grasp
Grb10
Grb14
Grb2
Grb7
Grcc10
Grd
Grem1
Grem2
Grhl1
Grhl2
Grhl3
Grhpr
Gria1
Gria2
Gria3
Gria4
Grid1
Grid2
Grid2ip
Grik1
Grik2
Grik3
Grik4
Grik5
Grin1
Grin2a
Grin2b
Grin2c
Grin2d
Grin3b
Grina
Grinl1a
Grip1
Grip2
Grip75
Grip84
Gripap1
Grk1
Grk4
Grk5
Grk6
Grlf1
Grm1
Grm2
Grm3
Grm4
Grm5
Grm6
Grm7
Grm8
Grn
Grp
Grpa
Grpel1
Grpel2
Grpr
Grrp1
Grsf1
Grtp1
Grwd1
Grxcr1
Grxcr2
Gs1
Gs1l
Gs2
Gsc
Gsdma1
Gsdma2
Gsdma3
Gsdmc
Gsdmc2
Gsdmc3
Gsdmc4
Gsdmdc1
Gse1
Gsg1
Gsg2
Gsk3a
Gsk3b
Gskip
Gsn
Gspt2
Gsr
Gss
Gsta1
Gsta2
Gsta3
Gsta4
Gsta5
Gsta6
Gstcd
Gstk1
Gstm1
Gstm2
Gstm3
Gstm5
Gstm6
Gstm7
Gsto1
Gsto2
Gstp1
Gstp2
Gstt1
Gstt2
Gstt4
Gstz1
Gsx1
Gsx2
Gtdc1
Gtf2a1
Gtf2a1l
Gtf2a2
Gtf2b
Gtf2e1
Gtf2e2
Gtf2f1
Gtf2f2
Gtf2h1
Gtf2h2
Gtf2h3
Gtf2h4
Gtf2h5
Gtf2i
Gtf2ird1
Gtf2ird2
Gtf3a
Gtf3c1
Gtf3c2
Gtf3c5
Gtf3c6
Gtl3
Gtlf3b
Gtp-bp
Gtpbp1
Gtpbp10
Gtpbp2
Gtpbp3
Gtpbp4
Gtpbp6
Gtpbp8
Gtrgeo22
Gtse1
Gtsf1
Gtsf1l
Guca1b
Guca2a
Guca2b
Gucy1a2
Gucy1a3
Gucy1b2
Gucy1b3
Gucy2c
Gucy2d
Gucy2e
Gucy2f
Gucy2g
Guf1
Gulp1
Gusb
Gvin1
Gxylt1
Gxylt2
Gyc-89Da
Gyc-89Db
Gyc32E
Gyc88E
Gycalpha99B
Gyg1
Gyltl1b
Gypa
Gypc
Gys1
Gys2
Gzma
Gzmb
Gzmc
Gzme
Gzmf
Gzmg
Gzmk
H15
H1F0
H1FNT
H1FOO
H1FX
H1f0
H1fnt
H1foo
H2-Aa
H2-D1
H2-K1
H2-Q10
H2-T23
H2.0
H2A-II
H2A-IX
H2AFB1
H2AFB2
H2AFJ
H2AFV
H2AFX
H2AFY
H2AFY2
H2AFZ
H2AV
H2AX
H2B-I
H2B-V
H2B-VIII
H2BFM
H2BFWT
H2Bv3
H2afj
H2afv
H2afx
H2afy
H2afy2
H2afz
H6PD
H6pd
HAAO
HAB1
HAB2
HABP2
HABP4
HAC12
HAC5
HACE1
HACL1
HADH
HADHA
HADHB
HAF1
HAF2
HAG1
HAG3
HAG4
HAG5
HAGH
HAGHL
HAL
HAL3A
HAL3B
HAL5
HAM1
HAND1
HAND2
HAO1
HAO2
HAP1
HAP2
HAP3
HAP5
HAPLN1
HAPLN2
HAPLN3
HAPLN4
HARBI1
HARS
HARS2
HAS1
HAS2
HAS3
HAT1
HAUS1
HAUS2
HAUS3
HAUS4
HAUS5
HAUS6
HAUS7
HAUS8
HAVCR1
HAVCR2
HAX1
HBA
HBA1
HBB
HBD
HBE1
HBE2
HBE4
HBEGF
HBG
HBG1
HBG2
HBM
HBP1
HBQ1
HBS1
HBS1L
HBXIP
HBZ
HBZ1
HCCS
HCFC1
HCFC1R1
HCFC2
HCH1
HCK
HCLS1
HCM1
HCN1
HCN2
HCN3
HCN4
HCP5
HCRT
HCRTR1
HCRTR2
HCS1
HD-12
HD-2
HD-3
HD-5
HD-8
HDA1
HDA14
HDA18
HDA19
HDA2
HDA5
HDA6
HDA7
HDA8
HDA9
HDAC1
HDAC10
HDAC11
HDAC2
HDAC3
HDAC4
HDAC5
HDAC6
HDAC7
HDAC8
HDAC9
HDC
HDDC2
HDDC3
HDGF
HDGFL1
HDGFRP2
HDGFRP3
HDHD1A
HDHD2
HDHD3
HDLBP
HDMCP
HDX
HEATR1
HEATR2
HEATR3
HEATR4
HEATR5A
HEATR5B
HEATR6
HEATR7A
HEBP1
HEBP2
HECA
HECTD1
HECTD2
HECTD3
HECW1
HECW2
HEF3
HEG1
HELB
HELLS
HELQ
HELT
HEM1
HEM12
HEM13
HEM15
HEM2
HEM3
HEMB
HEMGN
HEMK1
HEPACAM
HEPACAM2
HEPH
HEPHL1
HERC1
HERC2
HERC3
HERC4
HERC5
HERC6
HERK1
HERPUD1
HERPUD2
HES1
HES2
HES3
HES4
HES5
HES6
HES7
HESX1
HEXA
HEXB
HEXDC
HEXIM1
HEXIM2
HEY1
HEY2
HEYL
HFD1
HFE
HFE2
HFM1
HGD
HGF
HGFAC
HGO
HGS
HGSNAT
HGT1
HHAT
HHATL
HHEX
HHIP
HHIPL1
HHIPL2
HHLA2
HHLA3
HHT1
HHT2
HIAT1
HIATL1
HIBADH
HIBCH
HIC1
HIC2
HIDE1
HIF1A
HIF1AN
HIF3A
HIGD1A
HIGD1B
HIGD1C
HIGD2A
HINFP
HINT1
HINT2
HINT3
HIP1
HIP1R
HIPK1
HIPK2
HIPK3
HIPK4
HIPL1
HIPL2
HIR1
HIR2
HIRA
HIRIP3
HISPPD1
HISPPD2A
HIST1H1A
HIST1H1B
HIST1H1C
HIST1H1D
HIST1H1E
HIST1H1T
HIST1H2AA
HIST1H2AB
HIST1H2AC
HIST1H2AD
HIST1H2AG
HIST1H2AH
HIST1H2AJ
HIST1H2BA
HIST1H2BB
HIST1H2BD
HIST1H2BH
HIST1H2BJ
HIST1H2BK
HIST1H2BL
HIST1H2BM
HIST1H2BN
HIST1H2BO
HIST1H3A
HIST1H4G
HIST2H2AA3
HIST2H2AB
HIST2H2AC
HIST2H2BE
HIST2H2BF
HIST3H2A
HIST3H2BB
HIST3H3
HIVEP1
HIVEP2
HIVEP3
HJURP
HK1
HK2
HK3
HKDC1
HKR1
HLA-A
HLA-B
HLA-C
HLA-DMB
HLA-DOA
HLA-DOB
HLA-DPA1
HLA-DPB1
HLA-DQA1
HLA-DQA2
HLA-DQB1
HLA-DRA
HLA-DRB1
HLA-DRB3
HLA-DRB4
HLA-DRB5
HLA-E
HLA-F
HLA-G
HLCS
HLF
HLHm3
HLHm7
HLHmbeta
HLHmdelta
HLHmgamma
HLJ1
HLTF
HLX
HM13
HMA5
HMBOX1
HMBS
HMCN1
HMG1
HMG2
HMG20A
HMG20B
HMGA1
HMGB1
HMGB2
HMGB3
HMGB4
HMGCL
HMGCLL1
HMGCR
HMGCS1
HMGCS2
HMGN1
HMGN3
HMGN5
HMGS
HMGXB3
HMGXB4
HMHA1
HMMR
HMOX1
HMOX2
HMSD
HMT1
HMX1
HMX2
HMX3
HN1
HN1L
HNF1A
HNF1B
HNF4A
HNF4G
HNMT
HNRNPA0
HNRNPA1
HNRNPA1L2
HNRNPA2B1
HNRNPA3
HNRNPAB
HNRNPC
HNRNPCL1
HNRNPD
HNRNPF
HNRNPH1
HNRNPH2
HNRNPH3
HNRNPK
HNRNPL
HNRNPM
HNRNPR
HNRNPU
HNRNPUL1
HNRNPUL2
HNRPDL
HNRPLL
HNT2
HOG1
HOMER1
HOMER2
HOMER3
HOMEZ
HOOK1
HOOK2
HOOK3
HOP2
HORMAD1
HORMAD2
HOS1
HOS2
HOX1A
HOX21
HOX23
HOXA1
HOXA10
HOXA11
HOXA13
HOXA2
HOXA3
HOXA4
HOXA5
HOXA6
HOXA7
HOXA9
HOXB1
HOXB13
HOXB2
HOXB3
HOXB4
HOXB5
HOXB6
HOXB7
HOXB8
HOXB9
HOXC10
HOXC11
HOXC12
HOXC13
HOXC4
HOXC5
HOXC6
HOXC8
HOXC9
HOXD1
HOXD10
HOXD11
HOXD12
HOXD13
HOXD3
HOXD4
HOXD8
HOXD9
HP
HP1BP3
HPCA
HPCAL1
HPCAL4
HPD
HPD4
HPDL
HPGD
HPGDS
HPN
HPR
HPRT1
HPS1
HPS3
HPS4
HPS5
HPS6
HPSE
HPSE2
HPX
HR
HRAS
HRAS1
HRASLS
HRASLS2
HRASLS5
HRB1
HRC
HRCT1
HRD3
HRG
HRH1
HRH2
HRH3
HRH4
HRK
HRK1
HRNR
HRP1
HRR25
HRSP12
HRT1
HS1BP3
HS2ST1
HS3ST1
HS3ST2
HS3ST3A1
HS3ST3B1
HS3ST4
HS3ST5
HS6ST1
HS6ST2
HS6ST3
HSBP1
HSC70-1
HSC70-2
HSC82
HSCB
HSD11B1
HSD11B1L
HSD11B2
HSD17B1
HSD17B10
HSD17B11
HSD17B12
HSD17B13
HSD17B14
HSD17B2
HSD17B3
HSD17B4
HSD17B6
HSD17B7
HSD17B8
HSD3B
HSD3B1
HSD3B2
HSD3B7
HSDL1
HSDL2
HSE1
HSF
HSF1
HSF2
HSF2BP
HSF3
HSF4
HSFB1
HSFX1
HSFY1
HSH155
HSH2D
HSH49
HSL1
HSL2
HSN2
HSP101
HSP104
HSP60
HSP70
HSP78
HSP81-1
HSP82
HSP90AA1
HSP90AB1
HSP90B1
HSPA1
HSPA12A
HSPA12B
HSPA13
HSPA14
HSPA1A
HSPA1B
HSPA1L
HSPA2
HSPA4
HSPA4L
HSPA5
HSPA6
HSPA8
HSPA9
HSPB1
HSPB11
HSPB2
HSPB3
HSPB6
HSPB7
HSPB8
HSPB9
HSPBAP1
HSPBP1
HSPD1
HSPE1
HSPG2
HSPH1
HST1
HST2
HST3
HST4
HSV2
HTA1
HTA2
HTATIP2
HTATSF1
HTB1
HTR1A
HTR1B
HTR1D
HTR1E
HTR1F
HTR2A
HTR2B
HTR2C
HTR3A
HTR3B
HTR3C
HTR3D
HTR3E
HTR4
HTR5A
HTR6
HTR7
HTRA1
HTRA2
HTRA3
HTRA4
HTS1
HTT
HTZ1
HUL4
HUL5
HUNK
HUS1
HUS1B
HUT1
HUT1-A
HUWE1
HVA22E
HVA22K
HVCN1
HXK1
HXK10
HXK2
HXK4
HXK6
HXK7
HXT10
HXT14
HYAL1
HYAL2
HYAL3
HYAL4
HYDIN
HYI
HYLS1
HYM1
HYOU1
HYP1
HYP2
HYPK
HYR1
HYS2
Haao
Habp2
Habp4
Hace1
Hacl1
Hadh
Hadha
Hadhb
Hagh
Haghl
Hal
Hand1
Hand2
Hao1
Hao2
Hap1
Hapln1
Hapln2
Hapln3
Hapln4
Harbi1
Hars2
Has1
Has2
Has3
Haspin
Hat1
Haus1
Haus2
Haus3
Haus4
Haus5
Haus8
Havcr1
Havcr2
Hax1
Hbb
Hbegf
Hbs1l
Hbxip
Hbz
Hcf
Hcfc1
Hcfc1r1
Hcfc2
Hck
Hcn1
Hcn2
Hcn3
Hcn4
Hcrt
Hcrtr1
Hcrtr2
Hdac1
Hdac10
Hdac11
Hdac2
Hdac3
Hdac4
Hdac6
Hdac7
Hdac8
Hdac9
Hdc
Hddc2
Hddc3
Hdgf
Hdgfrp2
Hdgfrp3
Hdhd1a
Hdhd2
Hdhd3
Hdlbp
Hdmcp
Hdx
Heatr3
Heatr5b
Heatr6
Hebp2
Hectd2
Hectd3
Hecw1
Hecw2
Hel25E
Helb
Hells
Helq
Helt
Helz
Hem
Hemgn
Hepacam
Hepacam2
Heph
Hephl1
Herc2
Herc4
Herpud1
Herpud2
Hes1
Hes2
Hes3
Hes5
Hes6
Hes7
Hesx1
Hex-t1
Hex-t2
Hexa
Hexb
Hexdc
Hexim1
Hexim2
Hey
Hey2
Heyl
Hfe
Hfe2
Hgf
Hgfac
Hgs
Hgsnat
Hhat
Hhatl
Hhex
Hhip
Hhipl1
Hhipl2
Hiat1
Hiatl1
Hibadh
Hibch
Hic2
Hide1
Hif1a
Hif1an
Hif3a
Higd1a
Higd1b
Higd1c
Higd2a
Hils1
Hint1
Hint2
Hint3
Hip1
Hipk1
Hipk2
Hipk3
Hipk4
Hira
Hirip3
His2Av
Hisppd1
Hisppd2a
Hist1h1a
Hist1h1b
Hist1h1c
Hist1h1d
Hist1h1e
Hist1h1t
Hist1h2ab
Hist1h2af
Hist1h2ah
Hist1h2ak
Hist1h2ba
Hist1h2bb
Hist1h2bf
Hist1h2bk
Hist1h2bm
Hist1h2bp
Hist1h3a
Hist2h2aa1
Hist2h2aa3
Hist2h2ab
Hist2h2ac
Hist2h2bb
Hist2h2be
Hist3h2a
Hist3h2ba
Hist3h2bb
Hivep2
Hivep3
Hjurp
Hk1
Hk2
Hk3
Hkdc1
Hlcs
Hlf
Hltf
Hlx
Hm13
Hmbox1
Hmg20a
Hmg20b
HmgD
HmgZ
Hmga1
Hmgb2
Hmgb3
Hmgb4
Hmgcl
Hmgcll1
Hmgcr
Hmgcs1
Hmgcs2
Hmgn3
Hmgn5
Hmha1
Hmmr
Hmox1
Hmox2
Hmox3
Hmx
Hmx1
Hmx2
Hn
Hn1
Hn1l
Hnf1a
Hnf1b
Hnf4
Hnf4a
Hnf4g
Hnmt
Hnrnpa1
Hnrnpa2b1
Hnrnpa3
Hnrnpab
Hnrnpc
Hnrnpd
Hnrnpf
Hnrnph1
Hnrnph2
Hnrnpk
Hnrnpl
Hnrnpm
Hnrnpu
Hnrnpul1
Hnrpdl
Hnrpll
Homer1
Homer2
Homer3
Hook1
Hook2
Hook3
Hormad1
Hormad2
Hoxa1
Hoxa10
Hoxa11
Hoxa13
Hoxa2
Hoxa3
Hoxa4
Hoxa5
Hoxa6
Hoxa7
Hoxa9
Hoxb1
Hoxb13
Hoxb2
Hoxb3
Hoxb4
Hoxb5
Hoxb6
Hoxb7
Hoxb8
Hoxc12
Hoxc13
Hoxc4
Hoxc5
Hoxc6
Hoxc8
Hoxc9
Hoxd10
Hoxd11
Hoxd12
Hoxd13
Hoxd3
Hoxd4
Hoxd9
Hp
Hp1bp3
Hpca
Hpcal1
Hpcal4
Hpd
Hpdl
Hpgd
Hpgds
Hpn
Hprt1
Hps1
Hps3
Hps4
Hps6
Hpse
Hpx
Hr
Hr38
Hr4
Hr46
Hr78
Hr96
Hrasls
Hrasls5
Hrb27C
Hrb87F
Hrb98DE
Hrct1
Hrh1
Hrh2
Hrh3
Hrh4
Hrk
Hrs
Hrsp12
Hs2st
Hs2st1
Hs3st1
Hs3st2
Hs3st3a1
Hs3st5
Hs3st6
Hs6st1
Hs6st2
Hs6st3
Hsbp1
Hsc70-1
Hsc70-2
Hsc70-3
Hsc70-4
Hsc70-5
Hscb
Hsd11b1
Hsd11b2
Hsd17b1
Hsd17b10
Hsd17b11
Hsd17b12
Hsd17b13
Hsd17b2
Hsd17b3
Hsd17b4
Hsd17b6
Hsd17b7
Hsd17b8
Hsd3b
Hsd3b1
Hsd3b3
Hsd3b4
Hsd3b5
Hsd3b6
Hsd3b7
Hsdl1
Hsdl2
Hsf
Hsf1
Hsf2
Hsf4
Hsf5
Hsh2d
Hsn2
Hsp27
Hsp60
Hsp60B
Hsp60C
Hsp68
Hsp83
Hsp90aa1
Hsp90ab1
Hsp90b1
Hspa12a
Hspa12b
Hspa13
Hspa14
Hspa1a
Hspa1b
Hspa1l
Hspa2
Hspa4
Hspa4l
Hspa5
Hspa8
Hspa9
Hspb1
Hspb2
Hspb3
Hspb6
Hspb7
Hspb8
Hspb9
Hspbap1
Hspbp1
Hspd1
Hspe1
Hspg2
Hsph1
Htatip2
Htatsf1
Htr1a
Htr1b
Htr1d
Htr1f
Htr2a
Htr2b
Htr2c
Htr3a
Htr3b
Htr4
Htr5a
Htr5b
Htr6
Htr7
HtrA2
Htra2
Htra3
Htt
Hunk
Hus1
Hus1b
Huwe1
Hvcn1
Hyal1
Hyal2
Hyal3
Hyal4
Hydin
Hydr2
Hyi
Hyls1
Hyou1
Hypk
IAH1
IAP
IAP1
IAP3
IAR1
IAR4
IARS
IARS2
IBA57
IBR5
IBSP
IBTK
ICA
ICA1
ICA1L
ICAM1
ICAM2
ICAM3
ICAM4
ICAM5
ICK
ICMT
ICMTA
ICMTB
ICOS
ICOSLG
ICT1
ID1
ID2
ID3
ID4
IDA4
IDE
IDH1
IDH2
IDH3
IDH3A
IDH3B
IDH3G
IDH5
IDH6
IDI1
IDI2
IDO1
IDO2
IDP1
IDP2
IDP3
IDS
IDUA
IER2
IER3
IER5
IER5L
IFFO1
IFI16
IFI27
IFI27L1
IFI27L2
IFI35
IFI44
IFI44L
IFI6
IFIH1
IFIT1
IFIT1L
IFIT2
IFIT3
IFIT5
IFITM1
IFITM2
IFITM3
IFITM5
IFLTD1
IFM1
IFNA1
IFNA10
IFNA14
IFNA16
IFNA17
IFNA2
IFNA21
IFNA4
IFNA5
IFNA6
IFNA7
IFNA8
IFNAA
IFNAC
IFNAF
IFNAG
IFNAH
IFNAR1
IFNAR2
IFNB1
IFNB2
IFNB3
IFNE
IFNG
IFNGR1
IFNGR2
IFNK
IFNT1
IFNT2
IFNT5
IFNT6
IFNW1
IFRD1
IFRD2
IFT122
IFT140
IFT172
IFT20
IFT52
IFT57
IFT74
IFT80
IFT81
IFT88
IGBP1
IGDCC3
IGDCC4
IGF1
IGF1R
IGF2
IGF2BP1
IGF2BP2
IGF2BP3
IGF2R
IGFALS
IGFBP1
IGFBP2
IGFBP3
IGFBP4
IGFBP5
IGFBP6
IGFBP7
IGFBPL1
IGFL1
IGFL2
IGFL3
IGFL4
IGHMBP2
IGJ
IGLL1
IGLON5
IGSF1
IGSF10
IGSF11
IGSF21
IGSF22
IGSF3
IGSF5
IGSF6
IGSF8
IGSF9
IGSF9B
IHH
III
IK
IKBKAP
IKBKB
IKBKE
IKBKG
IKI3
IKIP
IKU2
IKZF1
IKZF2
IKZF3
IKZF4
IKZF5
IL10
IL10RA
IL10RB
IL11
IL11RA
IL12A
IL12B
IL12RB1
IL12RB2
IL13
IL13RA1
IL13RA2
IL15
IL15RA
IL16
IL17A
IL17B
IL17C
IL17D
IL17F
IL17RA
IL17RB
IL17RC
IL17RD
IL17RE
IL17REL
IL18
IL18BP
IL18R1
IL18RAP
IL19
IL1A
IL1B
IL1F10
IL1F5
IL1F6
IL1F7
IL1F8
IL1F9
IL1R1
IL1R2
IL1RAP
IL1RAPL1
IL1RAPL2
IL1RL1
IL1RL2
IL1RN
IL2
IL20
IL20RA
IL20RB
IL21
IL21R
IL22
IL22RA1
IL22RA2
IL23A
IL23R
IL24
IL25
IL26
IL27
IL27RA
IL28A
IL28B
IL28RA
IL29
IL2RA
IL2RB
IL2RG
IL3
IL31
IL31RA
IL32
IL33
IL34
IL3RA
IL4
IL4I1
IL4R
IL5
IL5RA
IL6
IL6R
IL6ST
IL7
IL7R
IL8
IL9
IL9R
ILDR1
ILDR2
ILF2
ILF3
ILK
ILKAP
ILS1
ILV1
ILVBL
IMD2
IMD3
IMD4
IME2
IME4
IMK2
IMK3
IML1
IML2
IMMP1L
IMMP2L
IMMT
IMP3
IMP4
IMPA1
IMPA2
IMPACT
IMPAD1
IMPDH
IMPDH1
IMPDH2
IMPG1
IMPG2
IMUP
INA
INADL
INCA1
INCENP
IND1
INF2
ING1
ING2
ING3
ING4
ING5
INHA
INHBA
INHBB
INHBC
INHBE
INM02
INM1
INMT
INO1
INO80
INO80B
INO80C
INO80D
INO80E
INP51
INP52
INP53
INP54
INPP1
INPP4A
INPP4B
INPP5A
INPP5B
INPP5D
INPP5E
INPP5F
INPP5J
INPP5K
INPPL1
INS
INSC
INSIG1
INSIG2
INSL3
INSL4
INSL5
INSL6
INSM1
INSM2
INSR
INSRR
INT1
INT2
INT3
INT4
INTS1
INTS10
INTS12
INTS2
INTS3
INTS4
INTS5
INTS6
INTS7
INTS8
INTS9
INTU
INV
INVS
IP5P1
IP5P2
IP6K1
IP6K2
IP6K3
IPCEF1
IPI1
IPI3
IPK1
IPK2a
IPK2b
IPL1
IPMK
IPO11
IPO13
IPO4
IPO5
IPO7
IPO8
IPO9
IPP
IPP1
IPP2
IPPK
IPT1
IQCA1
IQCB1
IQCC
IQCD
IQCE
IQCF1
IQCF2
IQCF3
IQCF5
IQCG
IQCH
IQCJ
IQCK
IQGAP1
IQGAP2
IQGAP3
IQSEC1
IQSEC2
IQSEC3
IQUB
IRA1
IRA2
IRAK1
IRAK1BP1
IRAK2
IRAK3
IRAK4
IRE1
IREB2
IRF1
IRF2
IRF2BP1
IRF2BP2
IRF3
IRF4
IRF5
IRF6
IRF7
IRF8
IRF9
IRGC
IRGM
IRGQ
IRS1
IRS2
IRS4
IRX1
IRX2
IRX3
IRX4
IRX5
IRX6
ISA1
ISCA1
ISCA2
ISCU
ISG15
ISG20
ISG20L2
ISL1
ISL2
ISLR
ISLR2
ISM1
ISM2
ISOC1
ISOC2
IST1
IST3
ISU1
ISU2
ISW1
ISW2
ISX
ISY1
ISYNA1
ITA
ITCH
ITFG1
ITFG2
ITFG3
ITGA1
ITGA10
ITGA11
ITGA2
ITGA2B
ITGA3
ITGA4
ITGA5
ITGA6
ITGA7
ITGA8
ITGA9
ITGAE
ITGAL
ITGAM
ITGAV
ITGAX
ITGB1
ITGB1BP1
ITGB1BP2
ITGB1BP3
ITGB2
ITGB3
ITGB3BP
ITGB4
ITGB5
ITGB6
ITGB7
ITGB8
ITGBL1
ITIH1
ITIH2
ITIH3
ITIH4
ITIH5
ITIH5L
ITK
ITLN1
ITLN2
ITM2A
ITM2B
ITM2C
ITPA
ITPK1
ITPKA
ITPKB
ITPKC
ITPR1
ITPR2
ITPR3
ITPRIP
ITPRIPL1
ITPRIPL2
ITR1
ITSN1
ITSN2
ITT1
IVD
IVL
IVNS1ABP
IWS1
IXR1
IYD
IZH1
IZH2
IZH3
IZUMO1
Iah1
Iap2
Iars2
Ica1l
Icam1
Icam2
Icam4
Ice
Ick
Icmt
Icos
Icoslg
Ict1
Id1
Id2
Id3
Id4
Ide
Idh1
Idh2
Idh3B
Idh3a
Idh3g
Idi1
Ido1
Ier2
Ier5
Ier5l
Iffo1
Iffo2
Ifi202
Ifi203
Ifi204
Ifi205a
Ifi205b
Ifi35
Ifi44
Ifih1
Ifit2
Ifit3
Ifltd1
Ifna1
Ifna12
Ifna13
Ifna4
Ifna9
Ifnar2
Ifnb1
Ifne
Ifngr1
Ifnk
Ifrd1
Ift172
Ift20
Ift52
Ift57
Ift74
Ift80
Ift81
Igbp1
Igdcc3
Igdcc4
Igf1
Igf1r
Igf2
Igf2bp1
Igf2bp2
Igf2bp3
Igf2r
Igfals
Igfbp1
Igfbp2
Igfbp3
Igfbp4
Igfbp5
Igfbp6
Igfbp7
Igfbpl1
Igfn1
Ighmbp2
Igj
Iglon5
Igsf1
Igsf10
Igsf11
Igsf21
Igsf3
Igsf5
Igsf6
Igsf8
Igsf9
Ihh
Iigp1
Iiig9
Ik
Ikbkap
Ikbkb
Ikbkg
Ikip
Ikzf3
Ikzf4
Ikzf5
Il10
Il10ra
Il11
Il11ra1
Il12a
Il12b
Il12rb2
Il13
Il13ra1
Il13ra2
Il15
Il15ra
Il16
Il17a
Il17b
Il17f
Il17ra
Il17rb
Il17rd
Il17re
Il18
Il18bp
Il18r1
Il18rap
Il19
Il1a
Il1b
Il1f10
Il1f5
Il1f6
Il1f8
Il1r1
Il1r2
Il1rap
Il1rapl1
Il1rapl2
Il1rl1
Il1rl2
Il1rn
Il20
Il20ra
Il21
Il21r
Il22
Il22ra1
Il22ra2
Il23a
Il23r
Il24
Il27
Il27ra
Il28b
Il28ra
Il2ra
Il2rb
Il2rg
Il31ra
Il33
Il34
Il4i1
Il4r
Il5
Il5ra
Il6ra
Il7
Il9
Il9r
Ildr1
Ilf2
Ilf3
Ilk
Ilkap
Ilvbl
Immp1l
Immp2l
Immt
Imp3
Imp4
ImpL3
Impa1
Impa2
Impact
Impad1
Impdh2
Impg1
Impg2
InR
Ina
Inadl
Inca1
Incenp
Indy
Indy-2
Inf2
Ing1
Ing2
Ing3
Ing4
Ing5
Inha
Inhba
Inhbb
Inhbc
Inhbe
Inm02
Inmt
Ino80
Ino80b
Ino80c
Ino80d
Ino80e
Inos
Inpp1
Inpp4a
Inpp4b
Inpp5d
Inpp5e
Inpp5f
Inpp5j
Inpp5k
Inppl1
Ins1
Ins2
Insc
Insig1
Insig2
Insl3
Insl5
Insl6
Insm1
Insr
Insrr
Ints1
Ints10
Ints12
Ints2
Ints3
Ints4
Ints5
Ints6
Ints7
Ints8
Ints9
Invadolysin
Invs
Ip6k1
Ip6k2
Ip6k3
Ipcef1
Ipk1
Ipmk
Ipo11
Ipo13
Ipo4
Ipo5
Ipo7
Ippk
Iqcb1
Iqcc
Iqcd
Iqce
Iqcf1
Iqcf3
Iqcf5
Iqcg
Iqcj
Iqgap2
Iqsec1
Iqsec2
Iqsec3
Iqub
Irak1
Irak1bp1
Irak2
Irak3
Irak4
Ireb2
Irf1
Irf2
Irf2bp1
Irf3
Irf4
Irf5
Irf7
Irf8
Irf9
Irgc
Irgm
Irgq
Irs1
Irs4
Irx1
Irx2
Irx3
Irx4
Irx5
Isca1
Isca2
Iscu
Isg15
Isg20
Isg20l2
Isl1
Isl2
Islr
Islr2
Ism1
Isoc1
Isoc2
Isoc2a
Isoc2b
Ist1
Iswi
Isx
Isy1
Isyna1
Itch
Itfg2
Itfg3
Itga1
Itga2b
Itga3
Itga4
Itga7
Itga8
Itgad
Itgax
Itgb1
Itgb1bp1
Itgb1bp2
Itgb1bp3
Itgb2
Itgb2l
Itgb3bp
Itgb4
Itgb5
Itgb6
Itgb7
Itgbl1
Itih2
Itih3
Itih5
Itk
Itln1
Itln1b
Itm2a
Itm2b
Itm2c
Itp-r83A
Itpa
Itpk1
Itpka
Itpkb
Itpkc
Itpr1
Itpr2
Itpr3
Itprip
Itpripl1
Itpripl2
Itsn1
Itsn2
Ivd
Ivns1abp
Iws1
Iyd
Izumo1
JAG1
JAG2
JAGN1
JAK1
JAK2
JAK3
JAKMIP1
JAKMIP2
JAM2
JAM3
JARID2
JAZF1
JBP2
JDP2
JHD1
JHD2
JHDM1D
JHEH
JIL-1
JJJ1
JJJ2
JKAMP
JMJD1C
JMJD4
JMJD5
JMJD6
JMJD7
JMJD8
JMY
JOSD1
JOSD2
JPH1
JPH2
JPH3
JPH4
JRKL
JSRP1
JTB
JUB
JUN
JUNB
JUND
JUP
Jafrac1
Jag1
Jagn1
Jak2
Jak3
Jakmip1
Jakmip3
Jam2
Jam3
Jarid2
Jazf1
Jdp2
JhI-1
Jhd1
Jhdm1d
Jkamp
Jmjd4
Jmjd5
Jmjd6
Jmjd7
Jmjd8
Jmy
Jon99Ci
Jon99Cii
Josd1
Josd2
Jph1
Jph2
Jph3
Jph4
Jrk
Jrkl
Jsrp1
Jtb
Jub
Jun
Junb
Jund
Jup
Jupiter
K14
KAE1
KAL1
KALRN
KANK1
KANK2
KANK3
KANK4
KAO2
KAP1
KAP104
KAP115
KAP120
KAP2
KAP95
KAR2
KAR3
KARS
KAS
KAS1
KAT1
KAT2A
KAT2B
KAT5
KATNA1
KATNAL1
KATNAL2
KATNB1
KAZ
KAZALD1
KBP
KBTBD10
KBTBD11
KBTBD12
KBTBD2
KBTBD3
KBTBD4
KBTBD5
KBTBD6
KBTBD7
KBTBD8
KCC4
KCMF1
KCNA1
KCNA10
KCNA2
KCNA3
KCNA4
KCNA5
KCNA6
KCNA7
KCNAB1
KCNAB2
KCNAB3
KCNB1
KCNB2
KCNC1
KCNC2
KCNC3
KCNC4
KCND1
KCND2
KCND3
KCNE1
KCNE1L
KCNE2
KCNE3
KCNE4
KCNF1
KCNG1
KCNG2
KCNG3
KCNG4
KCNH1
KCNH2
KCNH3
KCNH4
KCNH5
KCNH6
KCNH7
KCNH8
KCNIP1
KCNIP2
KCNIP3
KCNIP4
KCNJ1
KCNJ10
KCNJ11
KCNJ12
KCNJ13
KCNJ14
KCNJ15
KCNJ16
KCNJ2
KCNJ3
KCNJ4
KCNJ5
KCNJ6
KCNJ8
KCNJ9
KCNK1
KCNK10
KCNK12
KCNK13
KCNK15
KCNK16
KCNK17
KCNK18
KCNK2
KCNK3
KCNK4
KCNK5
KCNK6
KCNK7
KCNK9
KCNMA1
KCNMB1
KCNMB2
KCNMB3
KCNMB4
KCNN1
KCNN2
KCNN3
KCNN4
KCNQ1
KCNQ2
KCNQ3
KCNQ4
KCNQ5
KCNRG
KCNS1
KCNS2
KCNS3
KCNT1
KCNT2
KCNU1
KCNV1
KCNV2
KCO1
KCO2
KCO5
KCO6
KCP
KCS1
KCT2
KCTD1
KCTD10
KCTD11
KCTD12
KCTD13
KCTD14
KCTD15
KCTD16
KCTD17
KCTD18
KCTD19
KCTD20
KCTD21
KCTD3
KCTD4
KCTD5
KCTD6
KCTD7
KCTD8
KCTD9
KDELC1
KDELC2
KDELR1
KDELR2
KDELR3
KDM1
KDM1B
KDM2A
KDM2B
KDM3A
KDM3B
KDM4A
KDM4B
KDM4C
KDM4D
KDM5A
KDM5B
KDM5C
KDM5D
KDM6A
KDR
KDSR
KEAP1
KEG
KEL
KEL3
KEM1
KERA
KES1
KEU
KEX1
KEX2
KGD1
KGD2
KHDC1
KHDRBS1
KHDRBS2
KHDRBS3
KHK
KHSRP
KIAA0020
KIAA0040
KIAA0090
KIAA0100
KIAA0141
KIAA0146
KIAA0174
KIAA0195
KIAA0196
KIAA0220L
KIAA0226
KIAA0232
KIAA0240
KIAA0247
KIAA0284
KIAA0317
KIAA0319
KIAA0319L
KIAA0323
KIAA0355
KIAA0391
KIAA0406
KIAA0408
KIAA0415
KIAA0427
KIAA0467
KIAA0494
KIAA0495
KIAA0513
KIAA0528
KIAA0552
KIAA0556
KIAA0562
KIAA0564
KIAA0644
KIAA0649
KIAA0652
KIAA0664
KIAA0748
KIAA0753
KIAA0754
KIAA0776
KIAA0802
KIAA0819
KIAA0831
KIAA0892
KIAA0895
KIAA0895L
KIAA0907
KIAA0913
KIAA0922
KIAA0947
KIAA1009
KIAA1012
KIAA1024
KIAA1033
KIAA1045
KIAA1107
KIAA1109
KIAA1143
KIAA1161
KIAA1191
KIAA1199
KIAA1210
KIAA1211
KIAA1239
KIAA1257
KIAA1267
KIAA1279
KIAA1310
KIAA1324
KIAA1324L
KIAA1328
KIAA1370
KIAA1377
KIAA1383
KIAA1407
KIAA1409
KIAA1429
KIAA1430
KIAA1432
KIAA1462
KIAA1467
KIAA1468
KIAA1486
KIAA1522
KIAA1524
KIAA1529
KIAA1530
KIAA1539
KIAA1543
KIAA1586
KIAA1598
KIAA1614
KIAA1618
KIAA1632
KIAA1644
KIAA1671
KIAA1683
KIAA1688
KIAA1704
KIAA1712
KIAA1731
KIAA1737
KIAA1751
KIAA1755
KIAA1797
KIAA1826
KIAA1841
KIAA1931
KIAA1949
KIAA1958
KIAA1967
KIAA1984
KIAA2013
KIAA2022
KIC1
KIDINS220
KIF11
KIF12
KIF13A
KIF13B
KIF14
KIF15
KIF16B
KIF17
KIF18A
KIF18B
KIF19
KIF1A
KIF1B
KIF1C
KIF20A
KIF20B
KIF21A
KIF21B
KIF22
KIF23
KIF24
KIF25
KIF26A
KIF26B
KIF27
KIF2A
KIF2B
KIF2C
KIF3A
KIF3B
KIF3C
KIF4
KIF4A
KIF4B
KIF5A
KIF5B
KIF5C
KIF6
KIF7
KIF9
KIFAP3
KIFC1
KIFC2
KIFC3
KIN
KIN1
KIN10
KIN11
KIN2
KIN28
KIN3
KIN4
KIN82
KIP1
KIP2
KIP3
KIR2DL1
KIR2DL2
KIR2DL3
KIR2DL4
KIR2DL5A
KIR2DS1
KIR2DS2
KIR2DS3
KIR2DS4
KIR3DL1
KIR3DL2
KIR3DL3
KIR3DP1
KIRREL
KIRREL2
KIRREL3
KISS1
KISS1R
KIT
KITLG
KKLC1
KL
KLB
KLC1
KLC2
KLC3
KLC4
KLF1
KLF10
KLF11
KLF12
KLF13
KLF14
KLF15
KLF16
KLF17
KLF2
KLF3
KLF4
KLF5
KLF6
KLF7
KLF8
KLF9
KLHDC1
KLHDC10
KLHDC2
KLHDC3
KLHDC4
KLHDC5
KLHDC7A
KLHDC7B
KLHDC8A
KLHDC8B
KLHDC9
KLHL1
KLHL10
KLHL11
KLHL12
KLHL13
KLHL14
KLHL15
KLHL17
KLHL18
KLHL2
KLHL20
KLHL21
KLHL22
KLHL23
KLHL24
KLHL25
KLHL26
KLHL28
KLHL29
KLHL3
KLHL31
KLHL32
KLHL33
KLHL34
KLHL35
KLHL36
KLHL38
KLHL4
KLHL5
KLHL6
KLHL7
KLHL8
KLHL9
KLK1
KLK10
KLK11
KLK12
KLK13
KLK14
KLK15
KLK1E2
KLK2
KLK3
KLK4
KLK5
KLK6
KLK7
KLK8
KLK9
KLKB1
KLKBL4
KLRAQ1
KLRB1
KLRC1
KLRC2
KLRC3
KLRC4
KLRD1
KLRF1
KLRG1
KLRG2
KLRK1
KMO
KNDC1
KNG1
KNG2
KNL2
KNTC1
KOB1
KOG1
KPNA1
KPNA2
KPNA3
KPNA4
KPNA5
KPNA6
KPNA7
KPNB1
KPRP
KPTN
KRAS
KRBA1
KRBA2
KRCC1
KRE33
KREMEN1
KREMEN2
KRI1
KRIT1
KRP85
KRP95
KRR1
KRS1
KRT1
KRT10
KRT12
KRT13
KRT14
KRT15
KRT16
KRT17
KRT18
KRT19
KRT2
KRT20
KRT222
KRT23
KRT24
KRT25
KRT26
KRT27
KRT28
KRT3
KRT31
KRT32
KRT33A
KRT33B
KRT34
KRT35
KRT36
KRT37
KRT38
KRT39
KRT4
KRT40
KRT5
KRT6A
KRT6B
KRT6C
KRT7
KRT71
KRT72
KRT73
KRT74
KRT75
KRT76
KRT78
KRT79
KRT8
KRT80
KRT81
KRT82
KRT83
KRT84
KRT85
KRT86
KRT9
KRTAP1-1
KRTAP1-3
KRTAP1-5
KRTAP10-1
KRTAP10-10
KRTAP10-11
KRTAP10-12
KRTAP10-2
KRTAP10-3
KRTAP10-4
KRTAP10-6
KRTAP10-7
KRTAP10-8
KRTAP10-9
KRTAP11-1
KRTAP12-1
KRTAP12-2
KRTAP12-4
KRTAP13-1
KRTAP13-2
KRTAP13-3
KRTAP13-4
KRTAP15-1
KRTAP17-1
KRTAP19-1
KRTAP2-1
KRTAP2-4
KRTAP23-1
KRTAP24-1
KRTAP25-1
KRTAP26-1
KRTAP27-1
KRTAP3-1
KRTAP3-2
KRTAP3-3
KRTAP5-1
KRTAP5-10
KRTAP5-11
KRTAP5-2
KRTAP5-3
KRTAP5-4
KRTAP5-6
KRTAP5-7
KRTAP5-8
KRTAP5-9
KRTAP6-2
KRTAP9-9
KRTCAP2
KRTCAP3
KRTDAP
KSP1
KSR1
KSR2
KSS1
KTELC1
KTI12
KTN1
KTU
KU80
KY
KYNU
Kalrn
Kank2
Kank3
Kank4
Kap
Kars
Kat2b
Kat5
Katna1
Katnal1
Katnal2
Katnb1
Kaz
Kbp
Kbtbd10
Kbtbd12
Kbtbd3
Kbtbd4
Kbtbd5
Kbtbd8
Kcmf1
Kcna1
Kcna2
Kcna3
Kcna4
Kcna5
Kcna6
Kcna7
Kcnab1
Kcnab2
Kcnab3
Kcnb1
Kcnb2
Kcnc1
Kcnc2
Kcnc4
Kcnd1
Kcnd2
Kcnd3
Kcne1
Kcne1l
Kcne2
Kcne3
Kcne4
Kcnf1
Kcng1
Kcng2
Kcng3
Kcng4
Kcnh1
Kcnh2
Kcnh3
Kcnh4
Kcnh5
Kcnh6
Kcnh7
Kcnh8
Kcnip1
Kcnip2
Kcnip3
Kcnip4
Kcnj1
Kcnj10
Kcnj11
Kcnj13
Kcnj14
Kcnj15
Kcnj2
Kcnj3
Kcnj4
Kcnj5
Kcnj6
Kcnj8
Kcnj9
Kcnk1
Kcnk10
Kcnk12
Kcnk13
Kcnk15
Kcnk18
Kcnk2
Kcnk3
Kcnk4
Kcnk7
Kcnk9
Kcnma1
Kcnmb1
Kcnmb2
Kcnmb3
Kcnmb4
Kcnn1
Kcnn2
Kcnn3
Kcnn4
Kcnq1
Kcnq2
Kcnq3
Kcnq4
Kcnq5
Kcnrg
Kcns1
Kcns2
Kcns3
Kcnt1
Kcnt2
Kcnu1
Kcnv1
Kcnv2
Kct2
Kctd1
Kctd10
Kctd11
Kctd12
Kctd13
Kctd15
Kctd16
Kctd19
Kctd20
Kctd21
Kctd3
Kctd4
Kctd5
Kctd6
Kctd7
Kctd8
Kctd9
KdelR
Kdelc1
Kdelc2
Kdelr1
Kdelr2
Kdelr3
Kdm1
Kdm1B
Kdm2a
Kdm2b
Kdm3a
Kdm4A
Kdm4B
Kdm4a
Kdm4b
Kdm4c
Kdm4d
Kdm5a
Kdm5b
Kdm5c
Kdm5d
Kdm6a
Kdm6b
Kdr
Kdsr
Keap1
Keg1
Kel
Kera
Khc
Khdc1a
Khdc1b
Khdc1c
Khdrbs1
Khdrbs2
Khdrbs3
Khk
Khsrp
Kiaa0020
Kiaa0090
Kiaa0100
Kiaa0141
Kiaa0146
Kiaa0195
Kiaa0196
Kiaa0226
Kiaa0232
Kiaa0240
Kiaa0284
Kiaa0317
Kiaa0319
Kiaa0319l
Kiaa0323
Kiaa0391
Kiaa0415
Kiaa0513
Kiaa0528
Kiaa0556
Kiaa0562
Kiaa0564
Kiaa0649
Kiaa0664
Kiaa0753
Kiaa0802
Kiaa0831
Kiaa0892
Kiaa0895
Kiaa0895l
Kiaa0907
Kiaa0913
Kiaa0922
Kiaa0930
Kiaa1009
Kiaa1024
Kiaa1033
Kiaa1045
Kiaa1109
Kiaa1152
Kiaa1161
Kiaa1191
Kiaa1211
Kiaa1239
Kiaa1267
Kiaa1310
Kiaa1324
Kiaa1328
Kiaa1370
Kiaa1377
Kiaa1430
Kiaa1456
Kiaa1462
Kiaa1467
Kiaa1468
Kiaa1486
Kiaa1522
Kiaa1524
Kiaa1530
Kiaa1539
Kiaa1543
Kiaa1549
Kiaa1551
Kiaa1598
Kiaa1609
Kiaa1632
Kiaa1644
Kiaa1671
Kiaa1704
Kiaa1712
Kiaa1731
Kiaa1737
Kiaa1797
Kiaa1841
Kiaa1931
Kiaa1984
Kiaa2006
Kiaa2013
Kiaa4189
Kidins220
Kif11
Kif12
Kif15
Kif17
Kif18a
Kif18b
Kif19
Kif1b
Kif1c
Kif20a
Kif20b
Kif21a
Kif21b
Kif22
Kif24
Kif26a
Kif27
Kif2a
Kif2b
Kif2c
Kif3b
Kif3c
Kif5a
Kif5b
Kifap3
Kifc1
Kifc3
Kin
Kir3dl1
Kirrel
Kirrel2
Kirrel3
Kiss1
Kiss1r
Kitlg
Kl
Klb
Klc
Klc1
Klc3
Klc4
Klf10
Klf11
Klf13
Klf14
Klf15
Klf16
Klf17
Klf2
Klf3
Klf4
Klf5
Klf6
Klf7
Klf8
Klf9
Klhdc1
Klhdc10
Klhdc2
Klhdc3
Klhdc5
Klhdc7a
Klhdc8a
Klhdc8b
Klhdc9
Klhl10
Klhl11
Klhl12
Klhl13
Klhl17
Klhl2
Klhl20
Klhl21
Klhl22
Klhl23
Klhl24
Klhl25
Klhl26
Klhl28
Klhl30
Klhl31
Klhl35
Klhl36
Klhl38
Klhl6
Klhl7
Klhl9
Klk1
Klk10
Klk11
Klk12
Klk14
Klk1b1
Klk1b11
Klk1b16
Klk1b21
Klk1b22
Klk1b24
Klk1b26
Klk1b27
Klk1b3
Klk1b4
Klk1b5
Klk1b8
Klk1b9
Klk2
Klk6
Klk7
Klk8
Klk9
Klkbl4
Klp10A
Klp59C
Klp61F
Klp68D
Klra3
Klra4
Klra5
Klra6
Klra7
Klra8
Klrb1a
Klrb1b
Klrb1c
Klrb1f
Klrb1g
Klrd1
Klrg1
Klrk1
Kmo
Kndc1
Kng1
Knl2
Kntc1
Kpna1
Kpna2
Kpna3
Kpna4
Kpna5
Kpna6
Kpnb1
Kprp
Kr-h2
Kras
Krcc1
Kremen1
Kremen2
Krit1
Krr1
Krt1
Krt10
Krt12
Krt13
Krt14
Krt15
Krt16
Krt17
Krt18
Krt19
Krt2
Krt20
Krt222
Krt23
Krt24
Krt25
Krt26
Krt27
Krt28
Krt31
Krt33a
Krt33b
Krt34
Krt35
Krt39
Krt4
Krt40
Krt42
Krt5
Krt6a
Krt7
Krt71
Krt72
Krt73
Krt74
Krt75
Krt76
Krt77
Krt79
Krt8
Krt80
Krt83
Krt84
Krt85
Krt86
Krt9
Krtap14
Krtap15-1
Krtap3-1
Krtap3-2
Krtap9-3
Krtcap2
Krtcap3
Krtdap
Ksr1
Ksr2
Ktelc1
Kti12
Ktn1
Ktu
Kynu
L(2)04524
L1CAM
L1TD1
L1cam
L1td1
L2HGDH
L2hgdh
L3MBTL
L3MBTL2
L3MBTL3
L3MBTL4
L3mbtl2
L3mbtl3
L3mbtl4
L7rn6
LAC1
LACE1
LACRT
LACTB
LACTB2
LAD1
LAG1
LAG2
LAG3
LAGE3
LAIR1
LAIR2
LALBA
LAMA1
LAMA2
LAMA3
LAMA4
LAMA5
LAMB1
LAMB2
LAMB3
LAMB4
LAMC1
LAMC2
LAMC3
LAMP1
LAMP2
LAMP3
LANCL1
LANCL2
LANCL3
LAP3
LAPTM4A
LAPTM4B
LAPTM5
LARGE
LARP1
LARP1B
LARP4
LARP4B
LARP6
LARP7
LARS
LARS2
LAS1
LAS1L
LAS21
LASP1
LASS1
LASS2
LASS3
LASS4
LASS5
LASS6
LAT
LAT2
LATH
LATS1
LATS2
LAX1
LAYN
LBA1
LBH
LBP
LBR
LBX1
LBX2
LC1
LCA5
LCA5L
LCAT
LCB2
LCB5
LCBK1
LCE1B
LCE2A
LCE2B
LCE2C
LCE2D
LCE3A
LCE3B
LCE3C
LCE3D
LCE3E
LCE4A
LCE5A
LCHN
LCK
LCLAT1
LCMT1
LCMT2
LCN1
LCN12
LCN15
LCN2
LCN6
LCN8
LCN9
LCOR
LCORL
LCP1
LCP2
LCT
LCTL
LD
LDB1
LDB2
LDB3
LDHA
LDHAL6A
LDHAL6B
LDHB
LDHC
LDHD
LDL1
LDL2
LDLR
LDLRAD1
LDLRAD2
LDLRAD3
LDLRAP1
LDOC1
LDOC1L
LEA1
LECRKA4.1
LECRKA4.2
LECRKA4.3
LECT1
LECT2
LEF1
LEFTY1
LEFTY2
LELP1
LEM3
LEMD1
LEMD2
LEMD3
LENG1
LENG8
LENG9
LEO1
LEP
LEPR
LEPRE1
LEPREL1
LEPREL2
LEPROT
LEPROTL1
LETM1
LETM2
LETMD1
LEU5
LFNG
LGALS1
LGALS12
LGALS13
LGALS14
LGALS2
LGALS3
LGALS3BP
LGALS4
LGALS7
LGALS8
LGALS9
LGALS9B
LGALS9C
LGB1
LGB2
LGI1
LGI2
LGI3
LGI4
LGMN
LGR4
LGR5
LGR6
LGSN
LGTN
LHB
LHCB1.1
LHCB1.3
LHCGR
LHFP
LHFPL1
LHFPL2
LHFPL3
LHFPL4
LHFPL5
LHP1
LHPP
LHX1
LHX2
LHX3
LHX4
LHX5
LHX6
LHX8
LHX9
LIA1
LIAS
LIF
LIFR
LIG
LIG1
LIG3
LIG4
LILRA1
LILRA2
LILRA3
LILRA4
LILRA5
LILRA6
LILRB1
LILRB2
LILRB4
LILRB5
LIM15
LIM2
LIMA1
LIMCH1
LIMD1
LIMD2
LIME1
LIMK1
LIMK2
LIMS1
LIMS2
LIMS3
LIN28
LIN28B
LIN37
LIN52
LIN54
LIN7A
LIN7B
LIN7C
LIN9
LINGO1
LINGO2
LINGO3
LINGO4
LINS1
LIP1
LIP2
LIP3
LIP5
LIPA
LIPC
LIPE
LIPF
LIPG
LIPH
LIPI
LIPJ
LIPK
LIPM
LIPN
LIPT1
LITAF
LIX1
LIX1L
LKAP
LKH1
LLGL1
LLGL2
LLPH
LMAN1
LMAN1L
LMAN2
LMAN2L
LMBR1
LMBR1L
LMBRD1
LMBRD2
LMCD1
LMF1
LMF2
LMLN
LMNA
LMNB1
LMNB2
LMO1
LMO2
LMO3
LMO4
LMO7
LMOD1
LMOD2
LMOD3
LMP2
LMTK2
LMX1A
LMX1B
LNP
LNP1
LNPEP
LNX1
LNX2
LOH12CR1
LON
LON1
LON2
LONP1
LONP2
LONRF1
LONRF2
LONRF3
LOR
LOS1
LOX
LOX1.1
LOX2
LOX3
LOX4
LOX6
LOXHD1
LOXL1
LOXL2
LOXL3
LOXL4
LPA
LPAR1
LPAR2
LPAR3
LPAR4
LPAR5
LPAR6
LPAT1
LPAT4
LPAT5
LPCAT1
LPCAT2
LPCAT3
LPCAT4
LPD1
LPD2
LPE1
LPE10
LPGAT1
LPHN1
LPHN2
LPHN3
LPIN1
LPIN2
LPIN3
LPL
LPLUNC1
LPLUNC3
LPLUNC4
LPO
LPP
LPP1
LPP2
LPP3
LPPR1
LPPR2
LPPR3
LPPR4
LPPR5
LPXN
LRAT
LRBA
LRCH1
LRCH2
LRCH3
LRCH4
LRDD
LRFN1
LRFN2
LRFN3
LRFN4
LRFN5
LRG1
LRGUK
LRIG1
LRIG2
LRIG3
LRIT1
LRIT2
LRIT3
LRMP
LRP1
LRP10
LRP11
LRP12
LRP1B
LRP2
LRP2BP
LRP3
LRP4
LRP5
LRP5L
LRP6
LRP8
LRPAP1
LRPPRC
LRRC1
LRRC10
LRRC14
LRRC16A
LRRC16B
LRRC17
LRRC18
LRRC19
LRRC2
LRRC20
LRRC23
LRRC24
LRRC25
LRRC26
LRRC27
LRRC28
LRRC29
LRRC3
LRRC31
LRRC32
LRRC33
LRRC34
LRRC36
LRRC37A
LRRC37A2
LRRC37A3
LRRC37B
LRRC39
LRRC3B
LRRC4
LRRC40
LRRC41
LRRC42
LRRC43
LRRC45
LRRC46
LRRC47
LRRC48
LRRC49
LRRC4B
LRRC4C
LRRC50
LRRC51
LRRC52
LRRC55
LRRC56
LRRC57
LRRC58
LRRC59
LRRC6
LRRC61
LRRC66
LRRC67
LRRC68
LRRC69
LRRC7
LRRC70
LRRC8A
LRRC8B
LRRC8C
LRRC8D
LRRCC1
LRRFIP1
LRRFIP2
LRRIQ1
LRRIQ3
LRRK1
LRRK2
LRRN1
LRRN2
LRRN3
LRRN4
LRRN4CL
LRRTM1
LRRTM2
LRRTM3
LRRTM4
LRSAM1
LRTM1
LRTM2
LRTOMT
LRWD1
LSAMP
LSB1
LSB3
LSB6
LSC1
LSG1
LSM1
LSM10
LSM11
LSM12
LSM14A
LSM14B
LSM2
LSM3
LSM4
LSM5
LSM7
LSMD1
LSP1
LSR
LSS
LST8
LTA
LTA3
LTA4
LTA4H
LTB
LTB4R
LTB4R2
LTBP1
LTBP2
LTBP3
LTBP4
LTBR
LTC4S
LTF
LTK
LTV1
LUC7
LUC7L
LUC7L2
LUC7L3
LUM
LUP1
LUP2
LUP5
LUZP1
LUZP2
LUZP4
LWD1
LWD2
LXN
LY6D
LY6E
LY6G5B
LY6G5C
LY6G6C
LY6G6D
LY6G6F
LY6H
LY6K
LY75
LY86
LY9
LY96
LYAR
LYG1
LYG2
LYL1
LYN
LYNX1
LYPD1
LYPD2
LYPD3
LYPD4
LYPD5
LYPD6
LYPD6B
LYPLA1
LYPLA2
LYPLAL1
LYRM1
LYRM2
LYRM5
LYRM7
LYS
LYS3
LYS4
LYS9
LYSMD1
LYSMD2
LYSMD3
LYSMD4
LYST
LYVE1
LYZ
LYZL1
LYZL2
LYZL4
LYZL6
LZIC
LZTFL1
LZTR1
LZTS1
LZTS2
La
Lac
Lace1
Lactb
Lactb2
Lad1
Lag3
Lage3
Lair1
Lalba
Lam
Lama1
Lama4
Lama5
Lamb2
Lamp1
Lamp2
Lamp3
LanA
LanB1
LanB2
Lancl1
Lancl2
Lancl3
Lap3
Laptm4a
Laptm4b
Laptm5
Lar
Large
Larp4
Larp4b
Larp6
Larp7
Lars
Lars2
Las1l
Lasp
Lasp1
Lass1
Lass2
Lass4
Lass5
Lass6
Lat
Lat2
Lats1
Lats2
Lax1
Lba1
Lbh
Lbr
Lbx1
Lbx2
Lbxcor1
Lca5
Lca5l
Lcch3
Lchn
Lck
Lclat1
Lcmt1
Lcmt2
Lcn10
Lcn12
Lcn13
Lcn2
Lcn3
Lcn4
Lcn8
Lcn9
Lcor
Lcorl
Lcp1
Lctl
Ldb1
Ldb2
Ldb3
Ldha
Ldhb
Ldhc
Ldhd
Ldlr
Ldlrad3
Ldoc1
Ldoc1l
Le51
Lect1
Lect2
Lef1
Lefty1
Lefty2
Lemd1
Lemd2
Lemd3
Leng1
Leng8
Leo1
Lep
Lepr
Lepre1
Leprel1
Leprel2
Leprot
Leprotl1
Letm1
Letm2
Letmd1
Lfng
Lgals1
Lgals12
Lgals2
Lgals3
Lgals3bp
Lgals4
Lgals5
Lgals6
Lgals7
Lgals8
Lgals9
Lgi1
Lgi2
Lgi3
Lgi4
Lgmn
Lgr4
Lgr5
Lgr6
Lgsn
Lgtn
Lhcgr
Lhfp
Lhfpl1
Lhfpl2
Lhfpl3
Lhfpl4
Lhfpl5
Lhpp
Lhx1
Lhx2
Lhx3
Lhx4
Lhx5
Lhx6
Lhx8
Lhx9
Lias
Lif
Lifr
Lig1
Lilrb4
Lim2
Lima1
Limch1
Limd1
Limd2
Lime1
Limk1
Limk2
Lims1
Lims2
Lin28
Lin28b
Lin37
Lin52
Lin54
Lin7a
Lin7b
Lin7c
Lin9
Lincr
Lingo1
Lingo2
Lingo4
Lip1
Lip3
Lipe
Lipf
Lipg
Liph
Lipk
Lipm
Lipn
Lipt1
Litaf
Lix1
Lix1l
Lkap
Llgl1
Llgl2
Llph
Lman1
Lman2l
Lmbr1
Lmbr1l
Lmbrd1
Lmbrd2
Lmcd1
Lmf1
Lmf2
Lmln
Lmna
Lmnb1
Lmnb2
Lmo1
Lmo2
Lmo3
Lmo4
Lmod1
Lmod2
Lmtk3
Lmx1a
Lnp
Lnpep
Lnx1
Lnx2
Loh12cr1
Lonp1
Lonp2
Lonrf3
Lox
Loxl1
Loxl2
Lpar1
Lpar3
Lpar6
Lpcat1
Lpcat2
Lpcat3
Lpcat4
Lpgat1
Lphn1
Lphn2
Lphn3
Lpin1
Lpin2
Lpin3
Lpl
Lplunc1
Lplunc3
Lplunc4
Lpp
Lppr1
Lppr2
Lppr3
Lppr4
Lppr5
Lpxn
Lrat
Lrba
Lrch1
Lrch2
Lrch4
Lrdd
Lrfn1
Lrfn2
Lrfn3
Lrfn4
Lrfn5
Lrguk
Lrig1
Lrig2
Lrig3
Lrit1
Lrit2
Lrp1
Lrp10
Lrp11
Lrp12
Lrp2
Lrp2bp
Lrp3
Lrp4
Lrp6
Lrp8
Lrpap1
Lrpprc
Lrrc1
Lrrc10
Lrrc14
Lrrc15
Lrrc16a
Lrrc16b
Lrrc17
Lrrc18
Lrrc19
Lrrc2
Lrrc20
Lrrc23
Lrrc24
Lrrc25
Lrrc26
Lrrc27
Lrrc28
Lrrc3
Lrrc33
Lrrc34
Lrrc36
Lrrc38
Lrrc39
Lrrc3b
Lrrc4
Lrrc40
Lrrc41
Lrrc42
Lrrc43
Lrrc45
Lrrc46
Lrrc47
Lrrc48
Lrrc49
Lrrc4b
Lrrc4c
Lrrc50
Lrrc51
Lrrc52
Lrrc55
Lrrc56
Lrrc57
Lrrc58
Lrrc59
Lrrc6
Lrrc61
Lrrc63
Lrrc66
Lrrc67
Lrrc68
Lrrc69
Lrrc7
Lrrc8a
Lrrc8c
Lrrc8d
Lrrc8e
Lrrc9
Lrrcc1
Lrrfip1
Lrrfip2
Lrriq1
Lrriq3
Lrrk1
Lrrk2
Lrrn1
Lrrn3
Lrrn4
Lrrn4cl
Lrrtm1
Lrrtm2
Lrrtm3
Lrrtm4
Lrsam1
Lrtm1
Lrtm2
Lrwd1
Lsamp
Lsg1
Lsm1
Lsm10
Lsm11
Lsm12
Lsm14a
Lsm2
Lsm3
Lsm4
Lsm5
Lsm7
Lsmd1
Lsp1
Lsr
Lss
Lta
Ltb
Ltb4r
Ltb4r2
Ltbp1
Ltbp2
Ltbp3
Ltbp4
Ltbr
Ltc4s
Ltk
Ltv1
Luc7l
Luc7l2
Luc7l3
Lum
Luzp1
Luzp2
LvpD
LvpH
LvpL
Lxn
Ly6d
Ly6e
Ly6g5b
Ly6g5c
Ly6g6c
Ly6g6d
Ly6g6f
Ly6h
Ly6i
Ly6k
Ly75
Ly86
Ly9
Ly96
Lyar
Lyg1
Lyg2
Lyl1
Lyn
Lynx1
Lypd1
Lypd2
Lypd3
Lypd4
Lypd5
Lypd6
Lypd6b
Lypla1
Lypla2
Lyplal1
Lyrm1
Lyrm2
Lyrm5
Lyrm7
Lysmd1
Lysmd3
Lysmd4
Lyst
Lyve1
Lyz1
Lyz2
Lyzl1
Lyzl4
Lyzl6
Lzic
Lztfl1
Lztr1
Lzts1
Lzts2
M
M(2)21AB
M6PR
M6pr
MAB21L1
MAB21L2
MACC1
MACF1
MACROD1
MACROD2
MAD1
MAD1L1
MAD2
MAD2L1
MAD2L1BP
MAD2L2
MADCAM1
MADD
MADS16
MAEA
MAEL
MAF
MAF1
MAFA
MAFB
MAFF
MAFG
MAFK
MAG
MAGEA1
MAGEA10
MAGEA11
MAGEA12
MAGEA2
MAGEA3
MAGEA4
MAGEA5
MAGEA6
MAGEA8
MAGEA9
MAGEB1
MAGEB10
MAGEB16
MAGEB18
MAGEB2
MAGEB3
MAGEB4
MAGEB6
MAGEC1
MAGEC2
MAGEC3
MAGED1
MAGED2
MAGED4
MAGEE1
MAGEE2
MAGEF1
MAGEH1
MAGI1
MAGI2
MAGI3
MAGIX
MAGOH
MAGOHB
MAGT1
MAK
MAK10
MAK16
MAK21
MAK3
MAK5
MAL
MAL1
MAL12
MAL2
MAL32
MALL
MALT1
MAM3
MAMDC2
MAMDC4
MAML1
MAML2
MAML3
MAMLD1
MAMSTR
MAN1
MAN1A1
MAN1A2
MAN1B1
MAN1C1
MAN2A1
MAN2A2
MAN2B1
MAN2B2
MAN2C1
MANBA
MANBAL
MANEA
MANEAL
MANF
MANSC1
MAOA
MAOB
MAP1
MAP1A
MAP1B
MAP1C
MAP1D
MAP1LC3A
MAP1LC3B
MAP1LC3B2
MAP1LC3C
MAP1S
MAP2
MAP2A
MAP2B
MAP2K1
MAP2K2
MAP2K3
MAP2K4
MAP2K5
MAP2K6
MAP2K7
MAP3K1
MAP3K10
MAP3K11
MAP3K12
MAP3K13
MAP3K14
MAP3K15
MAP3K2
MAP3K3
MAP3K4
MAP3K5
MAP3K6
MAP3K7
MAP3K7IP1
MAP3K7IP2
MAP3K7IP3
MAP3K8
MAP3K9
MAP4
MAP4K1
MAP4K2
MAP4K3
MAP4K4
MAP4K5
MAP6
MAP6D1
MAP7
MAP7D1
MAP7D2
MAP7D3
MAP9
MAPK1
MAPK10
MAPK11
MAPK12
MAPK13
MAPK14
MAPK15
MAPK1IP1L
MAPK3
MAPK4
MAPK6
MAPK7
MAPK8
MAPK8IP1
MAPK8IP2
MAPK8IP3
MAPK9
MAPKAP1
MAPKAPK2
MAPKAPK3
MAPKAPK5
MAPKBP1
MAPKSP1
MAPRE1
MAPRE2
MAPRE3
MAPT
MAPk-Ak2
MARCH1
MARCH10
MARCH11
MARCH2
MARCH3
MARCH4
MARCH5
MARCH6
MARCH7
MARCH8
MARCH9
MARCKS
MARCKSL1
MARCO
MARE
MARK1
MARK2
MARK3
MARK4
MARS
MARS2
MARVELD1
MARVELD2
MARVELD3
MAS1
MAS1L
MAS2
MASP1
MASP2
MAST1
MAST2
MAST3
MAST4
MASTL
MAT1A
MAT2A
MAT2B
MATK
MATN1
MATN2
MATN3
MATN4
MATR3
MAVS
MAX
MAZ
MB
MBD1
MBD2
MBD3
MBD3L1
MBD3L2
MBD3L3
MBD3L4
MBD3L5
MBD4
MBD5
MBD6
MBF1
MBF1A
MBF1B
MBIP
MBL
MBL2
MBLAC1
MBLAC2
MBNL1
MBNL2
MBNL3
MBOAT1
MBOAT2
MBOAT4
MBOAT7
MBP
MBP1
MBTD1
MBTPS1
MBTPS2
MC1R
MC2R
MC3R
MC4R
MC5R
MCA32
MCAM
MCART1
MCART2
MCART6
MCAT
MCC
MCCA
MCCB
MCCC1
MCCC2
MCCD1
MCD4
MCEE
MCEMP1
MCF2
MCF2L
MCF2L2
MCFD2
MCH2
MCHR1
MCHR2
MCK1
MCL1
MCM
MCM1
MCM10
MCM2
MCM3
MCM3AP
MCM4
MCM5
MCM6
MCM7
MCM8
MCM9
MCOLN1
MCOLN2
MCOLN3
MCPH1
MCR1
MCR1.1
MCRS1
MCSU3
MCT7
MCTP1
MCTP2
MCTS1
MDC1
MDFI
MDFIC
MDGA1
MDGA2
MDH1
MDH1B
MDH2
MDJ1
MDK
MDL1
MDL2
MDM1
MDM2
MDM4
MDN1
MDP1
MDR1
MDS1
MDV1
ME1
ME2
ME3
ME6
MEA1
MEAF6
MEC1
MECOM
MECP2
MECR
MED1
MED10
MED12
MED12L
MED13
MED13L
MED14
MED15
MED16
MED17
MED18
MED19
MED20
MED21
MED22
MED23
MED24
MED25
MED26
MED27
MED28
MED29
MED30
MED31
MED4
MED6
MED7
MED8
MED9
MEE39
MEF1
MEF2
MEF2A
MEF2B
MEF2C
MEF2D
MEFV
MEGF10
MEGF11
MEGF6
MEGF8
MEI1
MEIS1
MEIS2
MEIS3
MEK1
MEKK1
MEL1
MELK
MEMO1
MEN1
MEOX1
MEOX2
MEP1A
MEP1B
MEPCE
MEPE
MERIT40
MERTK
MES1
MESDC1
MESDC2
MESP1
MESP2
MEST
MET
MET12
MET13
MET14
MET18
MET3
MET7
METAP1
METAP2
METK2
METK4
METM
METRN
METRNL
METT10D
METT11D1
METT5D1
METTL1
METTL10
METTL11A
METTL11B
METTL12
METTL13
METTL14
METTL2
METTL2A
METTL2B
METTL3
METTL4
METTL5
METTL6
METTL7A
METTL7B
METTL9
MEX3A
MEX3B
MEX3C
MEX3D
MFAP1
MFAP2
MFAP3
MFAP3L
MFAP4
MFAP5
MFF
MFGE8
MFI2
MFN1
MFN2
MFNG
MFP
MFRP
MFSD1
MFSD10
MFSD11
MFSD2A
MFSD3
MFSD4
MFSD5
MFSD6
MFSD6L
MFSD7
MFSD8
MFSD9
MGA
MGAM
MGAT1
MGAT2
MGAT3
MGAT4A
MGAT4B
MGAT4C
MGAT5
MGAT5B
MGEA5
MGLL
MGM1
MGMT
MGP
MGRN1
MGS1
MGST1
MGST2
MGST3
MGT1
MHK
MIA
MIA2
MIA3
MIA40
MIB1
MIB2
MICA
MICAL1
MICAL2
MICAL3
MICALL1
MICALL2
MICB
MID1
MID1IP1
MID2
MIDN
MIER1
MIER2
MIER3
MIF
MIF4GD
MIIP
MIM1
MINA
MINK1
MINPP1
MIOS
MIOX
MIOX1
MIOX2
MIOX4
MIOX5
MIP
MIP1
MIPEP
MIPOL1
MIS1
MIS12
MIS18A
MITD1
MITF
MIXL1
MKI67
MKI67IP
MKK1
MKK2
MKK4
MKK5
MKK6
MKKS
MKL1
MKL2
MKLN1
MKNK1
MKNK2
MKRN
MKRN1
MKRN2
MKRN3
MKS1
MKX
MLANA
MLC1
MLEC
MLF1
MLF1IP
MLF2
MLH1
MLH3
MLK4
MLKL
MLL
MLL2
MLL3
MLL5
MLLT1
MLLT10
MLLT11
MLLT3
MLLT4
MLLT6
MLN
MLNR
MLPH
MLST8
MLTK
MLX
MLXIP
MLXIPL
MLYCD
MMAA
MMAB
MMACHC
MMADHC
MMD
MMD2
MME
MMEL1
MMGT1
MMP1
MMP10
MMP11
MMP12
MMP13
MMP14
MMP15
MMP16
MMP17
MMP19
MMP2
MMP20
MMP21
MMP23
MMP23A
MMP24
MMP25
MMP26
MMP27
MMP28
MMP3
MMP7
MMP8
MMP9
MMRN1
MMRN2
MMS19
MMS2
MMTAG2
MN1
MNAT1
MND1
MNDA
MNL1
MNS1
MNT
MNX1
MOAP1
MOB1
MOB2
MOBKL1A
MOBKL1B
MOBKL2A
MOBKL2B
MOBKL2C
MOBKL3
MOBP
MOCOS
MOCS1
MOCS2
MOCS3
MOCS3-2
MOD1
MOD5
MOG
MOGAT1
MOGAT2
MOGAT3
MOGS
MON1
MON1A
MON1B
MON2
MORC1
MORC2
MORC3
MORC4
MORF4L1
MORF4L2
MORG1
MORN1
MORN3
MORN4
MORN5
MOS
MOS4
MOSC1
MOSC2
MOSPD1
MOSPD2
MOSPD3
MOT1
MOV10
MOV10L1
MOXD1
MP68
MPD1
MPD2
MPDU1
MPE1
MPEG1
MPG
MPG1
MPH1
MPHOSPH10
MPHOSPH8
MPHOSPH9
MPI
MPK1
MPK10
MPK11
MPK12
MPK13
MPK14
MPK15
MPK16
MPK17
MPK19
MPK2
MPK20
MPK3
MPK4
MPK5
MPK6
MPK7
MPK8
MPK9
MPL
MPN2
MPND
MPO
MPP1
MPP10
MPP2
MPP3
MPP4
MPP5
MPP6
MPP7
MPPE1
MPPED1
MPPED2
MPRIP
MPS1
MPST
MPTX
MPV17
MPV17L
MPV17L2
MPZ
MPZL1
MPZL2
MPZL3
MR1
MRAP
MRAP2
MRAS
MRC1
MRC1L1
MRC2
MRD1
MRE11
MRE11A
MREG
MRF
MRFAP1
MRFAP1L1
MRG15
MRGBP
MRGPRD
MRGPRE
MRGPRF
MRGPRG
MRGPRX1
MRGPRX2
MRGPRX3
MRGPRX4
MRH4
MRI
MRI1
MRK1
MRM1
MRM2
MRN1
MRO
MRP63
MRPL1
MRPL10
MRPL11
MRPL12
MRPL13
MRPL14
MRPL15
MRPL16
MRPL17
MRPL18
MRPL19
MRPL2
MRPL20
MRPL21
MRPL22
MRPL23
MRPL24
MRPL27
MRPL28
MRPL3
MRPL30
MRPL32
MRPL34
MRPL35
MRPL36
MRPL37
MRPL38
MRPL39
MRPL4
MRPL40
MRPL41
MRPL42
MRPL43
MRPL44
MRPL45
MRPL46
MRPL47
MRPL48
MRPL49
MRPL50
MRPL51
MRPL52
MRPL53
MRPL54
MRPL55
MRPL9
MRPS10
MRPS11
MRPS12
MRPS14
MRPS15
MRPS16
MRPS17
MRPS18A
MRPS18B
MRPS18C
MRPS2
MRPS22
MRPS23
MRPS24
MRPS25
MRPS26
MRPS27
MRPS28
MRPS30
MRPS31
MRPS33
MRPS34
MRPS35
MRPS36
MRPS5
MRPS6
MRPS7
MRPS9
MRRF
MRS2
MRS3
MRS4
MRT4
MRTO4
MRVI1
MS4A1
MS4A10
MS4A12
MS4A13
MS4A14
MS4A15
MS4A2
MS4A3
MS4A4A
MS4A5
MS4A6A
MS4A6E
MS4A7
MS4A8B
MSB3
MSB4
MSC
MSC2
MSE1
MSF1
MSG5
MSGN1
MSH1
MSH2
MSH3
MSH4
MSH5
MSH6
MSH6-1
MSH6-2
MSI1
MSI2
MSL1
MSL2
MSL3
MSL5
MSLN
MSM1
MSMB
MSMP
MSN
MSP1
MSR1
MSRA
MSRB2
MSRB3
MSS1
MSS116
MSS4
MSSP1
MSSP2
MST1
MST1R
MST4
MSTN
MSTO1
MSW1
MSX1
MSX2
MSY1
MT-ATP6
MT-ATP8
MT-CYB
MT-ND1
MT-ND2
MT-ND4
MT1A
MT1B
MT1E
MT1F
MT1H
MT1M
MTA1
MTA2
MTA3
MTAP
MTBP
MTCH1
MTCH2
MTCP1
MTDH
MTERF
MTERFD1
MTERFD2
MTERFD3
MTF1
MTF2
MTFMT
MTFR1
MTG1
MTHFD1
MTHFD1L
MTHFD2
MTHFD2L
MTHFR
MTHFR1
MTHFR2
MTHFS
MTHFSD
MTIF2
MTIF3
MTL5
MTM1
MTMR1
MTMR10
MTMR11
MTMR12
MTMR14
MTMR15
MTMR2
MTMR3
MTMR4
MTMR6
MTMR7
MTMR8
MTMR9
MTNR1A
MTNR1B
MTO1
MTP1
MTP18
MTPA1
MTPAP
MTPB
MTPC2
MTPC4
MTPN
MTQ2
MTR
MTR4
MTRF1
MTRF1L
MTRR
MTSS1
MTSS1L
MTTP
MTUS1
MTUS2
MTX1
MTX2
MTX3
MUC1
MUC13
MUC15
MUC16
MUC17
MUC2
MUC20
MUC21
MUC4
MUC5B
MUC7
MUDENG
MUL1
MUM1
MUM1L1
MUP1
MUQ1
MUR1
MURC
MUS1
MUS81
MUSK
MUSTN1
MUT
MUTED
MUTYH
MVD
MVK
MVP
MX
MX1
MX2
MXD1
MXD3
MXD4
MXI1
MXRA5
MXRA7
MXRA8
MYADM
MYADML2
MYB
MYB23
MYB3R-1
MYB44
MYB46
MYB98
MYBBP1A
MYBL1
MYBL2
MYBPC1
MYBPC2
MYBPC3
MYBPH
MYBPHL
MYC
MYCBP
MYCBP2
MYCBPAP
MYCL1
MYCN
MYCT1
MYD88
MYEF2
MYEOV
MYEOV2
MYF5
MYF6
MYH1
MYH10
MYH11
MYH13
MYH14
MYH15
MYH2
MYH3
MYH4
MYH6
MYH7
MYH7B
MYH8
MYH9
MYL1
MYL10
MYL12A
MYL12B
MYL2
MYL3
MYL4
MYL5
MYL6
MYL6B
MYL7
MYL9
MYLIP
MYLK
MYLK2
MYLK3
MYLK4
MYLPF
MYNN
MYO1
MYO10
MYO15A
MYO16
MYO18A
MYO18B
MYO19
MYO1A
MYO1B
MYO1C
MYO1D
MYO1E
MYO1F
MYO1G
MYO2
MYO3
MYO3A
MYO4
MYO5
MYO5A
MYO5B
MYO6
MYO7A
MYO7B
MYO9A
MYOC
MYOCD
MYOD1
MYOF
MYOG
MYOM1
MYOM2
MYOM3
MYOT
MYOZ1
MYOZ2
MYOZ3
MYPN
MYPOP
MYRIP
MYSM1
MYST1
MYST2
MYST3
MYST4
MYT1
MYT1L
MZF1
Mab21l1
Mab21l2
Macrod1
Macrod2
Mad
Mad1l1
Mad2l1
Mad2l1bp
Mad2l2
Madcam1
Madd
Madm
Maea
Mael
Maf
Maf1
Mafa
Mafb
Maff
Mafg
Mafk
Mag
Mageb16
Maged1
Mageh1
Magi1
Magi2
Magi3
Magix
Magoh
Magoh-rs1
Magt1
Mak
Mak10
Mak16
Mal
Mal2
Mall
Malt1
Mamdc2
Mamdc4
Maml1
Mamstr
Man1a1
Man1a2
Man2b1
Man2b2
Man2c1
Manba
Manbal
Manea
Maneal
Manf
Mansc1
Maob
Map1a
Map1b
Map1d
Map1lc3a
Map1lc3b
Map1s
Map2k1
Map2k2
Map2k3
Map2k4
Map2k5
Map2k6
Map2k7
Map3k1
Map3k11
Map3k12
Map3k13
Map3k14
Map3k15
Map3k3
Map3k6
Map3k7
Map3k7ip1
Map3k7ip2
Map3k7ip3
Map3k8
Map4
Map4k1
Map4k2
Map4k3
Map4k4
Map4k5
Map6
Map6d1
Map7
Map7d1
Map7d2
Map7d3
Map9
Mapk1
Mapk10
Mapk12
Mapk13
Mapk14
Mapk15
Mapk1ip1l
Mapk3
Mapk4
Mapk6
Mapk7
Mapk8
Mapk8ip1
Mapk8ip2
Mapk8ip3
Mapk9
Mapkap1
Mapkapk2
Mapkapk3
Mapkapk5
Mapkbp1
Mapksp1
Mapre1
Mapre2
Mapre3
Mapt
Marcal1
March1
March10
March11
March2
March3
March4
March5
March6
March7
March8
March9
Marcks
Marcksl1
Marco
Mare
Marf
Mark1
Mark2
Mark3
Mark4
Mars
Mars2
Marveld1
Marveld2
Marveld3
Mas1
Masp1
Masp2
Mast1
Mast2
Mast3
Mastl
Mat1a
Mat2a
Mat2b
Mat89Ba
Mat89Bb
Matk
Matn4
Matr3
Mavs
Max
Mbd1
Mbd2
Mbd3
Mbd3l1
Mbd4
Mbip
Mbl1
Mbl2
Mblac1
Mblac2
Mblk-1
Mbnl2
Mbnl3
Mboat1
Mboat2
Mboat4
Mboat7
Mbp
Mbtd1
Mbtps1
Mbtps2
Mc2r
Mc3r
Mc4r
Mc5r
Mca32
Mcam
Mcart1
Mcat
Mccc1
Mccc2
Mcee
Mcemp1
Mcfd2
Mchr1
Mcl1
Mcm10
Mcm2
Mcm3
Mcm4
Mcm6
Mcm7
Mcm8
Mcm9
Mcoln1
Mcoln2
Mcoln3
Mcph1
Mcpt1
Mcpt10
Mcpt2
Mcpt4
Mcpt8
Mcpt9
Mcrs1
Mctp2
Mcts1
Mcts2
Mdc1
Mdfi
Mdfic
Mdga2
Mdh1
Mdh1b
Mdh2
Mdk
Mdm1
Mdm2
Mdm4
Mdp1
Mdr49
Mdr65
Me2
Me3
Mea1
Meaf6
Mecom
Mecp2
Mecr
Med1
Med10
Med12
Med12l
Med13
Med13l
Med14
Med17
Med18
Med19
Med20
Med21
Med22
Med23
Med24
Med25
Med26
Med27
Med28
Med29
Med30
Med31
Med4
Med6
Med7
Med8
Med9
Mef2
Mef2a
Mef2c
Mef2d
Mefv
Megf10
Megf11
Megf6
Megf8
Megf9
Mei1
Meis1
Meis2
Melk
Memo1
Men1
Meox1
Meox2
Mep1a
Mep1b
Mepce
Mer
Merit40
Mertk
Mes-4
Mesdc1
Mesdc2
Mesp1
Mesp2
Mest
Met
Metap1
Metap2
Metrn
Metrnl
Mett10d
Mett5d1
Mettl1
Mettl10
Mettl11a
Mettl13
Mettl14
Mettl2
Mettl3
Mettl4
Mettl5
Mettl6
Mettl7b
Mettl8
Mettl9
Mex3c
Mex3d
Mfap1
Mfap3
Mfap3l
Mfap4
Mfap5
Mff
Mfge8
Mfhas1
Mfi2
Mfn1
Mfn2
Mfng
Mfrp
Mfsd1
Mfsd10
Mfsd11
Mfsd2a
Mfsd3
Mfsd4
Mfsd5
Mfsd6
Mfsd6l
Mfsd7
Mfsd8
Mfsd9
Mga
Mgat1
Mgat2
Mgat3
Mgat4a
Mgat4b
Mgat4c
Mgat5
Mgat5b
Mgea5
Mgl1
Mgll
Mgmt
Mgp
Mgrn1
Mgst1
Mgst3
Mhc
Mi-2
Mia
Mia2
Mia3
Mib1
Mib2
Mic1
Mical1
Mical2
Mical3
Micalcl
Micall1
Mid1
Mid1ip1
Mid2
Midn
Mier1
Mier2
Mier3
Mif
Mif4gd
Miip
Mina
Minpp1
Miox
Mip
Mipep
Miro
Mis12
Mis18a
Mitd1
Mitf
Mixl1
Mki67ip
Mkl1
Mkl2
Mkln1
Mknk1
Mknk2
Mkrn2
Mkrn3
Mks1
Mkx
Mlc-c
Mlc1
Mlc2
Mlec
Mlf
Mlf1
Mlf1ip
Mlf2
Mlh1
Mlk4
Mlkl
Mll5
Mllt11
Mllt3
Mllt4
Mlp60A
Mlp84B
Mlph
Mlst8
Mltk
Mlx
Mlxip
Mlxipl
Mlycd
Mmaa
Mmab
Mmachc
Mmadhc
Mmd
Mmd2
Mme
Mmel1
Mmgt1
Mmgt2
Mmp10
Mmp11
Mmp12
Mmp13
Mmp14
Mmp15
Mmp16
Mmp19
Mmp1a
Mmp2
Mmp20
Mmp21
Mmp23
Mmp24
Mmp25
Mmp3
Mmp7
Mmp8
Mmp9
Mmrn1
Mmrn2
Mms19
Mmtag2
Mnat1
Mnd1
Mns1
Mnt
Mo25
Moap1
Mob1
Mob2
Mob3
Mob4
Mobkl1
Mobkl1a
Mobkl1b
Mobkl2a
Mobkl2b
Mobkl2c
Mobkl3
Mobp
Mocos
Mocs1
Mocs2
Mocs3
Moe
Mog
Mogat1
Mogat2
Mogs
Mon1a
Mon1b
Mon2
Morc1
Morc2a
Morc2b
Morc4
Morf4l1
Morf4l2
Morg1
Morn1
Morn3
Morn4
Morn5
Mosc2
Mospd1
Mospd3
Mov10
Mov10l1
Mov34
Moxd1
Moxd2
Mp20
Mp68
Mpdz
Mpeg1
Mphosph6
Mpi
Mpk2
Mpn2
Mpnd
Mpp1
Mpp2
Mpp3
Mpp4
Mpp5
Mpp6
Mpp7
Mppe1
Mpped1
Mpped2
Mprip
Mpst
Mptx
Mpv17
Mpv17l
Mpv17l2
Mpz
Mpzl1
Mpzl3
Mr1
Mrap
Mras
Mrc1
Mrc2
Mre11a
Mreg
Mrfap1
Mrgpra
Mrgpra1
Mrgpra2
Mrgpra3
Mrgpra4
Mrgpra5
Mrgpra7
Mrgpra8
Mrgprb1
Mrgprb2
Mrgprb3
Mrgprb4
Mrgprb5
Mrgprb8
Mrgprd
Mrgpre
Mrgprf
Mrgprg
Mrgprh
Mrgprx1
Mrgprx2
Mri
Mri1
Mrm1
Mro
Mrp63
Mrpl1
Mrpl10
Mrpl11
Mrpl12
Mrpl13
Mrpl14
Mrpl15
Mrpl16
Mrpl17
Mrpl18
Mrpl19
Mrpl2
Mrpl20
Mrpl21
Mrpl22
Mrpl23
Mrpl24
Mrpl27
Mrpl28
Mrpl3
Mrpl30
Mrpl32
Mrpl34
Mrpl35
Mrpl36
Mrpl37
Mrpl38
Mrpl39
Mrpl4
Mrpl40
Mrpl41
Mrpl42
Mrpl45
Mrpl46
Mrpl47
Mrpl48
Mrpl49
Mrpl50
Mrpl51
Mrpl52
Mrpl53
Mrpl54
Mrpl55
Mrpl9
Mrpp3
Mrps10
Mrps12
Mrps14
Mrps15
Mrps16
Mrps17
Mrps18a
Mrps18b
Mrps18c
Mrps2
Mrps22
Mrps23
Mrps24
Mrps25
Mrps26
Mrps27
Mrps28
Mrps30
Mrps31
Mrps33
Mrps34
Mrps35
Mrps36
Mrps5
Mrps6
Mrps7
Mrps9
Mrrf
Mrs2
Mrto4
Mrvi1
Ms4a1
Ms4a10
Ms4a13
Ms4a15
Ms4a2
Ms4a3
Ms4a4d
Ms4a6b
Ms4a6c
Ms4a6d
Ms4a8a
Msc
Msgn1
Msh2
Msh3
Msh4
Msh5
Msh6
Msi1
Msi2
Msl1
Msl2
Msl3
Msln
Msmb
Msmp
Msn
Msr1
Msra
Msrb2
Msrb3
Mst1
Mst4
Mstn
Msto1
Msx2
Mt1
Mta1
Mta2
Mta3
Mtap
Mtbp
Mtch1
Mtch2
Mtcp1
Mtdh
Mterf
Mterfd1
Mterfd2
Mterfd3
Mtf2
Mtfmt
Mtfr1
Mtg1
Mthfd1
Mthfd1l
Mthfd2
Mthfs
Mthfsd
Mtif3
Mtl5
Mtm1
Mtmr1
Mtmr10
Mtmr11
Mtmr12
Mtmr14
Mtmr15
Mtmr2
Mtmr3
Mtmr4
Mtmr6
Mtmr7
Mtmr9
Mtnd2
Mtnr1a
Mto1
Mtp18
Mtpap
Mtpn
Mtr
Mtrf1
Mtrf1l
Mtss1
Mtss1l
Mttp
Mtus1
Mtus2
Mtx2
Muc1
Muc13
Muc15
Muc19
Muc20
Muc6
Mudeng
Mug1
Mug2
Mul1
Mum1
Mum1l1
Mup3
Mup6
Mupcdh
Murc
Mus81
Musk
Mustn1
Muted
Mutyh
Mvd
Mvk
Mvl
Mvp
Mx1
Mx2
Mxd3
Mxi1
Mxra7
Mxra8
Myadm
Myadml2
Myb
Mybbp1a
Mybl1
Mybl2
Mybpc2
Mybph
Mybphl
Myc
Mycb
Mycbp2
Mycbpap
Mycl1
Mycn
Mycs
Myct1
Myd88
Myef2
Myeov2
Myf5
Myf6
Myg1
Myh1
Myh10
Myh14
Myh3
Myh4
Myh6
Myh7
Myh7b
Myh8
Myh9
Myl1
Myl10
Myl12b
Myl2
Myl3
Myl6
Myl6b
Myl7
Myl9
Mylip
Mylk2
Mylk3
Mylpf
Mynn
Myo15a
Myo16
Myo18a
Myo19
Myo1a
Myo1b
Myo1c
Myo1d
Myo1e
Myo1g
Myo31DF
Myo3a
Myo3b
Myo5a
Myo5b
Myo61F
Myo7b
Myo9a
Myo9b
Myoc
Myocd
Myod1
Myof
Myog
Myom1
Myom3
Myot
Myoz1
Myoz2
Myoz3
Mypn
Mypop
Myrip
Mys45A
Mysm1
Myst1
Myst2
Myst3
Myst4
Myt1
Myt1l
N
N4BP1
N4BP2
N4BP2L1
N4BP2L2
N4BP3
N4bp1
N4bp2l1
N4bp2l2
N4bp3
N6AMT2
N6amt2
NAA20
NAA25
NAAA
NAALAD2
NAALADL1
NAALADL2
NAAT1
NAB1
NAB2
NACA
NACA2
NACAD
NACC1
NACC2
NAD11
NAD7
NAD9
NADK
NADK1
NADK2
NADSYN1
NAE1
NAF1
NAGA
NAGK
NAGLT1
NAGLU
NAGPA
NAGS
NAIF1
NAIP
NAK
NALCN
NAM2
NAM7
NAM8
NAMPT
NANOG
NANOS1
NANOS2
NANOS3
NANP
NANS
NAP1
NAP1L1
NAP1L2
NAP1L3
NAP1L4
NAP1L5
NAP5
NAP57
NAPA
NAPB
NAPEPLD
NAPG
NAPRT1
NAPSA
NAR1
NARF
NARFL
NARG1
NARG1L
NARG2
NARS
NARS2
NAS2
NAS6
NASP
NAT1
NAT10
NAT11
NAT12
NAT13
NAT14
NAT15
NAT2
NAT3
NAT4
NAT5
NAT6
NAT7
NAT8
NAT8B
NAT8L
NAT9
NAV1
NAV2
NAV3
NBAS
NBEA
NBEAL1
NBEAL2
NBL1
NBN
NBP2
NBP35
NBPF1
NBPF14
NBPF15
NBPF20
NBPF3
NBPF4
NBPF6
NBPF7
NBR1
NC2beta
NCALD
NCAM1
NCAM2
NCAN
NCAPD2
NCAPD3
NCAPG
NCAPG2
NCAPH
NCAPH2
NCBP1
NCBP2
NCCRP1
NCDN
NCED3
NCED6
NCED9
NCEH1
NCF1
NCF2
NCF4
NCK1
NCK2
NCKAP1
NCKAP1L
NCKAP5
NCKAP5L
NCKIPSD
NCL
NCL1
NCLN
NCOA1
NCOA2
NCOA3
NCOA4
NCOA5
NCOA6
NCOA7
NCOR1
NCOR2
NCP1
NCR1
NCR2
NCR3
NCRNA00173
NCS6
NCSTN
ND1
ND42
ND75
NDC80
NDE1
NDEL1
NDFIP1
NDFIP2
NDK4
NDN
NDNL2
NDOR1
NDP
NDPK3
NDRG1
NDRG2
NDRG3
NDRG4
NDST1
NDST2
NDST3
NDST4
NDUFA10
NDUFA11
NDUFA12
NDUFA13
NDUFA4
NDUFA4L2
NDUFA5
NDUFA6
NDUFA7
NDUFA8
NDUFA9
NDUFAB1
NDUFAF1
NDUFAF2
NDUFAF3
NDUFAF4
NDUFB1
NDUFB10
NDUFB11
NDUFB2
NDUFB3
NDUFB4
NDUFB5
NDUFB6
NDUFB7
NDUFB8
NDUFB9
NDUFC2
NDUFS1
NDUFS2
NDUFS3
NDUFS4
NDUFS5
NDUFS6
NDUFS7
NDUFS8
NDUFV1
NDUFV2
NDUFV3
NEB
NEBL
NECAB1
NECAB2
NECAB3
NECAP1
NECAP2
NEDD1
NEDD4
NEDD4L
NEDD9
NEFH
NEFL
NEFM
NEGR1
NEIL1
NEIL2
NEIL3
NEK1
NEK10
NEK11
NEK2
NEK3
NEK4
NEK5
NEK6
NEK7
NEK8
NEK9
NEL
NELF
NELF-A
NELF-B
NELL1
NELL2
NEM1
NENF
NEO1
NEP1
NES
NET1
NETO1
NETO2
NEU1
NEU2
NEU3
NEU4
NEURL
NEURL1B
NEURL2
NEURL4
NEUROD1
NEUROD2
NEUROD4
NEUROD6
NEUROG1
NEUROG2
NEUROG3
NEW1
NEXN
NF1
NF2
NFAM1
NFASC
NFAT5
NFATC1
NFATC2
NFATC2IP
NFATC3
NFATC4
NFE2
NFE2L1
NFE2L2
NFE2L3
NFE4
NFI1
NFIA
NFIB
NFIC
NFIL3
NFIX
NFKB1
NFKB2
NFKBIA
NFKBIB
NFKBID
NFKBIE
NFKBIL1
NFKBIL2
NFKBIZ
NFRKB
NFS1
NFU1
NFX1
NFXL1
NFYA
NFYA1
NFYA3
NFYA4
NFYA5
NFYA7
NFYA9
NFYB
NFYB1
NFYB4
NFYC
NFYC1
NFYC2
NFYC3
NFYC6
NFYC9
NGB
NGDN
NGEF
NGF
NGFR
NGFRAP1
NGL2
NGLY1
NGR1
NGRN
NHEDC1
NHEDC2
NHEJ1
NHLH1
NHLH2
NHLRC1
NHLRC2
NHLRC3
NHP2
NHP2L1
NHP6
NHS
NHSL1
NHX1
NHX2
NHX3
NHX6
NIA1
NIA2
NICN1
NID1
NID2
NIF3
NIF3L1
NIFS
NIFU1
NIFU4
NIFU5
NIM1
NIN
NINJ1
NINJ2
NINL
NIP1
NIP1-1
NIP1-2
NIP1-3
NIP100
NIP2-1
NIP3-1
NIP4-2
NIP6-1
NIP7
NIPA1
NIPA2
NIPAL1
NIPAL2
NIPAL3
NIPAL4
NIPBL
NIPSNAP1
NIPSNAP3A
NIPSNAP3B
NISCH
NIT1
NIT2
NIT3
NKAIN1
NKAIN2
NKAIN3
NKAIN4
NKAP
NKAPL
NKD1
NKD2
NKG7
NKIRAS1
NKIRAS2
NKL
NKRF
NKTR
NKX-2.5
NKX2-1
NKX2-2
NKX2-3
NKX2-4
NKX2-5
NKX2-8
NKX3-1
NKX3-2
NKX6-1
NKX6-2
NKX6-3
NLE1
NLGN1
NLGN2
NLGN3
NLGN4X
NLGN4Y
NLK
NLN
NLRC3
NLRC4
NLRC5
NLRP1
NLRP10
NLRP11
NLRP12
NLRP13
NLRP14
NLRP2
NLRP3
NLRP4
NLRP5
NLRP6
NLRP7
NLRP8
NLRP9
NLRX1
NMA1
NMA111
NMA2
NMB
NMBR
NMD3
NMD5
NME1
NME2
NME3
NME4
NME5
NME6
NME7
NMI
NMNAT1
NMNAT2
NMNAT3
NMRAL1
NMS
NMT1
NMT2
NMU
NMUR1
NMUR2
NNMT
NNT
NO66
NOB1
NOC2
NOC2L
NOC3L
NOC4
NOC4L
NOD1
NOD2
NODAL
NOG
NOG1
NOG2
NOL10
NOL11
NOL12
NOL3
NOL4
NOL6
NOL7
NOL8
NOLC1
NOM1
NOMO1
NOMO2
NONO
NOP1
NOP12
NOP14
NOP16
NOP2
NOP5-1
NOP5-2
NOP56
NOP58
NOP7
NOS1
NOS1AP
NOS2
NOS3
NOSIP
NOSTRIN
NOT1
NOT2
NOT3
NOT4
NOT5
NOTCH1
NOTCH2
NOTCH2NL
NOTCH3
NOTCH4
NOTO
NOTUM
NOV
NOVA1
NOVA2
NOX1
NOX3
NOX4
NOX5
NOXA1
NOXIN
NOXO1
NP
NPA3
NPAS1
NPAS2
NPAS3
NPAS4
NPAT
NPB
NPBWR1
NPBWR2
NPC1
NPC1L1
NPC2
NPDC1
NPEPL1
NPEPPS
NPFF
NPFFR1
NPFFR2
NPH2
NPHP1
NPHP3
NPHP4
NPHS1
NPHS2
NPIP
NPIPL3
NPL
NPL3
NPL4
NPLOC4
NPM1
NPM2
NPM3
NPNT
NPP2
NPPA
NPPB
NPPC
NPR1
NPR2
NPR3
NPSR1
NPTN
NPTX1
NPTX2
NPTXR
NPVF
NPW
NPY
NPY1
NPY1R
NPY2R
NPY5R
NPY6R
NQM1
NQO1
NQO2
NR0B1
NR0B2
NR1D1
NR1D2
NR1H2
NR1H3
NR1H4
NR1I2
NR1I3
NR2C1
NR2C2
NR2C2AP
NR2E1
NR2E3
NR2F1
NR2F2
NR2F6
NR3C1
NR3C2
NR4A1
NR4A2
NR4A3
NR5A1
NR5A2
NR6A1
NRAMP2
NRAMP3
NRAMP4
NRAMP5
NRAP
NRARP
NRAS
NRBF2
NRBP1
NRBP2
NRCAM
NRD1
NRF1
NRG1
NRG2
NRG3
NRG4
NRGN
NRIP1
NRIP2
NRIP3
NRK
NRK1
NRL
NRM
NRN1
NRN1L
NRP1
NRP2
NRSN1
NRSN2
NRTN
NRXN1
NRXN2
NRXN3
NSA1
NSA2
NSD1
NSDHL
NSE4
NSF
NSFL1C
NSG1
NSG2
NSL1
NSMAF
NSMCE1
NSMCE2
NSMCE4A
NSP1
NSP2
NSP3
NSUN2
NSUN3
NSUN4
NSUN5
NSUN6
NT5C
NT5C1A
NT5C1B
NT5C2
NT5C3
NT5C3L
NT5DC1
NT5DC2
NT5DC3
NT5E
NT5M
NTAN1
NTE1
NTF3
NTF4
NTG1
NTG2
NTH1
NTHL1
NTM
NTN1
NTN3
NTN4
NTN5
NTNG1
NTNG2
NTO1
NTRK1
NTRK2
NTRK3
NTS
NTSR1
NTSR2
NUAK1
NUAK2
NUB1
NUBP1
NUBP2
NUBPL
NUC1
NUCB1
NUCB2
NUCKS1
NUDC
NUDCD1
NUDCD2
NUDCD3
NUDT1
NUDT10
NUDT11
NUDT12
NUDT13
NUDT14
NUDT15
NUDT16
NUDT16L1
NUDT17
NUDT18
NUDT19
NUDT2
NUDT21
NUDT22
NUDT3
NUDT4
NUDT5
NUDT6
NUDT7
NUDT8
NUDT9
NUF2
NUFIP1
NUFIP2
NUG1
NUMA1
NUMB
NUMBL
NUP100
NUP107
NUP116
NUP133
NUP153
NUP155
NUP160
NUP188
NUP205
NUP210
NUP210L
NUP214
NUP35
NUP37
NUP43
NUP50
NUP54
NUP62
NUP62CL
NUP84
NUP85
NUP88
NUP93
NUP98
NUPL1
NUPL2
NUPR1
NUS1
NUSAP1
NUT
NUTF2
NVL
NXF1
NXF2
NXF3
NXF5
NXN
NXNL1
NXNL2
NXPH1
NXPH2
NXPH3
NXPH4
NXT1
NXT2
NYNRIN
NYX
NaCP60E
Naa20
Naa25
Naaa
Naalad2
Naaladl1
Nab1
Naca
Nacad
Nacalpha
Nacc1
Nacc2
Nadsyn1
Nae1
Naf1
Naga
Nagk
Naglt1
Naglt1a
Nagpa
Nags
Naif1
Naip1
Naip2
Naip5
Naip7
Nalcn
Nampt
Nanog
Nanos1
Nanos3
Nanp
Nap1
Nap1l1
Nap1l3
Nap1l4
Nap1l5
Napa
Napb
Napepld
Napg
Naprt1
Napsa
Narf
Narfl
Narg1l
Narg2
Nars
Nars2
Nasp
Nat1
Nat10
Nat11
Nat13
Nat14
Nat15
Nat2
Nat3
Nat6
Nat8l
Nat9
Nav1
Nbea
Nbl1
Nbn
Nbr1
Nc
Nca
Ncald
Ncam1
Ncam2
Ncan
Ncapd2
Ncapd3
Ncapg2
Ncaph
Ncaph2
Ncbp1
Ncbp2
Ncdn
Nceh1
Ncf1
Ncf2
Nckap1
Nckap5l
Nckipsd
Nckx30C
Ncl
Ncln
Ncoa1
Ncoa2
Ncoa5
Ncoa7
Ncor2
Ncr1
Ncstn
Ndc80
Nde1
Ndel1
Ndfip1
Ndfip2
Ndn
Ndnl2
Ndor1
Ndp
Ndrg1
Ndrg2
Ndrg3
Ndrg4
Ndst1
Ndst2
Ndst3
Ndufa10
Ndufa11
Ndufa12
Ndufa13
Ndufa4
Ndufa4l2
Ndufa5
Ndufa6
Ndufa7
Ndufa8
Ndufab1
Ndufaf1
Ndufaf2
Ndufaf3
Ndufaf4
Ndufb10
Ndufb11
Ndufb2
Ndufb3
Ndufb4
Ndufb5
Ndufb6
Ndufb7
Ndufb8
Ndufb9
Ndufc2
Ndufs1
Ndufs2
Ndufs3
Ndufs4
Ndufs5
Ndufs6
Ndufs7
Ndufs8
Ndufv1
Ndufv2
Ndufv3
Necab1
Necab2
Necab3
Necap1
Necap2
Nedd1
Nedd4
Nedd9
Nefh
Nefl
Nefm
Negr1
Neil1
Neil3
Nek1
Nek10
Nek11
Nek4
Nek5
Nek6
Nek7
Nek8
Nelf
Nell1
Nenf
NepYr
Nes
Net1
NetA
NetB
Neto1
Neto2
Neu1
Neu2
Neu3
Neu4
Neurl
Neurl1b
Neurl4
Neurochondrin
Neurod1
Neurod2
Neurod4
Neurod6
Neurog1
Neurog2
Neurog3
Nexn
Nf1
Nf2
Nfam1
Nfasc
Nfatc2
Nfatc2ip
Nfatc4
Nfe2
Nfe2l2
Nfe2l3
Nfia
Nfib
Nfic
Nfil3
Nfix
Nfkb1
Nfkb2
Nfkbia
Nfkbib
Nfkbid
Nfkbie
Nfkbil1
Nfkbil2
Nfkbiz
Nfrkb
Nfu1
Nfx1
Nfya
Nfyb
Nfyc
Ng23
Ngb
Ngdn
Ngef
Ngf
Ngfg
Ngfr
Ngfrap1
Ngly1
Ngrn
Nhedc1
Nhej1
Nhlh1
Nhlrc1
Nhlrc2
Nhlrc3
Nhp2
Nhp2l1
Nhsl1
Niban
Nicn1
Nid1
Nim1
Nin
Ninj1
Ninj2
Ninl
Nip7
Nipa1
Nipa2
Nipal1
Nipal2
Nipal3
Nipal4
Nipbl
Nipped-A
Nipped-B
Nipsnap
Nipsnap1
Nipsnap3a
Nisch
Nit2
NitFhit
Nkain1
Nkain2
Nkain3
Nkain4
Nkap
Nkd1
Nkd2
Nkiras1
Nkiras2
Nkpd1
Nkrf
Nktr
Nkx2-1
Nkx2-2
Nkx2-3
Nkx2-4
Nkx2-5
Nkx3-1
Nkx3-2
Nkx6-1
Nkx6-3
Nlgn1
Nlgn2
Nlgn3
Nlk
Nln
Nlrp10
Nlrp3
Nlrp4a
Nlrp4b
Nlrp4c
Nlrp5
Nlrp6
Nlrp9a
Nlrp9b
Nlrp9c
Nlrx1
Nmb
Nmbr
Nmd3
Nmdmc
Nme1
Nme2
Nme3
Nme4
Nme5
Nme6
Nme7
Nmi
Nmnat1
Nmnat2
Nmnat3
Nmral1
Nms
Nmt
Nmt1
Nmt2
Nmu
Nmur1
Nmur2
Nnmt
No66
Noa36
Nob1
Nobox
Noc4l
Nod1
Nod3l
Nog
Nol10
Nol11
Nol12
Nol3
Nol4
Nol6
Nol7
Nol9
Nolc1
Nom1
Nono
Nop16
Nop56
Nop58
Nop60B
Nos
Nos1
Nos1ap
Nos2
Nos3
Nosip
Nostrin
Notch2
Notch3
Notch4
Noto
Notum
Nov
Nova1
Nox1
Nox3
Nox4
Noxa1
Noxo1
Np
Np4
Npas1
Npas2
Npas4
Npat
Npb
Npbwr1
Npc1l1
Npc2
Npepl1
Npepps
Npff
Npffr1
Npffr2
Nphp1
Nphp3
Nphp4
Nphs1
Nphs2
Npl
Nploc4
Npm1
Npm2
Npm3
Npnt
Nppa
Nppc
Npr1
Npr2
Npr3
Npsr1
Nptn
Nptx1
Nptx2
Npvf
Npw
Npy
Npy1r
Npy5r
Npy6r
Nqo1
Nqo2
Nr0b1
Nr0b2
Nr1d1
Nr1d2
Nr1h2
Nr1h3
Nr1h4
Nr1i2
Nr1i3
Nr2c1
Nr2c2
Nr2c2ap
Nr2e1
Nr2e3
Nr2f1
Nr2f2
Nr2f6
Nr3c1
Nr3c2
Nr4a1
Nr4a2
Nr4a3
Nr5a1
Nr5a2
Nr6a1
Nrap
Nrarp
Nras
Nrbf2
Nrbp1
Nrbp2
Nrcam
Nrd1
Nrg
Nrg1
Nrg2
Nrg3
Nrg4
Nrgn
Nrip1
Nrip2
Nrip3
Nrk
Nrk1
Nrl
Nrm
Nrn1
Nrn1l
Nrp1
Nrp2
Nrsn1
Nrsn2
Nrt
Nrtn
Nrx-IV
Nrxn1
Nrxn2
Nrxn3
Nsdhl
Nsf
Nsf2
Nsfl1c
Nsg1
Nsg2
Nsmce1
Nsmce2
Nsun2
Nsun3
Nsun4
Nsun5
Nsun6
Nsun7
Nt5c
Nt5c1a
Nt5c2
Nt5c3
Nt5c3l
Nt5dc1
Nt5dc2
Nt5dc3
Nt5e
Nt5m
Ntan1
Ntf3
Ntf4
Ntm
Ntn1
Ntn3
Ntn5
Ntng1
Ntng2
Ntrk1
Ntrk2
Ntrk3
Nts
Ntsr1
Ntsr2
Nuak1
Nuak2
Nub1
Nubp1
Nubp2
Nucb1
Nucb2
Nucks1
Nudc
Nudcd1
Nudcd2
Nudcd3
Nudt1
Nudt10
Nudt11
Nudt12
Nudt13
Nudt14
Nudt15
Nudt16
Nudt16l1
Nudt17
Nudt18
Nudt2
Nudt21
Nudt22
Nudt3
Nudt4
Nudt5
Nudt6
Nudt7
Nudt8
Nudt9
Nuf2
Nufip1
Nufip2
Numb
Nup107
Nup155
Nup160
Nup188
Nup210
Nup210l
Nup214
Nup35
Nup43
Nup50
Nup54
Nup62
Nup85
Nup88
Nup93
Nupl1
Nupl2
Nupr1
Nurf-38
Nus1
Nusap1
Nut
Nutf2
Nvl
Nwc
Nwd1
Nxf1
Nxn
Nxnl1
Nxnl2
Nxph1
Nxph2
Nxph3
Nxph4
Nxt1
Nxt2
Nynrin
Nyx
O-fut1
O-fut2
OAC1
OAF
OAR1
OAS1
OAS2
OAS3
OASL
OAT
OAZ
OAZ1
OAZ2
OAZ3
OBFC1
OBFC2A
OBFC2B
OBP2A
OBP2B
OBPA
OBSCN
OCA2
OCEL1
OCIAD1
OCIAD2
OCLN
OCRL
OCT1
OCT2
ODA7
ODAM
ODC1
ODC2
ODF1
ODF2
ODF2L
ODF3
ODF3B
ODF3L1
ODF3L2
ODF4
ODR4
ODZ1
ODZ2
ODZ3
ODZ4
OFD1
OGDH
OGDHL
OGFOD1
OGFOD2
OGFR
OGFRL1
OGG1
OGN
OGT
OIH
OIP5
OIT3
OLA1
OLAH
OLE1
OLFM1
OLFM2
OLFM3
OLFM4
OLFML1
OLFML2A
OLFML2B
OLFML3
OLIG1
OLIG2
OLIG3
OLR1
OMA1
OMD
OMG
OMP
OMR1
ONECUT1
ONECUT2
ONECUT3
OOEP
OPA1
OPA1L
OPA3
OPALIN
OPCML
OPHN1
OPLAH
OPN1LW
OPN1MW
OPN1SW
OPN3
OPN4
OPN5
OPRD1
OPRK1
OPRL1
OPRM1
OPRS1
OPTC
OPTN
OR10A2
OR10A3
OR10A4
OR10A5
OR10A6
OR10A7
OR10AD1
OR10AG1
OR10C1
OR10G2
OR10G3
OR10G4
OR10G7
OR10G8
OR10G9
OR10H1
OR10H2
OR10H3
OR10H4
OR10H5
OR10J1
OR10J3
OR10J5
OR10K1
OR10K2
OR10P1
OR10Q1
OR10R2
OR10S1
OR10T2
OR10V1
OR10W1
OR10X1
OR10Z1
OR11A1
OR11G2
OR11H1
OR11H12
OR11H4
OR11H6
OR11L1
OR12D2
OR12D3
OR13A1
OR13C2
OR13C3
OR13C4
OR13C5
OR13C8
OR13C9
OR13D1
OR13F1
OR13G1
OR13H1
OR13J1
OR14A16
OR14C36
OR14I1
OR14J1
OR1A1
OR1A2
OR1B1
OR1C1
OR1D2
OR1D5
OR1E1
OR1E2
OR1E5
OR1F1
OR1G1
OR1I1
OR1J1
OR1J2
OR1J4
OR1K1
OR1L1
OR1L3
OR1L4
OR1L6
OR1L8
OR1M1
OR1N1
OR1N2
OR1Q1
OR1S1
OR1S2
OR23
OR2A1
OR2A12
OR2A14
OR2A2
OR2A25
OR2A4
OR2A5
OR2A7
OR2AE1
OR2AG1
OR2AG2
OR2AK2
OR2AT4
OR2B11
OR2B2
OR2B6
OR2C1
OR2C3
OR2D2
OR2D3
OR2F1
OR2F2
OR2G2
OR2G3
OR2G6
OR2H1
OR2H2
OR2J2
OR2J3
OR2K2
OR2L13
OR2L2
OR2L3
OR2L8
OR2M2
OR2M3
OR2M4
OR2M5
OR2M7
OR2S2
OR2T1
OR2T10
OR2T11
OR2T12
OR2T2
OR2T27
OR2T29
OR2T3
OR2T33
OR2T34
OR2T35
OR2T4
OR2T5
OR2T6
OR2T8
OR2V2
OR2W1
OR2W3
OR2W5
OR2Y1
OR2Z1
OR3A1
OR3A2
OR3A3
OR4A15
OR4A16
OR4A47
OR4B1
OR4C11
OR4C12
OR4C13
OR4C16
OR4C3
OR4C46
OR4C6
OR4D1
OR4D10
OR4D11
OR4D2
OR4D5
OR4D6
OR4D9
OR4E2
OR4F15
OR4F17
OR4F21
OR4F3
OR4F4
OR4F5
OR4F6
OR4K1
OR4K13
OR4K14
OR4K15
OR4K2
OR4K5
OR4L1
OR4M1
OR4N2
OR4N4
OR4N5
OR4P4
OR4Q3
OR4S1
OR4X1
OR4X2
OR51A2
OR51A4
OR51A7
OR51B4
OR51B5
OR51B6
OR51D1
OR51E1
OR51E2
OR51F2
OR51G1
OR51G2
OR51I1
OR51I2
OR51L1
OR51Q1
OR51S1
OR52A4
OR52A5
OR52B2
OR52B4
OR52B6
OR52D1
OR52E4
OR52E6
OR52E8
OR52H1
OR52I1
OR52I2
OR52K2
OR52L1
OR52M1
OR52N1
OR52N2
OR52N4
OR52N5
OR52R1
OR52W1
OR56A1
OR56A3
OR56A4
OR56A5
OR56B1
OR56B4
OR5A1
OR5A2
OR5AC2
OR5AK2
OR5AN1
OR5AP2
OR5AR1
OR5AS1
OR5AU1
OR5B12
OR5B17
OR5B2
OR5B21
OR5B3
OR5C1
OR5D13
OR5D14
OR5D16
OR5D18
OR5F1
OR5H1
OR5H14
OR5H15
OR5H2
OR5H6
OR5I1
OR5J2
OR5K2
OR5K3
OR5K4
OR5L1
OR5L2
OR5M1
OR5M10
OR5M11
OR5M3
OR5M8
OR5M9
OR5P2
OR5P3
OR5R1
OR5T1
OR5T2
OR5T3
OR5V1
OR5W2
OR6A2
OR6B1
OR6B2
OR6B3
OR6C1
OR6C2
OR6C3
OR6C4
OR6C6
OR6C65
OR6C68
OR6C70
OR6C74
OR6C75
OR6C76
OR6F1
OR6K2
OR6K3
OR6K6
OR6M1
OR6N1
OR6N2
OR6P1
OR6S1
OR6T1
OR6V1
OR6X1
OR6Y1
OR7A10
OR7A17
OR7A5
OR7C1
OR7C2
OR7D2
OR7D4
OR7E24
OR7G1
OR7G3
OR8A1
OR8B12
OR8B2
OR8B3
OR8B4
OR8B8
OR8D1
OR8D2
OR8D4
OR8G1
OR8H1
OR8H2
OR8H3
OR8I2
OR8J1
OR8J3
OR8K1
OR8K3
OR8K5
OR8U1
OR8U8
OR8U9
OR9A2
OR9A4
OR9G1
OR9G4
OR9G9
OR9I1
OR9K2
OR9Q1
OR9Q2
ORAI1
ORAI2
ORAI3
ORAOV1
ORC1
ORC1L
ORC2
ORC2L
ORC3L
ORC4
ORC4L
ORC5L
ORC6L
ORF
ORF11
ORF3
ORF61
ORF65
ORF73
ORM1
ORM2
ORMDL
ORMDL1
ORMDL2
ORMDL3
ORT1
OS9
OSAP
OSBP
OSBP2
OSBPL10
OSBPL11
OSBPL1A
OSBPL2
OSBPL3
OSBPL5
OSBPL6
OSBPL7
OSBPL8
OSBPL9
OSCAR
OSCP1
OSGEP
OSGEPL1
OSGIN1
OSGIN2
OSH1
OSH2
OSH3
OSH45
OSH6
OSH7
OSM
OSMR
OSR1
OSR2
OST1
OSTA
OSTB
OSTC
OSTF1
OSTM1
OSTN
OTC
OTOA
OTOF
OTOL1
OTOP1
OTOP2
OTOP3
OTOR
OTP
OTU1
OTU2
OTUB1
OTUB2
OTUD1
OTUD3
OTUD4
OTUD5
OTUD6A
OTUD6B
OTUD7A
OTUD7B
OTX1
OTX2
OVCA2
OVCH1
OVGP1
OVOL1
OVOL2
OXA1
OXA1L
OXCT1
OXCT2
OXER1
OXGR1
OXI1
OXNAD1
OXP1
OXR1
OXSM
OXSR1
OXT
OXTR
Oaf
Oas1
Oat
Oaz1
Oaz2
Oaz3
Obfc1
Obfc2a
Obfc2b
Oc90
Oca2
Ocel1
Ociad1
Ociad2
Ocil
Ocln
Ocm
Octbeta2R
Octbeta3R
Oda
Odam
Odc1
Odc2
Odf1
Odf2
Odf2l
Odf3
Odf3b
Odf3l1
Odf3l2
Odf4
Odr4
Odz1
Odz2
Odz4
Ofd1
Ogdh
Ogfod1
Ogfod2
Ogfr
Ogfrl1
Ogg1
Ogn
Ogt
Oip5
Oit3
Ola1
Olah
Olfm1
Olfm3
Olfml1
Olfml2a
Olfml2b
Olfml3
Olfr1
Olfr10
Olfr1002
Olfr1009
Olfr1019
Olfr1020
Olfr1030
Olfr1038
Olfr1044
Olfr1052
Olfr1086
Olfr1094
Olfr11
Olfr12
Olfr13
Olfr139
Olfr140
Olfr142
Olfr144
Olfr1444
Olfr145
Olfr146
Olfr147
Olfr148
Olfr149
Olfr15
Olfr150
Olfr151
Olfr18
Olfr186
Olfr19
Olfr24
Olfr3
Olfr469
Olfr470
Olfr472
Olfr473
Olfr474
Olfr476
Olfr477
Olfr478
Olfr480
Olfr481
Olfr482
Olfr483
Olfr484
Olfr486
Olfr488
Olfr490
Olfr491
Olfr492
Olfr493
Olfr494
Olfr495
Olfr497
Olfr498
Olfr5
Olfr502
Olfr507
Olfr508
Olfr510
Olfr6
Olfr63
Olfr8
Olfr867
Olfr9
Olfr958
Olig1
Olig2
Olig3
Olr1
Olr1073
Olr1078
Olr1082
Olr1174
Olr1361
Olr1493
Olr226
Olr287
Olr867
Oma1
Omd
Omg
Omp
Onecut1
Onecut3
Ooep
Oosp1
Opa1
Opa3
Opal1
Opalin
Opcml
Ophn1
Oplah
Opn1mw
Opn1sw
Opn3
Opn4
Opn5
Oprd1
Oprk1
Oprl1
Oprm1
Oprs1
Optix
Optn
Or51e2
Orai1
Orai2
Orai3
Oraov1
Orc1
Orc1l
Orc2
Orc2l
Orc3l
Orc4l
Orc5l
Orct
Orct2
Ork1
Orm1
Orm2
Ormdl1
Ormdl2
Ormdl3
Os9
Osap
Osbp
Osbp2
Osbpl1a
Osbpl2
Osbpl3
Osbpl6
Osbpl9
Oscar
Oscp1
Osgep
Osgepl1
Osm
Osmr
Osr1
Osr2
Ost48
Osta
Ostb
Ostc
Ostf1
Ostm1
Ostn
Otc
Otg1
Otoa
Otof
Otol1
Otop1
Otop2
Otor
Otp
Otub1
Otub2
Otud1
Otud5
Otud6a
Otud6b
Otud7a
Otx1
Ovca2
Ovch2
Ovgp1
Ovol1
Ovol2
Oxa1l
Oxct1
Oxct2a
Oxct2b
Oxgr1
Oxnad1
Oxr1
Oxsm
Oxsr1
Oxt
Oxtr
P/V/C
P140
P2RX1
P2RX2
P2RX3
P2RX4
P2RX5
P2RX6
P2RX7
P2RY1
P2RY10
P2RY11
P2RY12
P2RY14
P2RY2
P2RY3
P2RY4
P2RY6
P2RY8
P2rx1
P2rx2
P2rx3
P2rx4
P2rx5
P2rx6
P2rx7
P2ry1
P2ry10
P2ry12
P2ry13
P2ry14
P2ry2
P2ry4
P2ry6
P2yr13
P311
P43K
P4HA1
P4HA2
P4HA3
P4HB
P4HTM
P4ha1
P4ha2
P4ha3
P4hb
P4htm
P5CS
P5CSA
P5CSB
PA1
PA2G4
PAA1
PAA2
PAAF1
PAB1
PAB2
PAB3
PAB5
PABPC1
PABPC1L
PABPC1L2A
PABPC3
PABPC4
PABPC4L
PABPC5
PABPN1
PAC1
PAC10
PACAP
PACRG
PACRGL
PACS1
PACS2
PACSIN1
PACSIN2
PACSIN3
PADI1
PADI2
PADI3
PADI4
PADI6
PAE1
PAE2
PAEP
PAF
PAF1
PAF2
PAFAH1B1
PAFAH1B2
PAFAH1B3
PAFAH2
PAG
PAG1
PAG2
PAGE1
PAGE2
PAGE2B
PAGE3
PAGE4
PAGE5
PAH
PAICS
PAIP1
PAIP2
PAIP2B
PAK1
PAK1IP1
PAK2
PAK3
PAK4
PAK6
PAK7
PAL1
PALB2
PALD
PALLD
PALM
PALM2
PALMD
PAM
PAM16
PAM18
PAMR1
PAN1
PAN2
PAN3
PANK1
PANK2
PANK3
PANK4
PANX1
PANX2
PANX3
PAO1
PAO2
PAO3
PAO4
PAO5
PAOX
PAP1
PAP2
PAP21
PAP9
PAPA
PAPALPHA
PAPD4
PAPD5
PAPD7
PAPL
PAPLN
PAPOLA
PAPOLB
PAPOLG
PAPP5
PAPPA
PAPPA2
PAPSS1
PAPSS2
PAQR3
PAQR4
PAQR5
PAQR6
PAQR7
PAQR8
PAQR9
PARD3
PARD3B
PARD6A
PARD6B
PARD6G
PARF
PARG
PARG1
PARG2
PARK2
PARK7
PARL
PARM1
PARN
PARP1
PARP10
PARP11
PARP12
PARP14
PARP15
PARP16
PARP2
PARP2-A
PARP2-B
PARP3
PARP4
PARP6
PARP8
PARP9
PARS2
PARVA
PARVB
PARVG
PAS1
PAS2
PAS2A
PAS2B
PASD1
PASK
PAT1
PATE1
PATE2
PATL1
PATL6
PATZ1
PAWR
PAX1
PAX2
PAX3
PAX4
PAX5
PAX6
PAX7
PAX8
PAX9
PAXIP1
PBA1
PBB1
PBB2
PBC1
PBC2
PBD1
PBD2
PBE1
PBE2
PBF1
PBG1
PBK
PBLD
PBOV1
PBP2
PBRM1
PBS1
PBS2
PBX1
PBX2
PBX3
PBX4
PBXIP1
PC
PCBD1
PCBD2
PCBP1
PCBP2
PCBP3
PCBP4
PCCA
PCCB
PCDH1
PCDH10
PCDH11X
PCDH11Y
PCDH12
PCDH15
PCDH17
PCDH18
PCDH19
PCDH20
PCDH21
PCDH24
PCDH7
PCDH8
PCDH9
PCDHA1
PCDHA10
PCDHA11
PCDHA12
PCDHA13
PCDHA2
PCDHA3
PCDHA4
PCDHA5
PCDHA6
PCDHA7
PCDHA8
PCDHA9
PCDHAC1
PCDHAC2
PCDHB1
PCDHB10
PCDHB11
PCDHB12
PCDHB13
PCDHB14
PCDHB15
PCDHB16
PCDHB2
PCDHB3
PCDHB4
PCDHB5
PCDHB6
PCDHB7
PCDHB8
PCDHB9
PCDHGA1
PCDHGA10
PCDHGA11
PCDHGA12
PCDHGA2
PCDHGA3
PCDHGA4
PCDHGA5
PCDHGA6
PCDHGA7
PCDHGA8
PCDHGA9
PCDHGB1
PCDHGB2
PCDHGB3
PCDHGB4
PCDHGB5
PCDHGB6
PCDHGB7
PCDHGC3
PCDHGC4
PCDHGC5
PCF11
PCGF1
PCGF2
PCGF3
PCGF5
PCGF6
PCH2
PCID2
PCIF1
PCK1
PCK2
PCLO
PCM
PCM1
PCMT1
PCMTD1
PCMTD2
PCNA
PCNP
PCNT
PCNX
PCNXL2
PCNXL3
PCOLCE
PCOLCE2
PCOTH
PCP1
PCP2
PCSK1
PCSK1N
PCSK2
PCSK4
PCSK5
PCSK6
PCSK7
PCSK9
PCT1
PCTP
PCYOX1
PCYOX1L
PCYT1A
PCYT1B
PCYT2
PDA1
PDA2
PDAP1
PDB1
PDC
PDC1
PDC5
PDCD1
PDCD10
PDCD11
PDCD1LG2
PDCD2
PDCD2L
PDCD4
PDCD5
PDCD6
PDCD6IP
PDCD7
PDCL
PDCL2
PDCL3
PDDC1
PDE10A
PDE11A
PDE12
PDE1A
PDE1B
PDE1C
PDE2A
PDE3A
PDE3B
PDE4A
PDE4B
PDE4C
PDE4D
PDE4DIP
PDE5A
PDE6A
PDE6B
PDE6C
PDE6D
PDE6G
PDE6H
PDE7A
PDE7B
PDE8A
PDE8B
PDE9A
PDF
PDF1B
PDGFA
PDGFB
PDGFC
PDGFD
PDGFRA
PDGFRB
PDGFRL
PDH2
PDHA1
PDHA2
PDHB
PDHX
PDI1
PDIA2
PDIA3
PDIA4
PDIA5
PDIA6
PDIK1L
PDILT
PDK1
PDK2
PDK3
PDK4
PDLIM1
PDLIM2
PDLIM3
PDLIM4
PDLIM5
PDLIM7
PDP1
PDP2
PDPK1
PDPN
PDPR
PDR10
PDR3
PDR7
PDRG1
PDS5A
PDS5B
PDSS1
PDSS2
PDX1
PDXDC1
PDXK
PDXP
PDYN
PDZD11
PDZD2
PDZD3
PDZD4
PDZD7
PDZD8
PDZK1
PDZK1IP1
PDZRN3
PDZRN4
PEA15
PEAR1
PEBP1
PEBP4
PECAM1
PECI
PECR
PED1
PEF1
PEG10
PEG3
PEK
PELI1
PELI2
PELI3
PELO
PELP1
PEM2
PEMT
PEN3
PEN6
PENK
PEO1
PEP1
PEP3
PEP4
PEP7
PEPD
PEPKR2
PEPR1
PEPR2
PER1
PER2
PER3
PERP
PES1
PET112L
PET8
PEX1
PEX10
PEX11A
PEX11B
PEX11G
PEX12
PEX13
PEX14
PEX16
PEX19
PEX2
PEX26
PEX3
PEX5
PEX5L
PEX6
PEX7
PF4
PF4V1
PFA3
PFA4
PFD0685c
PFDN1
PFDN2
PFDN4
PFDN5
PFDN6
PFK1
PFK2
PFK26
PFKFB1
PFKFB2
PFKFB3
PFKFB4
PFKL
PFKM
PFKP
PFN1
PFN2
PFN3
PFN4
PFS2
PGA
PGA3
PGAM1
PGAM2
PGAM4
PGAM5
PGAP1
PGAP2
PGAP3
PGB
PGBD1
PGBD2
PGBD3
PGBD4
PGBD5
PGC
PGCP
PGD
PGF
PGFS
PGGT1B
PGI1
PGIC
PGK
PGK1
PGK2
PGLS
PGLYRP1
PGLYRP2
PGLYRP3
PGLYRP4
PGM1
PGM2
PGM2L1
PGM3
PGM5
PGMP
PGP
PGPEP1
PGR
PGRMC1
PGRMC2
PGRP-LB
PGRP-LE
PGRP-LF
PGRP-SB1
PGRP-SB2
PGRP-SC1a
PGRP-SC2
PGRP-SD
PGS1
PH1
PHACTR1
PHACTR2
PHACTR3
PHACTR4
PHAX
PHB
PHB1
PHB2
PHC1
PHC2
PHC3
PHEX
PHF1
PHF10
PHF11
PHF12
PHF13
PHF14
PHF15
PHF16
PHF17
PHF19
PHF2
PHF20
PHF20L1
PHF21A
PHF21B
PHF23
PHF3
PHF5A
PHF6
PHF7
PHF8
PHGDH
PHI1
PHIP
PHKA1
PHKA2
PHKB
PHKG1
PHKG2
PHLDA1
PHLDA2
PHLDA3
PHLDB1
PHLDB2
PHLPP1
PHLPP2
PHN1
PHO13
PHO2
PHO23
PHO85
PHOSPHO1
PHOSPHO2
PHOT1
PHOT2
PHOX2A
PHOX2B
PHPT1
PHRF1
PHT1-11
PHT1-6
PHT2-1
PHT4;1
PHT4;4
PHT4;5
PHT4;6
PHT4;7
PHTF1
PHTF2
PHYH
PHYHD1
PHYHIP
PHYHIPL
PI15
PI16
PI3
PI4K2A
PI4K2B
PI4KA
PI4KB
PIAP
PIAS1
PIAS2
PIAS3
PIAS4
PIB1
PIBF1
PIC2
PICALM
PICK1
PID1
PIF1
PIGA
PIGB
PIGC
PIGF
PIGG
PIGH
PIGK
PIGL
PIGM
PIGN
PIGO
PIGP
PIGQ
PIGR
PIGS
PIGT
PIGU
PIGV
PIGW
PIGX
PIGZ
PIH1D1
PIH1D2
PIK1
PIK3AP1
PIK3C2A
PIK3C2B
PIK3C2G
PIK3C3
PIK3CA
PIK3CB
PIK3CD
PIK3CG
PIK3IP1
PIK3R1
PIK3R2
PIK3R3
PIK3R4
PIK3R5
PIK3R6
PIKA
PIKALPHA
PIKFYVE
PILRA
PILRB
PIM1
PIM2
PIM3
PIN1
PIN3
PIN4
PINK1
PINX1
PION
PIP
PIP1-1
PIP1-2
PIP1-6
PIP2-1
PIP2-2
PIP2-3
PIP2-4
PIP2-5
PIP2-7
PIP2-8
PIP4K2A
PIP4K2B
PIP4K2C
PIP5K1
PIP5K10
PIP5K11
PIP5K1A
PIP5K1B
PIP5K1C
PIP5K2
PIP5K3
PIP5K4
PIP5K5
PIP5K6
PIP5K7
PIP5K8
PIP5K9
PIP5KL1
PIPK1
PIPOX
PIR
PISD
PITPNA
PITPNB
PITPNC1
PITPNM1
PITPNM2
PITPNM3
PITRM1
PITX1
PITX2
PITX3
PIWIL1
PIWIL2
PIWIL3
PIWIL4
PJA1
PJA2
PJVK
PK
PK7
PKAR
PKC1
PKD1
PKD1L1
PKD1L2
PKD2
PKD2L1
PKD2L2
PKDCC
PKDREJ
PKH1
PKH3
PKHD1
PKHD1L1
PKIG
PKL
PKLR
PKM2
PKMYT1
PKN1
PKN2
PKN3
PKNOX1
PKNOX2
PKP1
PKP3
PL10A
PL10B
PLA1A
PLA2
PLA2G10
PLA2G12A
PLA2G12B
PLA2G15
PLA2G16
PLA2G1B
PLA2G2A
PLA2G2C
PLA2G2D
PLA2G2E
PLA2G2F
PLA2G3
PLA2G4A
PLA2G4B
PLA2G4C
PLA2G4D
PLA2G5
PLA2G6
PLA2G7
PLA2R1
PLAA
PLAC1
PLAC1L
PLAC4
PLAC8
PLAC8L1
PLAC9
PLAG1
PLAGL1
PLAGL2
PLAT
PLAU
PLAUR
PLB1
PLBD1
PLBD2
PLC1
PLC2
PLC3
PLC4
PLC5
PLC6
PLC7
PLC8
PLC9
PLCB1
PLCB2
PLCB3
PLCB4
PLCD1
PLCD3
PLCD4
PLCE1
PLCG1
PLCG2
PLCH1
PLCH2
PLCL1
PLCL2
PLCXD1
PLCXD2
PLCXD3
PLCZ
PLCZ1
PLD1
PLD2
PLD3
PLD4
PLD5
PLD6
PLDALPHA1
PLDEPSILON
PLDGAMMA1
PLDGAMMA2
PLDGAMMA3
PLDN
PLDP1
PLDP2
PLEC1
PLEK
PLEK2
PLEKHA1
PLEKHA2
PLEKHA3
PLEKHA4
PLEKHA5
PLEKHA6
PLEKHA7
PLEKHA8
PLEKHA9
PLEKHB1
PLEKHB2
PLEKHF1
PLEKHF2
PLEKHG1
PLEKHG2
PLEKHG3
PLEKHG4
PLEKHG4B
PLEKHG5
PLEKHG6
PLEKHG7
PLEKHH1
PLEKHH2
PLEKHH3
PLEKHJ1
PLEKHM1
PLEKHM2
PLEKHM3
PLEKHN1
PLEKHO1
PLEKHO2
PLET1
PLG
PLGLB1
PLIN1
PLIN2
PLIN3
PLIN4
PLIN5
PLK
PLK1
PLK1S1
PLK2
PLK3
PLK4
PLLP
PLOD1
PLOD2
PLOD3
PLP1
PLP2
PLRG1
PLS1
PLS3
PLSCR1
PLSCR2
PLSCR3
PLSCR4
PLSCR5
PLT2
PLT3
PLT6
PLTP
PLUNC
PLVAP
PLXDC1
PLXDC2
PLXNA2
PLXNA3
PLXNA4
PLXNB1
PLXNB2
PLXNB3
PLXNC1
PLXND1
PM20D1
PM20D2
PMA2
PMC1
PMCH
PMEPA1
PMF1
PMFBP1
PMI1
PMI40
PML
PMM
PMM1
PMM2
PMP2
PMP22
PMPCA
PMPCB
PMR1
PMRT5
PMS1
PMS2
PMT1
PMT2
PMT3
PMT4
PMT5
PMT6
PMVK
PNG1
PNGase
PNKD
PNKP
PNLDC1
PNLIP
PNLIPRP1
PNLIPRP2
PNLIPRP3
PNMA1
PNMA2
PNMA3
PNMA5
PNMA6A
PNMA6B
PNMAL1
PNMAL2
PNMT
PNN
PNO1
PNOC
PNP1
PNPLA1
PNPLA2
PNPLA3
PNPLA4
PNPLA5
PNPLA6
PNPLA7
PNPLA8
PNPO
PNPT1
PNRC1
PNRC2
POB3
PODN
PODNL1
PODXL
PODXL2
POF1B
POFUT1
POFUT2
POGK
POGZ
POL1
POL2
POL3
POLA
POLA1
POLA2
POLB
POLD1
POLD2
POLD3
POLD4
POLDIP2
POLDIP3
POLE
POLE2
POLE3
POLE4
POLG
POLG2
POLH
POLI
POLK
POLL
POLM
POLN
POLR1A
POLR1B
POLR1C
POLR1D
POLR1E
POLR2A
POLR2B
POLR2C
POLR2D
POLR2E
POLR2F
POLR2G
POLR2H
POLR2I
POLR2J
POLR2J2
POLR2J3
POLR3A
POLR3B
POLR3C
POLR3D
POLR3E
POLR3F
POLR3G
POLR3GL
POLR3H
POLR3K
POLRMT
POM121
POM121B
POMC
POMGNT1
POMP
POMT1
POMT2
PON1
PON2
PON3
POP1
POP2
POP4
POP5
POP7
POPDC2
POPDC3
POR
PORA
PORB
PORCN
POSTN
POT1
POTEA
POTEB
POTEC
POTED
POTEE
POTEF
POTEG
POTEH
POU1F1
POU2AF1
POU2F1
POU2F2
POU2F3
POU3F1
POU3F2
POU3F3
POU3F4
POU4F1
POU4F2
POU4F3
POU5F1
POU5F1B
POU5F2
POU6F1
POU6F2
POX1
POX2
POX3
PP2A1
PP2A4
PP2AA1
PP2AB2
PP2C5
PP7
PPA1
PPA2
PPAN
PPAP2A
PPAP2B
PPAP2C
PPAPDC1A
PPAPDC1B
PPAPDC2
PPAPDC3
PPARA
PPARD
PPARG
PPARGC1A
PPARGC1B
PPAT
PPBP
PPC4-2
PPC6-1
PPC6-6
PPCDC
PPCK1
PPCS
PPDPF
PPE1
PPEF1
PPEF2
PPFIA1
PPFIA2
PPFIA3
PPFIA4
PPFIBP1
PPFIBP2
PPG1
PPH3
PPHLN1
PPIA
PPIAL4A
PPIAL4B
PPIB
PPIC
PPID
PPIE
PPIF
PPIG
PPIH
PPIL1
PPIL2
PPIL3
PPIL4
PPIL5
PPIL6
PPL
PPM1
PPM1A
PPM1B
PPM1D
PPM1E
PPM1F
PPM1G
PPM1H
PPM1J
PPM1K
PPM1L
PPM1M
PPME1
PPOX
PPP1CA
PPP1CB
PPP1CC
PPP1R10
PPP1R11
PPP1R12A
PPP1R12B
PPP1R12C
PPP1R13B
PPP1R13L
PPP1R14A
PPP1R14B
PPP1R14C
PPP1R14D
PPP1R15A
PPP1R15B
PPP1R16A
PPP1R16B
PPP1R1A
PPP1R1B
PPP1R1C
PPP1R2
PPP1R3A
PPP1R3B
PPP1R3C
PPP1R3D
PPP1R3F
PPP1R7
PPP1R8
PPP1R9A
PPP1R9B
PPP2CA
PPP2CB
PPP2R1A
PPP2R1B
PPP2R2A
PPP2R2B
PPP2R2C
PPP2R2D
PPP2R3A
PPP2R3B
PPP2R3C
PPP2R4
PPP2R5A
PPP2R5B
PPP2R5C
PPP2R5D
PPP2R5E
PPP3CA
PPP3CB
PPP3CC
PPP3R1
PPP3R2
PPP4C
PPP4R1
PPP4R2
PPP4R4
PPP5C
PPP6C
PPPDE1
PPPDE2
PPQ1
PPRC1
PPS1
PPT1
PPT2
PPTC7
PPWD1
PPX1
PPX2
PPY
PPYR1
PQBP1
PQLC1
PQLC2
PQLC3
PR2
PRA1
PRAF2
PRAM1
PRAME
PRAMEF1
PRAMEF10
PRAMEF11
PRAMEF12
PRAMEF13
PRAMEF14
PRAMEF16
PRAMEF17
PRAMEF18
PRAMEF2
PRAMEF20
PRAMEF22
PRAMEF23
PRAMEF24
PRAMEF25
PRAMEF4
PRAMEF5
PRAMEF6
PRAMEF7
PRAMEF8
PRAMEF9
PRAMEL
PRAP1
PRB1
PRB3
PRC1
PRCC
PRCP
PRD1
PRDM1
PRDM10
PRDM11
PRDM12
PRDM13
PRDM14
PRDM15
PRDM16
PRDM2
PRDM4
PRDM5
PRDM6
PRDM7
PRDM8
PRDM9
PRDX1
PRDX2
PRDX3
PRDX4
PRDX5
PRDX6
PRE1
PRE10
PRE2
PRE3
PRE4
PRE5
PRE6
PRE7
PRE8
PREB
PRELID1
PRELID2
PRELP
PREP
PREP1
PREP2
PREPL
PREX1
PREX2
PREY
PRF1
PRG2
PRG3
PRG4
PRH1
PRI1
PRI2
PRIC285
PRICKLE1
PRICKLE2
PRICKLE3
PRICKLE4
PRIM1
PRIM2
PRIMA1
PRK1
PRKAA1
PRKAA2
PRKAB1
PRKAB2
PRKACA
PRKACB
PRKACG
PRKAG1
PRKAG2
PRKAG3
PRKAR1A
PRKAR1B
PRKAR2A
PRKAR2B
PRKCA
PRKCB
PRKCD
PRKCDBP
PRKCE
PRKCG
PRKCH
PRKCI
PRKCQ
PRKCSH
PRKCZ
PRKD1
PRKD2
PRKD3
PRKDC
PRKG1
PRKG2
PRKRA
PRKRIP1
PRKRIR
PRKX
PRL
PRL1
PRL2
PRLHR
PRLR
PRM2
PRM3
PRMT1
PRMT1.1
PRMT1.2
PRMT10
PRMT2
PRMT3
PRMT4.2
PRMT5
PRMT6
PRMT6.2
PRMT7
PRMT8
PRN1
PRND
PRNP
PRO2
PRO3
PROC
PROC1
PROCA1
PROCR
PRODH
PRODH2
PROK1
PROK2
PROKR1
PROKR2
PROL1
PROM1
PROM2
PROP1
PROS1
PROSC
PROTOR1
PROTOR2
PROX1
PROZ
PRP16
PRP18
PRP19A
PRP19B
PRP2
PRP20
PRP22
PRP28
PRP40
PRP43
PRP45
PRP46
PRP5
PRP6
PRP8
PRP9
PRPF18
PRPF19
PRPF3
PRPF31
PRPF38A
PRPF38B
PRPF39
PRPF4
PRPF40A
PRPF40B
PRPF4B
PRPF6
PRPF8
PRPH
PRPH2
PRPS1
PRPS1L1
PRPS2
PRPSAP1
PRPSAP2
PRR11
PRR12
PRR13
PRR14
PRR15
PRR15L
PRR16
PRR18
PRR19
PRR20
PRR22
PRR3
PRR4
PRR7
PRRC1
PRRG1
PRRG2
PRRG3
PRRG4
PRRT1
PRRT2
PRRT3
PRRX1
PRRX2
PRS1
PRS2
PRS3
PRS4
PRS5
PRSS1
PRSS12
PRSS16
PRSS2
PRSS21
PRSS22
PRSS23
PRSS27
PRSS3
PRSS33
PRSS35
PRSS36
PRSS7
PRSS8
PRSSL1
PRT1
PRTFDC1
PRTG
PRTN3
PRUNE
PRX
PRXIIA
PRXIIB
PRXIIC
PRXIID
PRXIIE
PRXIIE-1
PRXIIE-2
PRY
PRY1
PSAP
PSAPL1
PSAT1
PSCA
PSD
PSD1
PSD2
PSD3
PSD4
PSE1
PSEN1
PSEN2
PSENEN
PSF2
PSF3
PSG1
PSG10
PSG2
PSG3
PSG4
PSG5
PSG6
PSG7
PSG8
PSG9
PSH1
PSIP1
PSKH1
PSKH2
PSKR1
PSKR2
PSMA1
PSMA2
PSMA3
PSMA4
PSMA5
PSMA6
PSMA7
PSMA8
PSMB1
PSMB10
PSMB11
PSMB2
PSMB3
PSMB4
PSMB5
PSMB6
PSMB7
PSMB8
PSMB9
PSMC1
PSMC2
PSMC3
PSMC3IP
PSMC4
PSMC5
PSMC6
PSMD1
PSMD10
PSMD11
PSMD12
PSMD13
PSMD14
PSMD2
PSMD3
PSMD4
PSMD5
PSMD6
PSMD7
PSMD8
PSMD9
PSME1
PSME2
PSME3
PSME4
PSMF1
PSMG1
PSMG2
PSMG3
PSO2
PSORS1C1
PSORS1C2
PSP
PSPC1
PSPH
PSPN
PSR
PSR1
PSR2
PSRC1
PSTK
PSTPIP1
PSTPIP2
PSY2
PSYR1
PTAFR
PTAR1
PTB
PTBP1
PTBP2
PTC1
PTC2
PTC3
PTCD1
PTCD2
PTCD3
PTCH1
PTCH2
PTCHD1
PTCHD2
PTCHD3
PTCRA
PTDSS1
PTDSS2
PTEN
PTER
PTF1A
PTGDR
PTGDS
PTGER1
PTGER2
PTGER3
PTGER4
PTGES
PTGES2
PTGES3
PTGFR
PTGFRN
PTGIR
PTGIS
PTGR1
PTGR2
PTGS1
PTGS2
PTH
PTH1R
PTH2
PTH2R
PTHLH
PTK1
PTK2
PTK2B
PTK6
PTK7
PTMA
PTMS
PTN
PTOV1
PTP
PTP-1
PTP1
PTP2
PTP3
PTP4A1
PTP4A2
PTP4A3
PTPDC1
PTPLA
PTPLAD1
PTPLAD2
PTPLB
PTPMT1
PTPN1
PTPN11
PTPN12
PTPN13
PTPN14
PTPN18
PTPN2
PTPN20A
PTPN21
PTPN22
PTPN23
PTPN3
PTPN4
PTPN5
PTPN6
PTPN7
PTPN9
PTPRA
PTPRB
PTPRC
PTPRCAP
PTPRD
PTPRE
PTPRF
PTPRG
PTPRH
PTPRJ
PTPRK
PTPRM
PTPRN
PTPRN2
PTPRO
PTPRR
PTPRS
PTPRT
PTPRU
PTPRZ1
PTR1
PTR2
PTR3-A
PTR3-B
PTR5
PTRF
PTRH1
PTRH2
PTS
PTTG1
PTTG1IP
PTTG2
PTTG3
PTX3
PUB1
PUB11
PUB14
PUB20
PUB21
PUB22
PUB23
PUB32
PUB33
PUB34
PUB35
PUB49
PUB51
PUB52
PUB55
PUF3
PUF60
PUM1
PUM2
PUP1
PUP2
PUP3
PUR5
PURA
PURB
PURG
PUS1
PUS10
PUS2
PUS3
PUS6
PUS7
PUS7L
PUS9
PUSL1
PUT2
PVALB
PVR
PVRIG
PVRL1
PVRL2
PVRL3
PVRL4
PWP1
PWP2
PWWP2A
PWWP2B
PXA1
PXA2
PXDN
PXDNL
PXK
PXMP2
PXMP3
PXMP4
PXN
PXR1
PXT1
PYC1
PYC2
PYCARD
PYCR1
PYCR2
PYCRL
PYDC1
PYDC2
PYGB
PYGL
PYGM
PYGO1
PYGO2
PYHIN1
PYK1
PYK2
PYR6
PYRB
PYRD
PYRE-F
PYROXD1
PYROXD2
PYY
Pa1
Pa2g4
Pabp2
Pabpc1
Pabpn1
Pabpnl1
Pacap
Pacrg
Pacrgl
Pacs1
Pacsin1
Pacsin2
Pacsin3
Padi1
Padi2
Padi3
Padi4
Padi6
Paf
Paf-AHalpha
Paf1
Pafah1b1
Pafah1b2
Pafah1b3
Pafah2
Pag1
Paics
Paip1
Paip2
Paip2b
Pak1
Pak1ip1
Pak2
Pak3
Pak4
Pak6
Pak7
Pal
Palb2
Pald
Palld
Palm
Palm2
Palmd
Pam
Pan2
Pank1
Pank3
Pank4
Panx1
Panx2
Panx3
Paox
Pap21
Papd4
Papd5
Papl
Papln
Papola
Papolb
Papolg
Pappa
Papss1
Papst2
Paqr3
Paqr4
Paqr5
Paqr6
Paqr7
Paqr8
Paqr9
Pard3
Pard3b
Pard6a
Pard6g
Parf
Parg
Park2
Park7
Parl
Parm1
Parn
Parp
Parp1
Parp11
Parp12
Parp16
Parp2
Parp9
Pars2
Parva
Parvb
Pask
Pate2
Patj
Patl1
Patr-A
Pawr
Pax3
Pax4
Pax5
Pax6
Pax7
Pax8
Pax9
Paxip1
Pbk
Pbld
Pbld1
Pbld2
Pbx1
Pbx2
Pbx3
Pbx4
Pbxip1
Pc
Pcbd1
Pcbd2
Pcbp1
Pcbp2
Pcbp3
Pcbp4
Pcca
Pcd
Pcdh12
Pcdh15
Pcdh18
Pcdh19
Pcdh20
Pcdh21
Pcdh3
Pcdha4
Pcdhb14
PcgF3
Pcgf1
Pcgf2
Pcgf5
Pcgf6
Pcid2
Pcif1
Pck1
Pck2
Pcl
Pclo
Pcm1
Pcmt1
Pcmtd1
Pcmtd2
Pcna
Pcnp
Pcnt
Pcnx
Pcnxl2
Pcnxl3
Pcolce
Pcolce2
Pcp2
Pcsk1
Pcsk1n
Pcsk2
Pcsk4
Pcsk6
Pcsk7
Pcsk9
Pctp
Pcyox1
Pcyox1l
Pcyt1a
Pcyt1b
Pcyt2
Pdap1
Pdc
Pdcd1
Pdcd10
Pdcd11
Pdcd1lg2
Pdcd2
Pdcd2l
Pdcd4
Pdcd5
Pdcd6
Pdcd6ip
Pdcl
Pdcl2
Pdcl3
Pddc1
Pde10a
Pde11
Pde11a
Pde12
Pde1b
Pde1c
Pde2a
Pde3a
Pde3b
Pde4
Pde4a
Pde4b
Pde4c
Pde4d
Pde4dip
Pde5a
Pde6
Pde6b
Pde6c
Pde6d
Pde6g
Pde6h
Pde7a
Pde7b
Pde8a
Pde9a
Pdgfa
Pdgfb
Pdgfc
Pdgfd
Pdgfra
Pdgfrb
Pdgfrl
Pdha1
Pdha2
Pdhb
Pdhx
Pdi
Pdia3
Pdia4
Pdia5
Pdia6
Pdik1l
Pdilt
Pdk
Pdk2
Pdk3
Pdk4
Pdlim1
Pdlim2
Pdlim3
Pdlim4
Pdlim5
Pdlim7
Pdp1
Pdp2
Pdpk1
Pdpn
Pdpr
Pdrg1
Pds5a
Pds5b
Pdss1
Pdss2
Pdx1
Pdxdc1
Pdxk
Pdxp
Pdzd11
Pdzd2
Pdzd3
Pdzd4
Pdzk1
Pdzk1ip1
Pea15
Pear1
Pebp1
Pecam1
Peci
Pecr
Pef1
Peg10
Peg3
Peli1
Peli2
Peli3
Pelo
Pelp1
Pemt
Pen
Penk
Peo1
Pepck
Pepd
Per1
Per2
Per3
Perp
Pes1
Pet112l
Pex1
Pex10
Pex11a
Pex11b
Pex11g
Pex12
Pex13
Pex14
Pex16
Pex19
Pex26
Pex3
Pex5
Pex5l
Pex6
Pex7
Pf4
Pfas
Pfdn2
Pfdn5
Pfdn6
Pfk
Pfkfb1
Pfkfb2
Pfkfb3
Pfkfb4
Pfkl
Pfkm
Pfkp
Pfn1
Pfn2
Pfn3
Pfn4
Pgam1
Pgam2
Pgam5
Pgant35A
Pgap1
Pgap2
Pgap3
Pgc
Pgcp
Pgd
Pgf
Pggt1b
Pgi
Pgk
Pgk1
Pgk2
Pgls
Pglyrp1
Pglyrp2
Pglyrp4
Pgm
Pgm1
Pgm2
Pgm2l1
Pgm3
Pgm5
Pgp
Pgpep1
Pgr
Pgrmc1
Pgrmc2
Pgs1
Phactr1
Phactr2
Phactr3
Phactr4
Phax
Phb
Phb2
Phc1
Phc2
Phc3
Phex
Phf1
Phf10
Phf11
Phf11l
Phf12
Phf13
Phf14
Phf15
Phf16
Phf17
Phf19
Phf2
Phf20
Phf20l1
Phf21a
Phf21b
Phf23
Phf5a
Phf6
Phf7
Phf8
Phgdh
Phka1
Phka2
Phkb
Phkg1
Phkg2
Phlda1
Phlda2
Phlda3
Phldb1
Phldb2
Phlpp1
Phm
Phospho1
Phospho2
Phox2a
Phox2b
Phpt1
Phrf1
Phtf1
Phtf2
Phyh
Phyhd1
Phyhip
Phyhipl
Pi15
Pi16
Pi4k2a
Pi4k2b
Pi4kb
Pias1
Pias2
Pias3
Pias4
Picalm
Pick1
Picot
Pid1
Pif1
Piga
Pigb
Pigc
Pigf
Pigh
Pigk
Pigl
Pigm
Pigp
Pigq
Pigr
Pigs
Pigt
Pigu
Pigv
Pigw
Pigx
Pih1d1
Pih1d2
Pik3ap1
Pik3c2a
Pik3c2g
Pik3c3
Pik3cb
Pik3ip1
Pik3r1
Pik3r3
Pik3r4
Pik3r5
Pik3r6
Pikfyve
Pilra
Pilrb
Pilrb2
Pim1
Pim2
Pim3
Pin1
Pin4
Pink1
Pinx1
Pion
Pip
Pip4k2a
Pip4k2b
Pip4k2c
Pip5k1a
Pip5k1b
Pip5k1c
Pip5kl1
Pipox
Pir
Pirt
Pisd
Pitpna
Pitpnb
Pitpnc1
Pitpnm1
Pitpnm2
Pitpnm3
Pitrm1
Pitslre
Pitx1
Pitx2
Pitx3
Piwil1
Piwil2
Piwil4
Pja1
Pja2
Pjvk
Pk61C
Pka-C1
Pka-C2
Pka-C3
Pka-R1
Pka-R2
Pkc53E
Pkc98E
Pkcdelta
Pkd1
Pkd1l2
Pkd1l3
Pkdcc
Pkg21D
Pkhd1l1
Pkig
Pklr
Pkm2
Pkn1
Pkn2
Pkn3
Pknox2
Pkp1
Pkp3
Pkp4
Pla1a
Pla2g10
Pla2g12a
Pla2g15
Pla2g16
Pla2g1b
Pla2g2a
Pla2g2c
Pla2g2d
Pla2g2e
Pla2g2f
Pla2g4a
Pla2g4b
Pla2g4d
Pla2g4e
Pla2g4f
Pla2g5
Pla2g6
Pla2r1
Plaa
Plac1
Plac1l
Plac8
Plac8l1
Plac9
Plag1
Plat
Plau
Plaur
Plb1
Plbd1
Plbd2
Plc21C
Plcb1
Plcb2
Plcb4
Plcd1
Plcd3
Plcd4
Plce1
Plcg1
Plcg2
Plch1
Plch2
Plcl1
Plcl2
Plcxd3
Plcz1
Pld1
Pld2
Pld3
Pld4
Pld5
Pld6
Pldn
Plec1
Plek
Plek2
Plekha1
Plekha2
Plekha3
Plekha4
Plekha6
Plekha7
Plekha8
Plekhb1
Plekhb2
Plekhf1
Plekhf2
Plekhg2
Plekhg3
Plekhg5
Plekhh1
Plekhh2
Plekhh3
Plekhj1
Plekhm1
Plekhm2
Plekhm3
Plekhn1
Plekho1
Plekho2
Plet1
Plg
Pli
Plin1
Plin3
Plin4
Plin5
Plip
Plk1
Plk1s1
Plk2
Plk4
Plk5
Pllp
Plod1
Plod2
Plod3
Plp1
Plp2
Plrg1
Pls1
Pls3
Plscr1
Plscr3
Plscr4
Pltp
Plunc
Pluncl
Plvap
Plxdc1
Plxdc2
Plxna1
Plxna2
Plxna4
Plxnb1
Plxnc1
Pm20d1
Pmch
Pmf1
Pmfbp1
Pmi
Pml
Pmm1
Pmm2
Pmp2
Pmp22
Pmpca
Pmpcb
Pmvk
Pnck
Pnkd
Pnlip
Pnliprp1
Pnliprp2
Pnma1
Pnma2
Pnma3
Pnma5
Pnmal1
Pnmt
Pnn
Pno1
Pnoc
Pnpla1
Pnpla2
Pnpla3
Pnpla5
Pnpla6
Pnpla7
Pnpla8
Pnpo
Pnpt1
Pnrc1
Pnrc2
Podn
Podnl1
Podxl
Podxl2
Pofut1
Pofut2
Pogk
Pogz
Pola1
Polb
Pold1
Pold2
Pold4
Poldip2
Poldip3
Pole2
Pole3
Pole4
Polg
Polh
Poli
Polk
Poll
Polm
Poln
Polr1a
Polr1b
Polr1d
Polr1e
Polr2a
Polr2b
Polr2d
Polr2e
Polr2f
Polr2g
Polr2h
Polr2i
Polr3b
Polr3c
Polr3d
Polr3e
Polr3f
Polr3g
Polr3gl
Polr3h
Polr3k
Polrmt
Pom121
Pom121l2
Pom210
Pomc
Pomgnt1
Pomp
Pomt1
Pomt2
Pon1
Pon2
Pon3
Pop4
Pop5
Pop7
Popdc2
Popdc3
Por
Porcn
Postn
Pot1
Pou1f1
Pou2af1
Pou2f1
Pou2f2
Pou3f1
Pou3f2
Pou3f3
Pou3f4
Pou4f2
Pou5f1
Pou5f2
Pou6f1
Pou6f2
Poxm
Poxn
Pp1-13C
Pp1-87B
Pp1alpha-96A
Pp2A-29B
Pp2B-14D
Pp4-19C
PpV
Ppa1
Ppa2
Ppap2a
Ppap2b
Ppap2c
Ppapdc1a
Ppapdc1b
Ppapdc2
Ppapdc3
Ppara
Ppard
Pparg
Ppargc1a
Ppargc1b
Ppat
Ppcdc
Ppcs
Ppdpf
Ppef1
Ppef2
Ppfia2
Ppfia3
Ppfibp1
Ppfibp2
Pphln1
Ppi20
Ppia
Ppib
Ppic
Ppid
Ppie
Ppif
Ppig
Ppih
Ppil1
Ppil2
Ppil3
Ppil4
Ppl
Ppm1a
Ppm1b
Ppm1e
Ppm1f
Ppm1g
Ppm1h
Ppm1j
Ppm1k
Ppm1l
Ppm1m
Ppme1
Ppn
Ppn1
Ppn2
Ppn3
Ppox
Ppp1ca
Ppp1cb
Ppp1cc
Ppp1r10
Ppp1r11
Ppp1r12a
Ppp1r12c
Ppp1r13b
Ppp1r13l
Ppp1r14a
Ppp1r14b
Ppp1r14c
Ppp1r14d
Ppp1r15a
Ppp1r15b
Ppp1r16a
Ppp1r16b
Ppp1r1a
Ppp1r1b
Ppp1r1c
Ppp1r2
Ppp1r3a
Ppp1r3b
Ppp1r3c
Ppp1r3f
Ppp1r7
Ppp1r8
Ppp1r9a
Ppp1r9b
Ppp2ca
Ppp2cb
Ppp2r1a
Ppp2r1b
Ppp2r2a
Ppp2r2b
Ppp2r2c
Ppp2r2d
Ppp2r3c
Ppp2r4
Ppp2r5a
Ppp2r5c
Ppp2r5e
Ppp3ca
Ppp3cb
Ppp3cc
Ppp3r1
Ppp3r2
Ppp4c
Ppp4r1
Ppp4r2
Ppp4r4
Ppp5c
Ppp6c
Pppde1
Pppde2
Pprc1
Ppt1
Ppt2
Pptc7
Ppwd1
Ppx3
Ppx4
Ppy
Ppyr1
Pqbp1
Pqlc1
Pqlc2
Pqlc3
PrBP
Praf2
Pram1
Prap1
Prat
Prc1
Prcp
Prdm16
Prdm2
Prdm4
Prdm5
Prdm6
Prdm8
Prdm9
Prdx1
Prdx2
Prdx3
Prdx4
Prdx5
Prdx6
Preb
Prelid1
Prelid2
Prelp
Prep
Prepl
Prex1
Prex2
Prey
Prf1
Prg2
Prg3
Prg4
Prickle1
Prickle2
Prim1
Prim2
Prima1
Prkaa1
Prkaa2
Prkab1
Prkab2
Prkaca
Prkacb
Prkag1
Prkag3
Prkar1a
Prkar1b
Prkar2a
Prkar2b
Prkca
Prkcb
Prkcd
Prkcdbp
Prkce
Prkcg
Prkch
Prkci
Prkcq
Prkcsh
Prkcz
Prkd1
Prkd2
Prkd3
Prkdc
Prkg1
Prkg2
Prkra
Prkrip1
Prkrir
Prkx
Prl
Prl2a1
Prl3b1
Prl4a1
Prl5a1
Prl7b1
Prlhr
Prlr
Prm3
Prmt1
Prmt10
Prmt3
Prmt5
Prmt6
Prmt7
Prmt8
Prnd
Proc
Proca1
Procr
Prodh
Prodh2
Prok1
Prok2
Prokr1
Prokr2
Prom2
Prop1
Pros1
Pros25
Pros26
Pros26.4
Pros28.1
Pros28.1A
Pros29
Pros35
Pros45
Pros54
Prosalpha1
Prosalpha3T
Prosalpha5
Prosalpha7
Prosbeta3
Prosbeta7
Prosc
Protor1
Protor2
Prox1
Prox2
Proz
Prpf18
Prpf19
Prpf3
Prpf31
Prpf38a
Prpf38b
Prpf4
Prpf40a
Prpf40b
Prpf4b
Prpf6
Prpf8
Prph2
Prps1
Prps2
Prpsap1
Prpsap2
Prr11
Prr13
Prr14
Prr15
Prr15l
Prr16
Prr18
Prr3
Prr7
Prrc1
Prrg2
Prrg3
Prrg4
Prrt1
Prrt3
Prrx1
Prrx2
Prss1
Prss12
Prss16
Prss2
Prss21
Prss22
Prss23
Prss27
Prss28
Prss29
Prss33
Prss35
Prss36
Prss7
Prss8
Prssl1
Prtg
Prtn3
Prune
Prx
Psap
Psapl1
Psat1
Psc
Psd
Psd2
Psd3
Psd4
Psen1
Psen2
Psenen
Psf2
Psip1
Pskh1
Psma1
Psma2
Psma3
Psma4
Psma5
Psma6
Psma7
Psma8
Psmb1
Psmb10
Psmb11
Psmb2
Psmb3
Psmb4
Psmb5
Psmb6
Psmb7
Psmb8
Psmb9
Psmc1
Psmc2
Psmc3
Psmc3ip
Psmc4
Psmc5
Psmc6
Psmd1
Psmd10
Psmd11
Psmd13
Psmd14
Psmd2
Psmd3
Psmd4
Psmd5
Psmd6
Psmd7
Psmd9
Psme1
Psme2
Psme3
Psme4
Psmf1
Psmg1
Psmg2
Psmg3
Psn
Psp
Pspc1
Psph
Pspn
Psrc1
Pstk
Pstpip1
Pstpip2
Ptafr
Ptbp1
Ptbp2
Ptcd1
Ptcd2
Ptcd3
Ptch1
Ptch2
Ptchd1
Ptchd3
Ptcra
Ptdss1
Ptdss2
Pten
Pter
Ptf1a
Ptgdr
Ptgdrl
Ptgds
Ptger1
Ptger2
Ptger3
Ptger4
Ptges
Ptges2
Ptges3
Ptgfr
Ptgfrn
Ptgir
Ptgis
Ptgr1
Ptgr2
Ptgs1
Ptgs2
Pth
Pth1r
Pth2
Pth2r
Pthlh
Ptk2
Ptk2b
Ptk6
Ptk7
Ptma
Ptms
Ptn
Ptov1
Ptp10D
Ptp4a1
Ptp4a2
Ptp4a3
Ptp61F
Ptp69D
Ptp99A
Ptpdc1
Ptpla
Ptplad1
Ptplad2
Ptplb
Ptpmt1
Ptpn1
Ptpn11
Ptpn13
Ptpn18
Ptpn2
Ptpn20
Ptpn21
Ptpn22
Ptpn23
Ptpn3
Ptpn4
Ptpn5
Ptpn6
Ptpn7
Ptpn9
Ptprb
Ptprc
Ptprcap
Ptpre
Ptprf
Ptprg
Ptprj
Ptprk
Ptprm
Ptprn
Ptprn2
Ptprq
Ptprr
Ptprs
Ptprt
Ptpru
Ptprv
Ptrf
Ptrh1
Ptrh2
Pts
Pttg1
Pttg1ip
Ptx1
Ptx3
Pu
Puf60
Pum1
Pum2
Pura
Purb
Purg
Pus1
Pus10
Pus3
Pus7l
Pusl1
Pvalb
Pvrl2
Pvrl3
Pvrl4
Pwp1
Pwp2
Pwwp2a
Pxd
Pxk
Pxmp2
Pxmp3
Pxmp4
Pxn
Pxt1
PyK
Pycard
Pycr1
Pycr2
Pycrl
Pygb
Pygl
Pygm
Pygo1
Pyhin1
Pyroxd1
Pyroxd2
QARS
QDPR
QIL1
QKI
QNS1
QPCT
QPCTL
QPRT
QRFP
QRFPR
QRI7
QRICH1
QRICH2
QRSL1
QSER1
QSOX1
QSOX2
QTRT1
QTRTD1
Qdpr
Qil1
Qki
Qn1
Qpct
Qpctl
Qprt
Qrfp
Qrfpr
Qrich1
Qrsl1
Qsox1
Qsox2
Qtrt1
Qtrtd1
R
R3HCC1
R3HDM1
R3HDM2
R3HDML
R3hcc1
R3hdm2
R3hdml
RAB10
RAB11A
RAB11B
RAB11FIP1
RAB11FIP2
RAB11FIP3
RAB11FIP4
RAB11FIP5
RAB12
RAB13
RAB14
RAB15
RAB17
RAB18
RAB19
RAB1A
RAB1B
RAB20
RAB21
RAB22A
RAB23
RAB24
RAB25
RAB26
RAB27A
RAB27B
RAB28
RAB2A
RAB2B
RAB30
RAB31
RAB32
RAB33A
RAB33B
RAB34
RAB35
RAB36
RAB37
RAB38
RAB39
RAB39B
RAB3A
RAB3B
RAB3C
RAB3D
RAB3GAP1
RAB3GAP2
RAB3IL1
RAB3IP
RAB40A
RAB40AL
RAB40B
RAB41
RAB42
RAB43
RAB4A
RAB4B
RAB5A
RAB5B
RAB5C
RAB6A
RAB6B
RAB6C
RAB7
RAB7A
RAB7B
RAB7L1
RAB8A
RAB8B
RAB9A
RAB9B
RABA1A
RABA1B
RABA1C
RABA2C
RABAC1
RABD1
RABD2A
RABEP1
RABEP2
RABEPK
RABGAP1
RABGAP1L
RABGEF1
RABGGTA
RABGGTB
RABH1B
RABH1C
RABIF
RABL2A
RABL2B
RABL3
RABL4
RABL5
RAC1
RAC2
RAC3
RAC7
RACGAP1
RAD1
RAD16
RAD17
RAD18
RAD2
RAD21
RAD21L1
RAD23
RAD23A
RAD23B
RAD25
RAD26
RAD26L
RAD27
RAD3
RAD30
RAD5
RAD50
RAD51
RAD51A
RAD51AP1
RAD51AP2
RAD51B
RAD51C
RAD51D
RAD51L1
RAD51L3
RAD52
RAD53
RAD54
RAD54B
RAD54L
RAD54L2
RAD59
RAD6
RAD9A
RAD9B
RADIL
RAE1
RAET1E
RAET1G
RAET1L
RAF1
RAG1
RAG1AP1
RAG2
RAG5
RAG8
RAGE
RAI1
RAI14
RAI2
RALA
RALB
RALBP1
RALGAPA1
RALGAPA2
RALGAPB
RALGDS
RALGPS1
RALGPS2
RALY
RALYL
RAM1
RAMP1
RAMP2
RAMP3
RAN
RAN1
RAN4
RANBP1
RANBP10
RANBP17
RANBP1A
RANBP1B
RANBP1C
RANBP2
RANBP3
RANBP3L
RANBP6
RANBP9
RANGAP1
RANGRF
RAP
RAP1A
RAP1B
RAP1GAP
RAP1GAP2
RAP1GDS1
RAP2A
RAP2B
RAP2C
RAPGEF1
RAPGEF2
RAPGEF3
RAPGEF4
RAPGEF5
RAPGEF6
RAPGEFL1
RAPH1
RAPSN
RAR1
RARA
RARB
RARG
RARRES1
RARRES2
RARRES3
RARS
RARS2
RAS1
RAS2
RASA1
RASA2
RASA3
RASA4
RASAL1
RASAL2
RASAL3
RASD1
RASD2
RASEF
RASGEF1A
RASGEF1B
RASGEF1C
RASGRF1
RASGRF2
RASGRP1
RASGRP2
RASGRP3
RASGRP4
RASIP1
RASL10A
RASL10B
RASL11A
RASL11B
RASL12
RASSF1
RASSF2
RASSF3
RASSF4
RASSF5
RASSF6
RASSF7
RASSF8
RASSF9
RAT1
RAV1
RAVER1
RAVER2
RAX
RAX2
RAX3
RB1
RB1CC1
RBAK
RBBP4
RBBP5
RBBP6
RBBP7
RBBP8
RBBP9
RBCK1
RBCMT
RBG1
RBKS
RBL1
RBL2
RBM10
RBM11
RBM12
RBM12B
RBM14
RBM15
RBM15B
RBM16
RBM17
RBM18
RBM19
RBM22
RBM23
RBM24
RBM25
RBM26
RBM27
RBM28
RBM3
RBM33
RBM34
RBM38
RBM39
RBM4
RBM41
RBM42
RBM43
RBM44
RBM45
RBM46
RBM47
RBM4B
RBM5
RBM6
RBM7
RBM8A
RBM9
RBMS1
RBMS2
RBMS3
RBMX
RBMX2
RBMXL2
RBMXL3
RBMY1A1
RBMY1B
RBMY1D
RBMY1E
RBMY1F
RBOHA
RBOHC
RBOHH
RBOHI
RBOHJ
RBP1
RBP2
RBP29
RBP3
RBP31
RBP4
RBP5
RBP7
RBPJ
RBPJL
RBPMS
RBPMS2
RBR
RBV1
RBX1
RBX1A
RBX1B
RC3H1
RC3H2
RCA
RCA1
RCAN1
RCAN2
RCAN3
RCBTB1
RCBTB2
RCC1
RCC2
RCCD1
RCE1
RCE2
RCH1
RCH2
RCHY1
RCK1
RCK2
RCL
RCL1
RCN1
RCN2
RCN3
RCOR1
RCOR2
RCOR3
RCSD1
RCVRN
RD21A
RD3
RDBP
RDH10
RDH11
RDH12
RDH13
RDH14
RDH16
RDH5
RDH54
RDH8
RDM1
RDS3
RDX
REC8
RECK
RECQL
RECQL4
RECQL5
REEP1
REEP2
REEP3
REEP4
REEP5
REEP6
REFA1
REG1A
REG1B
REG3A
REG3G
REG4
REH1
REI1
REJ
REL
RELA
RELB
RELL1
RELL2
RELN
RELT
REM1
REM2
REN
RENBP
REPIN1
REPS1
REPS2
REQ
RER1
RER1A
RER1C
RER2
RERE
RERG
RERGL
RESP18
REST
RET
RET1
RETN
RETNLB
RETSAT
REV1
REV3
REV3L
REX2
REX3
REX4
REXO1
REXO1L1
REXO2
REXO4
RFA1
RFC1
RFC2
RFC3
RFC4
RFC5
RFESD
RFFL
RFK
RFNG
RFPL1
RFPL2
RFPL3
RFPL4B
RFT1
RFTN1
RFTN2
RFWD2
RFWD3
RFX1
RFX2
RFX3
RFX4
RFX5
RFX6
RFX7
RFXANK
RFXAP
RG9MTD1
RG9MTD2
RG9MTD3
RGA1
RGAG1
RGAG4
RGC32
RGD1
RGL1
RGL2
RGL3
RGL4
RGLG2
RGMA
RGMB
RGN
RGP1
RGPD1
RGPD5
RGPD6
RGPD7
RGR
RGS1
RGS10
RGS11
RGS12
RGS13
RGS14
RGS16
RGS17
RGS18
RGS19
RGS2
RGS20
RGS21
RGS22
RGS3
RGS4
RGS5
RGS6
RGS7
RGS7BP
RGS8
RGS9
RGS9BP
RGSL1
RGT2
RH10
RH11
RH12
RH14
RH15
RH16
RH17
RH18
RH2
RH20
RH21
RH22
RH24
RH25
RH26
RH27
RH28
RH3
RH30
RH32
RH33
RH35
RH36
RH37
RH38
RH39
RH40
RH41
RH42
RH43
RH45
RH47
RH48
RH49
RH5
RH50
RH51
RH52
RH53
RH55
RH56
RH57
RH58
RH6
RH7
RH8
RH9
RHA1
RHA1B
RHA4A
RHAG
RHB1
RHBDD1
RHBDD2
RHBDD3
RHBDF1
RHBDF2
RHBDL1
RHBDL2
RHBDL3
RHBG
RHCE
RHCG
RHD
RHEB
RHEBL1
RHM1
RHM2
RHM3
RHO
RHO1
RHO2
RHO3
RHO4
RHO5
RHOA
RHOB
RHOBTB1
RHOBTB2
RHOBTB3
RHOC
RHOD
RHOF
RHOG
RHOH
RHOJ
RHOQ
RHOT1
RHOT2
RHOU
RHOV
RHOXF1
RHOXF2
RHOXF2B
RHPN1
RHPN2
RIA1
RIB2
RIBC1
RIBC2
RIC1
RIC2
RIC3
RIC8A
RICH2
RICS
RICTOR
RIF1
RIHB
RILP
RILPL1
RILPL2
RIM13
RIM15
RIM2
RIM20
RIMBP2
RIMKLA
RIMKLB
RIMS1
RIMS2
RIMS3
RIMS4
RIN1
RIN2
RIN3
RING1
RINL
RINT1
RIO1
RIO2
RIOK1
RIOK2
RIOK3
RIPK1
RIPK2
RIPK3
RIPPLY1
RIPPLY2
RIT1
RIT2
RIX7
RKF1
RKF3
RKI1
RKL1
RLBP1
RLF
RLI1
RLIM
RLK5
RLK902
RLN
RLN1
RLN2
RLN3
RLP24
RLTPR
RMD5
RMI1
RMI2
RMND1
RMND5A
RMND5B
RMP
RNA1
RNA14
RNA15
RNASE1
RNASE10
RNASE11
RNASE12
RNASE13
RNASE2
RNASE3
RNASE4
RNASE6
RNASE7
RNASE8
RNASE9
RNASEH1
RNASEH2A
RNASEH2B
RNASEH2C
RNASEL
RNASEN
RNASET2
RND1
RND2
RND3
RNF10
RNF103
RNF11
RNF111
RNF112
RNF113A
RNF113B
RNF114
RNF115
RNF121
RNF122
RNF123
RNF125
RNF126
RNF128
RNF13
RNF130
RNF133
RNF135
RNF138
RNF139
RNF14
RNF141
RNF144A
RNF144B
RNF145
RNF146
RNF148
RNF149
RNF150
RNF151
RNF152
RNF157
RNF160
RNF165
RNF166
RNF167
RNF168
RNF169
RNF17
RNF170
RNF175
RNF180
RNF181
RNF182
RNF183
RNF185
RNF186
RNF187
RNF19A
RNF19B
RNF2
RNF20
RNF207
RNF208
RNF212
RNF214
RNF215
RNF216
RNF217
RNF219
RNF220
RNF24
RNF25
RNF26
RNF31
RNF32
RNF34
RNF38
RNF39
RNF4
RNF40
RNF41
RNF43
RNF44
RNF5
RNF6
RNF7
RNF8
RNFT1
RNFT2
RNGTT
RNH1
RNH201
RNH70
RNLS
RNMT
RNMTL1
RNPC3
RNPEP
RNPEPL1
RNPS1
RNR1
RNR2
RNR2A
RNR3
RNS1
RNS2
RNS3
RNU1
ROA1
ROA2
ROBLD3
ROBO1
ROBO2
ROBO3
ROBO4
ROCK1
ROCK2
ROD1
ROF1
ROGDI
ROK1
ROM1
ROM2
ROPN1
ROPN1B
ROPN1L
ROR1
ROR2
RORA
RORB
RORC
ROS1
ROT2
ROX1
RP-P0
RP1
RP2
RP9
RPA1
RPA2
RPA3
RPA4
RPAIN
RPAP1
RPAP2
RPAP3
RPB1
RPB135
RPB19
RPB2
RPB205
RPB3
RPB36A
RPB36B
RPB5
RPB7
RPB8
RPB9
RPC1
RPC11
RPC19
RPC25
RPC40
RPD3
RPE
RPE1
RPE65
RPESP
RPF1
RPF2
RPGR
RPGRIP1
RPGRIP1L
RPH1
RPH3A
RPH3AL
RPIA
RPK1
RPK2
RPL10
RPL10A
RPL10AA
RPL10AB
RPL10AC
RPL10L
RPL11
RPL11A
RPL11B
RPL12
RPL12A
RPL12B
RPL12C
RPL13
RPL13A
RPL13AA
RPL13B
RPL13C
RPL13D
RPL14
RPL14A
RPL14B
RPL15
RPL15A
RPL15B
RPL16A
RPL16B
RPL17
RPL18
RPL18A
RPL18AB
RPL19
RPL19A
RPL19B
RPL19C
RPL2
RPL20A
RPL21
RPL21A
RPL21B
RPL22
RPL22B
RPL22C
RPL22L1
RPL23
RPL23A
RPL23AA
RPL23AB
RPL24
RPL26
RPL26A
RPL26B
RPL26L1
RPL27
RPL27A
RPL27AB
RPL27AC
RPL27B
RPL28
RPL29
RPL29A
RPL29B
RPL2A
RPL3
RPL3-1
RPL30
RPL30A
RPL31
RPL31A
RPL31B
RPL31C
RPL32
RPL32A
RPL32B
RPL33A
RPL33B
RPL34
RPL34A
RPL34B
RPL35
RPL35A
RPL35B
RPL35C
RPL35D
RPL36
RPL36A
RPL36AL
RPL36B
RPL36C
RPL37A
RPL3A
RPL3B
RPL3L
RPL4
RPL44
RPL4A
RPL4D
RPL5
RPL6
RPL6A
RPL6B
RPL6C
RPL7
RPL7A
RPL7AA
RPL7AB
RPL7B
RPL7C
RPL7D
RPL7L1
RPL8
RPL8A
RPL8B
RPL8C
RPL9
RPL9B
RPL9D
RPLP0
RPLP1
RPLP2
RPN1
RPN10
RPN11
RPN12
RPN2
RPN3
RPN5
RPN6
RPN7
RPN8
RPN9
RPO1
RPO132
RPO2
RPO26
RPO31
RPO41
RPOT1
RPOT2
RPOT3
RPP0A
RPP0B
RPP0C
RPP14
RPP21
RPP25
RPP30
RPP38
RPP40
RPRD1A
RPRD1B
RPRD2
RPRM
RPRML
RPS0
RPS1
RPS10
RPS10A
RPS10B
RPS10C
RPS11
RPS11A
RPS11B
RPS11C
RPS12
RPS12A
RPS12C
RPS13
RPS14
RPS14A
RPS14B
RPS14C
RPS15
RPS15A
RPS15AA
RPS15AC
RPS15AD
RPS15AE
RPS15F
RPS16
RPS16A
RPS16B
RPS16C
RPS17
RPS18
RPS18A
RPS19
RPS19A
RPS19B
RPS19BP1
RPS19C
RPS1A
RPS1B
RPS2
RPS20
RPS20A
RPS20B
RPS21
RPS22
RPS22A
RPS23
RPS23A
RPS23B
RPS24
RPS24A
RPS24B
RPS25
RPS26
RPS27
RPS27A
RPS27B
RPS27D
RPS27L
RPS2A
RPS2B
RPS2C
RPS2D
RPS3
RPS30A
RPS3A
RPS3AA
RPS3AB
RPS4
RPS4A
RPS4X
RPS4Y1
RPS4Y2
RPS5
RPS5A
RPS5B
RPS6
RPS6A
RPS6B
RPS6KA
RPS6KA1
RPS6KA2
RPS6KA3
RPS6KA4
RPS6KA5
RPS6KA6
RPS6KB1
RPS6KB2
RPS6KC1
RPS6KL1
RPS7
RPS7A
RPS7B
RPS7C
RPS8
RPS8A
RPS8B
RPS9
RPS9A
RPS9B
RPS9C
RPSA
RPT1
RPT1A
RPT2
RPT2A
RPT2B
RPT3
RPT4
RPT4A
RPT4B
RPT5
RPT5A
RPT5B
RPT6
RPT6A
RPT6B
RPTN
RPTOR
RPUSD1
RPUSD2
RPUSD3
RPUSD4
RQCD1
RRAD
RRAGA
RRAGB
RRAGC
RRAGD
RRAS
RRAS2
RRBP1
RRD1
RRD2
RREB1
RRH
RRI1
RRM1
RRM2
RRM2B
RRN3
RRP1
RRP12
RRP15
RRP1B
RRP3
RRP4
RRP5
RRP6
RRP7A
RRP8
RRP9
RRS1
RS1
RSAD1
RSAD2
RSBN1
RSBN1L
RSC1
RSC1A1
RSC2
RSC4
RSC8
RSE1
RSF1
RSHL1
RSL1D1
RSL24D1
RSP3
RSP31
RSP4
RSP40
RSP41
RSP5
RSP6
RSPH1
RSPH10B2
RSPH3
RSPH4A
RSPH9
RSPO1
RSPO2
RSPO3
RSPO4
RSPRY1
RSR1
RSRC1
RSRC2
RSU1
RT1-Aw2
RTBDN
RTCD1
RTDR1
RTEL1
RTF1
RTKN
RTKN2
RTL1
RTN1
RTN2
RTN3
RTN4
RTN4IP1
RTN4R
RTN4RL1
RTN4RL2
RTNLB11
RTP1
RTP2
RTP3
RTP4
RTR1
RTS1
RTTN
RUFY1
RUFY2
RUFY3
RUFY4
RUNDC1
RUNDC2A
RUNDC3A
RUNDC3B
RUNX1
RUNX1T1
RUNX2
RUNX3
RUSC1
RUSC2
RUVBL1
RUVBL2
RVB1
RVB2
RWDD1
RWDD2A
RWDD2B
RWDD3
RWDD4A
RX1
RXFP1
RXFP2
RXFP3
RXFP4
RXRA
RXRB
RXRG
RYBP
RYK
RYL1
RYL2
RYR1
RYR3
Rab10
Rab11a
Rab11b
Rab11fip3
Rab11fip4
Rab11fip5
Rab12
Rab13
Rab14
Rab15
Rab17
Rab18
Rab19
Rab1A
Rab1C
Rab1b
Rab20
Rab21
Rab22a
Rab24
Rab25
Rab26
Rab27a
Rab27b
Rab28
Rab2a
Rab2b
Rab3
Rab30
Rab31
Rab32
Rab33a
Rab33b
Rab34
Rab35
Rab36
Rab37
Rab38
Rab39
Rab39b
Rab3a
Rab3b
Rab3c
Rab3d
Rab3gap1
Rab3gap2
Rab3il1
Rab3ip
Rab40b
Rab40c
Rab43
Rab44
Rab4a
Rab4b
Rab5a
Rab5b
Rab5c
Rab6a
Rab6b
Rab7a
Rab7b
Rab7l1
Rab8a
Rab8b
Rab9a
Rab9b
Rabac1
Rabep1
Rabep2
Rabepk
Rabgap1
Rabgap1l
Rabgef1
Rabggta
Rabggtb
Rabif
Rabl3
Rabl4
Rabl5
Rac1
Rac2
Rac3
RacGAP84C
Racgap1
Rack1
Rad1
Rad17
Rad18
Rad21l1
Rad23b
Rad26l
Rad50
Rad51
Rad51ap1
Rad51l1
Rad51l3
Rad52
Rad54b
Rad54l
Rad54l2
Rad9a
Rad9b
Radil
Rae1
Raf1
Rag1ap1
Rag2
Rage
Rai14
Rala
Ralb
Ralbp1
Ralgapa1
Ralgapa2
Ralgapb
Ralgds
Ralgps1
Ralgps2
Raly
Ralyl
Ramp1
Ramp2
Ramp3
Ran
RanBPM
RanGap
Ranbp1
Ranbp10
Ranbp16
Ranbp17
Ranbp3
Ranbp3l
Ranbp6
Ranbp9
Rangrf
Rap1a
Rap1b
Rap1gap2
Rap2a
Rap2b
Rap2c
Rapgef3
Rapgef4
Rapgef5
Rapgefl1
Rapsn
Rara
Rarb
Rarg
Rarres2
Rars
Rars2
Ras64B
Ras85D
Rasa1
Rasa2
Rasa3
Rasa4
Rasal3
Rasd1
Rasd2
Rasef
Rasgef1b
Rasgef1c
Rasgrf1
Rasgrf2
Rasgrp1
Rasgrp2
Rasgrp4
Rasl10a
Rasl10b
Rasl11a
Rasl11b
Rasl12
Rasl2-9
Rassf1
Rassf10
Rassf2
Rassf3
Rassf4
Rassf5
Rassf6
Rassf7
Rassf8
Rassf9
Rat1
Raver1
Raver2
Rax
Rb1cc1
Rb97D
Rbak
Rbbp5
Rbbp6
Rbbp7
Rbbp9
Rbck1
Rbf
Rbks
Rbl1
Rbl2
Rbm10
Rbm12
Rbm12ba
Rbm12bb
Rbm14
Rbm15b
Rbm17
Rbm18
Rbm19
Rbm22
Rbm25
Rbm26
Rbm27
Rbm3
Rbm33
Rbm34
Rbm38
Rbm4
Rbm41
Rbm42
Rbm43
Rbm44
Rbm45
Rbm46
Rbm47
Rbm4b
Rbm5
Rbm7
Rbm8a
Rbm9
Rbms1
Rbms2
Rbms3
Rbmx
Rbmx2
Rbp1
Rbp2
Rbp3
Rbp4
Rbp6
Rbp7
Rbpj
Rbpjl
Rbpms
Rbpms2
Rbx1
Rc3h1
Rc3h2
Rcan1
Rcan2
Rcan3
Rcbtb1
Rcbtb2
Rcc1
Rcc2
Rccd1
Rce1
Rchy1
Rcl
Rcl1
Rcn1
Rcn2
Rcn3
Rcor1
Rcor2
Rcor3
Rcsd1
Rcvrn
Rd3
Rdbp
Rdh10
Rdh11
Rdh12
Rdh13
Rdh14
Rdh2
Rdh7
Rdl
Rdm1
Rec8
Recql
Recql4
Reep1
Reep2
Reep3
Reep4
Reep5
Reep6
Refbp2
Reg1
Reg2
Reg3a
Reg3b
Reg3g
Reg4
Rela
Rell1
Rell2
Reln
Relt
Rem1
Rem2
Ren1
Ren2
Renbp
Rep
Rep15
Repin1
Reps1
Reps2
Rer1
Rere
Rerg
Resp18
Rest
Ret
Retn
Retnla
Retnlb
Retsat
Rev1
Rev3l
Rexo1
Rexo2
Rexo4
RfC4
Rfc1
Rfc2
Rfc3
Rfc4
Rfc5
Rfesd
Rffl
Rfk
Rfng
Rft1
Rftn1
Rftn2
Rfwd2
Rfwd3
Rfx2
Rfx3
Rfx4
Rfx6
Rfxank
Rfxap
Rg9mtd1
Rg9mtd2
Rg9mtd3
Rga
Rgag4
Rgc32
Rgl2
Rgl3
Rgma
Rgmb
Rgn
Rgnef
Rgp1
Rgr
Rgs1
Rgs10
Rgs12
Rgs13
Rgs14
Rgs16
Rgs17
Rgs18
Rgs19
Rgs2
Rgs20
Rgs3
Rgs4
Rgs5
Rgs6
Rgs7
Rgs7bp
Rgs8
Rgs9
Rgs9bp
Rh2
Rh5
Rhag
Rhbdd1
Rhbdd2
Rhbdd3
Rhbdf1
Rhbdf2
Rhbdl1
Rhbdl3
Rhbg
Rhcg
Rhd
Rheb
Rhebl1
Rho
Rho1
RhoGAP100F
RhoGAP68F
RhoGAP92B
RhoGAPp190
Rhoa
Rhob
Rhobtb3
Rhoc
Rhod
Rhof
Rhog
Rhoh
Rhoj
Rhoq
Rhot1
Rhot2
Rhou
Rhov
Rhpn2
Ribc1
Ribc2
Ric3
Ric8a
Ric8b
Rich2
Rics
Rictor
Rif1
Rilp
Rilpl1
Rilpl2
Rimbp3
Rimkla
Rimklb
Rims1
Rims2
Rims3
Rims4
Rin1
Rin2
Ring1
Rinl
Rint1
Riok1
Riok2
Ripk1
Ripk2
Ripk3
Ripk4
Ripply1
Ripply2
Rit1
Rit2
Rlbp1
Rlc-a
Rlim
Rlip
Rln1
Rln3
Rltpr
Rm62
Rmi1
Rmnd1
Rmnd5b
Rmp
Rnase10
Rnase12
Rnase13
Rnase2
Rnase3
Rnase4
Rnase6
Rnaseh1
Rnaseh2a
Rnaseh2b
Rnaseh2c
Rnasel
Rnasen
Rnaset2
Rnd1
Rnd2
Rnd3
Rnf10
Rnf103
Rnf11
Rnf111
Rnf112
Rnf114
Rnf115
Rnf121
Rnf122
Rnf123
Rnf125
Rnf126
Rnf128
Rnf13
Rnf130
Rnf133
Rnf135
Rnf138
Rnf139
Rnf14
Rnf141
Rnf144a
Rnf144b
Rnf145
Rnf146
Rnf150
Rnf151
Rnf152
Rnf166
Rnf167
Rnf168
Rnf17
Rnf170
Rnf180
Rnf181
Rnf182
Rnf183
Rnf185
Rnf186
Rnf187
Rnf19a
Rnf2
Rnf20
Rnf207
Rnf208
Rnf214
Rnf215
Rnf216
Rnf220
Rnf24
Rnf25
Rnf31
Rnf32
Rnf34
Rnf38
Rnf39
Rnf4
Rnf40
Rnf41
Rnf43
Rnf44
Rnf5
Rnf7
Rnf8
Rnft1
Rnft2
Rngtt
Rnh1
Rnls
Rnmt
Rnmtl1
Rnp4F
Rnpc3
Rnpep
Rnps1
RnrL
RnrS
Robld3
Robo1
Robo4
Roc1a
Roc1b
Rock1
Rock2
Rod1
Roe1
Rogdi
Rom1
Rop
Ropn1
Ropn1l
Ror
Rora
Rorb
Rorc
Ros1
Rp1
Rp1l1
Rp2
RpA-70
RpI1
RpI135
RpII140
RpII15
RpII18
RpII215
RpIII128
RpL10Ab
RpL11
RpL13
RpL13A
RpL14
RpL15
RpL17
RpL18
RpL18A
RpL19
RpL23
RpL23-A
RpL24
RpL27A
RpL28
RpL29
RpL3
RpL31
RpL32
RpL36
RpL37A
RpL4
RpL5
RpL7
RpL7A
RpL8
RpL9
RpLP0
RpLP1
RpS10a
RpS10b
RpS11
RpS12
RpS13
RpS14
RpS14a
RpS14b
RpS15Aa
RpS15Ab
RpS16
RpS18
RpS19b
RpS20
RpS23
RpS25
RpS26
RpS3
RpS4
RpS5a
RpS5b
RpS6
RpS7
RpS8
RpS9
Rpa1
Rpa2
Rpa3
Rpain
Rpap1
Rpap2
Rpap3
Rpb11
Rpb4
Rpd3
Rpe
Rpe65
Rpesp
Rpf1
Rpf2
Rpgr
Rpgrip1
Rpgrip1l
Rph3a
Rph3al
Rpia
Rpl10
Rpl10a
Rpl10l
Rpl11
Rpl12
Rpl13
Rpl13a
Rpl14
Rpl15
Rpl17
Rpl18
Rpl18a
Rpl19
Rpl21
Rpl22
Rpl22l1
Rpl23
Rpl23a
Rpl24
Rpl26
Rpl27
Rpl27a
Rpl28
Rpl29
Rpl3
Rpl30
Rpl31
Rpl32
Rpl34
Rpl35
Rpl35a
Rpl36
Rpl36a
Rpl37a
Rpl4
Rpl5
Rpl6
Rpl7
Rpl7-1
Rpl7-2
Rpl7a
Rpl7l1
Rpl8
Rpl9
Rplp0
Rplp1
Rplp2
Rpn1
Rpn11
Rpn2
Rpn3
Rpn7
Rpp14
Rpp21
Rpp25
Rpp30
Rpp40
Rprd1a
Rprd1b
Rprd2
Rprm
Rprml
Rps10
Rps11
Rps13
Rps14
Rps15
Rps15a
Rps16
Rps17
Rps18
Rps19
Rps19bp1
Rps2
Rps20
Rps21
Rps23
Rps24
Rps25
Rps26
Rps27
Rps27l
Rps3
Rps3a
Rps4x
Rps5
Rps6
Rps6ka1
Rps6ka2
Rps6ka3
Rps6ka4
Rps6ka5
Rps6ka6
Rps6kb1
Rps6kb2
Rps6kc1
Rps6kl1
Rps7
Rps8
Rps9
Rpsa
Rpusd1
Rpusd2
Rpusd3
Rpusd4
Rqcd1
Rrad
RragB
Rraga
Rragb
Rragc
Rragd
Rras
Rras2
Rrbp1
Rreb1
Rrh
Rrm2
Rrm2b
Rrn3
Rrp1
Rrp12
Rrp15
Rrp1b
Rrp7a
Rrp8
Rrp9
Rrs1
Rs1
Rsad1
Rsad2
Rsbn1
Rsc1a1
Rsf1
Rshl1
Rsl24d1
Rsph1
Rsph10b
Rsph3a
Rsph3b
Rsph4a
Rsph9
Rspo1
Rspo2
Rspo3
Rspo4
Rspry1
Rsrc1
Rsrc2
Rtbdn
Rtc1
Rtel1
Rtf1
Rtkn
Rtl1
Rtn1
Rtn2
Rtn3
Rtn4
Rtn4ip1
Rtn4r
Rtn4rl1
Rtn4rl2
Rtp1
Rtp2
Rtp4
Rttn
Rufy1
Rufy2
Rufy3
Rundc1
Rundc3a
Rundc3b
Runx1
Runx1t1
Runx2
Rusc1
Ruvbl1
Ruvbl2
Rwdd1
Rwdd2a
Rwdd2b
Rwdd3
Rwdd4a
Rx
Rxfp1
Rxfp2
Rxfp3
Rxfp4
Rxra
Rxrb
Rxrg
Rya-r44F
Rybp
Ryk
S100A1
S100A10
S100A11
S100A12
S100A13
S100A14
S100A16
S100A2
S100A3
S100A4
S100A5
S100A6
S100A7
S100A7A
S100A8
S100A9
S100B
S100G
S100P
S100PBP
S100Z
S100a1
S100a10
S100a11
S100a13
S100a14
S100a3
S100a4
S100a5
S100a6
S100a8
S100a9
S100b
S100pbp
S1PR1
S1PR2
S1PR3
S1PR4
S1PR5
S1pr1
S1pr2
S1pr3
S1pr4
S1pr5
SAA1
SAA2
SAA3
SAA4
SAAL1
SAC1
SAC3
SAC6
SACM1L
SACS
SAD1
SAE1
SAFB
SAFB2
SAG
SAGE1
SAH1
SAK
SAL1
SALL1
SALL2
SALL4
SAM1
SAM2
SAMD1
SAMD10
SAMD11
SAMD12
SAMD13
SAMD14
SAMD3
SAMD4A
SAMD4B
SAMD7
SAMD8
SAMD9
SAMD9L
SAMHD1
SAMM50
SAMSN1
SAP1
SAP11
SAP12
SAP13
SAP130
SAP16
SAP17
SAP18
SAP185
SAP190
SAP2
SAP25
SAP30
SAP30BP
SAP30L
SAP4
SAP5
SAP6
SAP7
SAP8
SAP9
SAPK4
SAPK5
SAPK9
SAPS1
SAPS2
SAPS3
SAR1
SAR1A
SAR1B
SARDH
SARG
SARM1
SARNP
SARS
SARS2
SART1
SART3
SAS3
SASH1
SASH3
SASS6
SAT1
SAT2
SAT4
SATB1
SATB2
SATL1
SAV1
SBDS
SBE1
SBF1
SBF2
SBK1
SBNO1
SBNO2
SBSN
SC4MOL
SC5DL
SC65
SCAF1
SCAI
SCAMP1
SCAMP2
SCAMP3
SCAMP4
SCAMP5
SCAND1
SCAND3
SCAP
SCAPER
SCARA3
SCARA5
SCARB1
SCARB2
SCARF1
SCARF2
SCCPDH
SCD
SCD5
SCEL
SCFD1
SCFD2
SCG2
SCG3
SCG5
SCGB1C1
SCGB3A1
SCGB3A2
SCGBL
SCGN
SCH9
SCHIP1
SCIN
SCJ1
SCL1
SCLT1
SCLY
SCM-1
SCMH1
SCML1
SCML2
SCML4
SCN10A
SCN11A
SCN1A
SCN1B
SCN2A
SCN2B
SCN3A
SCN3B
SCN4A
SCN4B
SCN5A
SCN7A
SCN8A
SCN9A
SCNM1
SCNN1A
SCNN1B
SCNN1D
SCNN1G
SCO1
SCO2
SCOC
SCP1
SCP2
SCPEP1
SCPL20
SCPL24
SCPL26
SCPL27
SCPL30
SCPL32
SCPL36
SCPL37
SCPL39
SCPL40
SCPL41
SCPL42
SCPL43
SCPL45
SCPL46
SCPL50
SCPL51
SCPL53
SCRG1
SCRIB
SCRN1
SCRN2
SCRN3
SCRT1
SCRT2
SCS7
SCT
SCTR
SCUBE1
SCUBE2
SCUBE3
SCX
SCXA
SCYL1
SCYL2
SCYL3
SDA1
SDAD1
SDC1
SDC2
SDC3
SDC4
SDCBP
SDCBP2
SDCCAG10
SDCCAG3
SDCCAG8
SDE3
SDF2
SDF2L1
SDF4
SDG41
SDH
SDH1
SDH1-1
SDH1-2
SDH2
SDH2-3
SDH3
SDHA
SDHAF1
SDHAF2
SDHB
SDHC
SDHD
SDK1
SDK2
SDN5
SDO1
SDOS
SDP1
SDP6
SDPR
SDR1
SDR16C5
SDR16C6
SDR2
SDR39U1
SDR42E1
SDR42E2
SDR9C7
SDS
SDSL
SEC
SEC1
SEC11
SEC11A
SEC11C
SEC13
SEC131
SEC132
SEC14L1
SEC14L2
SEC14L3
SEC14L4
SEC14L5
SEC16A
SEC16B
SEC17
SEC18
SEC21
SEC22
SEC22A
SEC22B
SEC22C
SEC23
SEC231
SEC232
SEC23A
SEC23B
SEC23IP
SEC24
SEC241
SEC242
SEC24A
SEC24B
SEC24C
SEC24D
SEC26
SEC31
SEC31A
SEC31B
SEC4
SEC53
SEC59
SEC5A
SEC61
SEC61A1
SEC61A2
SEC62
SEC63
SEC7
SECISBP2
SECISBP2L
SECTM1
SEH1
SEH1L
SEL1L
SEL1L2
SEL1L3
SELE
SELENBP1
SELI
SELL
SELM
SELO
SELP
SELPLG
SELS
SELT
SELV
SEMA3A
SEMA3B
SEMA3C
SEMA3D
SEMA3E
SEMA3F
SEMA3G
SEMA4A
SEMA4C
SEMA4D
SEMA4F
SEMA4G
SEMA5A
SEMA5B
SEMA6A
SEMA6B
SEMA6C
SEMA6D
SEMA7A
SEMG1
SEMG2
SEN1
SEN2
SEN34
SEN54
SEND1
SENP1
SENP2
SENP3
SENP5
SENP6
SENP7
SENP8
SEPHS1
SEPHS2
SEPN1
SEPSECS
SEPT1
SEPT10
SEPT11
SEPT12
SEPT14
SEPT2
SEPT3
SEPT4
SEPT5
SEPT6
SEPT7
SEPT8
SEPT9
SER1
SERAC1
SERBP1
SERF1
SERF1A
SERF2
SERGEF
SERHL2
SERINC1
SERINC2
SERINC3
SERINC4
SERINC5
SERK1
SERK2
SERK4
SERK5
SERP2
SERPINA1
SERPINA10
SERPINA11
SERPINA12
SERPINA3
SERPINA3-1
SERPINA4
SERPINA5
SERPINA6
SERPINA7
SERPINA9
SERPINB1
SERPINB10
SERPINB12
SERPINB13
SERPINB14
SERPINB14B
SERPINB2
SERPINB3
SERPINB4
SERPINB5
SERPINB6
SERPINB7
SERPINB8
SERPINB9
SERPINC1
SERPIND1
SERPINE1
SERPINE2
SERPINE3
SERPINF1
SERPINF2
SERPING1
SERPINH1
SERPINI1
SERPINI2
SERTAD1
SERTAD2
SERTAD3
SERTAD4
SES1
SESN1
SESN2
SESN3
SESTD1
SET
SET1
SET2
SET6
SET9
SETBP1
SETD1A
SETD1B
SETD2
SETD3
SETD4
SETD5
SETD6
SETD7
SETD8
SETDB1
SETDB2
SETMAR
SETX
SEY1
SEZ6
SEZ6L
SEZ6L2
SF1
SF2
SF3A1
SF3A2
SF3A3
SF3B1
SF3B14
SF3B3
SF3B4
SF4
SFA1
SFB2
SFB3
SFC1
SFGH
SFH5
SFI1
SFMBT1
SFMBT2
SFN
SFP1
SFPQ
SFR2
SFRP1
SFRP2
SFRP4
SFRP5
SFRS1
SFRS11
SFRS12
SFRS12IP1
SFRS13A
SFRS14
SFRS15
SFRS16
SFRS17A
SFRS18
SFRS2
SFRS2B
SFRS2IP
SFRS3
SFRS4
SFRS5
SFRS6
SFRS7
SFRS8
SFRS9
SFT2D1
SFT2D2
SFT2D3
SFTPA1
SFTPA2
SFTPB
SFTPC
SFTPD
SFXN1
SFXN2
SFXN3
SFXN4
SFXN5
SGCA
SGCB
SGCD
SGCE
SGCG
SGCZ
SGD1
SGEF
SGF1
SGF11
SGF73
SGIP1
SGK071
SGK1
SGK196
SGK2
SGK269
SGK3
SGK494
SGMS1
SGMS2
SGOL1
SGOL2
SGPL1
SGPP1
SGPP2
SGS1
SGSH
SGSM1
SGSM2
SGSM3
SGTA
SGTB
SGV1
SH2B1
SH2B2
SH2B3
SH2D1A
SH2D1B
SH2D2A
SH2D3A
SH2D3C
SH2D4A
SH2D4B
SH2D5
SH2D6
SH2D7
SH3BGR
SH3BGRL
SH3BGRL2
SH3BGRL3
SH3BP1
SH3BP2
SH3BP4
SH3BP5
SH3BP5L
SH3D19
SH3GL1
SH3GL2
SH3GL3
SH3GLB1
SH3GLB2
SH3KBP1
SH3PXD2A
SH3PXD2B
SH3RF1
SH3RF2
SH3RF3
SH3TC1
SH3TC2
SH3YL1
SHANK1
SHANK2
SHARPIN
SHB
SHBG
SHC1
SHC2
SHC3
SHC4
SHCBP1
SHD
SHE
SHH
SHISA2
SHISA3
SHISA4
SHISA5
SHISA6
SHISA7
SHKBP1
SHM1
SHM2
SHMT-1
SHMT1
SHMT2
SHOC2
SHOX
SHOX2
SHPK
SHPRH
SHQ1
SHR2
SHROOM1
SHROOM2
SHROOM3
SHROOM4
SHS1
SHY1
SI
SIAE
SIAH1
SIAH2
SIAH3
SIDT1
SIDT2
SIGIRR
SIGLEC1
SIGLEC10
SIGLEC11
SIGLEC12
SIGLEC13
SIGLEC14
SIGLEC15
SIGLEC5
SIGLEC6
SIGLEC7
SIGLEC8
SIGLEC9
SIK1
SIK2
SIK3
SIKE1
SIL1
SILV
SIM1
SIM2
SIN3
SIN3A
SIN3B
SINA
SINAT3
SINAT4
SINAT5
SIP1
SIP2-1
SIPA1
SIPA1L1
SIPA1L2
SIPA1L3
SIPAR
SIR2
SIRK
SIRPA
SIRPB1
SIRPB2
SIRPD
SIRPG
SIRT1
SIRT2
SIRT3
SIRT4
SIRT5
SIRT6
SIRT7
SIS1
SIS2
SIT1
SIT4
SIVA1
SIX1
SIX2
SIX3
SIX4
SIX5
SIX6
SIZ1
SK
SKA1
SKA2
SKA2L
SKA3
SKAP1
SKAP2
SKI
SKI2
SKIL
SKIP32
SKIV2L
SKIV2L2
SKM1
SKOR
SKP1
SKP1B
SKP2
SKS1
SKT
SKY1
SLA
SLA1
SLA2
SLAIN1
SLAIN2
SLAMF1
SLAMF6
SLAMF7
SLAMF8
SLAMF9
SLBP
SLC1
SLC10A1
SLC10A2
SLC10A3
SLC10A4
SLC10A5
SLC10A6
SLC10A7
SLC11A1
SLC11A2
SLC12A1
SLC12A2
SLC12A3
SLC12A4
SLC12A5
SLC12A6
SLC12A7
SLC12A8
SLC12A9
SLC13A1
SLC13A2
SLC13A3
SLC13A4
SLC13A5
SLC14A1
SLC14A2
SLC15A1
SLC15A2
SLC15A3
SLC15A4
SLC15A5
SLC16A1
SLC16A10
SLC16A11
SLC16A12
SLC16A13
SLC16A14
SLC16A2
SLC16A3
SLC16A4
SLC16A5
SLC16A6
SLC16A8
SLC16A9
SLC17A1
SLC17A2
SLC17A3
SLC17A4
SLC17A5
SLC17A6
SLC17A7
SLC17A8
SLC17A9
SLC18A1
SLC18A2
SLC18A3
SLC19A1
SLC19A2
SLC19A3
SLC1A1
SLC1A2
SLC1A3
SLC1A4
SLC1A5
SLC1A6
SLC1A7
SLC20A1
SLC20A2
SLC22A1
SLC22A10
SLC22A11
SLC22A12
SLC22A13
SLC22A14
SLC22A15
SLC22A16
SLC22A17
SLC22A18
SLC22A18AS
SLC22A2
SLC22A20
SLC22A23
SLC22A24
SLC22A25
SLC22A3
SLC22A4
SLC22A5
SLC22A6
SLC22A7
SLC22A8
SLC22A9
SLC23A1
SLC23A2
SLC23A3
SLC24A1
SLC24A2
SLC24A3
SLC24A4
SLC24A5
SLC24A6
SLC25A1
SLC25A10
SLC25A11
SLC25A12
SLC25A13
SLC25A14
SLC25A15
SLC25A16
SLC25A17
SLC25A18
SLC25A19
SLC25A2
SLC25A20
SLC25A21
SLC25A22
SLC25A23
SLC25A24
SLC25A25
SLC25A26
SLC25A27
SLC25A28
SLC25A29
SLC25A3
SLC25A30
SLC25A31
SLC25A32
SLC25A33
SLC25A34
SLC25A35
SLC25A36
SLC25A37
SLC25A38
SLC25A39
SLC25A4
SLC25A40
SLC25A41
SLC25A42
SLC25A43
SLC25A44
SLC25A45
SLC25A46
SLC25A5
SLC25A6
SLC26A1
SLC26A10
SLC26A11
SLC26A2
SLC26A3
SLC26A4
SLC26A5
SLC26A6
SLC26A7
SLC26A8
SLC26A9
SLC27A1
SLC27A2
SLC27A3
SLC27A4
SLC27A5
SLC27A6
SLC28A1
SLC28A2
SLC28A3
SLC29A1
SLC29A2
SLC29A3
SLC29A4
SLC2A1
SLC2A10
SLC2A11
SLC2A12
SLC2A13
SLC2A14
SLC2A2
SLC2A3
SLC2A4
SLC2A4RG
SLC2A5
SLC2A6
SLC2A7
SLC2A8
SLC2A9
SLC30A1
SLC30A10
SLC30A2
SLC30A3
SLC30A4
SLC30A5
SLC30A6
SLC30A7
SLC30A8
SLC30A9
SLC31A1
SLC31A2
SLC32A1
SLC33A1
SLC34A1
SLC34A2
SLC34A3
SLC35A1
SLC35A2
SLC35A3
SLC35A4
SLC35A5
SLC35B1
SLC35B2
SLC35B3
SLC35B4
SLC35C1
SLC35C2
SLC35D1
SLC35D2
SLC35D3
SLC35E1
SLC35E2
SLC35E3
SLC35E4
SLC35F1
SLC35F2
SLC35F3
SLC35F4
SLC35F5
SLC36A1
SLC36A2
SLC36A3
SLC36A4
SLC37A1
SLC37A2
SLC37A3
SLC37A4
SLC38A1
SLC38A10
SLC38A11
SLC38A2
SLC38A3
SLC38A4
SLC38A5
SLC38A6
SLC38A7
SLC38A8
SLC38A9
SLC39A1
SLC39A10
SLC39A11
SLC39A12
SLC39A13
SLC39A14
SLC39A2
SLC39A3
SLC39A4
SLC39A5
SLC39A6
SLC39A7
SLC39A8
SLC39A9
SLC3A1
SLC3A2
SLC40A1
SLC41A1
SLC41A2
SLC41A3
SLC43A1
SLC43A2
SLC43A3
SLC44A1
SLC44A2
SLC44A3
SLC44A4
SLC44A5
SLC45A2
SLC45A3
SLC46A1
SLC46A2
SLC46A3
SLC47A1
SLC47A2
SLC48A1
SLC4A1
SLC4A10
SLC4A11
SLC4A1AP
SLC4A2
SLC4A3
SLC4A4
SLC4A5
SLC4A7
SLC4A8
SLC4A9
SLC5A1
SLC5A10
SLC5A11
SLC5A12
SLC5A2
SLC5A3
SLC5A4
SLC5A5
SLC5A6
SLC5A7
SLC5A8
SLC5A9
SLC6A1
SLC6A11
SLC6A12
SLC6A13
SLC6A14
SLC6A15
SLC6A16
SLC6A17
SLC6A18
SLC6A19
SLC6A2
SLC6A20
SLC6A3
SLC6A4
SLC6A5
SLC6A6
SLC6A7
SLC6A8
SLC6A9
SLC7A1
SLC7A10
SLC7A11
SLC7A13
SLC7A14
SLC7A2
SLC7A3
SLC7A4
SLC7A5
SLC7A6
SLC7A6OS
SLC7A7
SLC7A8
SLC7A9
SLC8A1
SLC8A2
SLC8A3
SLC9A1
SLC9A10
SLC9A11
SLC9A2
SLC9A3
SLC9A3R1
SLC9A3R2
SLC9A4
SLC9A5
SLC9A6
SLC9A7
SLC9A8
SLC9A9
SLCO1A2
SLCO1B1
SLCO1B3
SLCO1C1
SLCO2A1
SLCO2B1
SLCO3A1
SLCO4A1
SLCO4C1
SLCO5A1
SLCO6A1
SLD5
SLFN11
SLFN12
SLFN12L
SLFN13
SLFN14
SLFN5
SLFNL1
SLH1
SLIRP
SLIT1
SLIT2
SLIT3
SLITRK1
SLITRK2
SLITRK3
SLITRK4
SLITRK5
SLITRK6
SLK
SLM5
SLMAP
SLMO1
SLMO2
SLP1
SLPI
SLT11
SLT2
SLTM
SLU7
SLURP1
SLURP2
SLX1
SLY1
SMAD1
SMAD2
SMAD3
SMAD4
SMAD5
SMAD6
SMAD7
SMAD9
SMAP
SMAP1
SMAP2
SMARCA1
SMARCA2
SMARCA4
SMARCA5
SMARCAD1
SMARCAL1
SMARCB1
SMARCC1
SMARCC2
SMARCD1
SMARCD2
SMARCD3
SMARCE1
SMC1
SMC1A
SMC1B
SMC2
SMC2-1
SMC2-2
SMC3
SMC4
SMC5
SMC6
SMCHD1
SMCP
SMCR7
SMCR7L
SMCR8
SMD1
SMD2
SMEK1
SMEK2
SMG1
SMG5
SMG6
SMG7
SMG8
SMG9
SMK1
SMM1
SMN1
SMNDC1
SMO
SMOC1
SMOC2
SMOX
SMP2
SMP3
SMPD1
SMPD2
SMPD3
SMPDL3A
SMPDL3B
SMR3B
SMS
SMSr
SMTN
SMTNL2
SMU1
SMUG1
SMURF1
SMURF2
SMY2
SMYD1
SMYD2
SMYD3
SMYD4
SMYD5
SNAI1
SNAI2
SNAI3
SNAP
SNAP23
SNAP25
SNAP29
SNAP47
SNAP91
SNAPC1
SNAPC2
SNAPC3
SNAPC4
SNAPIN
SNCA
SNCAIP
SNCB
SNCG
SND1
SNED1
SNF1
SNF2
SNF3
SNF4
SNF7
SNF8
SNIP1
SNM1
SNP1
SNPH
SNRK
SNRNP200
SNRNP25
SNRNP27
SNRNP35
SNRNP40
SNRNP48
SNRNP70
SNRPA
SNRPA1
SNRPB
SNRPB2
SNRPC
SNRPD1
SNRPD2
SNRPD3
SNRPE
SNRPG
SNRPN
SNTA1
SNTB1
SNTB2
SNTG1
SNTG2
SNTN
SNU114
SNU13
SNUPN
SNW1
SNX1
SNX10
SNX11
SNX12
SNX13
SNX14
SNX15
SNX16
SNX17
SNX18
SNX19
SNX2
SNX20
SNX21
SNX22
SNX24
SNX25
SNX26
SNX27
SNX29
SNX3
SNX30
SNX31
SNX32
SNX33
SNX4
SNX41
SNX5
SNX6
SNX7
SNX8
SNX9
SOAT1
SOAT2
SOBP
SOCS1
SOCS2
SOCS3
SOCS4
SOCS5
SOCS6
SOCS7
SOD
SOD1
SOD2
SOD3
SODCC
SODCC.1
SOF1
SOH1
SOHLH1
SOHLH2
SOL1
SOL2
SOL3
SOL4
SOLH
SOLO
SON
SOR1
SOR2
SORBS1
SORBS2
SORBS3
SORCS1
SORCS2
SORCS3
SORD
SORL1
SORT1
SOS1
SOS2
SOST
SOSTDC1
SOX
SOX1
SOX10
SOX11
SOX12
SOX13
SOX14
SOX15
SOX17
SOX18
SOX2
SOX21
SOX3
SOX30
SOX4
SOX5
SOX6
SOX7
SOX8
SOX9
SP1
SP100
SP110
SP140
SP140L
SP2
SP3
SP4
SP5
SP6
SP7
SP8
SPA1
SPA17
SPA2
SPA4
SPACA1
SPACA3
SPACA5
SPAG1
SPAG11
SPAG11A
SPAG11B
SPAG16
SPAG17
SPAG4
SPAG5
SPAG6
SPAG7
SPAG8
SPAG9
SPAM1
SPAN
SPANXA1
SPANXB1
SPANXC
SPANXD
SPANXE
SPANXN1
SPANXN2
SPANXN3
SPANXN4
SPANXN5
SPARC
SPARCL1
SPAST
SPATA1
SPATA12
SPATA13
SPATA16
SPATA17
SPATA18
SPATA19
SPATA2
SPATA20
SPATA21
SPATA22
SPATA2L
SPATA3
SPATA4
SPATA5
SPATA5L1
SPATA6
SPATA7
SPATA8
SPATA9
SPATC1
SPATIAL
SPATS1
SPATS2
SPATS2L
SPB1
SPB4
SPC22
SPC24
SPC25
SPC98
SPCS1
SPCS2
SPCS3
SPDEF
SPDYA
SPDYC
SPDYE1
SPDYE3
SPDYE4
SPDYE5
SPE1
SPE3
SPE4
SPEC2D
SPEF1
SPEF2
SPEG
SPEM1
SPEN
SPERT
SPESP1
SPF1
SPG11
SPG20
SPG21
SPG7
SPHK1
SPHK2
SPHKAP
SPI-1
SPI-2
SPI-3
SPI1
SPIB
SPIC
SPIN1
SPIN2
SPIN2A
SPIN2B
SPIN3
SPIN4
SPINK4
SPINK5
SPINK5L2
SPINLW1
SPINT1
SPINT2
SPINW
SPINZ
SPIRE1
SPIRE2
SPK
SPL11
SPLUNC2
SPLUNC2A
SPLUNC2B
SPLUNC3
SPN
SPNS1
SPNS2
SPNS3
SPO11
SPO11-1
SPO14
SPOCD1
SPOCK1
SPOCK2
SPOCK3
SPON1
SPON2
SPOP
SPOPL
SPP1
SPP2
SPPL2A
SPPL2B
SPPL2C
SPPL3
SPR
SPR28
SPR3
SPRED1
SPRED2
SPRED3
SPRN
SPRR3
SPRY1
SPRY2
SPRY3
SPRY4
SPRYD3
SPRYD4
SPRYD5
SPS1
SPS19
SPSB1
SPSB2
SPSB3
SPSB4
SPT14
SPT16
SPT5
SPT6
SPT7
SPTA1
SPTAN1
SPTB
SPTBN1
SPTBN2
SPTBN4
SPTBN5
SPTLC1
SPTLC2
SPTLC3
SPTY2D1
SPZ1
SQP1,1
SQP1,2
SQP2
SQRDL
SQS1
SQSTM1
SR140
SRA1
SRBD1
SRC
SRCAP
SRCRB4D
SRD5A1
SRD5A2
SRD5A3
SREBF1
SREBF2
SRF
SRF1
SRF4
SRF6
SRF7
SRF8
SRFBP1
SRGAP1
SRGAP2
SRGAP3
SRGN
SRI
SRK2A
SRK2B
SRK2C
SRK2D
SRK2G
SRK2H
SRK2I
SRK2J
SRL
SRM
SRMS
SRN
SRO9
SRP1
SRP101
SRP14
SRP19
SRP40
SRP54
SRP68
SRP72
SRPK1
SRPK2
SRPK3
SRPR
SRPRB
SRPX
SRPX2
SRR
SRRD
SRRM1
SRRM2
SRRM4
SRRP35
SRRT
SRT1
SRV2
SRX1
SRXN1
SRY
SS18
SS18L1
SS18L2
SSA1
SSA2
SSA3
SSA4
SSB
SSB1
SSB2
SSBIP1
SSBP1
SSBP2
SSBP3
SSBP4
SSC1
SSD1
SSE1
SSF1
SSF2
SSFA2
SSH1
SSH2
SSH3
SSK2
SSK22
SSL1
SSN3
SSNA1
SSPN
SSPO
SSQ1
SSR1
SSR2
SSR3
SSR4
SSRP1
SSRP1-A
SSRP1-B
SSSCA1
SST
SSTR1
SSTR2
SSTR3
SSTR4
SSTR5
SSU72
SSU81
SSX1
SSX2
SSX2IP
SSX3
SSX4
SSX5
SSX7
SSX9
SSZ1
ST13
ST14
ST18
ST3GAL1
ST3GAL2
ST3GAL3
ST3GAL4
ST3GAL5
ST3GAL6
ST5
ST6GAL1
ST6GAL2
ST6GALNAC1
ST6GALNAC2
ST6GALNAC3
ST6GALNAC4
ST6GALNAC5
ST6GALNAC6
ST7
ST7L
ST8SIA1
ST8SIA2
ST8SIA3
ST8SIA4
ST8SIA5
ST8SIA6
STA
STAB1
STAB2
STAC
STAC2
STAC3
STAG1
STAG2
STAG3
STAG3L1
STAG3L4
STAM
STAM2
STAMBP
STAMBPL1
STAP1
STAP2
STAR
STARD10
STARD13
STARD3
STARD3NL
STARD4
STARD5
STARD6
STARD7
STARD8
STAT1
STAT2
STAT3
STAT4
STAT5A
STAT5B
STAT6
STAU1
STAU2
STBD1
STC1
STC2
STE11
STE13
STE20
STE23
STE24
STE4
STE6
STE7
STEAP1
STEAP2
STEAP3
STEAP4
STG
STH
STH1
STI1
STIL
STIM1
STIM2
STIP1
STK10
STK11
STK11IP
STK16
STK17A
STK17B
STK19
STK24
STK25
STK3
STK31
STK32A
STK32B
STK32C
STK33
STK35
STK36
STK38
STK38L
STK39
STK4
STK40
STL1
STMN1
STMN2
STMN3
STMN4
STOM
STOML1
STOML2
STOML3
STON1
STON2
STOX1
STOX2
STP1
STP10
STP13
STP14
STP2
STP4
STP5
STP7
STP9
STRA6
STRA8
STRADA
STRADB
STRAP
STRBP
STRC
STRN
STRN3
STRN4
STS
STT3
STT3A
STT3B
STT4
STUB1
STV1
STX10
STX11
STX12
STX16
STX17
STX18
STX19
STX1A
STX1B
STX2
STX3
STX4
STX5
STX6
STX7
STX8
STXBP1
STXBP2
STXBP3
STXBP4
STXBP5
STXBP5L
STXBP6
STYK1
STYX
STYXL1
SUA7
SUB
SUB1
SUB2
SUC2
SUC3
SUC4
SUC5
SUC6
SUC7
SUC8
SUC9
SUCLA2
SUCLG1
SUCLG2
SUCNR1
SUDS3
SUFU
SUGT1
SUGTL5
SUI1
SUI1A
SUI2
SUI3
SUL2
SULF1
SULF2
SULT1A1
SULT1A2
SULT1A3
SULT1B1
SULT1C2
SULT1C3
SULT1C4
SULT1E1
SULT2A1
SULT2B1
SULT3A1
SULT4A1
SULT6B1
SULTR2;1
SULTR3;1
SULTR3;2
SULTR3;3
SULTR3;4
SULTR3;5
SULTR4;1
SULTR4;2
SUM1
SUMF1
SUMF2
SUMO1
SUMO2
SUMO3
SUMO4
SUN1
SUN2
SUN3
SUN5
SUOX
SUP35
SUPT16H
SUPT3H
SUPT4H1
SUPT5H
SUPT6H
SUPT7L
SUPV3L1
SURF1
SURF2
SURF4
SURF6
SUSD1
SUSD2
SUSD3
SUSD4
SUSD5
SUV3
SUV39H1
SUV39H2
SUV420H1
SUV420H2
SUVH1
SUVH10
SUVH2
SUVH3
SUVH4
SUVH5
SUVH6
SUVH7
SUVH8
SUVH9
SUVR1
SUVR2
SUVR3
SUVR4
SUZ12
SV2A
SV2B
SV2C
SVEP1
SVIL
SVOP
SVOPL
SVP26
SWAP70
SWC4
SWC5
SWE1
SWF1
SWI3
SWI3B
SWI3C
SWI3D
SWR1
SXM1
SYAP1
SYBU
SYCE1
SYCE2
SYCN
SYCP1
SYCP2
SYCP2L
SYCP3
SYDE1
SYF1
SYF2
SYK
SYM1
SYMPK
SYN1
SYN2
SYN3
SYNC
SYNC1
SYNC3
SYNCRIP
SYNE1
SYNE2
SYNGAP1
SYNGR1
SYNGR2
SYNGR3
SYNGR4
SYNJ1
SYNJ2
SYNJ2BP
SYNM
SYNO
SYNPO
SYNPO2
SYNPO2L
SYNPR
SYNRG
SYP
SYP131
SYP132
SYP31
SYP32
SYP41
SYP42
SYP43
SYP81
SYPL1
SYPL2
SYS1
SYT1
SYT10
SYT11
SYT12
SYT13
SYT14
SYT15
SYT16
SYT17
SYT2
SYT3
SYT4
SYT5
SYT6
SYT7
SYT8
SYT9
SYTL1
SYTL2
SYTL3
SYTL4
SYTL5
SYVN1
Saa1
Saa2
Saa3
Saa4
Saal1
Sac1
Sac3d1
Sacm1l
Sacs
Sae1
Safb
Safb2
Sag
Sall2
Sall3
Sall4
SamDC
Samd10
Samd12
Samd14
Samd3
Samd4a
Samd7
Samd8
Samhd1
Samm50
Samsn1
Samui
Sap130
Sap18
Sap30
Sap30bp
Sap30l
Sap47
Saps1
Saps3
Sar1b
Sardh
Sarg
Sarm1
Sarnp
Sars
Sars2
Sart1
Sart3
Sash1
Sash3
Sat1
Sat2
Satb2
Satl1
Sav1
Sb
Sbds
Sbf1
Sbk1
Sbk2
Sbno2
Sbsn
Sc4mol
Sc65
Scaf1
Scai
Scamp1
Scamp2
Scamp4
Scamp5
Scap
Scara3
Scara5
Scarb1
Scarb2
Scarf2
Sccpdh
Scd1
Scd2
Sce
Scel
Scfd1
Scfd2
Scg2
Scg3
Scg5
Scgb3a2
Scgn
Schip1
Scin
Sclt1
Scly
Scm
Scmh1
Scml4
Scn10a
Scn11a
Scn1a
Scn1b
Scn2a
Scn2b
Scn3a
Scn3b
Scn4a
Scn4b
Scn5a
Scn8a
Scn9a
Scnm1
Scnn1a
Scnn1b
Scnn1g
Sco1
Sco2
Scoc
Scp2
Scpep1
Scr
Scrg1
Scrib
Scrn1
Scrn2
Scrn3
Scrt1
Scrt2
Scs-fp
Scsalpha
Sct
Sctr
Scube1
Scube3
Scx
Scyl1
Scyl2
Scyl3
Sdad1
Sdc1
Sdc2
Sdc3
Sdc4
Sdcbp
Sdcbp2
Sdccag1
Sdccag10
Sdccag3
Sdccag8
Sdf2
Sdf2l1
Sdf4
SdhB
Sdha
Sdhaf1
Sdhaf2
Sdhb
Sdhc
Sdhd
Sdk1
Sdk2
Sdpr
Sdr16c5
Sdr16c6
Sdr39u1
Sdr42e1
Sdr9c7
Sds
Sdsl
Sebox
Sec1
Sec11a
Sec11c
Sec13
Sec14l2
Sec14l4
Sec16b
Sec22a
Sec22b
Sec22c
Sec23a
Sec23b
Sec24a
Sec31a
Sec31b
Sec61a1
Sec61a2
Sec62
Sec63
Secisbp2
Seh1l
Sel1l
Sel1l2
Sel1l3
SelD
SelR
Sele
Selenbp1
Selenbp2
Seli
Sell
Selm
Selo
Selp
Sels
Selt
Sema-1a
Sema-2a
Sema3a
Sema3d
Sema3g
Sema4b
Sema4c
Sema4f
Sema4g
Sema5b
Sema6a
Sema6b
Sema6c
Sema6d
Sema7a
Senp1
Senp2
Senp3
Senp5
Senp6
Senp7
Senp8
Sep1
Sep2
Sephs1
Sephs2
Sepsecs
Sept1
Sept10
Sept11
Sept14
Sept2
Sept3
Sept4
Sept5
Sept6
Sept7
Sept8
Sept9
Ser
SerT
Serac1
Serbp1
Serf1
Serf2
Sergef
Serhl
Serinc1
Serinc2
Serinc3
Serinc4
Serinc5
Serpina1
Serpina10
Serpina11
Serpina12
Serpina1a
Serpina1b
Serpina1c
Serpina1d
Serpina1e
Serpina1f
Serpina3b
Serpina3c
Serpina3g
Serpina3k
Serpina3m
Serpina3n
Serpina6
Serpina9
Serpinb10
Serpinb11
Serpinb12
Serpinb13
Serpinb1a
Serpinb1b
Serpinb1c
Serpinb2
Serpinb5
Serpinb6
Serpinb7
Serpinb8
Serpinc1
Serpind1
Serpine1
Serpine2
Serpinf1
Serpinf2
Serping1
Serpinh1
Serpini1
Serpini2
Sertad1
Sertad2
Sertad3
Sertad4
Sesn1
Sesn2
Sesn3
Sestd1
Set
Set2
Setbp1
Setd3
Setd4
Setd5
Setd6
Setd7
Setd8
Setdb2
Setx
Sez6
Sez6l
Sez6l2
Sf3a1
Sf3a2
Sf3a3
Sf3b14
Sf3b3
Sf3b4
Sf4
Sfi1
Sfmbt
Sfmbt1
Sfpq
Sfrp1
Sfrp2
Sfrp4
Sfrp5
Sfrs1
Sfrs12
Sfrs12ip1
Sfrs13a
Sfrs14
Sfrs16
Sfrs17b
Sfrs2
Sfrs3
Sfrs5
Sfrs7
Sfrs9
Sft2d1
Sft2d2
Sftpa1
Sftpb
Sftpc
Sftpd
Sfxn1
Sfxn2
Sfxn3
Sfxn5
Sgca
Sgcb
Sgcd
Sgce
Sgcg
Sgcz
Sgf11
Sgip1
Sgk071
Sgk1
Sgk196
Sgk2
Sgk223
Sgk269
Sgk3
Sgk494
Sgms1
Sgms2
Sgol1
Sgol2
Sgpl1
Sgpp1
Sgpp2
Sgsm1
Sgsm2
Sgsm3
Sgta
Sgtb
Sh
Sh2b1
Sh2b2
Sh2b3
Sh2d1a
Sh2d2a
Sh2d3c
Sh2d4a
Sh2d4b
Sh2d7
Sh3beta
Sh3bgr
Sh3bgrl
Sh3bgrl2
Sh3bgrl3
Sh3bp4
Sh3bp5
Sh3bp5l
Sh3d19
Sh3gl1
Sh3gl2
Sh3gl3
Sh3glb1
Sh3glb2
Sh3kbp1
Sh3pxd2b
Sh3rf1
Sh3rf2
Sh3rf3
Sh3tc2
Sh3yl1
Shab
Shal
Shank1
Shank2
Shank3
Sharpin
Shaw
Shb
Shbg
Shc1
Shc2
Shc3
Shc4
Shcbp1
Shd
She
Shf
Shh
Shisa2
Shisa3
Shisa4
Shisa5
Shisa6
Shisa7
Shkbp1
Shoc2
Shox2
Shpk
Shprh
Shq1
Shroom1
Shroom2
Shroom3
Shroom4
Si
Siae
Siah1
Siah1a
Siah1b
Siah2
Sidt1
Sidt2
Sigirr
Siglec1
Siglec5
Sik1
Sik2
Sik3
Sike1
Sil1
Sim1
Sim2
Sin3a
Sin3b
Sip1
Sipa1l1
Sipa1l2
Sipar
Sirpa
Sirt1
Sirt2
Sirt3
Sirt5
Sirt6
Sirt7
Sit1
Siva1
Six1
Six2
Six3
Six4
Six5
Six6
Six6os1
Ska1
Ska2
Ska3
Skap1
Skap2
Skil
Skint1
Skint3
Skint5
Skint6
Skint7
Skint8
Skiv2l2
Skp1
Skp2
Sla
Sla2
Slain1
Slain2
Slamf1
Slamf6
Slamf7
Slamf8
Slamf9
Slbp
Slc10a1
Slc10a2
Slc10a3
Slc10a4
Slc10a5
Slc10a6
Slc10a7
Slc11a1
Slc11a2
Slc12a1
Slc12a2
Slc12a3
Slc12a4
Slc12a5
Slc12a7
Slc12a8
Slc12a9
Slc13a1
Slc13a2
Slc13a3
Slc13a5
Slc14a1
Slc14a2
Slc15a1
Slc15a2
Slc15a3
Slc15a4
Slc16a1
Slc16a10
Slc16a11
Slc16a12
Slc16a13
Slc16a14
Slc16a2
Slc16a3
Slc16a7
Slc16a8
Slc16a9
Slc17a2
Slc17a4
Slc17a5
Slc17a6
Slc17a7
Slc17a8
Slc17a9
Slc18a1
Slc18a2
Slc18a3
Slc19a1
Slc19a3
Slc1a1
Slc1a2
Slc1a3
Slc1a4
Slc1a6
Slc1a7
Slc20a1
Slc20a2
Slc22a1
Slc22a12
Slc22a13
Slc22a16
Slc22a18
Slc22a2
Slc22a20
Slc22a21
Slc22a23
Slc22a3
Slc22a4
Slc22a5
Slc22a6
Slc22a7
Slc22a8
Slc23a1
Slc23a2
Slc23a3
Slc24a1
Slc24a2
Slc24a4
Slc24a5
Slc24a6
Slc25a1
Slc25a10
Slc25a11
Slc25a12
Slc25a13
Slc25a14
Slc25a15
Slc25a16
Slc25a17
Slc25a18
Slc25a19
Slc25a20
Slc25a21
Slc25a22
Slc25a23
Slc25a24
Slc25a25
Slc25a26
Slc25a28
Slc25a29
Slc25a3
Slc25a30
Slc25a31
Slc25a32
Slc25a33
Slc25a34
Slc25a35
Slc25a36
Slc25a37
Slc25a38
Slc25a39
Slc25a4
Slc25a40
Slc25a41
Slc25a42
Slc25a43
Slc25a44
Slc25a45
Slc25a46
Slc25a5
Slc26a1
Slc26a11
Slc26a2
Slc26a3
Slc26a4
Slc26a5
Slc26a7
Slc26a8
Slc26a9
Slc27a1
Slc27a2
Slc27a3
Slc27a4
Slc27a5
Slc28a1
Slc28a2
Slc28a3
Slc29a1
Slc29a2
Slc29a3
Slc29a4
Slc2a1
Slc2a10
Slc2a12
Slc2a13
Slc2a2
Slc2a3
Slc2a4
Slc2a5
Slc2a7
Slc2a8
Slc30a1
Slc30a10
Slc30a2
Slc30a3
Slc30a4
Slc30a5
Slc30a6
Slc30a7
Slc30a8
Slc30a9
Slc31a1
Slc31a2
Slc32a1
Slc33a1
Slc34a1
Slc34a2
Slc34a3
Slc35a1
Slc35a2
Slc35a3
Slc35a4
Slc35a5
Slc35b1
Slc35b3
Slc35b4
Slc35c1
Slc35c2
Slc35d2
Slc35d3
Slc35e1
Slc35e2
Slc35e3
Slc35e4
Slc35f1
Slc35f2
Slc35f3
Slc35f4
Slc35f5
Slc36a1
Slc36a2
Slc36a3
Slc36a4
Slc37a2
Slc37a3
Slc38a1
Slc38a10
Slc38a11
Slc38a2
Slc38a3
Slc38a4
Slc38a5
Slc38a6
Slc38a7
Slc38a8
Slc38a9
Slc39a10
Slc39a11
Slc39a12
Slc39a13
Slc39a14
Slc39a3
Slc39a4
Slc39a5
Slc39a6
Slc39a7
Slc39a8
Slc39a9
Slc3a1
Slc3a2
Slc40a1
Slc41a1
Slc41a2
Slc41a3
Slc43a1
Slc43a2
Slc43a3
Slc44a1
Slc44a2
Slc44a3
Slc44a4
Slc44a5
Slc45a1
Slc45a2
Slc45a3
Slc45a4
Slc46a1
Slc46a2
Slc46a3
Slc47a1
Slc47a2
Slc48a1
Slc4a1
Slc4a10
Slc4a11
Slc4a2
Slc4a3
Slc4a4
Slc4a5
Slc4a7
Slc4a8
Slc4a9
Slc5a1
Slc5a10
Slc5a11
Slc5a12
Slc5a2
Slc5a5
Slc5a6
Slc5a7
Slc5a8
Slc5a9
Slc6a1
Slc6a11
Slc6a12
Slc6a13
Slc6a14
Slc6a15
Slc6a17
Slc6a18
Slc6a19
Slc6a20
Slc6a20a
Slc6a20b
Slc6a3
Slc6a4
Slc6a5
Slc6a6
Slc6a7
Slc6a8
Slc6a9
Slc7a1
Slc7a10
Slc7a11
Slc7a13
Slc7a14
Slc7a2
Slc7a3
Slc7a4
Slc7a5
Slc7a6
Slc7a6os
Slc7a7
Slc7a8
Slc7a9
Slc8a1
Slc8a2
Slc8a3
Slc9a1
Slc9a2
Slc9a3
Slc9a3r1
Slc9a3r2
Slc9a4
Slc9a5
Slc9a7
Slc9a8
Slc9a9
Slco1a1
Slco1a3
Slco1a4
Slco1a5
Slco1a6
Slco1b2
Slco1c1
Slco2a1
Slco2b1
Slco3a1
Slco4a1
Slco4c1
Slfn5
Slfnl1
Slh
Slip1
Slirp
Slit1
Slit2
Slit3
Slitrk1
Slitrk2
Slitrk4
Slitrk5
Slitrk6
Slk
Slmap
Slmo1
Slmo2
Slob
Slpi
Sltm
Slu7
Slurp1
Slurp2
SmB
SmD3
SmG
Smad1
Smad2
Smad3
Smad4
Smad5
Smad6
Smad7
Smad9
Smap
Smap1
Smap2
Smarca1
Smarca2
Smarca4
Smarca5
Smarcad1
Smarcal1
Smarcb1
Smarcc1
Smarcc2
Smarcd1
Smarcd2
Smarcd3
Smarce1
Smc1a
Smc1b
Smc3
Smc4
Smc5
Smc6
Smchd1
Smcr7
Smcr7l
Smcr8
Smek1
Smek2
Smg1
Smg5
Smg6
Smg7
Smg8
Smg9
Smn1
Smndc1
Smo
Smoc1
Smoc2
Smok
Smok2b
Smok3a
Smox
Smpd1
Smpd2
Smpd3
Smpd4
Smpdl3a
Smpdl3b
Smrp1
Sms
Smtn
Smtnl1
Smtnl2
Smu1
Smug1
Smurf1
Smurf2
Smyd2
Smyd3
Smyd4
Smyd5
Snai1
Snai2
Snai3
Snap
Snap23
Snap25
Snap29
Snap47
Snap91
Snapc1
Snapc2
Snapc3
Snapc4
Snapin
Snca
Sncb
Sncg
Snd1
Sned1
Snf8
Snip1
Snph
Snrk
Snrnp25
Snrnp27
Snrnp35
Snrnp40
Snrnp48
Snrnp70
Snrpa
Snrpa1
Snrpb
Snrpb2
Snrpc
Snrpd1
Snrpd2
Snrpd3
Snrpe
Snrpg
Snrpn
Sntb1
Sntb2
Sntg2
Sntn
Snupn
Snw1
Snx1
Snx10
Snx11
Snx12
Snx13
Snx14
Snx15
Snx16
Snx17
Snx2
Snx20
Snx24
Snx25
Snx26
Snx27
Snx29
Snx3
Snx30
Snx31
Snx32
Snx33
Snx4
Snx5
Snx7
Snx8
Snx9
Soat1
Soat2
Sobp
Socs1
Socs2
Socs3
Socs7
Sod1
Sod2
Sod3
Sohlh1
Sohlh2
Solh
Solo
Sorbs1
Sorbs2
Sorbs3
Sorcs1
Sorcs2
Sorcs3
Sord
Sort1
Sos
Sos1
Sost
Sostdc1
Sox10
Sox11
Sox12
Sox13
Sox14
Sox15
Sox17
Sox18
Sox2
Sox21
Sox30
Sox5
Sox6
Sox7
Sox8
Sox9
Sp1
Sp110
Sp2
Sp24D
Sp3
Sp5
Sp6
Sp7
Sp8
Spa17
Spaca1
Spaca3
Spaca5
Spag1
Spag11
Spag16
Spag17
Spag4
Spag5
Spag6
Spag7
Spag9
Spam1
Sparc
Sparcl1
Spase22-23
Spase25
Spast
Spata1
Spata13
Spata16
Spata17
Spata18
Spata19
Spata20
Spata21
Spata22
Spata2L
Spata3
Spata4
Spata5
Spata6
Spata7
Spata9
Spatc1
Spatial
Spats1
Spats2
Spats2l
Spc24
Spc25
Spcs1
Spcs2
Spcs3
Spdef
Spdya
Spdyb
Spef1
Spef2
Speg
Spem1
Spen
Spert
Spesp1
Spg20
Spg21
Spg7
Sphk1
Sphk2
Sphkap
Spi1
Spib
Spic
Spin1
Spin2
Spin4
Spink1
Spink12
Spink3
Spink5l2
Spink6
Spinlw1
Spint2
Spire2
Sply
Spn
Spns1
Spns2
Spns3
Spo11
Spock2
Spock3
Spon1
Spon2
Spop
Spopl
Spp1
Spp2
Sppl2a
Sppl2b
Sppl2c
Sppl3
Spr
Spred1
Spred2
Spred3
Sprn
Sprr3
Spry1
Spry2
Spry4
Spryd4
Sps2
Spsb1
Spsb2
Spsb3
Spsb4
Spt5
Spt6
Spta1
Sptan1
Sptbn1
Sptbn2
Sptlc2
Sptlc3
Spty2d1
Spz1
Sqle
Sqstm1
Sra-1
Sra1
Sras
Src
Src42A
Src64B
Srcrb4d
Srd5a1
Srd5a2
Srd5a3
Srebf1
Srebf2
Srf
Srfbp1
Srgap2
Srgap3
Srgn
Sri
Srl
Srm
Srp14
Srp19
Srp54
Srp68
Srpk1
Srpk2
Srpk3
Srpr
Srprb
Srpx
Srpx2
Srr
Srrd
Srrm1
Srrm2
Srrm3
Srrm4
Srrt
Srxn1
Sry
Ss18l1
Ss18l2
Ssb
Ssbip1
Ssbp1
Ssbp2
Ssbp3
Ssfa2
Ssh1
Ssh2
Ssh3
Ssna1
Sspn
Sspo
Ssr1
Ssr2
Ssr3
Ssr4
Ssrp
Ssrp1
Sssca1
Sst
Sstr1
Sstr2
Sstr3
Sstr4
Ssty1
Ssu72
Ssx2ip
St13
St14
St18
St2a1
St2a2
St3gal1
St3gal2
St3gal3
St3gal4
St3gal5
St3gal6
St5
St6gal1
St6gal2
St6galnac1
St6galnac2
St6galnac3
St6galnac4
St6galnac5
St6galnac6
St7
St7l
St8sia2
St8sia4
St8sia6
StIP
Stab2
Stac
Stac2
Stac3
Stag3
Stam
Stam2
Stambp
Stambpl1
Stap1
Stap2
Star
Stard10
Stard3
Stard3nl
Stard4
Stard5
Stard6
Stard7
Stard8
Stat3
Stat4
Stat5a
Stat5b
Stat92E
Stau1
Stau2
Stbd1
Stc1
Stc2
Ste
Steap1
Steap2
Steap3
Steap4
Stg
Stil
Stim
Stim1
Stim2
Stip1
Stk11
Stk11ip
Stk16
Stk17b
Stk19
Stk24
Stk3
Stk32a
Stk32b
Stk32c
Stk33
Stk35
Stk36
Stk38
Stk38l
Stk39
Stk4
Stk40
Stmn1
Stmn2
Stmn3
Stmn4
Stom
Stoml1
Stoml2
Stoml3
Ston1
Ston2
Stox2
Stra6
Stra8
Strada
Stradb
Strap
Strbp
Strn
Strn3
Strn4
Sts
Stt3a
Stt3b
Stub1
Stx11
Stx12
Stx17
Stx18
Stx19
Stx1a
Stx1b
Stx2
Stx3
Stx4
Stx5
Stx6
Stx7
Stx8
Stxbp1
Stxbp2
Stxbp3
Stxbp4
Stxbp5
Stxbp5l
Styk1
Styx
Su(H)
Su(dx)
Su(var)205
Su(var)3-3
Su(var)3-9
Su(z)12
Su(z)2
Sub1
Sucla2
Suclg1
Suclg2
Sucnr1
Suds3
Sufu
Sugt1
Sulf1
Sulf2
Sult1a1
Sult1b1
Sult1c1
Sult1c2
Sult2a1
Sult2a2
Sult2b1
Sult4a1
Sult6b1
Sumf1
Sumo1
Sumo2
Sumo3
Sun1
Sun2
Sun3
Sun5
Suox
Supt16h
Supt4h1
Supt4h2
Supt5h
Supt6h
Supt7l
Supv3l1
Sur-8
Surf1
Surf2
Surf4
Surf6
Susd2
Susd3
Susd4
Suv39h1
Suv39h2
Suv4-20
Suv420h1
Suv420h2
Suz12
Sv2a
Sv2b
Sv2c
Svep1
Svil
Svop
Svopl
Swap70
Syap1
Sybu
Syce1
Syce2
Sycn
Sycp1
Sycp2
Sycp3
Syf2
Syk
Syn
Syn1
Syn2
Syn3
Sync
Syncrip
Syngr1
Syngr2
Syngr3
Syngr4
Synj1
Synj2
Synj2bp
Synm
Synpo
Synpo2l
Synpr
Synrg
Syp
Sypl1
Sypl2
Sys1
Syt1
Syt10
Syt12
Syt13
Syt14
Syt15
Syt16
Syt17
Syt2
Syt3
Syt4
Syt5
Syt6
Syt7
Syt8
Syt9
Sytl2
Sytl3
Sytl4
Sytl5
Syvn1
Syx1A
Syx5
T
T-cp1
T2r38
T3dh
TAAR1
TAAR2
TAAR5
TAAR6
TAAR8
TAAR9
TAC1
TAC3
TAC4
TACC1
TACC2
TACC3
TACO1
TACR1
TACR2
TACR3
TACSTD1
TACSTD2
TAD2
TADA1
TADA2A
TADA2B
TADA3
TAF1
TAF10
TAF11
TAF12
TAF13
TAF15
TAF1A
TAF1B
TAF1C
TAF1D
TAF1L
TAF2
TAF3
TAF4
TAF4B
TAF5
TAF5L
TAF6
TAF6L
TAF7
TAF7L
TAF8
TAF9
TAF9B
TAGAP
TAGLN
TAGLN2
TAGLN3
TAH18
TAK1L
TAL1
TAL2
TALDO1
TAM41
TANC1
TANC2
TANK
TAO3
TAOK1
TAOK2
TAOK3
TAP1
TAP2
TAP46
TAPBP
TAPBPL
TAPT1
TARBP1
TARBP2
TARDBP
TARS
TARS2
TARSL2
TAS1R1
TAS1R2
TAS1R3
TAS2R1
TAS2R10
TAS2R13
TAS2R14
TAS2R16
TAS2R3
TAS2R31
TAS2R38
TAS2R39
TAS2R4
TAS2R40
TAS2R41
TAS2R42
TAS2R43
TAS2R45
TAS2R46
TAS2R48
TAS2R49
TAS2R5
TAS2R50
TAS2R60
TAS2R7
TAS2R8
TAS2R9
TASP1
TAT
TATDN1
TATDN2
TATDN3
TAX1BP1
TAX1BP3
TAZ
TBC1D1
TBC1D10A
TBC1D10B
TBC1D10C
TBC1D12
TBC1D14
TBC1D15
TBC1D16
TBC1D19
TBC1D2
TBC1D20
TBC1D21
TBC1D22A
TBC1D22B
TBC1D23
TBC1D24
TBC1D25
TBC1D26
TBC1D28
TBC1D29
TBC1D2B
TBC1D3
TBC1D3B
TBC1D3C
TBC1D3G
TBC1D4
TBC1D5
TBC1D7
TBC1D8
TBC1D8B
TBC1D9
TBC1D9B
TBCA
TBCB
TBCC
TBCCD1
TBCD
TBCE
TBCEL
TBCK
TBK1
TBKBP1
TBL1X
TBL1XR1
TBL1Y
TBL2
TBL3
TBP
TBP1
TBP2
TBPL1
TBPL2
TBR1
TBRG1
TBRG4
TBX1
TBX10
TBX18
TBX19
TBX2
TBX20
TBX21
TBX22
TBX3
TBX4
TBX5
TBX6
TBXA2R
TBXAS1
TBXT
TC2N
TCAP
TCB1
TCB2
TCB3
TCEA1
TCEA2
TCEA3
TCEAL1
TCEAL2
TCEAL3
TCEAL4
TCEAL5
TCEAL6
TCEAL7
TCEAL8
TCEB1
TCEB2
TCEB3B
TCEB3CL
TCERG1
TCERG1L
TCF12
TCF15
TCF19
TCF20
TCF21
TCF23
TCF25
TCF3
TCF4
TCF7
TCF7L1
TCF7L2
TCF9
TCFL5
TCHH
TCHHL1
TCHP
TCIRG1
TCL1A
TCL1B
TCN1
TCN2
TCOF1
TCP1
TCP10
TCP10L
TCP11
TCP11L1
TCP11L2
TCRP
TCTA
TCTE1
TCTE3
TCTEX1D1
TCTEX1D2
TCTN1
TCTN2
TCTN3
TDG
TDGF1
TDH
TDH1
TDH2
TDH3
TDI
TDO2
TDP1
TDRD1
TDRD10
TDRD12
TDRD3
TDRD5
TDRD6
TDRD7
TDRD9
TDRKH
TDS4
TDT
TEAD1
TEAD2
TEAD3
TEAD4
TEC
TECPR1
TECPR2
TECR
TECRL
TECTA
TECTB
TEDDM1
TEF
TEF1
TEF3
TEF4
TEK
TEKT1
TEKT2
TEKT3
TEKT4
TEKT5
TEL1
TELO2
TEN1
TENC1
TEP1
TEPP
TER94
TERF1
TERF2
TERF2IP
TERT
TES
TESC
TESK1
TESK2
TESSP1
TESSP2
TESSP5
TET1
TET2
TET3
TEX10
TEX101
TEX11
TEX12
TEX13A
TEX13B
TEX14
TEX15
TEX19
TEX2
TEX261
TEX264
TEX28
TEX9
TF
TFA
TFAM
TFAP2A
TFAP2B
TFAP2C
TFAP2D
TFAP2E
TFAP4
TFB1M
TFB2
TFB2M
TFB3
TFB4
TFB5
TFCP2
TFCP2L1
TFDP1
TFDP2
TFDP3
TFE3
TFEB
TFEC
TFF1
TFF2
TFF3
TFG
TFIIA-S
TFIIAy
TFIIB1
TFIIB2
TFIP11
TFL1
TFP1
TFPI
TFPI2
TFPT
TFR2
TFRC
TG
TGD3
TGDS
TGFA
TGFB1
TGFB1I1
TGFB2
TGFB3
TGFBI
TGFBR1
TGFBR2
TGFBR3
TGFBRAP1
TGG1
TGG2
TGG3
TGG4
TGG5
TGG6
TGIF1
TGIF2
TGIF2LX
TGIF2LY
TGL1
TGL2
TGM1
TGM2
TGM3
TGM4
TGM5
TGM6
TGM7
TGOLN2
TGS1
TH
TH1
TH1L
THADA
THAP1
THAP10
THAP11
THAP2
THAP3
THAP4
THAP5
THAP6
THAP7
THAP8
THAP9
THBD
THBS1
THBS2
THBS3
THBS4
THE1
THEG
THEM4
THEM5
THEMIS
THEMIS2
THFS
THG1
THG1L
THI3
THI80
THNSL1
THNSL2
THOC1
THOC2
THOC3
THOC4
THOC5
THOC6
THOC7
THOP1
THPO
THR4
THRA
THRAP3
THRB
THRRS
THRSP
THS1
THSD1
THSD4
THSD7A
THTPA
THUMPD1
THUMPD2
THUMPD3
THY-1
THY-2
THY1
THYN1
TIA1
TIAF1
TIAL1
TIAM1
TIAM2
TICAM1
TICAM2
TICRR
TIE1
TIF
TIF1
TIF11
TIF31
TIF32
TIF34
TIF35
TIF3A1
TIF3B1
TIF3C1
TIF3D1
TIF3F1
TIF45
TIF5
TIF6
TIFA
TIFAB
TIGAR
TIGD1
TIGD2
TIGD3
TIGD4
TIGD6
TIGD7
TIGIT
TIM17
TIM22
TIM50
TIMD4
TIMELESS
TIMM13
TIMM16
TIMM17A
TIMM17B
TIMM22
TIMM23
TIMM44
TIMM50
TIMM9
TIMP1
TIMP2
TIMP3
TIMP4
TINAG
TINAGL1
TINF2
TINP1
TIP1
TIP1-1
TIP1-2
TIP1-3
TIP2-3
TIP3-1
TIP3-2
TIP4-1
TIP4-3
TIP41
TIP5-1
TIPARP
TIPIN
TIPRL
TIRAP
TIS11
TITF1
TJAP1
TJP1
TJP2
TJP3
TK
TK1
TKDP1
TKT
TKTL1
TKTL2
TLCD1
TLE1
TLE2
TLE3
TLE4
TLE6
TLG2
TLK1
TLK2
TLL1
TLL2
TLN1
TLN2
TLR1
TLR10
TLR2
TLR2-1
TLR3
TLR4
TLR5
TLR7
TLR8
TLR9
TLX1
TLX2
TLX3
TM2D1
TM2D2
TM2D3
TM4SF1
TM4SF18
TM4SF19
TM4SF20
TM4SF4
TM4SF5
TM6SF1
TM6SF2
TM7SF2
TM7SF3
TM7SF4
TM9SF1
TM9SF2
TM9SF3
TM9SF4
TMA108
TMA22
TMA46
TMBIM1
TMBIM4
TMBIM6
TMC1
TMC2
TMC4
TMC5
TMC6
TMC7
TMC8
TMCC1
TMCC2
TMCC3
TMCO1
TMCO2
TMCO3
TMCO4
TMCO5A
TMCO5B
TMCO6
TMCO7
TMED1
TMED10
TMED2
TMED3
TMED4
TMED5
TMED6
TMED7
TMED8
TMED9
TMEFF1
TMEFF2
TMEM100
TMEM101
TMEM102
TMEM104
TMEM105
TMEM106A
TMEM106B
TMEM106C
TMEM107
TMEM108
TMEM109
TMEM11
TMEM110
TMEM111
TMEM114
TMEM115
TMEM116
TMEM117
TMEM119
TMEM120A
TMEM120B
TMEM121
TMEM123
TMEM125
TMEM126A
TMEM126B
TMEM127
TMEM128
TMEM129
TMEM130
TMEM131
TMEM132A
TMEM132B
TMEM132C
TMEM132D
TMEM132E
TMEM133
TMEM134
TMEM135
TMEM136
TMEM138
TMEM139
TMEM140
TMEM143
TMEM144
TMEM145
TMEM146
TMEM147
TMEM149
TMEM14A
TMEM14B
TMEM14C
TMEM14D
TMEM14E
TMEM150A
TMEM150B
TMEM151A
TMEM151B
TMEM154
TMEM155
TMEM156
TMEM158
TMEM159
TMEM160
TMEM161A
TMEM161B
TMEM163
TMEM164
TMEM165
TMEM168
TMEM169
TMEM17
TMEM170A
TMEM171
TMEM173
TMEM174
TMEM175
TMEM176A
TMEM176B
TMEM177
TMEM178
TMEM179
TMEM179B
TMEM18
TMEM180
TMEM181
TMEM182
TMEM183
TMEM183A
TMEM183B
TMEM184A
TMEM184B
TMEM184C
TMEM185A
TMEM185B
TMEM186
TMEM187
TMEM188
TMEM189
TMEM19
TMEM190
TMEM192
TMEM194A
TMEM194B
TMEM195
TMEM196
TMEM198
TMEM199
TMEM2
TMEM20
TMEM200A
TMEM200B
TMEM201
TMEM203
TMEM204
TMEM205
TMEM206
TMEM207
TMEM208
TMEM209
TMEM211
TMEM212
TMEM213
TMEM214
TMEM215
TMEM216
TMEM217
TMEM218
TMEM219
TMEM22
TMEM220
TMEM222
TMEM223
TMEM225
TMEM229B
TMEM25
TMEM26
TMEM27
TMEM30A
TMEM30B
TMEM30C
TMEM31
TMEM33
TMEM35
TMEM38A
TMEM38B
TMEM39A
TMEM39B
TMEM40
TMEM41A
TMEM41B
TMEM42
TMEM43
TMEM44
TMEM45A
TMEM45B
TMEM47
TMEM48
TMEM49
TMEM5
TMEM50A
TMEM50B
TMEM51
TMEM52
TMEM53
TMEM54
TMEM55A
TMEM55B
TMEM56
TMEM57
TMEM59
TMEM59L
TMEM60
TMEM61
TMEM62
TMEM63A
TMEM63B
TMEM63C
TMEM64
TMEM65
TMEM66
TMEM67
TMEM68
TMEM69
TMEM70
TMEM71
TMEM72
TMEM74
TMEM79
TMEM80
TMEM81
TMEM82
TMEM85
TMEM86A
TMEM86B
TMEM87A
TMEM87B
TMEM88
TMEM88B
TMEM89
TMEM8A
TMEM8B
TMEM9
TMEM90A
TMEM90B
TMEM91
TMEM92
TMEM93
TMEM95
TMEM97
TMEM98
TMEM99
TMEM9B
TMF1
TMIE
TMIGD1
TMIGD2
TMK1
TMKL1
TMLHE
TMN2
TMOD1
TMOD2
TMOD3
TMOD4
TMP1
TMPO
TMPPE
TMPRSS11A
TMPRSS11B
TMPRSS11D
TMPRSS11E
TMPRSS11F
TMPRSS12
TMPRSS2
TMPRSS3
TMPRSS4
TMPRSS5
TMPRSS6
TMPRSS7
TMPRSS9
TMS1
TMSB10
TMTC1
TMTC2
TMTC3
TMTC4
TMUB1
TMUB2
TMX1
TMX2
TMX3
TMX4
TNC
TNF
TNFAIP1
TNFAIP2
TNFAIP3
TNFAIP6
TNFAIP8
TNFAIP8L1
TNFAIP8L2
TNFAIP8L3
TNFRSF10A
TNFRSF10B
TNFRSF10C
TNFRSF10D
TNFRSF11A
TNFRSF11B
TNFRSF12A
TNFRSF13B
TNFRSF13C
TNFRSF14
TNFRSF17
TNFRSF18
TNFRSF19
TNFRSF1A
TNFRSF1B
TNFRSF21
TNFRSF25
TNFRSF4
TNFRSF6B
TNFRSF8
TNFRSF9
TNFSF10
TNFSF11
TNFSF12
TNFSF13
TNFSF13B
TNFSF14
TNFSF15
TNFSF18
TNFSF4
TNFSF8
TNFSF9
TNIK
TNIP1
TNIP2
TNIP3
TNK1
TNK2
TNKS
TNKS1BP1
TNKS2
TNMD
TNN
TNNC1
TNNC2
TNNI1
TNNI2
TNNI3
TNNI3K
TNNT1
TNNT2
TNNT3
TNP2
TNPO1
TNPO2
TNPO3
TNR
TNRC18
TNRC4
TNRC6A
TNRC6B
TNRC6C
TNS
TNS1
TNS3
TNS4
TNXB
TOB1
TOB2
TOE1
TOLLIP
TOM1
TOM1L1
TOM1L2
TOM70
TOM71
TOMM20
TOMM20L
TOMM22
TOMM34
TOMM40
TOMM40L
TOMM70A
TOP1
TOP1MT
TOP2
TOP2A
TOP2B
TOP3
TOP3A
TOP3B
TOP6A
TOPORS
TOPP1
TOPP3
TOPP4
TOPP6
TOPP8
TOPP9
TOR1
TOR1A
TOR1AIP1
TOR1AIP2
TOR1B
TOR2
TOR2A
TOR3A
TOS3
TOS8
TOUSLED
TOX
TOX2
TOX3
TOX4
TP53
TP53AIP1
TP53BP1
TP53BP2
TP53I13
TP53I3
TP53INP1
TP53INP2
TP53RK
TP53TG3
TP53TG5
TP63
TP73
TPBG
TPC1
TPCN1
TPCN2
TPD3
TPD52
TPD52L1
TPD52L2
TPD52L3
TPH1
TPH2
TPI1
TPK1
TPK2
TPK3
TPM2
TPM3
TPM4
TPMT
TPO
TPP1
TPP2
TPPP
TPPP2
TPPP3
TPR
TPRA1
TPRG1
TPRG1L
TPRKB
TPRX1
TPSAB1
TPSB2
TPSD1
TPSG1
TPST1
TPST2
TPT
TPT1
TPTE
TPTE2
TPX2
TRA1
TRA2A
TRA2B
TRABD
TRADD
TRAF1
TRAF2
TRAF3
TRAF3IP1
TRAF3IP2
TRAF3IP3
TRAF4
TRAF4AF1
TRAF5
TRAF6
TRAF7
TRAFD1
TRAIP
TRAK1
TRAK2
TRAM1
TRAM1L1
TRAM2
TRAP1
TRAPPC1
TRAPPC10
TRAPPC2
TRAPPC2L
TRAPPC3
TRAPPC4
TRAPPC5
TRAPPC6A
TRAPPC6B
TRAPPC9
TRAT1
TRDMT1
TRDN
TREH
TREM1
TREM2
TREML1
TREML2
TREML4
TRERF1
TREX1
TREX2
TRF5
TRH
TRHDE
TRHR
TRI1
TRIB1
TRIB2
TRIB3
TRIM10
TRIM11
TRIM13
TRIM14
TRIM15
TRIM16
TRIM16L
TRIM17
TRIM2
TRIM21
TRIM22
TRIM23
TRIM24
TRIM25
TRIM26
TRIM27
TRIM28
TRIM29
TRIM3
TRIM31
TRIM32
TRIM33
TRIM34
TRIM35
TRIM36
TRIM37
TRIM38
TRIM39
TRIM4
TRIM40
TRIM41
TRIM42
TRIM43
TRIM43B
TRIM44
TRIM45
TRIM46
TRIM47
TRIM48
TRIM49
TRIM49B
TRIM5
TRIM50
TRIM52
TRIM54
TRIM55
TRIM56
TRIM58
TRIM59
TRIM6
TRIM60
TRIM61
TRIM62
TRIM63
TRIM64
TRIM64B
TRIM65
TRIM66
TRIM67
TRIM68
TRIM69
TRIM7
TRIM71
TRIM72
TRIM73
TRIM74
TRIM75
TRIM8
TRIM9
TRIML1
TRIML2
TRIO
TRIOBP
TRIP10
TRIP11
TRIP12
TRIP13
TRIP4
TRIP6
TRIT1
TRM1
TRM10
TRM11
TRM12
TRM13
TRM1L
TRM44
TRM5
TRM6
TRM61
TRM7
TRM8
TRM9
TRMT1
TRMT11
TRMT112
TRMT12
TRMT2A
TRMT2B
TRMT5
TRMT6
TRMT61A
TRMT61B
TRMU
TRNAU1AP
TRNP1
TRNT1
TRO
TROAP
TROVE2
TRPC1
TRPC3
TRPC4
TRPC4AP
TRPC5
TRPC6
TRPC7
TRPM1
TRPM2
TRPM4
TRPM5
TRPM6
TRPM7
TRPM8
TRPS1
TRPT1
TRPV1
TRPV2
TRPV3
TRPV4
TRPV5
TRPV6
TRRAP
TRS33
TRUB1
TRUB2
TRX9
TRYP1
TRYP2
TRYP3
TRYP4
TRYP5
TRYP6
TRYP7
TRYX2
TRYX3
TRZ1
TS-1
TS-3
TS2
TSA1
TSA2
TSC1
TSC10
TSC11
TSC13
TSC2
TSC21
TSC22D1
TSC22D2
TSC22D3
TSC22D4
TSEN15
TSEN2
TSEN34
TSEN54
TSF
TSFM
TSG101
TSG118
TSGA10
TSGA10IP
TSGA13
TSGA14
TSHB
TSHR
TSHZ1
TSHZ2
TSHZ3
TSKS
TSKU
TSLP
TSN
TSNARE1
TSNAX
TSNAXIP1
TSO2
TSP50
TSPAN1
TSPAN10
TSPAN11
TSPAN12
TSPAN13
TSPAN14
TSPAN15
TSPAN16
TSPAN17
TSPAN18
TSPAN2
TSPAN3
TSPAN31
TSPAN32
TSPAN33
TSPAN4
TSPAN5
TSPAN6
TSPAN7
TSPAN8
TSPAN9
TSPEAR
TSPO
TSPO2
TSPY1
TSPY2
TSPYL1
TSPYL2
TSPYL4
TSPYL5
TSPYL6
TSR1
TSR2
TSSC1
TSSC4
TSSK1B
TSSK2
TSSK3
TSSK4
TSSK6
TST
TSTA3
TSTD1
TSTD2
TTBK1
TTBK2
TTC1
TTC12
TTC13
TTC14
TTC15
TTC16
TTC17
TTC18
TTC19
TTC21A
TTC21B
TTC22
TTC23
TTC23L
TTC25
TTC26
TTC27
TTC28
TTC29
TTC3
TTC30A
TTC30B
TTC31
TTC32
TTC33
TTC35
TTC36
TTC37
TTC38
TTC39A
TTC39C
TTC4
TTC5
TTC7A
TTC7B
TTC8
TTC9
TTC9B
TTC9C
TTDN1
TTF1
TTF2
TTG1
TTK
TTL
TTLL1
TTLL10
TTLL11
TTLL12
TTLL13
TTLL2
TTLL3
TTLL3A
TTLL3B
TTLL3C
TTLL3D
TTLL3E
TTLL3F
TTLL4
TTLL5
TTLL6
TTLL7
TTLL9
TTMA
TTMP
TTN
TTPA
TTPAL
TTR
TTRAP
TTYH1
TTYH2
TTYH3
TUB
TUB1
TUB2
TUB3
TUB4
TUBA
TUBA1
TUBA1A
TUBA1B
TUBA1C
TUBA1D
TUBA3
TUBA3C
TUBA3E
TUBA4A
TUBA5
TUBA6
TUBA8
TUBAL3
TUBB
TUBB1
TUBB2
TUBB2A
TUBB2B
TUBB2C
TUBB3
TUBB4
TUBB4Q
TUBB5
TUBB6
TUBB7
TUBB8
TUBB9
TUBD1
TUBE1
TUBG1
TUBG2
TUBGCP2
TUBGCP3
TUBGCP4
TUBGCP5
TUBGCP6
TUF1
TUFA
TUFM
TUFT1
TUL1
TULP1
TULP10
TULP11
TULP12
TULP13
TULP14
TULP2
TULP3
TULP4
TULP5
TULP6
TULP7
TULP8
TULP9
TUP1
TUSC1
TUSC2
TUSC3
TUSC4
TUSC5
TUT1
TVP23
TWF1
TWF2
TWIST1
TWIST2
TWISTNB
TWSG1
TXK
TXLNA
TXLNB
TXLNG
TXN
TXN2
TXNDC11
TXNDC12
TXNDC15
TXNDC16
TXNDC17
TXNDC2
TXNDC3
TXNDC5
TXNDC6
TXNDC8
TXNDC9
TXNIP
TXNL1
TXNL4A
TXNL4B
TXNRD1
TXNRD2
TXNRD3IT1
TYK2
TYKY
TYMP
TYMS
TYR
TYRO3
TYROBP
TYRP1
TYS1
TYSND1
TYW1
TYW1B
TYW3
Taar1
Taar2
Taar3
Taar4
Taar5
Taar6
Taar7a
Taar7b
Taar7c
Taar7d
Taar7e
Taar7f
Taar7g
Taar7h
Taar8a
Taar8b
Taar8c
Taar9
Tac1
Tac3
Tac4
Tacc1
Tacc2
Tace
Taco1
Tacr1
Tacr2
Tacr3
Tacstd2
Tada1
Tada2a
Tada3
Taf1
Taf10
Taf10b
Taf11
Taf12
Taf13
Taf1a
Taf1b
Taf1c
Taf1d
Taf2
Taf3
Taf4
Taf5
Taf5l
Taf6
Taf6l
Taf7
Taf7l
Taf8
Taf9
Taf9b
Tagap
Tagap1
Tagln
Tagln2
Tagln3
Tak1
Tak1l
Takl1
Takr86C
Takr99D
Tal
Tal1
Tal2
Taldo1
Tanc1
Tanc2
Tango13
Tank
Taok1
Taok2
Taok3
Tap2
Tapbp
Tapt1
Tarbp2
Tardbp
Tars
Tars2
Tarsl2
Tas1r1
Tas1r2
Tas1r3
Tas2r102
Tas2r103
Tas2r104
Tas2r105
Tas2r106
Tas2r107
Tas2r109
Tas2r110
Tas2r113
Tas2r114
Tas2r116
Tas2r117
Tas2r119
Tas2r120
Tas2r123
Tas2r124
Tas2r125
Tas2r129
Tas2r13
Tas2r134
Tas2r135
Tas2r136
Tas2r140
Tas2r143
Tas2r16
Tas2r3
Tas2r38
Tas2r39
Tas2r4
Tas2r40
Tas2r41
Tas2r7
Tasp1
Tat
Tatdn1
Tatdn3
Tax1bp1
Tax1bp3
Taz
Tbc1d10a
Tbc1d10b
Tbc1d10c
Tbc1d12
Tbc1d13
Tbc1d14
Tbc1d15
Tbc1d20
Tbc1d22a
Tbc1d23
Tbc1d24
Tbc1d25
Tbc1d2b
Tbc1d30
Tbc1d4
Tbc1d5
Tbc1d7
Tbc1d8
Tbc1d8b
Tbc1d9
Tbc1d9b
Tbca
Tbcb
Tbcc
Tbccd1
Tbcd
Tbce
Tbcel
Tbck
Tbh
Tbk1
Tbkbp1
Tbl1x
Tbl1xr1
Tbl3
Tbp
Tbpl1
Tbpl2
Tbrg1
Tbrg4
Tbx1
Tbx10
Tbx18
Tbx19
Tbx20
Tbx21
Tbx22
Tbx3
Tbx5
Tbx6
Tbxa2r
Tbxas1
Tc2n
Tcap
Tcea1
Tcea2
Tcea3
Tceal1
Tceal3
Tceal5
Tceal8
Tceanc
Tceb1
Tceb2
Tceb3
Tcerg1
Tcerg1l
Tcf12
Tcf15
Tcf19
Tcf21
Tcf23
Tcf25
Tcf3
Tcf4
Tcf7
Tcf7l1
Tcf7l2
Tcf9
Tcfap2d
Tcfap2e
Tcfcp2
Tcfcp2l1
Tchhl1
Tchp
Tcl1a
Tcl1b1
Tcl1b2
Tcl1b4
Tcn2
Tcof1
Tcp1
Tcp11
Tcp11l1
Tcp11l2
Tcta
Tcte1
Tcte3
Tctex1d1
Tctex1d2
Tctex4
Tctn1
Tctn2
Tctn3
Tdg
Tdgf1
Tdh
Tdo2
Tdp1
Tdpoz1
Tdrd1
Tdrd12
Tdrd3
Tdrd6
Tdrd7
Tdrd9
Tdrkh
Tead1
Tead2
Tead3
Tead4
Tec
Tecpr1
Tecr
Tecrl
Tectb
Teddm1
Tef
Tekt1
Tekt2
Tekt3
Tekt4
Telo2
Tenc1
Tep1
Tepp
Terf1
Terf2ip
Tert
Tesc
Tesk1
Tesk2
Tesp1
Tesp2
Tesp3
Tessp1
Tessp2
Tessp5
Testin
Tet1
Tet2
Tet3
Tex10
Tex101
Tex11
Tex12
Tex14
Tex19a
Tex19b
Tex2
Tex261
Tex9
Tf
TfIIA-L
TfIIA-S
TfIIB
TfIIFalpha
TfIIFbeta
TfIIS
Tfam
Tfap2a
Tfap2b
Tfap2c
Tfb1
Tfb1m
Tfb2m
Tfdp1
Tfe3
Tfeb
Tfec
Tff1
Tff2
Tff3
Tfip11
Tfpi
Tfpi2
Tfpt
Tfr2
Tfrc
Tg
Tgfa
Tgfb1
Tgfb1i1
Tgfb2
Tgfb3
Tgfbi
Tgfbr1
Tgfbr2
Tgfbr3
Tgfbrap1
Tgif1
Tgif2
Tgm1
Tgm2
Tgm4
Tgm5
Tgoln1
Tgoln2
Tgs1
Tgt
Th
Th1l
Thada
Thap1
Thap11
Thap2
Thap3
Thap4
Thap7
Thbd
Thbs4
Theg
Them4
Them5
Themis
Themis2
Thg1l
Thnsl1
Thnsl2
Thoc1
Thoc2
Thoc3
Thoc4
Thoc5
Thoc6
Thoc7
Thop1
Thpo
Thra
Thrap3
Thrb
Thrsp
Thsd1
Thsd4
Thsd7a
Thsd7b
Thtpa
Thumpd1
Thumpd2
Thumpd3
Thy1
Thyn1
Tia1
Tial1
Tiam2
Ticam1
Ticam2
Ticrr
Tifa
Tifab
Tigar
Tigd2
Tigd3
Tigd4
Tim14
Tim17a1
Tim17a2
Tim17b1
Tim22
Timd2
Timd4
Timeless
Timm13
Timm16
Timm17a
Timm17b
Timm22
Timm23
Timm44
Timm50
Timm9
Timp
Timp1
Timp2
Timp3
Timp4
Tinagl1
Tinp1
Tip60
Tiparp
Tipin
Tiprl
Tirap
Tis11
Tjap1
Tjp2
Tk1
Tkr
Tkt
Tktl1
Tktl2
Tl
Tlcd1
Tle1
Tle2
Tle3
Tle4
Tle6
Tlk1
Tlk2
Tll1
Tll2
Tln2
Tlr1
Tlr13
Tlr2
Tlr3
Tlr4
Tlr5
Tlr6
Tlr7
Tlx2
Tm2d1
Tm2d2
Tm2d3
Tm4sf1
Tm4sf20
Tm4sf4
Tm6sf2
Tm7sf2
Tm7sf3
Tm7sf4
Tm9sf1
Tm9sf2
Tm9sf3
Tm9sf4
Tmbim1
Tmbim4
Tmbim6
Tmc1
Tmc2
Tmc3
Tmc4
Tmc5
Tmc6
Tmc7
Tmc8
Tmcc1
Tmcc2
Tmcc3
Tmco1
Tmco3
Tmco4
Tmco5a
Tmco5b
Tmco6
Tmco7
Tmed1
Tmed10
Tmed2
Tmed3
Tmed4
Tmed5
Tmed6
Tmed8
Tmed9
Tmeff1
Tmeff2
Tmem100
Tmem101
Tmem103
Tmem104
Tmem106a
Tmem106b
Tmem106c
Tmem107
Tmem108
Tmem109
Tmem11
Tmem110
Tmem111
Tmem114
Tmem115
Tmem117
Tmem119
Tmem120a
Tmem120b
Tmem121
Tmem123
Tmem125
Tmem126a
Tmem126b
Tmem127
Tmem128
Tmem129
Tmem130
Tmem131
Tmem132a
Tmem132c
Tmem132d
Tmem132e
Tmem134
Tmem135
Tmem136
Tmem138
Tmem140
Tmem143
Tmem144
Tmem145
Tmem147
Tmem149
Tmem14a
Tmem14c
Tmem150A
Tmem150a
Tmem150b
Tmem151a
Tmem151b
Tmem154
Tmem156
Tmem158
Tmem159
Tmem160
Tmem161a
Tmem161b
Tmem163
Tmem164
Tmem165
Tmem168
Tmem169
Tmem17
Tmem170a
Tmem171
Tmem173
Tmem174
Tmem175
Tmem176a
Tmem176b
Tmem177
Tmem178
Tmem179
Tmem179b
Tmem18
Tmem180
Tmem182
Tmem183
Tmem184a
Tmem184b
Tmem184c
Tmem185b
Tmem186
Tmem188
Tmem189
Tmem19
Tmem190
Tmem192
Tmem194a
Tmem194b
Tmem195
Tmem196
Tmem198
Tmem199
Tmem2
Tmem20
Tmem200a
Tmem201
Tmem203
Tmem204
Tmem205
Tmem206
Tmem207
Tmem208
Tmem209
Tmem211
Tmem212
Tmem213
Tmem214
Tmem215
Tmem216
Tmem218
Tmem219
Tmem22
Tmem220
Tmem222
Tmem223
Tmem225
Tmem25
Tmem26
Tmem27
Tmem30a
Tmem30b
Tmem30c
Tmem33
Tmem35
Tmem37
Tmem38a
Tmem38b
Tmem39a
Tmem39b
Tmem40
Tmem41a
Tmem41b
Tmem42
Tmem43
Tmem45b
Tmem47
Tmem48
Tmem49
Tmem5
Tmem50a
Tmem50b
Tmem51
Tmem53
Tmem54
Tmem55a
Tmem55b
Tmem56
Tmem57
Tmem59
Tmem59l
Tmem60
Tmem62
Tmem63a
Tmem63b
Tmem63c
Tmem64
Tmem65
Tmem66
Tmem67
Tmem68
Tmem69
Tmem70
Tmem71
Tmem72
Tmem74
Tmem79
Tmem80
Tmem81
Tmem82
Tmem85
Tmem86a
Tmem86b
Tmem87a
Tmem87b
Tmem88
Tmem88b
Tmem89
Tmem8a
Tmem9
Tmem90a
Tmem90b
Tmem91
Tmem93
Tmem97
Tmem98
Tmem9b
Tmie
Tmigd1
Tmlhe
Tmod1
Tmod2
Tmod3
Tmod4
Tmpo
Tmprss11a
Tmprss11b
Tmprss11d
Tmprss11e
Tmprss11f
Tmprss12
Tmprss4
Tmprss5
Tmprss6
Tmprss7
Tmprss8
Tmprss9
Tmsb10
Tmtc1
Tmtc2
Tmtc3
Tmtc4
Tmub1
Tmub2
Tmx1
Tmx2
Tmx3
Tmx4
Tnc
Tnf
Tnfaip1
Tnfaip2
Tnfaip6
Tnfaip8
Tnfaip8l1
Tnfaip8l2
Tnfaip8l3
Tnfrsf10b
Tnfrsf11a
Tnfrsf11b
Tnfrsf12a
Tnfrsf13b
Tnfrsf17
Tnfrsf18
Tnfrsf19
Tnfrsf1a
Tnfrsf1b
Tnfrsf21
Tnfrsf4
Tnfrsf8
Tnfrsf9
Tnfsf10
Tnfsf11
Tnfsf12
Tnfsf13
Tnfsf13b
Tnfsf14
Tnfsf15
Tnfsf4
Tnfsf8
Tnik
Tnip1
Tnip2
Tnk1
Tnk2
Tnks1bp1
Tnmd
Tnnc1
Tnnc2
Tnni1
Tnni2
Tnni3
Tnni3k
Tnnt1
Tnnt2
Tnnt3
Tnpo1
Tnpo2
Tnpo3
Tnr
Tnrc18
Tnrc4
Tnrc6a
Tnrc6b
Tnrc6c
Tns3
Tns4
Tob2
Toe1
Tollip
Tom1
Tom1l2
Tom40
Tomm20
Tomm20l
Tomm22
Tomm34
Tomm40
Tomm40l
Tomm70a
Tomt
Top1
Top1mt
Top2
Top2a
Top2b
Top3a
Top3alpha
Top3b
Top3beta
Topbp1
Topors
Tor
Tor1a
Tor1aip1
Tor1aip2
Tor2a
Tor3a
Tox
Tox2
Tox3
Tp53
Tp53bp1
Tp53bp2
Tp53i13
Tp53inp2
Tp53rk
Tp63
Tp73
Tpbg
Tpcn1
Tpcn2
Tpd52
Tpd52l1
Tpd52l2
Tph1
Tph2
Tpi1
Tpk1
Tpm2
Tpm3
Tpm4
Tpmt
TpnC41C
TpnC47D
TpnC73F
Tpo
Tpp1
Tpp2
TppII
Tppp
Tppp2
Tppp3
Tpra1
Tprg1
Tprg1l
Tprkb
Tpsab1
Tpsb2
Tpst1
Tpst2
Tpt1
Tra2b
Trabd
Tradd
Traf2
Traf3
Traf3ip1
Traf3ip3
Traf4
Traf4af1
Traf5
Traf6
Trafd1
Traip
Trak2
Tram1
Tram1l1
Tram2
Trap1
Trappc1
Trappc2
Trappc2l
Trappc3
Trappc4
Trappc5
Trappc6a
Trappc6b
Trappc9
Trat1
Trc8
Trdmt1
Tre1
Treh
Trem1
Trem2
Treml1
Treml2
Trerf1
Trex1
Trex2
Trf
Trh
Trhde
Trhr
Trib1
Trib2
Trib3
Trim10
Trim11
Trim12
Trim13
Trim14
Trim16
Trim17
Trim2
Trim23
Trim24
Trim26
Trim27
Trim28
Trim29
Trim3
Trim30
Trim31
Trim32
Trim33
Trim34
Trim35
Trim36
Trim37
Trim39
Trim40
Trim41
Trim42
Trim44
Trim45
Trim46
Trim47
Trim50
Trim54
Trim55
Trim56
Trim58
Trim59
Trim6
Trim60
Trim62
Trim63
Trim65
Trim67
Trim69
Trim7
Trim71
Trim72
Trim75
Trim9
Triml1
Trio
Triobp
Trip1
Trip10
Trip13
Trip6
Trit1
Trl
Trm1l
Trmt1
Trmt11
Trmt112
Trmt12
Trmt2b
Trmt5
Trmt6
Trmt61a
Trmu
Trnau1ap
Trnp1
Trnt1
Trove2
Trp26
Trp53inp1
TrpA1
Trpa1
Trpc1
Trpc2
Trpc4
Trpc4ap
Trpc5
Trpc7
Trpm1
Trpm4
Trpm5
Trpm6
Trpm7
Trpm8
Trpt1
Trpv1
Trpv2
Trpv3
Trpv4
Trpv5
Trpv6
Trub1
Trub2
TrxT
Trxr-1
Trxr-2
Try3
Try4
Tryx2
Tryx3
Ts
Tsc1
Tsc2
Tsc21
Tsc22d1
Tsc22d3
Tsen15
Tsen2
Tsen34
Tsen54
Tsfm
Tsg101
Tsg118
Tsga10
Tsga10ip
Tsga13
Tsga14
Tshb
Tshr
Tshz1
Tshz2
Tshz3
Tsks
Tsku
Tsn
Tsnax
Tsnaxip1
Tspan1
Tspan10
Tspan11
Tspan12
Tspan13
Tspan14
Tspan17
Tspan18
Tspan2
Tspan3
Tspan31
Tspan32
Tspan33
Tspan4
Tspan5
Tspan7
Tspan9
Tspo
Tspo2
Tspy1
Tspyl1
Tspyl2
Tspyl4
Tspyl5
Tsr1
Tsr2
Tssc1
Tssc4
Tssk1b
Tssk3
Tssk4
Tssk5
Tssk6
Tst
Tsta3
Tstd2
Ttbk1
Ttbk2
Ttc1
Ttc12
Ttc14
Ttc15
Ttc19
Ttc21a
Ttc21b
Ttc22
Ttc23
Ttc23l
Ttc25
Ttc26
Ttc27
Ttc28
Ttc29
Ttc30a1
Ttc30a2
Ttc30b
Ttc32
Ttc33
Ttc35
Ttc36
Ttc38
Ttc39a
Ttc39b
Ttc39c
Ttc4
Ttc5
Ttc7a
Ttc8
Ttc9
Ttc9b
Ttc9c
Ttdn1
Ttf1
Ttf2
Ttgn1
Ttl
Ttll1
Ttll10
Ttll11
Ttll12
Ttll13
Ttll2
Ttll3
Ttll4
Ttll6
Ttll6a
Ttll8
Ttll9
Ttpa
Ttpal
Ttr
Ttrap
Ttyh1
Ttyh2
Ttyh3
Tub
Tuba1a
Tuba1b
Tuba1c
Tuba3a
Tuba4a
Tuba8
Tubal3
Tubb2a
Tubb2b
Tubb2c
Tubb3
Tubb4
Tubb5
Tubb6
Tubd1
Tube1
Tubg1
Tubg2
Tubgcp3
Tubgcp4
Tubgcp5
Tufm
Tuft1
Tulp1
Tulp2
Tulp3
Tulp4
Tusc1
Tusc2
Tusc4
Tusc5
Tut1
Twf1
Twf2
Twist1
Twist2
Twistnb
Twsg1
Txk
Txlna
Txlnb
Txlng
Txn
Txn2
Txndc11
Txndc12
Txndc15
Txndc16
Txndc17
Txndc2
Txndc3
Txndc5
Txndc8
Txndc9
Txnip
Txnl1
Txnl4a
Txnrd1
Txnrd2
Txnrd3
Tymp
Tyms
Tyr
TyrR
Tyro3
Tyrobp
Tyrp1
Tysnd1
Tyw1
Tyw3
U2A
U2AF1
U2AF1L4
U2AF2
U2AF35A
U2AF35B
U2af1
U2af1l4
U2af38
U2af50
U38
UACA
UAP1
UAP1L1
UBA1
UBA2
UBA3
UBA4
UBA5
UBA6
UBA7
UBAC1
UBAC2
UBAP1
UBAP2
UBAP2L
UBASH3A
UBASH3B
UBC
UBC1
UBC10
UBC11
UBC12
UBC13
UBC14
UBC15
UBC16
UBC17
UBC18
UBC19
UBC2
UBC20
UBC21
UBC22
UBC23
UBC24
UBC25
UBC27
UBC28
UBC29
UBC3
UBC30
UBC31
UBC32
UBC33
UBC34
UBC35
UBC36
UBC37
UBC4
UBC5
UBC6
UBC7
UBC8
UBC9
UBD
UBE2A
UBE2B
UBE2C
UBE2CBP
UBE2D1
UBE2D2
UBE2D3
UBE2D4
UBE2E1
UBE2E2
UBE2E3
UBE2F
UBE2G1
UBE2G2
UBE2H
UBE2I
UBE2J1
UBE2J2
UBE2K
UBE2L3
UBE2L6
UBE2M
UBE2N
UBE2NL
UBE2O
UBE2Q1
UBE2Q2
UBE2R2
UBE2S
UBE2T
UBE2U
UBE2V1
UBE2V2
UBE2W
UBE2Z
UBE3A
UBE3B
UBE3C
UBE4A
UBE4B
UBF9
UBIAD1
UBL3
UBL4A
UBL4B
UBL7
UBLCP1
UBN1
UBN2
UBOX5
UBP1
UBP10
UBP11
UBP12
UBP13
UBP14
UBP15
UBP17
UBP18
UBP2
UBP20
UBP21
UBP22
UBP23
UBP24
UBP25
UBP26
UBP3
UBP4
UBP5
UBP6
UBP7
UBP8
UBP9
UBQ15
UBQ5
UBQLN1
UBQLN2
UBQLN3
UBQLN4
UBQLNL
UBR1
UBR2
UBR3
UBR4
UBR5
UBR7
UBTD1
UBTD2
UBTF
UBTFL1
UBTFL6
UBXN1
UBXN10
UBXN11
UBXN2A
UBXN2B
UBXN4
UBXN6
UBXN7
UBXN8
UCHL1
UCHL3
UCHL5
UCK1
UCK2
UCKL1
UCN
UCN2
UCN3
UCP1
UCP2
UCP3
UEL-3
UEV1A
UEV1B
UEV1C
UEV1D
UEVLD
UFC1
UFD1
UFD1L
UFD2
UFD4
UFL1
UFM1
UFSP1
UFSP2
UGA1
UGA2
UGCG
UGD1
UGD2
UGDH
UGGT1
UGGT2
UGP1
UGP2
UGT1
UGT1A1
UGT1A10
UGT1A3
UGT1A4
UGT1A5
UGT1A6
UGT1A7
UGT1A8
UGT1A9
UGT2A1
UGT2A3
UGT2B10
UGT2B11
UGT2B13
UGT2B14
UGT2B15
UGT2B16
UGT2B17
UGT2B28
UGT2B31
UGT2B33
UGT2B4
UGT2B7
UGT3A1
UGT3A2
UGT74B1
UGT8
UHMK1
UHRF1
UHRF1BP1
UHRF1BP1L
UHRF2
UIMC1
ULA1
ULBP1
ULBP2
ULBP3
ULK1
ULK2
ULK3
ULK4
ULS1
UMOD
UMODL1
UMPS
UNC119
UNC119B
UNC13B
UNC13C
UNC13D
UNC45A
UNC45B
UNC50
UNC5A
UNC5B
UNC5C
UNC5CL
UNC5D
UNC80
UNC93A
UNC93B1
UNG
UNK
UNKL
UPB1
UPF1
UPF2
UPF3A
UPF3B
UPK1A
UPK1B
UPK2
UPK3A
UPK3B
UPL3
UPL4
UPL6
UPL7
UPLP
UPP1
UPP2
UPRT
UPS1
UQCC
UQCRB
UQCRC1
UQCRC2
UQCRFS1
URA2
URA3
URA6
URA7
URA9
URB1
URB2
URBS1
URGCP
URM1
UROC1
UROD
UROS
USE1
USF1
USF2
USH1C
USH1G
USH2A
USHBP1
USO1
USP
USP1
USP10
USP11
USP12
USP13
USP14
USP15
USP16
USP17A
USP17L2
USP17L3
USP17L4
USP17L5
USP17L7
USP17L8
USP18
USP19
USP2
USP20
USP21
USP22
USP24
USP25
USP26
USP27X
USP28
USP29
USP3
USP30
USP31
USP32
USP33
USP34
USP35
USP36
USP38
USP39
USP4
USP40
USP43
USP44
USP46
USP47
USP48
USP49
USP5
USP50
USP51
USP53
USP54
USP6
USP6NL
USP7
USP8
USP9X
USP9Y
USPL1
UST
USV1
UTF1
UTP10
UTP11
UTP11L
UTP14
UTP14A
UTP14C
UTP15
UTP18
UTP20
UTP21
UTP23
UTP3
UTP6
UTP7
UTR1
UTRN
UTS2
UTS2D
UTS2R
UTY
UVH1
UVH3
UVH6
UVOP
UVRAG
UXS1
UXT
Uaca
Uap1
Uap1l1
Uba1
Uba2
Uba3
Uba5
Uba6
Ubac1
Ubac2
Ubap1
Ubap2
Ubap2l
Ubash3b
Ubc84D
UbcD2
UbcD4
UbcD6
Ubd
Ube1ay
Ube2a
Ube2b
Ube2c
Ube2cbp
Ube2d1
Ube2d2
Ube2d2b
Ube2d3
Ube2e1
Ube2e2
Ube2e3
Ube2f
Ube2g1
Ube2g2
Ube2h
Ube2i
Ube2j1
Ube2j2
Ube2k
Ube2l3
Ube2l6
Ube2m
Ube2n
Ube2o
Ube2q1
Ube2q2
Ube2r2
Ube2s
Ube2t
Ube2v1
Ube2v2
Ube2w
Ube2z
Ube3b
Ube3c
Ube4a
Ubfd1
Ubiad1
Ubl3
Ubl4a
Ubl4b
Ubl7
Ublcp1
Ubn1
Ubn2
Ubox5
Ubp1
Ubp64E
Ubqln1
Ubqln2
Ubqln3
Ubqln4
Ubqlnl
Ubr2
Ubr3
Ubr4
Ubr5
Ubr7
Ubtd1
Ubtd2
Ubtf
Ubtfl1
Ubxn1
Ubxn10
Ubxn11
Ubxn2a
Ubxn2b
Ubxn4
Ubxn6
Uch
Uchl1
Uchl3
Uchl4
Uchl5
Uck1
Uck2
Uckl1
Ucn
Ucn2
Ucn3
Ucp1
Ucp2
Ucp3
Uevld
Ufc1
Ufd1-like
Ufd1l
Ufl1
Ufm1
Ufsp1
Ufsp2
Ugcg
Ugdh
Uggt1
Ugp2
Ugt
Ugt1
Ugt1a1
Ugt1a6
Ugt1a7c
Ugt1a9
Ugt2a1
Ugt2a2
Ugt2a3
Ugt2b1
Ugt2b3
Ugt2b5
Ugt2b8
Ugt3a1
Ugt3a2
Ugt8
Uhmk1
Uhrf1
Uhrf2
Uimc1
Ulk1
Ulk2
Ulk3
Ulk4
Umod
Umodl1
Umps
Unc119
Unc119b
Unc13a
Unc13b
Unc13c
Unc13d
Unc45a
Unc45b
Unc50
Unc5a
Unc5b
Unc5c
Unc5d
Unc80
Unc93a
Ung
Unk
Unkl
Upb1
Updo
Upf1
Upk1a
Upk1b
Upk3a
Upk3b
Upp1
Upp2
Uqcc
Uqcrc1
Uqcrc2
Uqcrfs1
Urah
Urb1
Urgcp
Urm1
Urod
Uros
Use1
Usf1
Usf2
Ush1c
Ush1g
Ush2A
Ush2a
Ushbp1
Uso1
Usp1
Usp10
Usp12
Usp14
Usp15
Usp16
Usp19
Usp2
Usp20
Usp21
Usp22
Usp24
Usp25
Usp27
Usp28
Usp3
Usp30
Usp33
Usp36
Usp37
Usp38
Usp39
Usp40
Usp43
Usp45
Usp46
Usp47
Usp48
Usp49
Usp5
Usp50
Usp53
Usp54
Usp6nl
Usp7
Usp8
Usp9x
Uspl1
Utf1
Utp11l
Utp14a
Utp14b
Utp15
Utp18
Utp23
Utp3
Utp6
Uts2
Uts2d
Uts2r
Uxs1
Uxt
V-FPS
V-SIS
V1ra1
V1ra12
V1ra13
V1ra14
V1ra15
V1ra2
V1ra3
V1ra4
V1ra5
V1ra6
V1ra7
V1ra8
V1ra9
V1rb2
VAC14
VAChT
VAL2
VALRS
VAMP1
VAMP2
VAMP3
VAMP4
VAMP5
VAMP7
VAMP711
VAMP712
VAMP713
VAMP714
VAMP8
VANGL1
VANGL2
VAPA
VAPB
VARS
VARS2
VAS1
VASH1
VASH2
VASN
VASP
VAT1
VAT1L
VAV1
VAV2
VAV3
VAX1
VAX2
VBP1
VCAM1
VCAN
VCATH
VCL
VCP
VCPIP1
VCX
VCX2
VCX3A
VCX3B
VCY
VDAC1
VDAC2
VDAC3
VDR
VEGFA
VEGFB
VEGFC
VENTX
VEPH1
VEZF1
VEZT
VGF
VGLL1
VGLL2
VGLL3
VGLL4
VHA-A
VHA-B2
VHA-C
VHA-D
VHA-D1
VHA-D2
VHA-G2
VHL
VHLL
VHS3
VID21
VIL1
VILL
VIM
VIP
VIP1
VIPR1
VIPR2
VIT
VKORC1
VKORC1L1
VLDLR
VLN1
VLN2
VLN4
VMA1
VMA2
VMA21
VMA3
VMA6
VMA8
VMAC
VMO1
VMR1
VN1R1
VN1R2
VN1R3
VN1R4
VN1R5
VNN1
VNN2
VOPP1
VPH1
VPK1
VPRBP
VPREB1
VPREB3
VPS1
VPS11
VPS13
VPS13A
VPS13B
VPS13C
VPS13D
VPS15
VPS16
VPS18
VPS2.1
VPS21
VPS24
VPS25
VPS26A
VPS26B
VPS27
VPS28
VPS28-1
VPS28-2
VPS29
VPS33
VPS33A
VPS33B
VPS34
VPS35
VPS36
VPS37A
VPS37B
VPS37C
VPS37D
VPS39
VPS4
VPS41
VPS45
VPS4A
VPS4B
VPS52
VPS53
VPS54
VPS64
VPS72
VPS74
VPS8
VRG4
VRK1
VRK2
VRK3
VRP1
VSIG1
VSIG2
VSIG4
VSIG8
VSNL1
VSTM1
VSTM2B
VSTM2L
VSX1
VSX2
VTA1
VTC4
VTCN1
VTG1
VTH1
VTH2
VTI1A
VTI1B
VTN
VTS1
VWA1
VWA2
VWA3A
VWA3B
VWA5A
VWC2
VWC2L
VWCE
VWF
Vac14
Vamp1
Vamp2
Vamp3
Vamp5
Vamp7
Vamp8
Vangl1
Vangl2
Vapa
Vapb
Vars
Vars2
Vash2
Vasn
Vasp
Vat1
Vat1l
Vav1
Vav2
Vav3
Vax1
Vax2
Vbp1
Vcam1
Vcan
Vcath
Vcl
Vcp
Vcpip1
Vdac1
Vdac2
Vdac3
Vdr
Vegfa
Vegfb
Vegfc
Vegp1
Vegp2
Veph1
Vezt
Vgf
Vgll1
Vgll2
Vgll4
Vha14
Vha16
Vha26
Vha36
Vha44
Vha55
Vha68-1
Vha68-2
VhaA
VhaAC39
VhaSFD
Vhl
Vil1
Vill
Vim
Vinc
Vip
Vipr1
Vipr2
Vit
Vkorc1
Vkorc1l1
Vldlr
Vma21
Vmac
Vmn2r1
Vmn2r26
Vmo1
Vnr1
Vopp1
Vprbp
Vpreb1
Vpreb2
Vps11
Vps13a
Vps13b
Vps13c
Vps18
Vps24
Vps25
Vps26
Vps26a
Vps26b
Vps28
Vps29
Vps33b
Vps35
Vps36
Vps37a
Vps37b
Vps37c
Vps37d
Vps39
Vps41
Vps45
Vps4a
Vps4b
Vps52
Vps53
Vps54
Vps72
Vrk1
Vrk2
Vrk3
Vsig1
Vsig2
Vsig8
Vsnl1
Vstm2a
Vstm2b
Vstm2l
Vsx1
Vsx2
Vta1
Vtcn1
Vti1a
Vtn
Vwa1
Vwa2
Vwa3a
Vwa5a
Vwa5b1
Vwa5b2
Vwc2
Vwc2l
Vwde
Vwf
WAC
WAK1
WAK2
WAK5
WAKL1
WAKL11
WAKL14
WAKL15
WAKL18
WAKL21
WAKL22
WAKL5
WAKL9
WAPAL
WARS
WARS2
WAS
WASF1
WASF2
WASF3
WASH1
WASL
WBC30
WBP1
WBP11
WBP2
WBP2NL
WBP4
WBP5
WBP7
WBSCR16
WBSCR17
WBSCR22
WBSCR27
WBSCR28
WDFY1
WDFY2
WDFY3
WDFY4
WDHD1
WDR1
WDR11
WDR12
WDR13
WDR16
WDR17
WDR18
WDR19
WDR20
WDR24
WDR25
WDR26
WDR27
WDR3
WDR31
WDR33
WDR34
WDR35
WDR36
WDR37
WDR38
WDR4
WDR41
WDR43
WDR44
WDR45
WDR45L
WDR46
WDR47
WDR48
WDR49
WDR5
WDR51A
WDR51B
WDR52
WDR53
WDR54
WDR55
WDR59
WDR5B
WDR6
WDR60
WDR61
WDR62
WDR63
WDR64
WDR65
WDR66
WDR67
WDR69
WDR7
WDR70
WDR72
WDR73
WDR74
WDR75
WDR76
WDR77
WDR78
WDR8
WDR82
WDR85
WDR86
WDR88
WDR89
WDR90
WDR91
WDR92
WDR93
WDSUB1
WDTC1
WDYHV1
WEE1
WEE2
WER
WFDC1
WFDC11
WFDC12
WFDC2
WFDC3
WFDC5
WFDC6
WFDC8
WFDC9
WFIKKN1
WFIKKN2
WFS1
WHAMM
WHRN
WHSC1
WHSC1L1
WHSC2
WIBG
WIF1
WIN2
WIPF1
WIPF2
WIPF3
WIPI1
WIPI2
WISP1
WISP2
WISP3
WIZ
WNK1
WNK10
WNK11
WNK2
WNK3
WNK4
WNK5
WNK6
WNK7
WNK8
WNK9
WNT-1
WNT1
WNT10A
WNT10B
WNT11
WNT16
WNT2
WNT2B
WNT3
WNT3A
WNT4
WNT5A
WNT5B
WNT6
WNT7A
WNT7B
WNT8A
WNT8B
WNT8C
WNT9A
WNT9B
WRAP53
WRB
WRKY19
WRN
WRNIP1
WRS1
WSB1
WSB2
WSCD1
WSCD2
WT1
WTAP
WWC1
WWC2
WWC3
WWOX
WWP1
WWP2
WWTR1
Wac
Wars
Was
Wasf1
Wasf2
Wasf3
Wash1
Wasl
Wbp1
Wbp11
Wbp2
Wbp2nl
Wbp4
Wbp5
Wbp7
Wbscr16
Wbscr17
Wbscr22
Wbscr28
Wdfy2
Wdfy3
Wdhd1
Wdr1
Wdr11
Wdr12
Wdr13
Wdr16
Wdr18
Wdr19
Wdr20
Wdr24
Wdr26
Wdr27
Wdr3
Wdr31
Wdr34
Wdr35
Wdr37
Wdr38
Wdr4
Wdr41
Wdr43
Wdr44
Wdr45
Wdr45l
Wdr46
Wdr48
Wdr5
Wdr51a
Wdr51b
Wdr53
Wdr54
Wdr55
Wdr59
Wdr5b
Wdr60
Wdr61
Wdr67
Wdr69
Wdr7
Wdr70
Wdr73
Wdr74
Wdr76
Wdr77
Wdr78
Wdr8
Wdr81
Wdr82
Wdr85
Wdr89
Wdr90
Wdr91
Wdr92
Wdr93
Wdsub1
Wdtc1
Wdyhv1
Wee1
Wee2
Wfdc1
Wfdc2
Wfdc8
Wfdc9
Wfikkn1
Wfikkn2
Wfs1
Whamm
Whrn
Whsc1l1
Whsc2
Wibg
Wif1
Wipf1
Wipf2
Wipf3
Wipi1
Wipi2
Wisp1
Wisp2
Wiz
Wnk1
Wnk2
Wnk4
Wnt1
Wnt10a
Wnt10b
Wnt11
Wnt2
Wnt3
Wnt3a
Wnt4
Wnt5
Wnt5a
Wnt5b
Wnt6
Wnt7b
Wnt8a
Wnt9a
Wnt9b
Wrap53
Wrb
Wrn
Wrnip1
Wsb1
Wsb2
Wscd1
Wt1
Wtap
Wtip
Wwc1
Wwc2
Wwox
Wwp1
Wwp2
Wwtr1
XAB2
XAF1
XAGE1A
XAGE2
XAGE3
XAGE5
XBP1
XCL1
XCL2
XCP1
XCP2
XCR1
XDH
XDJ1
XG
XIAP
XIRP1
XIRP2
XK
XKR3
XKR4
XKR5
XKR6
XKR7
XKR8
XKR9
XKRX
XKRY
XKRY2
XNP
XPA
XPB1
XPB2
XPC
XPNPEP1
XPNPEP2
XPNPEP3
XPO1
XPO4
XPO5
XPO6
XPO7
XPOT
XPR1
XPR6
XRCC1
XRCC2
XRCC3
XRCC4
XRCC5
XRCC6
XRCC6BP1
XRN1
XRN2
XRN3
XRN4
XRRA1
XYL1
XYL2
XYLB
XYLT
XYLT1
XYLT2
Xab2
Xaf1
Xbp1
Xcl1
Xcr1
Xdh
Xiap
Xirp2
Xk
Xkr4
Xkr5
Xkr6
Xkr7
Xkr9
Xkrx
Xpa
Xpac
Xpc
Xpnpep1
Xpo1
Xpo4
Xpo5
Xpo6
Xpo7
Xpr1
Xrcc1
Xrcc2
Xrcc3
Xrcc4
Xrcc5
Xrcc6
Xrcc6bp1
Xrn1
Xrn2
Xrra1
Xylb
Xylt1
Xylt2
YAF2
YAF9
YAH1
YAK1
YAP1
YARS
YARS2
YAT1
YBT1
YBX1
YBX2
YCF1
YCK1
YCK2
YCS4
YDC1
YDJ1
YDJC
YEA4
YEATS2
YEATS4
YEF3
YES1
YFH1
YHC3
YHM1
YIF1A
YIF1B
YIH1
YIPF1
YIPF2
YIPF3
YIPF4
YIPF5
YIPF6
YIPF7
YJEFN3
YJU2
YKE2
YKE4
YKT6
YKT61
YKT62
YL-1
YLPM1
YMC1
YMC2
YME1
YME1L1
YMR1
YND1
YNG1
YNG2
YNK1
YOD1
YOP1
YOR1
YPC1
YPEL1
YPEL2
YPEL3
YPEL4
YPEL5
YPK1
YPK2
YPR1
YPT1
YPT11
YPT31
YPT32
YPT53
YPT6
YPT7
YPTC1
YPTC5
YPTC6
YPTM1
YPTM2
YRB1
YRB2
YRDC
YRK
YSA1
YSC84
YSH1
YSK4
YSP2
YTA6
YTA7
YTH1
YTHDC1
YTHDC2
YTHDF1
YTHDF2
YTHDF3
YTM1
YWHAB
YWHAE
YWHAG
YWHAH
YWHAQ
YWHAZ
YY1
YY1AP1
YY2
Yaf2
Yap1
Yars
Yars2
Ybx1
Ybx2
Ydjc
Yeats2
Yeats4
Yes1
Yif1a
Yif1b
Yipf1
Yipf2
Yipf3
Yipf4
Yipf5
Yipf6
Yipf7
Yippee
Ykt6
Ylpm1
Yme1l1
Yod1
Ypel1
Ypel2
Ypel3
Ypel4
Ypel5
Yrdc
Ythdc1
Ythdc2
Ythdf1
Ythdf3
Ywhab
Ywhae
Ywhag
Ywhah
Ywhaq
Ywhaz
Yy1
Yy2
ZACN
ZADH2
ZAN
ZAP70
ZAR1
ZAR1L
ZBBX
ZBED1
ZBED2
ZBED3
ZBED4
ZBED5
ZBP1
ZBP14
ZBTB1
ZBTB10
ZBTB11
ZBTB12
ZBTB16
ZBTB17
ZBTB2
ZBTB20
ZBTB22
ZBTB24
ZBTB25
ZBTB26
ZBTB3
ZBTB32
ZBTB33
ZBTB34
ZBTB37
ZBTB38
ZBTB39
ZBTB4
ZBTB40
ZBTB41
ZBTB42
ZBTB43
ZBTB44
ZBTB45
ZBTB47
ZBTB48
ZBTB5
ZBTB6
ZBTB7A
ZBTB7B
ZBTB7C
ZBTB8A
ZBTB8OS
ZBTB9
ZC3H10
ZC3H11A
ZC3H12A
ZC3H12B
ZC3H12C
ZC3H12D
ZC3H13
ZC3H14
ZC3H15
ZC3H18
ZC3H3
ZC3H4
ZC3H7A
ZC3H7B
ZC3H8
ZC3HAV1
ZC3HAV1L
ZC3HC1
ZC4H2
ZCCHC10
ZCCHC11
ZCCHC12
ZCCHC13
ZCCHC14
ZCCHC16
ZCCHC17
ZCCHC2
ZCCHC24
ZCCHC3
ZCCHC4
ZCCHC5
ZCCHC6
ZCCHC7
ZCCHC8
ZCCHC9
ZCRB1
ZCWPW1
ZCWPW2
ZDBF2
ZDHHC1
ZDHHC11
ZDHHC12
ZDHHC13
ZDHHC14
ZDHHC15
ZDHHC16
ZDHHC17
ZDHHC18
ZDHHC19
ZDHHC2
ZDHHC20
ZDHHC21
ZDHHC22
ZDHHC23
ZDHHC24
ZDHHC3
ZDHHC4
ZDHHC5
ZDHHC6
ZDHHC7
ZDHHC8
ZDHHC9
ZEB1
ZEB2
ZER1
ZFAND1
ZFAND2A
ZFAND2B
ZFAND3
ZFAND5
ZFAND6
ZFAT
ZFC3H1
ZFHX3
ZFHX4
ZFP1
ZFP106
ZFP112
ZFP14
ZFP161
ZFP2
ZFP28
ZFP3
ZFP30
ZFP36
ZFP36L1
ZFP36L2
ZFP37
ZFP41
ZFP42
ZFP57
ZFP64
ZFP82
ZFP90
ZFP91
ZFP92
ZFPL1
ZFPM1
ZFPM2
ZFR
ZFR2
ZFX
ZFY
ZFYVE1
ZFYVE16
ZFYVE19
ZFYVE20
ZFYVE21
ZFYVE26
ZFYVE27
ZFYVE28
ZFYVE9
ZG16
ZG16B
ZGPAT
ZHX1
ZHX2
ZHX3
ZIC1
ZIC2
ZIC3
ZIC4
ZIC5
ZIK1
ZIM2
ZIM3
ZIP11
ZKSCAN1
ZKSCAN2
ZKSCAN3
ZKSCAN4
ZKSCAN5
ZMAT1
ZMAT2
ZMAT3
ZMAT4
ZMAT5
ZMIZ1
ZMIZ2
ZMPSTE24
ZMYM1
ZMYM2
ZMYM3
ZMYM4
ZMYM5
ZMYM6
ZMYND10
ZMYND11
ZMYND12
ZMYND15
ZMYND17
ZMYND19
ZMYND8
ZNF10
ZNF101
ZNF107
ZNF114
ZNF117
ZNF121
ZNF124
ZNF131
ZNF132
ZNF133
ZNF134
ZNF135
ZNF136
ZNF14
ZNF140
ZNF141
ZNF142
ZNF143
ZNF146
ZNF148
ZNF154
ZNF155
ZNF157
ZNF16
ZNF160
ZNF165
ZNF167
ZNF169
ZNF17
ZNF174
ZNF175
ZNF177
ZNF18
ZNF180
ZNF181
ZNF182
ZNF184
ZNF187
ZNF189
ZNF19
ZNF192
ZNF193
ZNF195
ZNF197
ZNF2
ZNF20
ZNF200
ZNF202
ZNF205
ZNF207
ZNF211
ZNF212
ZNF213
ZNF214
ZNF215
ZNF217
ZNF219
ZNF22
ZNF221
ZNF222
ZNF224
ZNF225
ZNF226
ZNF227
ZNF229
ZNF23
ZNF230
ZNF232
ZNF233
ZNF234
ZNF235
ZNF236
ZNF238
ZNF239
ZNF24
ZNF248
ZNF25
ZNF250
ZNF251
ZNF252
ZNF253
ZNF254
ZNF256
ZNF257
ZNF259
ZNF26
ZNF260
ZNF263
ZNF264
ZNF266
ZNF267
ZNF268
ZNF271
ZNF273
ZNF274
ZNF276
ZNF277
ZNF280A
ZNF280B
ZNF280C
ZNF280D
ZNF281
ZNF282
ZNF283
ZNF284
ZNF285A
ZNF286A
ZNF287
ZNF292
ZNF295
ZNF296
ZNF3
ZNF300
ZNF302
ZNF311
ZNF317
ZNF318
ZNF319
ZNF32
ZNF320
ZNF321
ZNF322A
ZNF322B
ZNF323
ZNF324
ZNF324B
ZNF326
ZNF329
ZNF330
ZNF331
ZNF333
ZNF334
ZNF335
ZNF337
ZNF33A
ZNF33B
ZNF34
ZNF341
ZNF343
ZNF345
ZNF346
ZNF347
ZNF35
ZNF350
ZNF354A
ZNF354B
ZNF354C
ZNF358
ZNF362
ZNF365
ZNF366
ZNF367
ZNF37A
ZNF382
ZNF383
ZNF384
ZNF385A
ZNF385B
ZNF385D
ZNF391
ZNF394
ZNF395
ZNF396
ZNF397
ZNF397OS
ZNF398
ZNF404
ZNF407
ZNF408
ZNF41
ZNF410
ZNF414
ZNF415
ZNF416
ZNF417
ZNF418
ZNF419
ZNF420
ZNF423
ZNF425
ZNF426
ZNF428
ZNF429
ZNF43
ZNF430
ZNF431
ZNF432
ZNF433
ZNF434
ZNF436
ZNF438
ZNF439
ZNF44
ZNF440
ZNF442
ZNF443
ZNF444
ZNF445
ZNF446
ZNF449
ZNF45
ZNF451
ZNF454
ZNF460
ZNF461
ZNF462
ZNF467
ZNF468
ZNF469
ZNF470
ZNF471
ZNF473
ZNF474
ZNF479
ZNF48
ZNF483
ZNF484
ZNF485
ZNF488
ZNF490
ZNF491
ZNF492
ZNF493
ZNF496
ZNF497
ZNF498
ZNF500
ZNF501
ZNF502
ZNF503
ZNF507
ZNF510
ZNF511
ZNF512
ZNF512B
ZNF513
ZNF514
ZNF516
ZNF518A
ZNF518B
ZNF519
ZNF521
ZNF524
ZNF526
ZNF528
ZNF529
ZNF530
ZNF532
ZNF536
ZNF540
ZNF541
ZNF543
ZNF544
ZNF546
ZNF547
ZNF548
ZNF549
ZNF550
ZNF551
ZNF552
ZNF554
ZNF555
ZNF556
ZNF557
ZNF558
ZNF559
ZNF560
ZNF561
ZNF562
ZNF563
ZNF564
ZNF565
ZNF566
ZNF567
ZNF568
ZNF569
ZNF57
ZNF570
ZNF571
ZNF572
ZNF573
ZNF574
ZNF575
ZNF576
ZNF577
ZNF578
ZNF579
ZNF580
ZNF581
ZNF582
ZNF583
ZNF584
ZNF585A
ZNF585B
ZNF586
ZNF587
ZNF589
ZNF592
ZNF593
ZNF594
ZNF596
ZNF597
ZNF598
ZNF599
ZNF600
ZNF605
ZNF606
ZNF607
ZNF608
ZNF609
ZNF610
ZNF611
ZNF613
ZNF614
ZNF615
ZNF616
ZNF618
ZNF619
ZNF620
ZNF621
ZNF622
ZNF623
ZNF624
ZNF625
ZNF626
ZNF627
ZNF628
ZNF629
ZNF630
ZNF638
ZNF639
ZNF641
ZNF642
ZNF643
ZNF644
ZNF645
ZNF648
ZNF649
ZNF652
ZNF653
ZNF654
ZNF655
ZNF658
ZNF660
ZNF662
ZNF664
ZNF665
ZNF667
ZNF668
ZNF669
ZNF670
ZNF671
ZNF672
ZNF673
ZNF674
ZNF676
ZNF677
ZNF679
ZNF680
ZNF682
ZNF683
ZNF684
ZNF687
ZNF688
ZNF689
ZNF69
ZNF691
ZNF692
ZNF695
ZNF696
ZNF699
ZNF7
ZNF70
ZNF700
ZNF701
ZNF703
ZNF704
ZNF705A
ZNF705D
ZNF705G
ZNF707
ZNF709
ZNF71
ZNF710
ZNF711
ZNF713
ZNF714
ZNF718
ZNF720
ZNF727
ZNF732
ZNF735
ZNF74
ZNF740
ZNF746
ZNF747
ZNF750
ZNF75A
ZNF75D
ZNF76
ZNF761
ZNF764
ZNF765
ZNF766
ZNF768
ZNF77
ZNF770
ZNF771
ZNF772
ZNF773
ZNF774
ZNF775
ZNF776
ZNF777
ZNF778
ZNF780A
ZNF780B
ZNF781
ZNF782
ZNF784
ZNF785
ZNF786
ZNF787
ZNF789
ZNF79
ZNF791
ZNF792
ZNF793
ZNF799
ZNF8
ZNF80
ZNF800
ZNF804A
ZNF804B
ZNF808
ZNF81
ZNF813
ZNF816A
ZNF821
ZNF823
ZNF826
ZNF827
ZNF828
ZNF829
ZNF830
ZNF831
ZNF835
ZNF836
ZNF837
ZNF839
ZNF84
ZNF843
ZNF844
ZNF846
ZNF85
ZNF860
ZNF862
ZNF91
ZNF92
ZNF93
ZNF99
ZNFX1
ZNHIT1
ZNHIT2
ZNHIT3
ZNHIT6
ZNRD1
ZNRF1
ZNRF2
ZNRF3
ZNRF4
ZP1
ZP2
ZP3
ZP4
ZPBP
ZPBP2
ZPLD1
ZPR1
ZRANB1
ZRANB2
ZRANB3
ZRC1
ZRSR2
ZSCAN10
ZSCAN16
ZSCAN18
ZSCAN2
ZSCAN20
ZSCAN21
ZSCAN22
ZSCAN23
ZSCAN29
ZSCAN4
ZSCAN5A
ZSCAN5B
ZSCAN5C
ZSWIM1
ZSWIM2
ZSWIM3
ZSWIM4
ZSWIM5
ZSWIM6
ZSWIM7
ZUFSP
ZW10
ZWF
ZWF1
ZWILCH
ZWINT
ZXDA
ZXDB
ZXDC
ZYG11A
ZYG11B
ZYX
ZZEF1
ZZZ3
Zadh2
Zar1
Zbbx
Zbp1
Zbtb1
Zbtb10
Zbtb20
Zbtb22
Zbtb24
Zbtb3
Zbtb32
Zbtb33
Zbtb38
Zbtb41
Zbtb42
Zbtb43
Zbtb44
Zbtb46
Zbtb48
Zbtb49
Zbtb5
Zbtb6
Zbtb7a
Zbtb7b
Zbtb7c
Zbtb8a
Zbtb8b
Zbtb8os
Zbtb9
Zc3h10
Zc3h11a
Zc3h12a
Zc3h12c
Zc3h12d
Zc3h14
Zc3h15
Zc3h18
Zc3h3
Zc3h4
Zc3h8
Zc3hav1
Zc3hav1l
Zc3hc1
Zc4h2
Zcchc10
Zcchc11
Zcchc12
Zcchc14
Zcchc16
Zcchc17
Zcchc2
Zcchc24
Zcchc4
Zcchc6
Zcchc7
Zcchc8
Zcchc9
Zcrb1
Zcwpw1
Zdbf2
Zdhhc1
Zdhhc12
Zdhhc13
Zdhhc14
Zdhhc15
Zdhhc16
Zdhhc17
Zdhhc18
Zdhhc19
Zdhhc2
Zdhhc20
Zdhhc21
Zdhhc22
Zdhhc23
Zdhhc24
Zdhhc3
Zdhhc4
Zdhhc5
Zdhhc6
Zdhhc7
Zdhhc8
Zdhhc9
Zeb1
Zer1
Zfa
Zfand1
Zfand2a
Zfand2b
Zfand3
Zfand5
Zfand6
Zfat
Zfp1
Zfp106
Zfp120
Zfp13
Zfp14
Zfp161
Zfp184
Zfp2
Zfp26
Zfp27
Zfp28
Zfp3
Zfp30
Zfp36
Zfp36l1
Zfp39
Zfp41
Zfp42
Zfp57
Zfp62
Zfp82
Zfp90
Zfp91
Zfpl1
Zfpm1
Zfpm2
Zfr
Zfx
Zfy1
Zfy2
Zfyve16
Zfyve19
Zfyve20
Zfyve21
Zfyve26
Zfyve27
Zfyve28
Zg16
Zgpat
Zhx1
Zhx2
Zhx3
Zic3
Zic4
Zik1
Zkscan1
Zmat2
Zmat3
Zmat4
Zmat5
Zmiz1
Zmiz2
Zmpste24
Zmym2
Zmym3
Zmym4
Zmym5
Zmynd10
Zmynd17
Zmynd19
Znf131
Znf143
Znf146
Znf148
Znf18
Znf182
Znf185
Znf2
Znf22
Znf235
Znf238
Znf24
Znf250
Znf259
Znf260
Znf276
Znf280c
Znf280d
Znf316
Znf318
Znf319
Znf32
Znf322a
Znf326
Znf329
Znf330
Znf346
Znf354a
Znf354b
Znf354c
Znf365
Znf367
Znf382
Znf384
Znf385b
Znf385c
Znf385d
Znf394
Znf410
Znf414
Znf423
Znf426
Znf428
Znf436
Znf445
Znf451
Znf467
Znf473
Znf474
Znf48
Znf488
Znf503
Znf507
Znf511
Znf512
Znf513
Znf516
Znf518a
Znf518b
Znf521
Znf524
Znf526
Znf532
Znf536
Znf541
Znf551
Znf569
Znf574
Znf575
Znf579
Znf580
Znf583
Znf592
Znf593
Znf598
Znf608
Znf609
Znf622
Znf628
Znf629
Znf638
Znf639
Znf641
Znf652
Znf653
Znf654
Znf664
Znf667
Znf668
Znf672
Znf687
Znf689
Znf691
Znf692
Znf704
Znf710
Znf740
Znf750
Znf76
Znf768
Znf770
Znf771
Znf775
Znf784
Znf786
Znf787
Znf800
Znf804a
Znf827
Znf828
Znf830
Znfx1
Znhit1
Znhit2
Znhit3
Znrd1
Znrf1
Znrf2
Znrf3
Zp1
Zp2
Zp3
Zp3r
Zp4
Zpbp
Zpbp2
Zpld1
Zranb1
Zranb2
Zranb3
Zrsr1
Zrsr2
Zscan2
Zscan20
Zscan21
Zswim1
Zswim2
Zswim3
Zswim4
Zswim5
Zswim6
Zswim7
Zufsp
Zw
Zw10
Zwilch
Zwint
Zxda
Zxdc
Zyg11b
Zyx
Zzef1
Zzz3
a2ld1
aacs
aah1
aak-1
aak-2
aao
aarsd1
aarsd1-B
aasdh
aasdhppt
aat1
aat2
aatA
aatB
aay
ab
abc1
abc2
abc4
abcA1
abcA10
abcA11
abcA2
abcA3
abcA4
abcA5
abcA6
abcA7
abcA8
abcA9
abcB1
abcB2
abcB3
abcB4
abcB5
abcB6
abcB7
abcC1
abcC10
abcC12
abcC13
abcC14
abcC15
abcC2
abcC3
abcC5
abcC6
abcC7
abcC8
abcC9
abcD1
abcD2
abcD3
abcF2
abcF4
abcG1
abcG10
abcG11
abcG12
abcG14
abcG15
abcG16
abcG17-1
abcG18
abcG19
abcG2
abcG21
abcG22
abcG24
abcG3
abcG5
abcG6
abcG8
abcG9
abcb6
abcb8
abd-A
abd1
abhd11
abhd12
abhd13
abhd14a
abhd2a
abhd2b
abhd6-A
abhd6-B
abhd8
abkA
abkB
abkC
abkD
abl-1
abp1
abpA
abpC
abpD
abpE-1
abr
abs
acaA
acad8
acadsb
acam
acat1
acat1-A
acat1-B
acbA
acbd5
acbd5a
acbd6
acbp-1
accA
accA1
accC
accC1
accC2
accD
accD5
accD6
accn1
accn2a
accn2b
accn2c
accn4a
accn4b
acdA
acdh-6
ace-1
aceF
acer1
acgA
ache
aciA
acj6
acl-1
acl-2
acl-6
acly
acmsd
acn
acn-1
acn9
acnA
aco-1
aco-2
aco1
aco2
acoC
acoD
acoL
acox1
acp1
acp2
acpA
acpP
acpl2
acpt
acr-16
acr-2
acr-3
acr-7
acr1
acs
acsA
acsA1
acsA2
acsbg2
acsf3
act1
act17
act18
act2
act22
act24
act25
act26
act27
act28
act29
actIII
acta1
actb
actc1
actg1
actr2
actr2-A
actr2-B
actr2a
actr2b
actr8
acu-5
acvr2a
acvr2b
acy1
acy3
acy3.1
acy3.2
acyp2
ada
ada1
adad1
adal
adal-A
adam10
adam22
adat
adat1
adat2
adat3
adcA
adcC
adck1
adcy9
add
add-1
add-2
add1
ade1
ade10
ade2
ade3
ade4
ade5
ade8
ade9
adh
adh4
adh5
adhI
adhfe1
adi1
adk
adk1
adkB
adl1
ado1
adprh
adprhl1
adprhl2
adr-2
adra2b
adra2c
adra2db
adrb1
adrb2
adrm1
adrm1-A
adrm1-B
adrm1b
ads-1
aebp2
aer61
aex-3
afap1l1
afap1l2
afg2
afmid
afsK
ag1
ag2
ag45
agaA
agap1
agbl5
agdA
agk
agl1
aglA
ago
ago1
ago61
agpat9
agpat9l
agphd1
agtpbp1
agtrap
agxt
agxt2l1
ahcY
ahctf1
ahcy-1
ahcy-A
ahcy-B
ahr-1
ahsa
aida
aida-A
aida-B
aif
aifm2
ain1
air-2
ajap1
ak1
ak2
akirin
akirin1
akr1
akr1a1
akr1a1a
akr1a1b
aksF
akt-1
akt-2
akt1
akt2-A
akt2-B
aktip
aktip-A
aktip-B
al
al-3
alaS
alaS2
alad
alas2
alb-A
alb1
albC
alc
alc-1
alc1
alcama
ald
aldA
aldB
aldX
aldY
aldh1l1
aldh4a1
aldh8a1
aldh9A1
aldh9a1a
aldh9a1b
aldo-1
aldo-2
aldob
aldoca
aldocb
ale1
alfA
alg-11
alg-2
alg-3
alg-8
alg1
alg10
alg11
alg13
alg14
alg2
alg3
alg5
alg6
alg8
alh-13
alh-8
alh-9
alien
alkbh5
alkbh6
alkbh8
allB
allc
alp1
alp11
alp13
alp4
alp41
alp6
alpha-Adaptin
alpha-Cat
alpha-Man-I
alpha-Man-II
alpha-Spec
alphaPS4
alphaPS5
alphaTry
alphaTub67C
alphaTub84B
alphaTub84D
alphaTub85E
alrA
alrB
alrC
alsS
alx-1
alx1
alxA
ama-1
amd
amd1
amdA
amdS
amdhd1
amdhd2
ami
amiD
amn1
amos
ams1
amx
amx-1
amyC
an3
anapc1
anapc10
anapc11
anapc2
anapc3
anapc5
anapc6
anc-1
anc1
ancA
anf2
angR
angel
angel2
ankhb
ankib1
ankrd1
ankrd13c
ankrd13c-A
ankrd13c-B
ankrd29
ankrd34b
ankrd37
ankrd39
ankrd46
ankrd52
ankrd54
ankrd56
anks1b
ano10
anon-35F/36A
anon-37Cs
anon-60Da
anon-84Ea
anp32a
anp32b
anp32e
ansA
anxa2-A
anxa2-B
anxa7
aop
aorO
aos-1
aotP
ap
ap1b1
ap1g1
ap1s2
ap2a1-1
ap2m1
ap2m1a
ap2m1b
ap2s1
ap3b-1
ap3d1
ap3s1
ap4b1
ap4e1
ap4s1
apaG
apaf1
apbb1ip
apc
apc-1
apc-2
apc10
apc2
ape-1
ape1
ape2
apeA
apeB
aph-1
aph1b
api5-A
api5-B
apip
apitd1
apl1
apl2
apl3
apl4
apl5
apl6
aplnr
aplnr-A
aplnr-B
aplnra
aplnrb
apm1
apm2
apm3
apm4
apmap
apn2
apoa1bp
app1
apr3
aprD
aps-2
aps2
aps3
apt
aptx
aqpA
aqpM
aqpZ
aqpZ1
aqpZ2
ara
araE
araG
araG2
araL
aralar1
arc-1
arc1
arc2
arc3
arc4
arcA
arcB
arcD
ard1
arf-1.1
arf-1.2
arf1
arf4
arf6
arfA
arfgap2
arg-13
arg-8
arg1
arg2-B
arg3
arg4
arg5
argB
argD
argD2
argF
argG
argG1
argH
argI
argK
argS
argS1
arglu1
arglu1a
arglu1b
argx
arh1
arhgap19
arhgap21
arhgap21-A
arhgap21-B
arhgap26
arhgap29
ari-1
ari-2
arid3a
ark1
arkA
arl-1
arl-3
arl-5
arl-6
arl13b
arl2
arl2bp
arl3
arl5
arl6ip4
arl8
arl8a
arl8ba
arm
armc8
armc9
armi
arnC
arnt
arnt2
aroK
aroP
arp-3
arp-4
arp-6
arp2
arp4
arp42
arp5
arp6
arpA
arpB
arpC
arpE
arpF
arpH
arr-1
arr3
arrD
arrF
arrH
arrJ
arrK
arrL
arsA
arsk
artP
aru1
arv1
arx
arx-1
arx-2
arx-4
arx-5
arx-6
asah-1
asah2
ascc3
ascc3l
ascl1
ascl1a
ascl1b
ase
asf1
asf1-A
asf1-B
asf1a
asf1b
ash1
ash2
ask
aslA
aslB
asm-1
asm-2
asm-3
asnS
asnS1
asnS2
asna-1
asna1
asnsd1
asp-3
asp1
aspC
aspS
aspS1
aspa
aspdh
asrgl1
ass1
astD
astD1
astD2
aste1
atad1a
atad1b
atad3
atad3-A
atad3-B
ate1
atf1
atf21
atf4
atf7ip
atg-1
atg-16.1
atg-7
atg1
atg10
atg101
atg12
atg13
atg16
atg18
atg2
atg21
atg26
atg2a
atg3
atg4
atg4-1
atg4a
atg4b
atg4c
atg4d
atg6B
atg7
atg8
athl1
atl
atl-1
atl2
atm1
ato
atoA
atoB
atoD
atoh7
atoh7-A
atoh7-B
atp-1
atp-2
atp1
atp1a1
atp2
atp4a
atp5C1
atp6v0a1
atp6v0d2
atp6v1c1
atp6v1c1a
atp6v1c1b
atp6v1d
atp6v1g3
atp8b1
atpA
atpA1
atpA3
atpB
atpB1
atpD
atpD1
atpF
atpG
atpH
atpI
atpaf1
atpbd4
atr
atr1
ats1
atsA
atx-3
atxn10
atxn7l3
auh
aup1
aurK
aurka
aurkb
aurkb-A
aurkb-B
ave
avl9
awd
axin1
axin2
b2m
b3galnt2
b3gnt5
b3gnt5-A
b3gnt5-B
b3gnt5a
b9d1
b9d2
bPT2
bacC
baeB
baeC
baeE
baf
baf-1
baiap2l2
ball
banf1
banf1-A
banf1-B
banf2
banp
bap
bar-1
barx1
bath-38
bath-43
baz1b
baz2a
bbp
bbs12
bbs2
bbs4
bbs5
bbs9
bcaA
bcar3
bcas2
bcat-1
bccip
bcd
bcl7a
bcl7b
bcl9l
bcs1l
bcs1la
bcsl1b
bdhA
be1
becn1
beg
bel
bem46
ben
benD
bend5
bet1l
bet3
betA
betB
betB1
betB2
beta'Cop
beta-Spec
betaCop
betaInt-nu
betaTry
betaTub56D
betaTub60D
betaTub85D
bfmBAB
bfmBB
bfmBC
bgcn
bglA
bglB
bglC
bglH
bglK
bgm
bgn
bhbA
bhlhe22
bhmt
bi
bib
bicc1-A
bicc1-B
bimA
bimB
bimC
bimE
bimG
bin3
bioF
bioF1
bioK
bip1
bip2
bir1
birA
birc5.1
birc5.1-A
birc5.1-B
birc5.2
birc5.2-B
birc7
birc7-A
birc7-B
bis1
bivm
bkdA
bkdA1
bkdA2
bkdB
blcap
blcap-A
blcap-B
bli-3
bli-4
blm
bloc1s1
bloc1s2
blp
blt
blw
bmcc1
bmi1a
bmi1b
bmp2-B
bmp3
bmp4
bmp7
bmrA
bna-4
bna-5-1
bna-5-2
bna4
bna4-2
bna5
bna5-1
bna5-2
bob1
bod1
boka
bokb
bol
bolA
bop1
bop1-A
bop1-B
bora
boss
botv
bowl
bowline
bpb-1
bpb1
bphB
bpl1
bpnt1
br
braF
brc1
brcc3
brd9
bre
bre-1
bre-4
brf2
brm
brms1l
brn
bro-1
bro1
brox
brp16
brr2
brunol4
brunol5
bs
bsaA
bsdc1
bsdc1-A
bsdc1-B
bsh
bsk
bst-1
bst1
bsx
btb1
btb3
btbd11a
btbd17
btbd6
btbd6a
btbd6b
btd
btf3l4
btl
btn-1
btuD
btuE
bub1
bub2
bub3
bud20
bud31
bud32
bun
bur1
bw
bwa
bxdc2
byn
byn-1
byr1
byr2
bys
bysl
bzw1
bzw1a
bzw1b
bzw2
c12.1
c1d
c1galt1
c1galt1a
c1galt1b
c2cd3
c3ar1
c5ar1
c8b
cab-1
cabc1
cac
cact
cad
cadm2
cadm3
cadm4
cadps
caf-17
caf1
caf17
cah
cah-1
cah-2
cah-3
cah-5
cahz
caiC
cak1-1
cal1
calB
calcoco1
calcoco1-A
calcoco1-B
calcoco2
calcrl
calcrla
calml4
cals
calu
calua
calub
cam1
cam2
camA
camk2d
camk2d1
camk2d2
camkv
camsap1
camsap1b
canA
cand1
cap
cap-1
cap-2
cap1
cap2
capD
capaR
caprin2
captB
captD
capu
car
car1
carA
carB
carB1
carB2
carm1
cars
cars2
cas
cas1
casK
casc1
casc3
casc4
caskin2
casp1-A
casp1-B
casp3
cat-2
cat-4
catA
catF
caup
cav1
caz
cbara1
cbbGC
cbbGP
cbc
cbc2
cbf5
cbh1
cbiO
cbiO1
cbiO2
cbiO3
cblA-1
cblb
cblb-A
cblb-B
cblc-1
cbll1
cbp-1
cbpA
cbr-1
cbr1
cbr4
cc2d1b
cca
ccar1
ccbe1
ccbl
ccbl2
ccc2
ccdc-55
ccdc102a
ccdc103
ccdc104
ccdc109a
ccdc111
ccdc113
ccdc115
ccdc123
ccdc124
ccdc124-A
ccdc124-B
ccdc125
ccdc130
ccdc134
ccdc135
ccdc149
ccdc149a
ccdc149b
ccdc22
ccdc25
ccdc43
ccdc47
ccdc52
ccdc53
ccdc56
ccdc58
ccdc59
ccdc61
ccdc64
ccdc64b
ccdc65
ccdc69
ccdc69-A
ccdc69-B
ccdc75
ccdc77
ccdc79
ccdc80
ccdc85c
ccdc85ca
ccdc85cb
ccdc89
ccdc90a
ccdc90b
ccdc93
ccdc94
ccdc99
ccdc99-A
ccdc99-B
ccf-1
cch1
cchl
cchl-1
cck-A
cck-B
cckar
ccm2
ccmA
ccmA1
ccnb1
ccnb2
ccnc
ccnd1
ccnd2
ccndbp1
ccne1
ccnh
ccnj
ccnl1
ccnl2
ccnyl1
ccnyl1-A
ccnyl1-B
ccr1
ccr4
ccrn4l
ccsmst1
cct-1
cct-2
cct-4
cct-5
cct-6
cct1
cct2
cct3
cct4
cct5
cct6
cct7
cct8
cd276
cd99l2
cda
cdadc1
cdb4
cdc-14
cdc-25.1
cdc-25.3
cdc-37
cdc-42
cdc-48.1
cdc-48.2
cdc1
cdc123
cdc13
cdc15
cdc17
cdc18
cdc2
cdc2-A
cdc2-B
cdc20
cdc22
cdc25
cdc25-1-B
cdc25-2
cdc25-3
cdc26
cdc28
cdc2c
cdc31
cdc37l1
cdc4
cdc42
cdc42se-B1
cdc42se1
cdc42se1-A
cdc48
cdc5
cdc5l
cdc6-2
cdc7
cdcH
cdca5-A
cdca5-B
cdd
cdh-3
cdh1
cdh2
cdh20
cdk-1
cdk-8
cdk-9
cdk1
cdk10
cdk11
cdk2
cdk4
cdk5
cdk5rap1
cdk7
cdk8
cdk9
cdk9-A
cdk9-B
cdka-1
cdkal1
cdkl1
cdkn2aip-A
cdkn2aip-B
cdl-1
cdo-1
cdo1
cdon
cdr
cdr1
cdr2
cdr2l
cds1
cdtl-7
cdv3
cdv3-A
cdv3-B
cdx1
cec-1
cecr1
cecr1a
ced-10
ced-2
ced-3
ced-6
ced-7
ced-8
cef-1
cef1
ceh-10
ceh-12
ceh-14
ceh-18
ceh-19
ceh-20
ceh-22
ceh-23
ceh-24
ceh-26
ceh-30
ceh-31
ceh-32
ceh-33
ceh-34
ceh-37
ceh-38
ceh-39
ceh-40
ceh-44
ceh-5
ceh-6
ceh-7
ceh-8
cek1
cel-1
cenG1A
cenpa
cenpk
cenpl
cenpm
cenpn
cenpn-A
cenpn-B
cenpo
cep120
cep57r
cep63
cep63-A
cep76
cep78
cep97
cept1
cer1
cfd-1
cfi-1
cfl1
cfl1-A
cfl1-B
cfl2
cft1
cft2
cgh-1
cgi121
cgn
cgp-1
cgs1
ch25h
ch25hl1.1
ch25hl1.2
cha-1
chaC
chac1
chac2
chaf1a
chaf1a-A
chaf1a-B
chat
chb
chc-1
chc1
chcA
chchd4
chchd4-A
chchd4-B
chd
chd-3
chd1l
chd8
che-13
che-3
chek1
chfr
chh
chid1
chk-1
chk-2
chk1
chl-1
chl1
chmp1
chmp1a
chmp1b
chmp2a
chmp2a2
chmp2b
chmp2b-A
chmp2b-B
chmp4b
chmp4c
chmp5
chmp6
chmp6-A
chmp6-B
chmp7
chnrd
cho-1
cho1
chordc1
chp1
chpt1
chrd
chrna1
chrne
chst1
chst10
chst12
chst14
cht-1
chtf18
chtl-1
chuk
churc1
ci
cia1
ciao1
cic
cic-1
cid
cid1
cid13
cid14
cig1
cig2
cin
cinA
cinp
cirbp
cirbp-A
cirbp-B
cisd2
cisd2-A
cisd2-B
cit-1
cit1
citB
cited2
ck
cka1
ckb-1
ckb-2
ckb-3
cki1
cki2
clasp1
clasp2
clcA
clcB
clcC
clcD
clcE
clcF
clcc1
clcnkb
cldn7
cldnd
cldng
clec-87
clec-88
clec3a
clf-1
clf1
clip3
clk-1
clns1a
clp-1
clp1
clpB
clpB2
clpC
clpE
clpP
clpP1
clpP2
clpP3
clpV1
clpX
clpX2
clpX3
clpf-1
clpp-1
clps
clptm1l
clr3
clr4
clr6
clspn
clu-1
cluA
cluap1
clvs1
clvs2
cmah
cmas
cmbl
cmd-1
cmip
cmk1
cmk2
cmkA
cml
cmpD
cmpk1
cmtB
cn
cnaA
cnb1
cnbA
cnc
cnd-1
cnfn
cnfn-A
cnfn-B
cni
cnih4
cnn
cnnm4
cnot1
cnot10
cnot10-A
cnot10-B
cnot6l
cnot6l-A
cnot6l-B
cnot7
cnp-4
cnp1
cnpy1
cnpy3
cnpy4
cnr-14
cnr1
cnrB
cnrN
cntn5
cnx-1
coaA
coaD
coaE
cobW
coe2
coe3
cof1
cog2
cog3
cog4
cog7
cog8
cogc-2
cogc-4
coil
col1a2
col21a1
col27a1
col2a1
col4a3bp
col6a1
colec10
colec11
colec12
colt
comA
comEB
comG
commd10
commd2
commd4
commd7
comt
copA
copB
copG
copa
copb
copb2
copd
cope
copg2
cops2
cops3
cops4
cops5
cops6
cops8
coq-2
coq-5
coq-6
coq-8
coq1
coq10b
coq10b-A
coq2
coq4
coq5
coq6
coq7
coq9
coq9-A
coq9-B
cor-1
corA
corB
cora
coro2b
cos
cos1102
cot-3
cox-10
cox-4
cox10
cox11
cox1101
cox13
cox19
cox4
coxL
coxS
cpa
cpa-1
cpa1
cpb
cpb-2
cpb-3
cpd1
cpeb1
cpeb1-A
cpeb1-B
cpeb3
cpeb4
cpnA
cpnB-1
cpnC
cpnD
cpnE
cpnF
cpna-2
cpo
cpp1
cpped1
cpr-1
cpr-2
cpr-3
cpr-4
cpr-5
cpr-6
cpr2
cpr6
cprA
cprB
cprC
cprD
cprE
cprF
cprG
cpras1
cpras2
cps-6
cpsf-2
cpsf2
cpsf3
cpsf3l
cpsf4
cpsf5
cpsf6
cpt2
cpvl
cpy1
crabp2
crb
crbn
creC
creb3l2
creb3l3a
creb3l4
crebl2
creld2
creld2-A
creld2-B
crh
crhbp
crhr1
crhr2
crim1
cript
crispld2
crk
crk1
crlf3
crls-1
crm
crn
crn-7
crn1
crnkl1
croc
crp
crp-8
crq
crt
crt-1
crtD
crtE
crtac1
crtc3
cry
cryS
cryg3
crygn
crygna
crygnb
cs
csbC
cse-4
cse1l
csf1r
csh3
cshB
csk1
csl4
csm3
csn-1
csn-2
csn-5
csn-7a
csn1
csn2
csn4
csn5
csn6
csn7
csn8
csnA
csnB
csnD
csnk1a1
csnk1d
csnk1da
csnk1db
csnk1g1
csnk2b
csp
cspC
cst-1
csul
csw
csx1
csx2
ct
cta
cta1
cta3
cta4
ctaA
ctaA2
ctaB
ctaG
ctbp1
ctbp2
ctbs2
ctc1
ctdspl2
ctdspl2a
ctdspl2b
ctf1
ctf18
ctfB
cth-2
cti6
ctif
ctl-1
ctl-2
ctnna2
ctnnd1
ctns
ctns-1
ctp
ctpA
ctpB
ctpC
ctpD
ctpF
ctpI
ctpV
ctps
ctps-A
ctps-B
ctps2
ctr6
ctr9
cts-1
ctsD
ctse-A
ctse-B
ctu1
ctu2
ctxA
ctxB
cue
cuedc2
cuedc2-A
cuedc2-B
cugbp1
cugbp1-A
cugbp1-B
cugbp2
cul-1
cul-2
cul-3
cul-4
cul-5
cul-6
cul1
cul3
cul3a
cul3b
cul4
culA
culB
culC
culD
culE
cup
cup-2
cut1
cut14
cut15
cut3
cut4
cut6
cut7
cutA
cutC
cuta
cutc
cutc-1
cvaB
cwc-21
cwc-24
cwc-25
cwc-26
cwc-27
cwc15
cwc15-A
cwc15-B
cwc16
cwc21
cwc22
cwc24
cwc25
cwc26
cwc27
cwf10
cwf11
cwf14
cwf15
cwf16
cwf17
cwf19
cwf19l1
cwf19l2
cwf21
cwf22
cwf23
cwf25
cwf26
cwf29
cwf4
cwg2
cwh43
cwn-1
cx32.2
cxadr
cxcl12
cxcr4
cxcr4-A
cxcr4-B
cxxc4
cya
cyaB
cyb-1
cyb5d1
cyb5d2
cyb5r1
cyb5r2
cyb5r4
cybasc3
cybrd1
cyc
cyc1
cycB
cycC
cycH
cyce1
cyce3
cycs-A
cydC
cye-1
cyfip1
cyfip2
cygb1
cygb2
cyhr1
cyhr1-B
cym-1
cym1
cyn-1
cyn-10
cyn-11
cyn-2
cyn-3
cyn-4
cyn-5
cyn-6
cyn-7
cyn-8
cyn-9
cyoE
cyoE1
cyp-1
cyp-10
cyp-13A1
cyp-13A2
cyp-13A3
cyp-13A5
cyp-13A6
cyp-13A7
cyp-13B1
cyp-3
cyp-41
cyp-44A1
cyp-6
cyp-8
cyp1
cyp10
cyp110
cyp117
cyp120
cyp132
cyp136
cyp138
cyp144
cyp17a1
cyp19a1a
cyp26b1
cyp2k4
cyp3
cyp33
cyp3a40
cyp4
cyp508a1-1
cyp508a2-1
cyp508a3-1
cyp508b1
cyp508d1
cyp51
cyp513b1
cyp513c1
cyp513d1
cyp513f1
cyp514a1
cyp514a2
cyp515a1
cyp515b1
cyp516a1
cyp516b1
cyp518a1
cyp518b1
cyp519a1
cyp519c1
cyp519d1
cyp520a1
cyp520b1
cyp521a1
cyp524a1
cyp525a1
cyp554a1
cyp556a1
cyp6
cyp7
cyp8
cyp9
cypB
cypD
cypE
cysA
cysA1
cysA2
cysB
cysC
cysJ
cysJ1
cysK
cysNC
cysS
cysS1
cysS2
cyt-18
cyt-2
cyt1
cytC
cytsa
cytsaa
cyyr1
czcD
czcO
czcR
d
d2hgdh
d7
da
dact1
dact1-B
dad-1
dad1
dadA
daf-1
daf-16
daf-19
daf-2
daf-21
daf-4
dagK
dak1
dak2
dally
dand5
dap1
dapA
dapE
dapE2
dapG
dapl1
dapl1-A
dapl1-B
dare
dat-1
daz-1
dazap1
dazl
dazl-A
dbf4
dbf4b
dbh
dbndd1
dbnl-A
dbnl-B
dbo
dbp-10
dbp-3
dbp-4
dbp-7
dbp10
dbp2
dbp3
dbp4
dbp5
dbp6
dbp7
dbp8
dbp9
dbpA
dbr-1
dbr1
dbr1-A
dbr1-B
dbx1
dbx1a
dbx1b
dcaf-1
dcaf10
dcaf12
dcaf12-A
dcaf12-B
dcaf13
dcaf15
dcaf17
dcaf8l1
dcakd
dcap-2
dcd2A
dcd2B
dcd3A
dcd3B
dcl-1
dcl1
dcl2
dcl2-1
dclre1
dclre1c
dcn-1
dco
dcp2
dcr-1
dcr1
dct-1
dctA
dctn1
dctn2
dctn2-A
dctn2-B
dctn6
dcun1d3
dcun1d4
dda1
ddaH
ddb-1
ddb1
ddb2
ddi1
ddi2
ddit4
ddit4l
ddo-1
ddost
ddt
ddt-A
ddt-B
ddx1
ddx10
ddx17
ddx18
ddx20
ddx24
ddx27
ddx3
ddx31
ddx4
ddx41
ddx42
ddx46
ddx47
ddx49
ddx5
ddx51
ddx52
ddx55
ddx56
ddx6
deaD
deadsouth
deb-1
decr2
ded1
def
def6
def8
def8-A
def8-B
deg-1
deg-3
degP
degs1
dei
del-1
deltaTry
dennd1a
dennd5b
denr
deoA
deoC
deoC1
depdc1a
depdc7
der-2
derl1
derl2
derp6
derriere
des
des-2
dexB
dexi
dfr1
dfrA
dga1
dgat1
dgat2
dgk-3
dgk-5
dgkA
dgoT
dhaK
dhaQ
dhaS
dhak
dhbA
dhc-1
dhc1
dhcA
dhcr7
dhdh
dhdpsl
dhfrVIII
dhh-1
dhh1
dhmA
dhp-1
dhp-2
dhp1
dhps
dhrs7b
dhrs7c
dhrs7ca
dhrs7cb
dhs-21
dhs-5
dht
dhtkd1
dhx15
dhx16
dhx29
dhx32
dhx8
dhx9
dia
dia4
diablo
dib
dic1
dicA
dicer1
did2
dif-1
dig-1
dim-1
dim-5
dim1
dimt1l
dinB
dinB1
dinB2
dinB3
dio1
dio3
dip2b
dirc2
dis-3
dis3
dis3l
dis3l2
disco
disp
disp1
disp2
div-1
dixdc1
djlA
dkf-1
dkf-2
dkgA
dkgB
dl
dla
dlb
dlc
dlc-1
dlcA
dld1
dlg1
dlg1l
dlg2
dlg4
dlgap1
dlk-1
dll2
dll4
dlt
dltA
dltE
dlx1a
dlx2a
dlx2b
dlx4a
dlx4b
dlx5a
dlx6a
dmbx1a
dmbx1b
dmc1
dml1
dmrt1
dmrt3
dmrt3a
dmrta2
dmtf1
dna2
dnaJ
dnaJ1
dnaJ2
dnaK
dnaK-A
dnaK1
dnaK2
dnaK3
dnaX
dnaja1
dnajb14
dnajb6
dnajb6-A
dnajb6-B
dnajc10
dnajc11
dnajc19
dnajc21
dnajc22
dnajc25
dnajc27
dnajc27-A
dnajc27-B
dnajc3
dnajc7
dnal1
dnapkcs
dnc
dnd
dnj-10
dnj-2
dnj-20
dnj-21
dnlz
dnm1l
dnmA
dnpep
dnt
dntt
dod
dohh
dohh-1
dok7
dolpp1
dom
dom34
dom3z
donson
dop-3
dop-4
dop1
dopey2
dor
dos
dpa
dpb3
dpcd
dpf-1
dpf-2
dpf-6
dpf3
dph-1
dph-5
dph1
dph2
dph3
dph4
dph5
dphB
dpl-1
dpm1
dpp
dpp1
dpp3
dpp3-1
dppD
dps1
dpy-18
dpy-19
dpy-22
dpy-23
dpy-27
dpy-30
dpy-31
dpyd
dpyd-1
dpysl3
dpysl3-A
dpysl3-B
dr1
dram1
drap1
drd2-A
dre2
dre4
drg1
drg2
dri
drk
drkA
drkB
drkC
drkD
drl
drs-1
drs1
drsh-1
ds
dscA-1
dscC-1
dscD-1
dscE
dscc1
dscr6
dsd1
dsh
dsk1
dst1
dst2
dst3
dst4
dstyk
dsx
dtd
dtd1
dtl
dtnbp1a
dtpT
dtr
dtwd1
dtx1
dug1
dullard
dullardl
duoxa1
dupd1
dus
dus1
dus2
dus3
dus3l
dus4
dusB
dusC
dusp22
dusp22a
dusp22b
dut
dvl2
dvl3
dvr1
dwwA
dx
dxs
dyb-1
dyc-1
dye
dyf-1
dym
dymA
dymB
dyn-1
dync1li1
dync2li1
dyrk1
dyrk1a
dyrk2
dys
dys-1
dytn
dzip1
dzip1l
e(r)
e(y)1
e(y)3
e4f1
eIF-2alpha
eIF-2beta
eIF-4E
eIF-4a
eIF-5A
eIF1A
eIF2G
eIF3-S10
eIF3-S4-2
eIF3-S5
eIF3-S5-2
eIF3-S7
eIF3-S7-2
eIF3-S8
eIF3-S9
eIF5
eIF6
eRF1
ea
eaf3
eaf6
eag
eap1-A
eap1-B
eapA
ears2
eas
eat-2
eat-4
ebi
ebp2
eca39
ecaA
ecd
ech-6
ech1
echA12
echA6
echA8
echdc3
echs1
eco
ecsA
ecsit
edar
edc3
edc4
edem3
edf1
eed
eed-A
eed-B
eef1a
eef1a1
eef1ao
eef1as
eef1b
eef1d
eef1g-B
eep
eepd1
efa1B
efbA
efc25
efcab1
efcab7
eff
efhc2
efk-1
efna1
efna2
efna5b
efnb1
efnb2a
efr3a
efr3b
eft-2
eft-3
eft1
eg
egd2
egfl6
egg
egl-10
egl-15
egl-27
egl-4
egl-44
egl-45
egr1
egr1-A
egr1-B
egr2
ehd3
ehhadh
eif-3.C
eif-3.D
eif-3.G
eif-3.K
eif-3.L
eif-6
eif1a
eif1ad
eif2a
eif2b
eif2b1
eif2b2
eif2b4
eif2b5
eif2c2
eif2c3
eif2c4
eif2g
eif2s1
eif2s2
eif2s3
eif3a
eif3b
eif3c
eif3d
eif3e
eif3e-A
eif3e-B
eif3ea
eif3eb
eif3f
eif3g
eif3g-A
eif3g-B
eif3h
eif3ha
eif3hb
eif3i
eif3j
eif3ja
eif3jb
eif3k
eif3l
eif3m
eif4a3
eif4a3-B
eif4e
eif4e1a
eif4e1b
eif4e3
eif4e3-A
eif4e3-B
eif4ebp3l
eif4g
eif5
eif5b
eif6
ekc1
elB
elav
elavl1
elavl1-A
elavl1-B
elavl2
elavl3
elavl4
elbB
elf1
elmoA
elmoB
elmoC
elmoD
elo-3
elo-4
elof1
elovl5
elovl6
elp-1
elp2
elp3
elp4
elpc-3
elt-1
elt-2
emb
emb-5
emb-9
eme2
emi5
eml4
emp24
empA
empB
emr-1
ems
emsy
emx1
en
en2-A
en2-B
ena
enc
end3
end4
endoA
endou
endou-A
endou-B
eng1a
eng2a
eng2b
engA
engB
engD
engase
eno
eno1
eno2
eno4
enoA
enol-1
enoph1
enosf1
enp2
enpp4
enpp6
ensa
entA
entC
entF
entpd7
env
eny2
eomes
epabp
epabp-A
epabp-B
epabp2-A
epabp2-B
epac-1
epb4.1l4
epb41
epc2
ephD
epha3
epha4-A
ephb1-A
ephb3
ephx3
epi-1
epnA
epo
epor
eps15
epsilonTry
era
erb-1
erb1
ercc1
ercc3
ercc4
ercc6l
erd-2
erf-1
erf1
erf2
erf3
erg-3
erg-9
erg10
erg11
erg19
erg2
erg24
erg25
erg26
erg27
erg28
erg3
erg5
erg7
erg9
ergic1
ergic2
ergic3
erh
eri-1
eri1
eri2
erkA
erkB
erlec1
erlin1
erlin2
erlin2-A
erlin2-B
ermp1
ero-1
ero11
ero1l
erp38
erpA
erpA1
ers-1
erv1
es1
esa-1
esa1
esc
esco2
esf1
esg
esn
eso1
esr1
esr2
esrp1
esrp2
ess-2
esyt2-A
esyt2-B
esyt3
etaTry
etf1
etfA
etfB
etfD
etfa
etfb
etfdh
eth-1
etnk
etnkA
etnkB
etp1
etr1
eurl
eutE
eve
evl
evl-20
evl-20.1
ewg
ex
exba
exd
exd1
exo1
exo2
exo70
exoA
exoB
exoc3l
exoc8
exog
exos-4.1
exosc3
exosc6
exosc7
exp8
exp9
expZ
ey
eya
eys
ezh2
ezh2-A
f2r
faah2a
faah2b
fab1
fabB
fabD
fabF
fabG
fabG1
fabG2
fabG3
fabI
fabL
fabp2
fabp3
facA
fadA
fadA4
fadB
fadB1
fadD
fadD11
fadD25
fadD26
fadD28
fadE
fadE10
fadE12
fadE25
fadH
fadI
fadJ
fadK
fadN
fads2
faf
faf2
faf2-A
faf2-B
fah
fahA
fahd1
fahd2
fam100a
fam100b
fam100b-A
fam100b-B
fam102a
fam103a1
fam108b1
fam108c1
fam110b
fam115
fam116
fam119a
fam119b
fam120a
fam124a
fam124b
fam125a
fam126a
fam128
fam132a
fam133
fam134c
fam135b
fam136a
fam149b1
fam155a
fam155b
fam160a2
fam160b1
fam160b2
fam161a
fam162b
fam163b
fam164a
fam166b
fam167a
fam168b
fam171a1
fam171a2
fam172a
fam173b
fam174
fam175a
fam176a
fam188a
fam188b
fam21
fam32al
fam36a
fam40
fam40a
fam45
fam45a
fam46c
fam49
fam50
fam50a
fam50a-A
fam50a-B
fam54b
fam54b-A
fam54b-B
fam55c
fam58a
fam59a
fam63a
fam65b
fam65c
fam69a
fam69b
fam70a
fam73a
fam73b
fam76b
fam82a1
fam82a2
fam83a
fam83d
fam83g
fam83h
fam89a
fam91
fam91a1
fam92a1
fam92a1-A
fam92a1-B
fam96A
fam96B
fap1
far1
farsa
farsa-A
farsa-B
fast3
fastkd1
fat2
fba
fbcH
fbh1
fbl
fbl-1
fbln1
fbp
fbp1
fbp2
fbp3
fbpC
fbpC1
fbxl5
fbxo31
fbxo31-A
fbxo31-B
fbxo43
fbxo45
fbxo5
fbxo5-A
fbxo5-B
fbxw1
fcf1
fcho2
fcl
fcp1
fcpA
fcsA
fcsB
fd59A
fd64A
fd96Ca
fd96Cb
fdfT
fdh
fdl
fdx1l
fdxr
feaB
fecE
fem-2
fem1a
fem1b
fem1c
fen
fen1-A
fen1-B
fep1
fer-1
fer3
fet5
fezf1
fezf2
ffh
ffr
fft1
fft2
fgf1
fgf17
fgf2
fgf3
fgf4-A
fgf4-B
fgf8b
fgf9
fgfr1
fgfr1a
fgfr1op2
fgfr3
fgfr4
fggy
fghA
fh
fhbB
fhit
fhkA
fhkB
fhkC
fhkD
fhkE
fhl1
fhs
fhs1
fhs2
fhs3
fhuC
fib-1
fib1
fibcd1
fibcd1-A
fibcd1-B
fibin
ficd
fig
figl-1
fign
fignl1
filip1l
fim1
fimA
fin1
fip-1
fip1l1
fitm1
fitm2
fixC
fixI
fixR
fj
fkbB
fkbp1
fkbp1a
fkbp2
fkbp3
fkbp4
fkbp5
fkh
fkh2
fklB
fkpA
fl(2)d
flad1
flcn
flfl
fli-1
fli1
fliI
flot2a
flpA
flr
flt4
fma2
fmn1
fmp52
fmp521
fmr1
fmr1-A
fmr1-B
fmt
fnbp1
fnbp1l
fndc5
fng
fni
fni1
fnkA
fnkB
fnkE
fntB
foi
foigr
folA
folA2
folC
folD
folD1
folD2
folD3
folE
folE2
folt-1
folt-2
folt-3
for
forA
forB
forD
forF
forG
forH
forJ
fox-2
fox1
fox1l
foxa1
foxa1-B
foxa2
foxa2-A
foxa4
foxa4-A
foxa4-B
foxb1
foxb2
foxc1
foxc1-A
foxc1-B
foxc2
foxc2-A
foxc2-B
foxd1
foxd2
foxd3
foxd3-A
foxd3-B
foxd5
foxd5-A
foxd5-B
foxd5-C
foxe1
foxe4
foxf1
foxf1-A
foxf1-B
foxg1
foxh1
foxi1
foxi1-A
foxi1-B
foxi1c
foxi1e
foxi2
foxi2-A
foxi2-B
foxj1
foxj1-A
foxj1-B
foxj1.2
foxj2
foxm1
foxn2
foxn3
foxn4
foxn5
foxo
foxo1
foxo3
foxp1
foxp1b
foxp2
foxp4
foxred1
foxred2
fpp
fpr-4
fpr1
fpr1A
fpr1B
fpr2
fpr4
fprA
fprB
fps1
fray1
fray2
frc
frdA
freq
frg1
frh-1
frmA
frmB
frmd3
frmd8
frr
frrs1
frs-2
fru
fry
fs(1)h
fsd1
fsf1
fsjA
fsjC
fsn-1
fst
fsta
fszB
ft
ftcd
fto
ftsE
ftsH
ftsH-A
ftsH-B
ftsY
ftsZ
ftsZ1
ftsZ2
ftsjd1
ftsjd2
ftt-2
fttB
ftz
ftz-f1
fu
fucU
fum-1
fum1
fumC
fumC-1
fumC1
fumC2
fumH
fundc1
fus
fusA
fusA1
fusA2
fusA3
fusB
fut10
fut11
fut8
futsch
fuz
fws
fxc1
fxn
fxr1-A
fxr1-B
fyn
fyttd1
fyv10
fz
fz2
fz4
fzd1
fzd10-A
fzd10-B
fzd2
fzd3
fzd4
fzd5
fzd7
fzd7-A
fzd8
fzo
fzo-1
g
g6pc3
g6pd-1
gaa1
gab-1
gabD
gabD1
gabD2
gabP
gabT
gabarapl1
gacA
gacC
gacD
gacE
gacEE
gacF
gacFF
gacGG
gacHH
gacII
gacJ
gacJJ
gacL
gacN
gacP
gacQ
gacR
gacT
gacU
gacV
gacW
gacX
gacY
gacZ
gad-1
gad8
gadl1
gaf1
gag
gag-pol
gag-pro-pol
gal-7
gal1
gal10
gal7
galE
galK
galP
galT
galc
gammaTub23C
gammaTub37C
gamt
gamt-A
gap
gap-1
gap-2
gap1
gap43
gapA
gapN
gapdh
gapdhs
gapvd1
gar-1
gar-2
gar-3
gar1
gar2
garR
garnl3
gas-1
gatA
gatB
gatB1
gatD
gata1-A
gata1-B
gata3
gata4
gata5-A
gata5-B
gatad1
gatsl1
gbas
gbb
gbeA
gbp
gbpC
gbpD
gbsA
gbx2
gca
gcd10
gcdC
gcdh
gcg1
gcg2
gchA
gckr
gcm
gcm2
gcn1
gcn1l1
gcn2
gcn5
gcnt3
gcnt4
gcom1
gcp
gcs-1
gcs1
gcsA
gcv1
gcvH
gcvH1
gcvH3
gcvP
gcvP1
gcvP2
gcvPA
gcvPB
gcvT
gcy-1
gcy-31
gcy-33
gcy-34
gcy-35
gcy-36
gcy-37
gd
gda1
gdap2
gde1
gdf10
gdf6a
gdf6b
gdh
gdhA
gdi1
gdl
gdnf
gdp1
gdt2
gdt4
gdt6
gdt8
gdt9
gef1
gef2
gef3
gefB
gefC
gefE
gefI
gefJ
gefK
gefL
gefM
gefO
gefP
gefQ
gefS
gefV
gefW
gefX
gefY
gei-17
gek
ger
ges-1
get3
gex-2
gex-3
gfap
gfi1b
gfm1
gfm2
gfod1
gfod2
gghA
gghB
ggnbp2
ggps1
ggr-1
ggt
ggt1
ggt2
ggtA
ggtb-1
ghrA
ghrl
ght2
ght3
ght4
ght5
ght6
ght7
ght8
gigyf2
gins1
gins2
giyd-1
giyd1
gja1
gja4
gjb1
gjc1
gk
gk5
gkap1
gkap1-A
gkap1-B
gkt
glb1
glc-2
glcD
glcS
gld-2
gle1
glf
glgB
glgP
glh-1
glh-2
glh-3
glh-4
gli3
gli4
glis2
glkA
glmM
glmS
gln-1
glnA
glnQ
glnS
glnS1
glo-4
glo1
gloA
gloB
glod-4
glp-1
glpD
glpD2
glpF
glpK
glpK1
glpK2
glpK3
glpT
glpV
glr-1
glr-2
glra1
glrx3
gls2
glsA
glsA1
glsA2
glt-1
glt-3
glt-4
glt-6
glt1d1
glt25d1
glt25d1-A
glt25d1-B
glt8d1
gltD
gltP
gltX
gltX1
gltX2
gltp
gltp-A
gltp-B
gltpd1
gluD
gluQ
gluS
glul
gly-10
gly-11
gly-13
gly-2
gly-3
gly-4
gly-5
gly-6
gly-7
gly-8
gly-9
glyA
glyA1
glyA2
glyA3
glyQS
glyS
glyctk
glyr1
gmd
gmd-2
gmk
gmppA
gmppB
gmppa
gmppa-A
gmppa-B
gmppaa
gmppab
gmppb
gmppb-A
gmppb-B
gms1
gmsA
gna-1
gna-3
gna0
gna11
gna14
gnai1
gnai2
gnaq
gnas
gnat
gnb1
gnb1l
gnb2l1
gnd
gne
gnl3
gno
gnpda2
gnptab
gnrh2
gntK
goa-1
gol
golga5
golim4
golph3l
golph3l-A
golph3l-B
gon-1
gon-2
gop-1
gop-2
gop-3
gor
gorab
got1
got2
gpa-1
gpa-10
gpa-11
gpa-12
gpa-13
gpa-14
gpa-15
gpa-16
gpa-2
gpa-3
gpa-4
gpa-6
gpa-7
gpa-8
gpaA
gpaB
gpaC
gpaD
gpaE
gpaF
gpaG
gpaH
gpaI
gpaJ
gpaL
gpatch4
gpb-1
gpb-2
gpbA
gpbp1
gpd-1
gpd-2
gpd-3
gpd-4
gpd1
gpd1l
gpd2
gpd3
gpdA
gpdh-2
gphn
gpi
gpi-11
gpi-14
gpi1
gpi10
gpi11
gpi13
gpi14
gpi18
gpi2
gpi3
gpi8
gpkow
gpmA
gpmA1
gpmA2
gpn2
gpn3
gpp
gpr137b
gpr146
gpr161
gpr173
gpr177-A
gpr177-B
gpr180
gpr183
gpr183a
gpr183b
gpr98
gprc6a
gprs
gpsA
gpsA2
gpsn2
gpt
gpt1
gpt2
gpx1
gpx8
gpx8-A
gpx8-B
gramd4
grb2
grb2-A
grb2-B
grc3
grem1
grh
grhl1
grhl2
grhl3
grid2
grid2ip
grip2
grk-1
grk-2
grlA
grlE
grn
grn1
gro
gro2
groL
groL1
groL2
groL4
groL7
groS
grp
grp-1
grp-A
grp-B
grp94
grs-1
grtp1
grtp1a
grwd1
grx
grx1
grx4
grx5
grxA
grxB
grxC
grxC1
grxC2
grxD
gsa1
gsb
gsb-n
gsc
gsc-B
gsdA
gse1
gsg1l
gshB
gsk-3
gsk3
gsk31
gskA
gskip
gskt
gsp-2
gspd-1
gsr
gss
gst-3
gst-4
gst-42
gst-5
gst-6
gstcd
gsto-1
gsy-1
gta-1
gtb1
gtdc1
gtf2a2
gtf2b
gtf2e2
gtf2f1
gtf2f2
gtf2h2
gtf2h3
gtf2h4
gtf2ird1
gtf3a
gtlf3b
gtp1
gtpbp1
gtpbp10
gtpbp3
gtpbp6
gtpbp8
gtr
gtr1
gtr2
gua1
guaA
guaAA
guaB
guaC
guaD
gudB
guk1
gulp1
gut2
gutB
gwt-1
gwt1
gxcB
gxcDD
gxcH
gxcI
gxcJ
gxcJJ
gxylt1
gxylt2
gyaR
gyltl1b
gyltl1b-A
gyltl1b-B
gyp1
gyp10
gyp2
gyp3
gyp7
h1f0
h1f0-A
h2a.zl
h2a.zl1
h2afv
h2afx
haao
haao-1
hace1
hacl1
hag1
hagh
hal
hal4
ham
hand1
hand2
haox
hap2
hap3
hap5
har-1
harbi1
has-1
has1
has2
hat-1
hat1
hat2
haus3
haus6
haus8
hay
hba-l8
hba4
hba5
hbaA
hbd
hbdH1
hbs1
hbx10
hbx9
hceb
hch-1
hcp-3
hcs1
hd
hda-1
hda-2
hda-4
hda-6
hdaA
hdaB
hdaD
hdac1-A
hdac3
hdac8
hdac9
hdac9b
hdc
hddc2
hddc3
hdgfrp2
hdhd2
hdhd3
hdl-1
hdmcpa
hdmcpb
heatr1
heatr5a
heatr5b
heatr6
heatr7a
hebp1
heg
heix
hel-1
helA
helB1
helB2
helC
helY
helt
helz
hem1
hem12
hem13
hem14
hem2
hem3
hemA
hemB
hemC
hemE
hemF
hemF2
hemH
hemK
hemL
hemN
hep
hepA
hepT
herpud2
hes1
hes1-A
hes1-B
hes2
hes4
hes4-A
hes4-B
hes7.1
hes7.1-B
hesx1
hetN
hex-1
hexb1
hexb2
hexim
hey1
hey2
heyl
hfaC
hflX
hfm1
hgd
hgo
hgo-1
hgsA
hgsB
hh4
hhex
hhp1
hhp2
hht1
hht3
hibA
hibch
hif1a
hif1an
hig
him-14
him-6
hinT
hindVM
hint-1
hint3
hip1
hipr-1
hira
his-11
his-2
his-3
his-4
his-41
his-48
his-71
his-72
his-74
hisC
hisC1
hisP
hisS
hisppd1
hist2h2l
hiw
hk
hldD
hlh-11
hlh-13
hlh-34
hlh-4
hlh-6
hmg-3
hmg-4
hmg1
hmg20a
hmgA
hmgB
hmgcll1
hmgcr
hmgxb4
hmha1
hmp
hmp-1
hmp-2
hmr-1
hmt1
hmt2
hmuO
hmuV
hmx3
hnf1-A
hnf1a
hnf1ba
hnf1bb
hnf4a
hnmt
hnmt-A
hnmt-B
hnrnpc
hnrpdl
hnrpdl-A
hnrpdl-B
hob1
hog-1
hog1
hoip
hook1
hook2
hook3
hop
hormad1
how
hoxa10b
hoxa11a
hoxa11b
hoxa13a
hoxa13b
hoxa1a
hoxa2b
hoxa3a
hoxa4a
hoxa5a
hoxa7
hoxa9a
hoxa9b
hoxb13a
hoxb1a
hoxb1b
hoxb2a
hoxb3a
hoxb4
hoxb4a
hoxb5a
hoxb5b
hoxb6a
hoxb7-A
hoxb7a
hoxb8a
hoxb8b
hoxb9a
hoxc11a
hoxc12b
hoxc13a
hoxc1a
hoxc4
hoxc4a
hoxc5a
hoxc6
hoxc6a
hoxc6b
hoxc8a
hoxc9a
hoxd1
hoxd10a
hoxd11a
hoxd13a
hoxd3
hoxd3a
hoxd9a
hpcal1
hpd
hpd-1
hpo
hprA
hpt
hrd1
hrdl-1
hri1
hrp-1
hrp1
hrp3
hrpA
hrpB
hrr1
hrs-1
hs2st1
hs6st1a
hs6st1b
hs6st2
hs6st3
hsc70
hsc71
hscA
hscB
hscC
hsd11b1l
hsd11b1l-A
hsd11b1l-B
hsd17b12
hsd17b12-A
hsd17b12-B
hsd17b12a
hsd17b12b
hsdl1
hsdl2
hse-5
hse1
hsf1
hsh2d
hsk1
hslU
hsp-1
hsp-3
hsp-6
hsp-60
hsp104
hsp60
hsp70
hsp78
hsp90a.1
hsp90ab1
hspA
hspB
hspD
hspE-1
hspH
hspa5
hspbap1
hspe1
hsps-1
hst-1
hst-2
hst2
hst4
hsv2
hth
htl
htpG
htr1a
htr7
hts
hts1
htz-1
hum-6
hunk
hunk-A
hus1
hus5
hut1
hutH
hutH1
hutI
hutM
hutU
hvcn1
hxA
hxB
hxk1
hxk2
hxkA
hyd
hyi
hymA
hyou1
hypA
hyuA
iHog
iaaA
iah1
ial
ibtk
icd
icd-1
icmt
icmt-1
id2
id2-A
id2-B
id3
id3-A
id3-B
id4
idh1
idh2
idhA
idhB
idhC
idhM
idi1
idnK
idnO
idp1
ier5l
if
ifa-1
ifa-2
ifa-3
ifa-4
ifb-1
ifcA
ife-1
ife-2
ife-3
ife-4
ifkA
ifkB
ifkC
ift172
ift20
ift20-A
ift20-B
ift57
igf1r
igf2
igf2-A
igf2-B
igf2bp1
igf2bp3
igf2bp3-A
igf2bp3-B
igfbp2
igfbp2a
igfbp5
igsf3
ihh
ihhb
ikbkap
iki3
iksA
ikzf1
ikzf5
il17rd
il1rapl1a
il1rapl1b
ildr1
ileS
ileS2
ilf2
ilf3
ilvA
ilvE
ilvG
ilvK
ilvbl
ima-2
ima-3
iml1
immp1l
immp2l
imp-2
imp1
imp2
imp3
imp4
impa1
impact
impact-A
impact-B
impad1
impdh
ina-1
inaC
inaD
incenp
incenp-A
incenp-B
ine
inf-1
inf2
infB
infC
ing3
ini1
ino1
ino80
ino80d
inpp5d
inpp5f
inppl1a
inppl1b
insD
insD1
insL1
insig1
insig2
insr
ints1
ints10
ints11
ints12
ints2
ints3
ints4
ints6
ints6-A
ints6-B
ints7
ints8
ints9
intu
inv
invs
invs-A
invs-B
iolA
iolA1
iolA2
iolA3
iolT
iotaTry
ipi
iplA
ipo13A
ipo13B
ipp-1
ipp-5
ipp1
ippk
iqch
irak1bp1
ird5
ire-1
ireA
ireb2
irf2bp1
irf2bp2
irf2bp2a
irf2bp2b
irk-1
irlA
irlB-1
irlC
irlD
irlE
irp2
irs-1
irs1-A
irs2-A
irs2-B
irx1-A
irx1-B
irx2
irx3
irx4-A
irx4-B
irx5
isa1
iscS
iscS1
iscS2
isca1
isl1
isl2a
isl2b
ism1
ism2
isoc1
isoc2
ispA
ispB
ispH
isu1
isw-1
isy-1
isy1
isyna1-A
isyna1-B
itga4
itga5
itgb1-A
itpa
itpk1
itprip
itr2
its3
its8
itsn1
itt1
ivns1abp
ivns1abpa
ivns1abpb
iws1
iws1-A
jac-1
jag1a
jag1b
jagn1
jagn1a
janA
jar
jcdD
jcdg
jdp
jdp2
jhd-1
jhd1
jing
jmj1
jmj2
jmjd-2
jmjd4
jmjd6
jmjd6-A
jmjd6-B
jmy
jnk-1
jup
kae-1
kae1
kap104
kap109
kap113
kap123
kap95
kat
katA
katX
katna1
katnal1
katnal2
katnb1
kaza
kbl
kbp
kbtbd12
kbtbd5
kbtbd8
kcmf1
kcnk9
kcnma1
kcnrg
kcp
kctd15
kctd15l
kctd6
kctd7
kdelc1
kdelr
kdelr1
kdelr1-A
kdelr1-B
kdelr2
kdelr3
kdm2a
kdm2b
kdm3a-A
kdm3a-B
kdm5bb
kdpB
kdr
kdrl
kdsB
kefG
kel
ken
ken1
kes1
kgd
kgd1
kh
khdrbs2
kiaa1324l
kidins220
kif1
kif10
kif11
kif12
kif13
kif15-A
kif15-B
kif19
kif2
kif22
kif22-A
kif22-B
kif2a
kif2c
kif3
kif4
kif5
kif6
kif7
kif8
kif9
kin
kin-1
kin-10
kin-15
kin-16
kin-18
kin-19
kin-2
kin-20
kin-25
kin-3
kin-31
kin1
kinX
kinY
kit
kita
klc-2
klhdc10
klhl12
klhl15
klhl25
klhl30
klhl31
klhl36
klhl38
klp-3
klp1
klp2
klp3
klp5
klp6
klp8
klpA
klraq1
kmo
kn
knrl
kojP
koza
kpna5
kptA
kras
kremen1
kri1
krp1
krr1
krs-1
krs1
krsA
krsB
krt13
krt18
krt18-A
krt18-B
krt8
ksg1
ksp1
ksrA-1
kti12
kto
ktu
ku70
ku80
kxcA
kxcB
kynA
kynU
kynu
kz
l(1)G0004
l(1)G0020
l(1)G0156
l(1)G0196
l(1)G0269
l(1)dd4
l(1)sc
l(2)03659
l(2)35Bd
l(2)37Cc
l(2)dtl
l(2)efl
l(2)gd1
l(2)gl
l(2)k07824
l(2)k09022
l(2)not
l(2)tid
l(3)01239
l(3)07882
l(3)s1921
l2hgdh
lab
lacG
lacG1
lacG2
lack
lactb2
lam-2
lamA
lamb4
lamc1
lancl1
lap
lap-1
lap3
large
lark
larp
larp7
las21
lbh
lbp-5
lbp-6
lbp-7
lbsA
lbx1
lbxcor1
lcb1
lcb2
lce
lcf1
lcfA
lcfB
lchn
lclat1
lcnC
lcp1
ldb1
ldb1a
ldb2
ldbr
ldh
ldh-1
ldh1
ldh2
ldhD
ldha
ldhb
ldhc
ldlCp
ldlr-A
ldlr-B
ldlrad3
ldlrap1-A
ldlrap1-B
lds
lea1
lec-1
lec-3
ledgerline
leng8
leo1
lepA
lepA1
let-19
let-2
let-23
let-268
let-363
let-413
let-502
let-60
let-70
let-721
let-75
let-754
let-756
let-767
let-858
let1
letm1
letm2
letmd1
leu-1
leu-5
leu-6
leuB
leuC
leuS
leuS'
leuS1
leuS2
lev-1
lex-1
lfng
lgals3bpa
lgals3bpb
lgc-4
lgc-50
lgg-1
lgg-2
lhfp
lhfpl2
lhfpl3
lhpp
lhx1
lhx1a
lhx3
lhx5
lhx9
lia1
lid
lid2
lig
lig-1
lig-4
lig1
lig2
lig3
lig4
ligA
ligA1
ligA2
ligB
limB
limC
limD
limG
limch1
limk1
lin-10
lin-11
lin-2
lin-23
lin-28
lin-31
lin-32
lin-39
lin-41
lin-45
lin-49
lin-54
lin-59
lin-9
lin19
lin28
lin52
lin54
lin9
lingo1
lingo1b
lipA
lipA2
liph
liph-A
liph-B
lit-1
litaf
livF
livG
lkb1
lkh1
lkhA
lldD
lldD2
llgl2
llph
lmbr1
lmbr1l
lmbrd1
lmbrd2
lmbrd2b
lmf2
lmn-1
lmna
lmo1
lmo2
lmo3
lmo4-A
lmo4-B
lmo4.1
lmo4.2
lmrA
lnp
lnpa
lnpb
loh12cr1
lok
lolD
lolD1
lolD2
lolal
lon
lon-1
lonA
lonp2
los1
lov-1
lovB
loxA
lpar1-A
lpar1-B
lpcat1
lpcat2
lpcat4
lpd
lpd-7
lpd3
lpdA
lpdA3
lplA
lppr1
lppr5
lpsI
lpsJ
lptB
lrfn1
lrfn1l
lrit2
lrk-1
lrlA
lrp-1
lrp2bp
lrpprc
lrrc14
lrrc23
lrrc28
lrrc3
lrrc33
lrrc3b
lrrc40
lrrc42
lrrc50
lrrc57
lrrc58
lrrc59
lrrc67
lrrc68
lrrc69
lrrc8e
lrrc9
lrrcc1
lrrfip2
lrs-1
lrwd1
lsg1
lsk1
lsm-4
lsm1
lsm12
lsm12a
lsm12b
lsm14a
lsm14a-A
lsm14a-B
lsm14b
lsm14b-A
lsm14b-B
lsm2
lsm3
lsm4
lsm5
lsm7
lsmd1
lsmd1-A
lsmd1-B
lst-2
lst8
ltv1
lub1
luzp2
lvs1
lvsA
lvsB
lvsC
lvsD
lvsE
lvsF
lvsG
lyrm1
lyrm2
lyrm5a
lyrm5b
lyrm7
lys9
lysC
lysS
lysS1
lysS2
lysU
lysmd1
lysmd2
lysmd3
lysmd4
lz
lzic
lzts2
mAcR-60C
mGluRA
mRpL13
mRpL19
mRpL22
mRpL23
mRpL24
mRpL35
mRpL39
mRpL41
mRpL45
mRpL49
mRpS10
mRpS16
mRpS25
mRpS26
mRpS7
mab-20
mab-21
mab-9
mab21l1
mab21l2
mab21l2-A
mab21l2-B
macB
macB1
macrod2
mad2
mad2l1-1
mae2
maeA
maea
mael
maf
maf1
mafa
mafb
magi3
magoh
magt1
mai
maiA
mak-5
mak10
mak16
mak16-A
mak16-B
mak16l
mak5
mal
mal1
mal2
mal3
malA
malK
malP
malS
mam1
mam4
manA
manB
manC
manD
manE
manF
manG
manea
maneal
mao
maoA
map
map1d
map2k1
map2k6
map3k10
map3k13-A
map3k13-B
map3k7ip2
map3k7ip3
map6
mapk1
mapk14
mapk14a
mapk14b
mapk8
mapkap1
mapkbp1
mapksp1
mapksp1-A
mapksp1-B
mapre1
mapre2
march2
march3
march4
march5
march8
mars
mars2
marveld1
marveld2
mas
mas2
masK
mask
maspS
mast3
mat2b
mat89bb
mats
max
mbf1
mbk-1
mbk-2
mbl
mbnl2a
mbnl3
mboat2
mboat4
mboat7
mbp
mbt
mbtB
mbtd1
mcb
mccA
mccB
mccb
mcd-4
mcd4
mcee
mcfB
mcfC
mcfD
mcfE
mcfF
mcfG
mcfH
mcfJ
mcfK
mcfL
mcfN
mcfO
mcfP
mcfQ
mcfR
mcfS
mcfT
mcfV
mcfW
mcfX
mcfZ
mcm-5
mcm-6
mcm10
mcm2
mcm3
mcm4
mcm4-A
mcm4-B
mcm5
mcm5-A
mcm5-B
mcm6
mcm7
mcm7-A
mcm7-B
mcm9
mcp7
mcr-1
mcr1
mcs2
mct1
mcts1
mcts1-A
mcts1-b
mcysS
mde10
mde3
mde6
mdfic
mdh
mdh-1
mdh1
mdh1b
mdh2
mdhA
mdhB
mdhC
mdlA
mdlB
mdm1
mdm4
mdn1
mdt-19
mdt-21
mdt-31
me31B
meaf6
mec-2
mec-4
mec-7
mecr
med1
med10
med12
med15
med16
med17
med18
med19
med19a
med19b
med20
med21
med22
med23
med24
med25
med26
med27
med27-A
med27-B
med28
med29
med30
med31
med31-A
med31-B
med4
med6
med7
med7-A
med7-B
med8
med8-A
med8-B
med9
mef-1
mef1
mef2
mef2a
mef2bnb
mef2d
megf10
mei-1
mei-41
mei-9
mei4
meis1
meis3
meis3-A
meis3-B
mek-2
mek1
mekA
mel-26
mel-32
melA
melt
membrin
memo1
menA
menE
menF
menH
meox2
merit40
mes-2
mes-4
mesdc2
met-2
met-3
met11
met3
met9
metB
metC
metF
metG
metG1
metH
metK
metK1
metK2
metN
metN1
metN2
metS
metZ
metap1
metap2
metl
metrnl
mett-10
mett10d
mettl1
mettl1-A
mettl1-B
mettl10
mettl12
mettl13
mettl14
mettl2
mettl2a
meu8
mew
mex3b
mex67
mfap1
mfeA
mfeB
mff-A
mff-B
mfh1
mfh2
mfhas1
mfnA
mfng
mfr1
mfr2
mfrn
mfs1
mfsd1
mfsd11
mfsd2a
mfsd2aa
mfsd2ab
mfsd4
mfsd5
mfsd6
mfsd6l
mfsd6l-A
mfsd6l-B
mfsd7
mfsd7-B
mfsd8
mgat4a
mgat4b
mgat4c
mge-1
mgl-1
mglA
mgp1
mgp2
mgp3
mgp4
mgrn1
mgtB
mhcA
mhkA
mhkB
mhkC
mhkD
mhpA
mhsp70
miaA
miaA2
miaB
mib1
mid1ip1a
mid1ip1b
mid1ip1l
midA
midn
midn-A
midn-B
mier1
mif
mif4gd
mif4gd-A
mif4gd-B
mif4gda
mif4gdb
mig-15
mig-17
mig-22
mig-23
mig-6
mik1
mileS
milt
mio
mios
miox
mip-1
mip1
mip120
mipA
mis16
mis3
mit(1)15
mit1
mix-1
mix-A
mix-B
mkcA
mkcB
mkcC
mkcD
mkcE
mkcF
mkh1
mki67ip
mki67ipl
mkk-4
mkkA
mknk1
mknk2
mkrn1
mkrn2
mlc-1
mlc-2
mlc-3
mlc-4
mle
mleS
mlec
mlec-A
mlec-B
mleuS
mlh1
mlkA
mllt11
mlo2
mlst8
mmcm-1
mmcm3
mmcm6
mmetS
mmgA
mmgB
mmgC
mmgt
mmgt1
mmgt1-A
mmgt1-B
mmp11
mmp21
mms19
mmsA
mmsB
mmsdh
mnat1
mnb
mnd1
mnl1
mnmA
mnmA1
mnmA2
mnmE
mnmG
mnmG1
mns1
mnt
mntA
mntB
mntH
mntH1
mntH2
moaA
moaA1
moaA3
moaC
moaC2
moaE
moaE2
mob1
mob2
mobA
mobB
mobC
mocos
mocs-2
mocs1
mocs3
mod(mdg4)
modA
modC
moeA
moeB
mof
mog
mog-1
mog-4
mog-5
mog1
mogat1
mogat2
mogat2-A
mogat2-B
mom-2
mom-4
mon-2
mon2
mop-25.2
morg1
morn3
morn5
mos
mosc1
mot1
mov10b.1
mov10b.2
moxd1
moxd2
mpa
mpb70
mpb83
mpg1
mph-1
mph1
mpheS
mpi
mpk-1
mpkC
mpkc
mpl1
mpl2
mpl3
mpnd
mpp
mpp5a
mpp7
mppB
mppe1
mprA
mps1
mpt70
mpt83
mpv17
mpv17l
mpv17l2
mpz
mpzl3
mra1
mraW
mraY
mrd-1
mrd1
mre-11
mre11
mreg
mrf
mri1
mrkA
mrkB
mrkC
mrm1
mrp
mrp-3
mrp63
mrpl10
mrpl14
mrpl15
mrpl20
mrpl22
mrpl23
mrpl24
mrpl28
mrpl36
mrpl4
mrpl41
mrpl41-A
mrpl41-B
mrpl45
mrpl51
mrpl52
mrps12
mrps24
mrps24-A
mrps35
mrps7
mrs-1
mrtfb
msbA
msbA1
msbA2
mse1
msgn1
msh-2
msh-3
msh-5
msh1
msh2
msh3
msh6
msk1
msl1l1
mspn-1
msrA
msrA1
msrB
msrb2
mss1
mss116
mst
mst1
mst2
mstnb
msto1
msw1
msy1
mt-atp6
mtTFB1
mtaA
mtaD
mtacp1
mtbp
mtd1
mtg1
mthTIM
mthfsd
mthl1
mtkA
mtkB
mtm-3
mtm1
mtmr10-A
mtmr10-B
mtmr12
mtmr15
mtmr2
mtmr4
mtmr8
mtnA
mtnA2
mtnB
mtnC
mtnP
mtnr1aa
mtnr1bb
mto1
mtp-18
mtpn
mtq2
mtr
mtr-4
mtrA
mts
mts2
mtus1
mtus1a
mtx-1
mtx3
mua-3
mud1
mug138
mug16
mug161
mug182
mug190
mug28
mug30
mug40
mug71
mug81
mug82
mug87
mug89
mul1
murQ
murc
mus-8
mus-81
mus209
mus210
mus309
mus81
mustn1
mutB
mutL
mutM
mutS
mutS1
mutS2
mutY
muted
mvd
mvk
mvp
mvp1
mvpA
mvpB
mx
mxc
mxd1
mxd3
mxe
mxra8
myadm
myadml2
myb
mybA
mybAA
mybL
mybQ
mybW
mybX
mybbp1a
mybl1
myc-B
myca
mycbp
mycl1a
mycl1b
mycn
myct1
myeov2
myf5
myf6
myh1
mylipa
mylipb
mynn
myo-1
myo-2
myo-3
myo1
myo19
myo1c
myo1c-A
myo2
myo3
myo51
myo52
myoA
myoB
myoC
myoD
myoE
myoF
myoG
myoI
myoJ
myoK
myoM
myod
myod1
myod2
myof
mypop
mys
mys-1
mysm1
myt1
n4bp1
n6amt2
nAcRalpha-96Aa
nAcRalpha-96Ab
nAcRbeta-64B
nAcRbeta-96A
naa20
nab
nac-1
nac-2
nac-3
nacA
naca
nachra9
nad11
nad4
nad7
nad9
nadB
nadC
nadD
nadsyn1
nae1
nagA
nagB
nagJ
naglt1
nak1
nanA
nanH
nap
nap1l1
nap1l1-A
nap1l1-B
napA
naprt
naprt1
nar-1
nar1
narf
narfl
nas-1
nas-14
nas-15
nas-19
nas-2
nas-20
nas-23
nas-24
nas-25
nas-27
nas-3
nas-30
nas-32
nas-33
nas-36
nas-37
nas-39
nas-6
nas-7
nasD
nat1
nat10
nat11
nat12
nat13
nat14
nat15
nat5
nat8l
nat9
natA
nau
nav3
nbas
nbl1
nbn
nbp35
ncald
ncalda
ncaldb
ncam1-A
ncam1-B
ncapd2
ncapg
ncapg2
ncaph
ncaph2
ncb2
ncbp1
ncbp1-A
ncbp1-B
ncbp2
ncd
ncdn
nckap1
ncl1
ncm
ncoa2
ncoa3
ncor1
ncr-1
ncs-1
ncs1
nct
ncx-6
ncx-7
nda2
nda3
ndc80
nde1
nde1-A
nde1-B
ndel1
ndel1-A
ndel1-B
ndel1a
ndel1b
ndfip1
ndfip1l
ndk
ndk-1
ndk1
ndkC-1
ndl
ndor1
ndrA
ndrB
ndrC
ndrD
ndrg1
ndrg1-A
ndrg1-B
ndrg2
ndrg3
ndrg4
ndrg4-A
ndrg4-B
ndst1
nduf-6
ndufa12
ndufa4
ndufa9
ndufaf3
ndufb7
ndufb9
ndufv1
ndufv2
ndvA
ndx-1
ndx-2
ndx-3
ndx-4
ndx-6
ndx-8
ned1
nefl
nek1
nek2
nek3
nek8
nekl-4
nell2
nem1
nempA
nep-1
nep-2
nep2
nes
neur
neurl4
neurod1
neurod2
neurod4
neurod6a
neurod6b
neurog1
nfaA
nfatc2ip
nfi
nfil3
nfkb2
nfkbil2
nfrkb
nfs1
nft-1
nfuA
nfx1
nfxl1
nfyA
nfyB
nfyc-1
ngdn
ngdn-A
ngly1
nhe1
nhedc2
nhej1
nhl-1
nhm1
nhp2
nhp2l1
nhr-11
nhr-111
nhr-121
nhr-127
nhr-13
nhr-14
nhr-19
nhr-199
nhr-20
nhr-218
nhr-22
nhr-23
nhr-25
nhr-28
nhr-31
nhr-34
nhr-35
nhr-4
nhr-40
nhr-47
nhr-49
nhr-5
nhr-51
nhr-52
nhr-62
nhr-64
nhr-67
nhr-69
nhr-7
nhr-85
nhr-91
nhr-96
nhr-97
nhx-3
nhx-9
nif3
nifS
nifS1
nifS2
nifU
nifU/mnmA
nikE
nim-1
nimE
nimT
nimX
ninaA
ninaC
nip1
nip7
nit1-1
nit2
nit2a
nit2b
nkain
nkain1
nkain3
nkain4
nkd1
nkd2
nkd2l
nkiras1
nkiras2
nkx2.2a
nkx3-2
nkx6-3
nlg-1
nlk.2
nmd3
nme6
nmnat2
nmt
nmt-1
nmt1
no66
nob1
noc
noc3
noc3l
noc4l
noc4l-A
noc4l-B
nod
nodG
nodI
nodQ
nodal
nodal2-A
nodal3-A
nodal3-B
nodal3-C
nodal4-A
noeL
nog
nog-2
nog1
nog2
nog3
noi
nol10
nol11
nol12
nol6
nol9
nola4
nonA
nop-1
nop-58
nop-7
nop16
nop56
nop58
nop7
norM
norpA
nos
nos-1
nosip
not
not1
not2
not3
notch1
notch1a
noto
nov
noxA
noxB
noxC
npa3
npas4
npat
npc2
npdA
npdA1
npdA2
npdA3
nphp3
npl
npl-4
npl-A
npl-B
npl4
npp-17
npp-19
npp-22
npy
npy1r
nqo1
nr2c1
nr2c1-A
nr2c1-B
nr2c2ap
nr2e1
nr2f1a
nr2f1b
nr2f5
nr3c1
nr4a2
nr6a1
nr6a1a
nr6a1b
nramp1
nrarp
nrarpa
nrarpb
nras
nrc-2
nrdA
nrdJ
nrf1
nrg1
nrm
nrn1
nrn1-A
nrn1-B
nrs-1
nrtD
ns1
ns3
nsa-2
nsa2
nsdhl
nsf-1
nsfA
nsfl1c
nsmce1
nsmce2
nst-1
nsun2
nsun3
nsun4
nt5c2
nt5c3
nt5c3l-B
nt5dc3
nte1
ntf2
ntf3
ntf7
nth
nth-1
nth1
ntla
ntp-1
nub
nubp1
nubp1-A
nubp1-B
nubp2
nubpl
nuc-1
nuc2
nudA
nudC
nudF
nudG
nudL
nudc
nudcd1
nudt16
nudt17
nudt18
nuf2-A
num-1
numb
nuo-24
nuo-31
nuo-49
nuo-51
nuoB
nuoB1
nuoB2
nuoBCD
nuoC
nuoD
nuoD1
nuoD2
nuoE
nuoE1
nuoF
nuoF1
nuoG
nuoH
nuoI
nup211
nup35
nup85
nup93
nupC
nupX
nupl2
nurf-1
nus1
nusap1
nusap1-A
nutA
nvl
nxn
nxnA
nxnl1
oa2
oac1
oadA1
oaf
oar2
oatA
oaz1
oaz2
obfc2a
obfc2b
obfc2b-A
obfc2b-B
obg
obg1
obg2
oc
oca2
occP
ociad1
ocln
oct-1
odc
odc-1
odc1-B
odd-1
odf2
odf3
odf3l
odhA
odhB
odhL
odr-3
odr-4
odr4
odz3
odz4
ofd1
ogdh
ogdhl
ogfod1
ogfod2
ogfrl1
ogm1
ogm2
ogt
ogt-1
ola1
olf186-F
olf413
olfml2a
olfml3
olfml3a
olfml3b
oma1
ompR
omt3
omt4
omt9
onecut
ooc-5
opa
opa1
opa3
oplah
opn1lw1
opn1lw2
opn1mw2
opn1mw4
opn1sw1
opn1sw2
opn4a
opn4b
opn4l
oppF
oprs1
optn
opuAA
opuCA
orai1
orai2
orb2
orb6
orc1
orc4
orc5
orcA
ordA
ormdl1
ormdl3
orn
osa
osbA
osbD
osbF
osbH
osbI
osbJ
osbK
osbL
osbpl9
osgep
osgepl1
osm-1
osm-3
osp
osr1
osr2
osr2-A
osr2-B
ost-1
ost1
ost2
osta
ostc
ostc-A
ostc-B
ostf1
otaA
otk
otof
otol1a
otomp
otop1
otp
otpb
otu
otud5
otud5-A
otud5-B
otud6b
otx1a
otx2
otx2-A
otx2-B
otx5
otx5-A
otx5-B
ovca2
ovch2
ovo
oxc
oxct1
oxnad1
oxr1
oxt
oxy-4
p
p23fy
p29
p38b
p38c
pAbp
pUf68
pXi
paa-1
paa1
paaH
paaJ
paaf1
pab-1
pab1
pab2
pabpc1-A
pabpc1-B
pabpc1A
pabpc1B
pabpn1
pabpn1-A
pabpn1-B
pac-1
pacL
pacS
pacsin2
pad-1
pad-2
paf-2
paf1
paf1l
pafah1b1a
pafah1b1b
pah
pah-1
paip1
pak-1
pak1ip1
pakA
pakB
pakC
pakD
pakE
pakF
pakG
pakH-1
palA
palB
pald
palmd
pam-16
pam-18
pam-A
pam-B
pam1
pam16
pam18
pamr1
pan
pan1
pan2
pan3
papA
papd4
papd4-A
papd4-B
papl
paqr5a
paqr5b
paqr7b
par-1
par-3
par-4
par-5
par-6
par1
par2
para
park7
parl
parn
pas-1
pas-2
pas-3
pas-4
pas-5
pas-6
pas-7
pas4
pat-2
pat-3
pat-6
patA
patB
patl1
pats1
pax2-A
pax2a
pax3
pax3-A
pax3-B
pax5
pax6a
pax8
paxB
paxip1
pbk
pbs-3
pbs-6
pbsA
pbsA2
pbuG
pbuO
pbx1
pbx2
pcaF
pcaI
pcaJ
pcaK
pcbD
pcbd-1
pcca-1
pcdh21
pcgf1
pcgf3
pcgf5
pch-2
pch1
pcid2
pck1
pck2
pckG
pcm
pcm-1
pcm1
pcm2
pcmt
pcn-1
pcna
pcp
pcp-1
pcp-5
pcs
pctA
pcx
pda1
pdb1
pdcd10
pdcd10a
pdcd10b
pdcd6ip
pdcl3
pddc1
pde-1
pde-2
pde-3
pde-4
pde-5
pde-6
pde3
pdf1
pdfr
pdfr-1
pdg
pdgfa
pdgfra
pdhA
pdhB
pdhC
pdhD
pdhX
pdhk-2
pdi-1
pdi-2
pdi1
pdi2
pdiA
pdik1-A
pdik1-B
pdik1l
pdk-1
pdkA
pdkB
pdl-1
pdlim3
pdlim7
pdm2
pds5a
pds5a-B
pds5b-A
pduF
pdxB
pdxH
pdxY
pdxdc1
pdzd11
pea3
pedD
pef1
pek-1
pel1
pel2
pel3
pelo
pelp1
pem2
pen-2
pep
pep-4
pep1
pep2
pep7
pepA
pepB
pepC
pepE
pepN
pepO
pepP
pepPI
pepQ
pepQ1
pepQ2
pepd
pept-1
pept-2
pept-3
per
pes
pes1
pex-6
pex1
pex10
pex12
pex16
pex2
pex4
pex5
pex6
pex7
pfa5
pfd-3
pfd-4
pfdn1
pfdn2
pfdn3
pfdn5
pfk1
pfkA
pfkA1
pfkA2
pfkA3
pfkB
pfs-2
pfs2
pgam-5
pgam5
pgant10
pgant11
pgant12
pgant13
pgant2
pgant3
pgant4
pgant5
pgant6
pgant8
pgant9
pgap1
pgap2
pgap3
pgcA
pgcp
pgi
pgi-1
pgi1
pgi2
pgk
pgk-1
pgk/tpi
pgk1
pgkA
pgl
pgmA
pgmB
pgp-1
pgp-3
pgp2
pgr1
pgs1
pgsA
ph-p
pha-4
phaA
phactr1
phactr4
phactr4-A
phactr4-B
phb-1
phb-2
phb1
phb2
phbA
phbB
phc2
phd1
pheP
pheS
pheSA
pheSB
pheT
phf1
phf10
phf16
phf17
phf2
phf23
phf23-A
phf23-B
phf23a
phf23b
phg1a
phg1b
phg1c
phg2
phgA
phhA
phl
phlda2
phlda3
phlp2
phlp3
phm
phnC
phnC1
phnC2
phnL
pho
pho-5
pho2
phoB
phoP
phospho1
phospho2
phr2AB
pht1
phtf
phy-2
phyhd1
phyhipl
phzF1
pi15
pi15a
pi4k2a
pi4k2b
pi4kb
piaA
pic
pif1
pigC
pigb
pigeon
pigl
pigm
pigw
pih1d1
pih1d2
pik3c3
pik3ip1
pik3r1-A
pikA
pikB
pikC
pikD
pikE
pim1
pim3
pin-2
pin1
pin4
pip1
pip4k2c
pip5k3
pirA
pit
pit1
pitA
pitB
pitC
pitD
pitpnc1
pitrm1
pitx1
pitx2
pitx3
piwi
piwil1
piwil2
pk
pka1
pkaA
pkaB
pkaC
pkaD
pkaR
pkbA
pkc-1
pkc-2
pkc-3
pkd-2
pkgA
pkgB
pkgC
pkgD
pkiA
pkm
pkmyt1
pkn1
pknA
pknA2
pknB
pknD
pknF
pknJ
pknK
pknL
pks13
pks19
pks2
pks21
pks22
pks23
pks24
pks25
pks27
pks3
pks44
pks5
pks6
pks7
pks8
pks9
pksB
pksC
pksE
pksJ
pksL
pksN
pksR
pla1
pla1a
pla2g4a
plbA
plbB
plbC
plbD
plbE
plbF
plbG
plc
plc1
plcd3a
plcd4
plcxd1
plcxd3
pld3
pld6
pldA
pldB
pldC
pldG
pldY
pldZ
ple
plekha8
plekhf2
plekhh1
plekhj1
plekhm3
plekho1
plexB
plg7
pli1
plk-1
plk-2
plk-3
plk1
plk1s1
plk4
pll
plo1
plp
plp1-A
plp1-B
pls
plsB
plsC
plx-2
plxdc2
plxna4
pm20d1
pm20d2
pma1
pmc1
pmd1
pme-1
pme-2
pme-3
pme-4
pme-5
pmh1
pmi1
pmi40
pmk-1
pmk-2
pmk-3
pmm1
pmmA
pmmB
pmo25
pmp20
pmr1
pms1
pmt1
pnbA
pncB
png-1
png1
png2
pno-1
pno1
pnp
pnpo
pnr
pnrc2
pnrc2-A
pnrc2-B
pns1
pnt
pntA
pntAA
pntAB
pntB
pnu1
pnut
poe
pof1
pol
pol1
pol12
pol2
pol3
polA
polB
pola1
polb
pold1
pold2
pole
pole-2
pole2
polg
polg2
polo
polr1a
polr1b
polr1c
polr1d
polr1e
polr2a
polr2b
polr2c
polr2d
polr2e
polr2f
polr2g
polr2h
polr3a
polr3b
polr3c
polr3f
polr3h-1
pom1
pomc-A
pomc-B
pomca
pont
pop-1
pop1
pop5
por
porin
potA
pou1f1
pou2f1
pou3f1
pou3f1-A
pou3f1-B
pou3f2
pou3f2-A
pou3f2-B
pou3f3a
pou3f3b
pou3f4
pou3f4-A
pou3f4-B
pou4f3
pou5f1
pou5f1.1
pou5f1.2
pou5f1.3
pou6f1
poxA
pp63-1
pp63-2
ppa1
ppan
ppapdc1b
ppapdc2
ppapdc3
ppard
pparg
ppb1
ppcdc
ppdpf
ppdpf-A
ppdpf-B
ppdpfa
ppdpfb
ppe-1
ppe1
pph-4.1
pph-6
ppi1
ppiA
ppiB
ppil3
ppk1
ppk11
ppk13
ppk14
ppk15
ppk16
ppk18
ppk19
ppk21
ppk22
ppk23
ppk24
ppk25
ppk29
ppk3
ppk30
ppk31
ppk32
ppk33
ppk34
ppk35
ppk38
ppk4
ppk5
ppk6
ppk8
ppk9
ppl
ppm1h
ppm1k
ppme1
ppnK
ppnK1
ppnK2
ppp-1
ppp1
ppp1cb
ppp1cc
ppp1cc-A
ppp1cc-B
ppp1r10
ppp1r11
ppp1r12a
ppp1r3b
ppp1r3b-A
ppp1r3b-B
ppp1r3c
ppp1r7
ppp2r2b
ppp2r3c
ppp2r4A
ppp2r4B
ppp4c
ppp4ca
ppp4cb
ppp4r2
ppp4r2-A
ppp4r2-B
ppp4r2b
ppp6c
pppA
pppB
pppde1
pppde2
ppsB
ppsD
ppsE
ppt-1
ppt1
ppt2-A
ppt2-B
ppt3
pptc7
pqe-1
pqlc1
pqn-85
pqqF
pr
pr-set7
prcA
prd
prdm10
prdm9
prdx-3
preA
prel
prelid2
prep
prey
prfA
prfB
prfC
prh1
pri-1
pri-2
pri1
pri2
priA
priB
prickle1
prickle1-A
prickle1-B
prim2
primo-1
primo-2
prk1
prkC
prkag
prkci
prkdc
prkra
prkra-A
prkrip1
prlA
prmA
prmt-5
prmt1
prmt1-A
prmt1-B
prmt10
prmt2
prmt5
prmt6
prmt7
prmt8b
prnC
pro
pro-2
pro-3
pro1
proA
proB
proB2
proC
proS
proS1
proS2
proV
prodh
prodh2
prom1a
pros
prosc
protor2
prp-28
prp-5
prp-8
prp1
prp10
prp11
prp12
prp16
prp17
prp18
prp19
prp2
prp22
prp28
prp39
prp4
prp40
prp43
prp45
prp46
prp5
prpE
prpf18
prpf31
prpf38a
prpf38b
prpf39
prpf4B
prpf8
prph2
prps2
prpsap2
prr15la
prr15lb
prrA
prrc1
prrc1-A
prrc1-B
prs
prs1
prs3
prs4
prsA
prsC
prt-1
prt1
prtfdc1
prtga
prw1
prx-12
prx-13
psaD
psaD1
psaD2
psc3
psd
psd-1
psd1
psen1
psen2
psenB
psenen
psi1
psidin
psk1
pskh1
psm1
psm3
psmA
psmA1
psmA2
psmA3
psmA4
psmA5
psmA6
psmA7
psmB
psmB1
psmB2
psmB3
psmB4-1
psmB5
psmB6
psmB7
psmC1
psmC2
psmC3
psmC4
psmC5
psmC6
psmD1
psmD10
psmD11
psmD12
psmD13
psmD14
psmD2
psmD3
psmD4
psmD6
psmD7
psmD8-1
psma2
psma7-A
psma7-B
psmb3
psmb9-a
psmc2
psmc3-A
psmc3ip
psmc5
psme4
psmg1
psmg2
pso2
pspc1
psr-1
psrA
pss1
pst-1
pst-2
pst1
pst2
pst3
pstB
pstB1
pstB2
pstB3
pstS
psuT
ptar1
ptar1-A
ptar1-B
ptb1
ptc
ptc-1
ptc2
ptc3
ptcd2
ptcd3
ptch1
ptchd1
pteN
pten
pter
ptf1a
ptges2
pth
ptk2
ptkA
ptma-A
ptma-B
ptmaa
ptn1
ptp-1
ptp-2
ptpA
ptpA1-1
ptpB
ptpC
ptplad1
ptplad2
ptprf
ptpru
ptps-1
ptr-9
ptr1
ptr2
ptr3
ptrA
ptrB
pts1
ptsA
pub1
pub2
pub3
puf-12
puf3
puf60b
pug
pum
punA
purA
purA1
purA2
purB
purC
purC/E
purD
purE
purF
purH
purL
purL1
purM
purN
purQ
purT
purb
purb-B
pus1
pus10
pus2
pus7l
pusl1
putA
puuC
pvalb7
pvrl3l
pwp2
pxl-1
pxn-1
pxt
pyc
pyc-1
pycA
pycB
pycrl
pyd1
pyd2
pyd3
pyk
pyk-1
pyk1
pyk2
pyk3
pyk4
pykA
pyp-1
pyp1
pyp2
pyp3
pyr-4
pyr1
pyr1-3
pyr56
pyrAA
pyrAB
pyrABCN
pyrB
pyrBI
pyrC
pyrC'
pyrD
pyrE
pyrG
pyrK
pyroxd1
qa-y
qcr1
qdpr
qil1
qkgA-1
qki-A
qki-B
qkib
qor
qpct
qprt
qrsl1
qsox2
qtrt1
qtrtd1
qua
qutD
r
r-l
rab-18
rab-3
rab-33
rab-6.1
rab-6.2
rab11A
rab11B
rab11C
rab11fip3
rab11fip4
rab11fip4a
rab11fip4b
rab14
rab18
rab18b
rab19
rab1B
rab1D
rab21
rab24
rab2A
rab2B
rab3-GAP
rab3-GEF
rab32A
rab32B
rab32C
rab32D
rab3gap1
rab4
rab4a
rab4b
rab5A
rab5B
rab6
rab7A
rab7B
rab8A
rab8B
rabA
rabC
rabG1
rabG2
rabH
rabJ
rabL
rabM
rabN1
rabN2
rabO
rabP
rabQ
rabS
rabT2
rabV
rabY
rabZ
rabepk
rabggta
rabggtb
rabl3
rabl5
rac-2
rac1A
rac1B
rac1C
racA
racB
racC
racD
racE
racF1
racF2
racG
racH
racI
racJ
racL
racM
racN
rack-1
rad-50
rad13
rad15
rad16
rad17
rad18
rad2
rad21
rad24
rad25
rad3
rad31
rad32
rad4
rad5
rad50
rad51-A
rad51-B
rad51c
rad54l2
rad8
rad9
radA
radB
radC
radil
rae1
rag1
rag1ap1
ragA
ralb-A
ralb-B
ralbp1-A
ralgps1
ralyl
ran
ran-1
ran-2
ran-3
ran-4
ran-like
ran1
ranA
ranbp1
ranbp10
ranbp9
rap1b
rap1gds1-A
rap1gds1-B
rapA
rapB
rapC
rapgap1
rapgapB
raptor
rarA
rara
raraa
rarab
rarg
rarga
rargb
rars
rars2
ras
ras-1
ras-2
ras1
rasB
rasC
rasD
rasS
rasU
rasV
rasW
rasX
rasY
rasZ
rasef
rasgef1a
rasgef1b
rasgef1ba
rasgef1bb
rasgrf2
rasgrp1
rasgrp2-A
rasgrp2-B
rasl11b
rat-1
rat1
rav1
rax-A
rba50
rbbD
rbbp4
rbbp4-A
rbbp4-B
rbbp7
rbf-1
rbg-1
rbg-2
rbgA
rbm18
rbm22
rbm24
rbm24-A
rbm24-B
rbm26
rbm38
rbm4.1
rbm42
rbm46
rbm5
rbm5-A
rbm5-B
rbm8a
rbm8a-A
rbm8a-B
rbm9
rbp3
rbpA
rbpD
rbpj
rbpms
rbr-2
rbrA
rbsA
rbsA1
rbsA2
rbsA3
rbsK
rbx-1
rbx1
rc3h1
rcc1
rcc2
rcd1
rcdK
rckA
rcl
rcl1
rcor1
rcor2
rcsF
rdgA
rdgB
rdgBbeta
rdgC
rdh10
rdh10-A
rdh10-B
rdh10a
rdh10b
rdh54
rdiA
rds36
rdx
rec
rec12
recN
recQ
recS
redA
redB
redC
reep2
reep3
regA
regX3
relA
rela
relb
rem1
rep
repB
repD
repE
rept
req-A
rer-1
rer1
rergl
resD
rest-B
retm
retn
retsat
rev1
rev3
rex-4
rex2
rex3
rex4
rexo2-1
rexo4
rfbB
rfbD
rfc-4
rfc1
rfc2
rfc3
rfc4
rfc5
rfcL
rfcS
rfcS1
rffG
rfng
rfp-1
rft1
rfx2
rfx4
rg
rg9mtd1
rg9mtd2
rg9mtd3
rga1
rga3
rga4
rga5
rga7
rga8
rgaA
rgf1
rgf3
rgl1
rgn
rgs-1
rgs-2
rgs-3
rgs-7
rgs7bp
rgs7bpa
rgs7bpb
rgs8
rgs9bp-A
rgs9bp-B
rgs9bp-C
rgx3
rha-1
rha-2
rhb1
rhbA
rhbB
rhbdf1
rhbdf2
rhbg
rhbg-A
rhbg-B
rhcg
rhcg1
rhcg2
rhcgl2
rheb
rheb-1
rhgA
rhgB
rhlB
rhlE
rho
rho-1
rho1
rho2
rho3
rho4
rho5
rhoA
rhoC
rhot1a
rhot2
rhp16
rhp23
rhp26
rhp51
rhp54
rhp6
rhpn2
rhpn2-A
rhpn2-B
ria1
rib-1
rib-2
ribF/mnmA
ribR
ric-19
ric-8
ric3
ric8a
ric8b
rics
rig-4
rilpl1
rilpl2
rimN
rimO
rimklb
rio1
rio2
riok-3
ripply1
ripply2
rki1
rkp1
rl
rla-1
rle-1
rlmB
rlmE
rlmF
rlp24
rluC
rluD
rme-6
rmi1
rmnd5a
rmt3
rna14
rnaseh2b
rnc
rnc1
rnf-113
rnf-121
rnf-5
rnf10
rnf111
rnf111-B
rnf111-C
rnf113
rnf12
rnf12-A
rnf12-B
rnf121
rnf126
rnf126-A
rnf126-B
rnf128
rnf138
rnf141
rnf144a
rnf144aa
rnf144ab
rnf145
rnf149
rnf150
rnf157
rnf166
rnf168
rnf170
rnf181
rnf182
rnf185
rnf19b
rnf2
rnf2-A
rnf217
rnf41
rnf44
rnf8
rnf8-A
rnf8-B
rnft1
rng2
rngB
rnh-2
rnh201
rnhB
rnmt
rnmtl1
rnmtl1a
rno
rnp24
rnps1
rnps1-A
rnps1-B
rnr
rnr-1
rnr-2
rnr1
rnr2
rnrA
rnrB-1
rny1
rnz
ro-1
ro-3
ro-4
robld3
robld3-A
robld3-B
rocA
rocD
rocD1
rocF
rocG
roco10
roco11
roco4
roco5
roco6
roco7
roco8
roco9
rogdi
rok1
rol-3
ropn1l
rot
rotA
rp2
rp9
rpa-0
rpa-1
rpa1
rpa2
rpa43
rpain-A
rpain-B
rpap3
rpb-1
rpb-2
rpb-6
rpb-8
rpb1
rpb11
rpb2
rpb3
rpb5
rpb6
rpb7
rpb8
rpb9
rpc1
rpc11
rpc19
rpc2
rpc40
rpc6
rpe
rpf1
rpiA
rpiA1
rpia-1
rpl-10a
rpl-11
rpl-11.1
rpl-12
rpl-13
rpl-15
rpl-16
rpl-18
rpl-19
rpl-20
rpl-21
rpl-22
rpl-23
rpl-24.1
rpl-24.2
rpl-25.1
rpl-25.2
rpl-26
rpl-27
rpl-3
rpl-33
rpl-41
rpl-43
rpl-5
rpl-6
rpl-7
rpl-7A
rpl-8
rpl-9
rpl10
rpl10a
rpl10b
rpl11
rpl11a
rpl12
rpl1201
rpl13
rpl13a
rpl14
rpl14p
rpl15-1
rpl15a
rpl15b
rpl15e
rpl17
rpl18
rpl18a
rpl18b
rpl18p
rpl19
rpl19a
rpl1a
rpl1b
rpl2
rpl20a
rpl21a
rpl21b
rpl21e
rpl22
rpl22a
rpl22l1
rpl22p
rpl23
rpl23a
rpl23p
rpl24
rpl24p
rpl25a
rpl25b
rpl26
rpl27
rpl27a
rpl28a
rpl28b
rpl29
rpl2a
rpl2p
rpl3
rpl30a
rpl30b
rpl31
rpl32
rpl33a
rpl33b
rpl34
rpl34a
rpl34b
rpl35
rpl35a
rpl36
rpl36a
rpl36b
rpl37a
rpl3a
rpl3b
rpl3p
rpl4
rpl4a
rpl4b
rpl5
rpl5p
rpl6
rpl6p
rpl7
rpl7a
rpl7b
rpl7c
rpl8
rpl9a
rpl9b
rplB
rplC
rplD
rplF
rplI
rplK
rplL
rplM
rplO
rplP
rplQ
rplT
rplV
rplW
rplp0
rplp1
rpm-1
rpmA
rpmH
rpn-1
rpn-11
rpn-2
rpn-3
rpn-7
rpn-8
rpn1
rpn11
rpn2
rpn3
rpn5a
rpn6
rpn7
rpn8
rpn9
rpo41
rpoA1
rpoA2
rpoB
rpoB1
rpoB2
rpoC
rpoC1
rpoD
rpoE
rpoM
rpp0
rpp202
rprmb
rprml
rps-0
rps-12
rps-14
rps-15
rps-16
rps-19
rps-2
rps-21
rps-22
rps-23
rps-25
rps-26
rps-3
rps-4
rps-5
rps-6
rps-7
rps-8
rps-9
rps0
rps0b
rps0c
rps1
rps10
rps102
rps11
rps11a
rps11p
rps12
rps12a
rps12b
rps12p
rps14
rps14a
rps15
rps15a
rps16
rps16a
rps18
rps18a
rps19
rps19a
rps19b
rps19bp1
rps19e
rps19p
rps1A
rps2
rps20
rps21
rps22a
rps23
rps23a
rps24
rps25
rps26
rps27
rps2p
rps3-A
rps3-B
rps3a
rps3a-A
rps3a-B
rps4
rps4a
rps4b
rps4c
rps4e
rps4p
rps4x
rps5
rps5a
rps5b
rps5p
rps6
rps6e
rps6ka
rps6ka6
rps7
rps7p
rps8
rps8a
rps8b
rps8e
rps8p
rps9
rps9a
rps9b
rps9p
rpsA
rpsB
rpsG
rpsI
rpsJ
rpsK
rpsL
rpsN
rpsP
rpsQ
rpsQ2
rpsR
rpsa
rpt-1
rpt-2
rpt-3
rpt-4
rpt1
rpt3
rpt4
rpusd1
rpusd4
rqcd1
rqh1
rrb1
rrc-1
rrd-2
rrd1
rrd2
rrg1
rri-1
rri1
rrm1
rrm2
rrp-3
rrp1
rrp15
rrp3
rrp4
rrp42
rrp45
rrp5
rrp6
rrp8
rrt-1
rsad1
rsad2
rsbn1l
rsc1
rsc4
rsd1
rse1
rshl1
rskn-1
rskn-2
rsl24d1
rsmA
rsmB
rsmF
rsp-1
rsp-2
rsp-3
rsp-4
rsp-5
rsp-6
rsp-7
rsph10b
rsph9
rspo1
rspo2
rspo3
rsrc2
rst
rstA
rsv1
rt
rtc1
rtcA
rtel-1
rti1
rtkn2
rtn1
rtn1-A
rtn1-B
rtn2
rtn3
rtn3-A
rtn3-B
rtn4ip1
rumA
rumi
run
rundc3a
rundc3b
runx1
rut
ruvB
ruvbl2
rvb-1
rvb-2
rvb1
rvb2
rwdd3
rx2
rx3
rxrab
rxrba
rxrbb
rxrga
rxrgb
ry
rybpa
rybpb
ryh1
s100A7
s100a10
s100pbp
s1pr1
s1pr2
sD
saal1
sac1
sacm1l
sacm1la
sacm1lb
sad
sad1
sae1
sag
sahA
sak1
sal3
salA
salm
sam1
samd4a
samkA
samkB
samkD
samm50
samm50-A
samm50-B
samm50a
samm50b
sams-1
sams-3
sams-4
sams-5
san
sap-1
sap-49
sap114
sap130-A
sap130-B
sap145
sap30l
sap30l-B
sap49
sap61
sap62
sapF
saps3-A
saps3-B
sar1
sarA
sas6
sass6
sat
sat/cysC
sat1/cysC1
sav
sax-1
sbds
sbds-1
sbf2
sbk1
sbm
sbp1
sbr
sc4mol
sca
scai
scamp5
scamp5-A
scamp5-B
scap
scara5
scat
scb
scd1
scd2
scfd1
scgn
sck1
sck2
scly
scn4aa
scn4ab
scnm1
scnn1a
scnn1b-B
scnn1g-A
scnn1g-B
sco1
sco2
scoA
scoB
scoca
scocb
sconB
scp1
scpl-2
scpl-3
scpl-4
scrA
scra
scrib
scrn2
scrn3
scsA
scsB
scsC
scu
scube2
scw
scy1
scy2
scyl1
sd
sdad1
sdc2-B
sdcS
sdccag10
sdccag3
sdf4
sdh
sdh1
sdh2
sdhA
sdhB
sdha
sdha-1
sdha-A
sdha-B
sdhaf2
sdhb
sdhb-1
sdhd
sdhd-A
sdhd-B
sdhdb
sdk
sdo1
sdr42e1
sds
sds21
sea-1
sebox
sec-10
sec-13
sec-15
sec-3
sec-31
sec-5
sec-6
sec-61
sec-8
sec10
sec11
sec13
sec14
sec14l1
sec15
sec16
sec18
sec21
sec22b
sec22ba
sec22bb
sec23
sec231
sec232
sec23a
sec24
sec26
sec27
sec3
sec31
sec31a
sec5
sec6
sec61a
sec61aa
sec61ab
sec61al1
sec61al2
sec62
sec71
sec72
sec8
secG
secs-1
sed1
sed3
sed4
sed5
seh1
seh1l
seh1l-A
seh1l-B
sel-10
sel-11
sel-12
sel-2
sel-9
selB
selD
seld-1
selenbp1
selenbp1-A
selenbp1-B
selo
sels
sels-A
sels-B
selt
selt1b
selt2
sem-5
sema3aa
sema3ab
sema3d
sema4e
sen-2
sen-34
sen1
senp8
sens
sepA
sephs1
sepm
sepn1
sepsecs
sept2-A
sept2-B
sept3
sept8
sept8-A
sept8-B
sept8a
sept8b
ser-2
serA
serC
serS
serS1
serac1
serhl
serinc
serinc5
serpinb1
serpinb5
serpine3
sesB
sesn1
sestd1
sestd1-A
sestd1-B
set-1
set-2
set-4
set1
set11
set2
set3
set5
set6
setd1b
setd1ba
setd6
setd7
setd8
setd8-A
setd8-B
setd8a
setdb1
setdb1a
setdb2
sev
sevA
sez6
sf1
sf3a1
sf3a2
sf3b1
sf3b3
sf3b4
sfc1
sfcA
sfcA2
sfl
sfp1
sfrs1
sfrs12ip1
sfrs1a
sfrs1b
sft-1
sft-4
sfxn
sfxn-1.1
sfxn-5
sgf73
sgg
sgk-1
sgk1
sgk1-A
sgk1-B
sgk196
sgkA
sgkB
sgl
sglA
sgmA
sgmB
sgmC
sgol1
sgsm3
sgt1
sgt2
sh2d4a
sh3bgrl2
sh3bgrl2-A
sh3bgrl2-B
sh3bp4
sh3bp4-A
sh3bp4-B
sh3bp5l
sh3pxd2a
sh3rf1
sh3yl1
shank2
shark
shc
shc1
shcbp1-A
shcbp1-B
shd
shg
shh
shha
shi
shisa1
shisa2
shisa3
shk1
shk2
shkA
shkB
shkC
shkD
shkE
shmt1
shmt2
shoc2
shq1
shroom1
shroom2
shroom3
shy1
sia-1
siah1
siah2
siah2l
siamois
sick
sid1
sid2
sif
sike1
sil1
sim
sim1
sima
sina
sinah
sip3
sipW
sir-2.1
sir2
sirt2
six3
ska1
ska2
ska3
skap1
skap2
skap2-A
skap2-B
skb1
skd
skfE
skh1
ski
ski3
skp1
sks2
sky1
sla1
slain1
slbp1
slbp2
slc10a7
slc10a7-A
slc10a7-B
slc12a8
slc12a9
slc15a4
slc16a10
slc16a12
slc17a6a
slc17a6b
slc17a7
slc17a8
slc18a3
slc20a1
slc20a1-A
slc20a1-B
slc20a1a
slc20a1b
slc20a2
slc22a15
slc22a15b
slc22a6
slc22a6-A
slc22a6-B
slc23a2
slc24a5
slc25a24
slc25a24-A
slc25a24-B
slc25a25
slc25a25a
slc25a25b
slc25a26
slc25a28
slc25a28-A
slc25a28-B
slc25a30
slc25a33
slc25a34
slc25a35
slc25a36a
slc25a37
slc25a38
slc25a38a
slc25a39
slc25a40
slc25a42
slc25a43
slc25a46
slc25a46-A
slc25a46-B
slc26a9
slc29a4
slc2a10
slc2a12
slc30a5
slc30a6
slc30a6-A
slc30a6-B
slc30a7
slc30a7-A
slc30a7-B
slc30a8
slc30a9
slc32a1
slc35a4
slc35a5
slc35b1
slc35b2
slc35b4
slc35c1
slc35f2
slc36a4
slc37a2
slc37a3
slc38a10
slc38a11
slc38a2
slc38a6
slc38a7
slc38a8
slc38a9
slc39a1
slc39a10
slc39a11
slc39a13
slc39a14
slc39a3
slc39a9
slc39a9-A
slc39a9-B
slc40a1
slc41a2
slc43a2
slc44a1
slc44a2
slc44a4
slc44a5
slc46a1
slc47a1
slc48a1-A
slc48a1-B
slc48a1a
slc48a1b
slc4a1
slc5a12
slc5a8
slc5a9
slc6a5
slc6a9
slc7a2
slc7a6
slc7a6os
slgA
sli
sll
slm5
slm9
slmo
slmo1
slo
slo-1
slob1
slp-1
slp1
slp2
slpr
sls
sltm
slu-7
slu7
slx1
slx8
sly1
sma-2
sma-3
sma-4
sma-6
smad1
smap
smarcal1
smarcb1
smarcb1a
smb1
smc-4
smc2
smc3
smc4
smc5
smc6
smcr7
smcr7l
smcr8b
smd-1
smd1
smd2
smd3
smek1
smek2
smek2-A
smek2-B
smf-1
smg
smg-1
smg-2
smg1
smg8
smg9
smi35A
smkA
smn1
smndc1
smo
smo-1
smp-1
smpd4
sms-1
sms-2
sms-3
smu1
smug1
smurf1
smurf2
smyd5
sn
snRNP2
snRNP69D
snRNP70K
sna41
snai1
snai2
snap25a
snap25b
snap47
snb-1
snd1
snf
snf-6
snf-7
snf12-1
snf21
snf22
snf8
snfA
snk
sno
snpA
snr-1
snr-3
snr-4
snr-6
snr-7
snrnp27
snrnp35
snrnp40
snrnp70
snrp1c
snrpC
snrpG
snrpb2
snrpd2
snrpd3
snrpe
snt-1
snu13
snu66
snwA
snx-3
snx12
snx17
snx3
snx30
snx31
snx33
snx4
snx41
so
sob
sobpa
sobpb
soc-2
sod1
sod1-B
sodB
sodE
sof1
sog
sol
sop
sort1
sox1
sox10
sox11
sox11-A
sox11-B
sox12
sox13
sox14
sox17a
sox17a-A
sox17a-B
sox17b.1
sox17b.2
sox18
sox18-A
sox18-B
sox19a
sox19b
sox1a
sox1b
sox2
sox21
sox21a
sox21b
sox3
sox3-A
sox5
sox6
sox7
sox8
sox9
sox9-A
sox9-B
soxA
spag7
spas
spas-1
spast
spata18
spata5l1
spb-1
spb-4
spb1
spb4
spc24
spc25
spc97
spc98
spcS
spcs2
spdya-A
spdya-B
spe-1
spe-3
spe1
spe2
speB
speB2
speE
speg
spel1
spen
spg21
sphkap
spi1
spin
spir
spire1
spire2
spj1
spk-1
spk1
spkA
spkA-1
spkC
spkD
spkF
spl-1
splA
splB
spm1
spm2
spn-A
spn1
spn2
spn4
spn5
spn6
spnA
spns1
spns2
spns3
spo
spo-11
spo0A
spo0F
spo4
spo5
spo9
spoT
spop
spop-A
spop-B
spopl
spopla
spoplb
spp1
spp42
spr
spr-2
spr-5
sprA
spred1
spred2
spri
sps1
spsA
spsb3
spt-16
spt-4
spt-5
spt16
spt5
spt6
sptA
sptB
spty2d1
sqd
sqh
sqrdl
sqv-2
sqv-3
sqv-4
sqv-7
sqv-8
srd5a3
sreb2
srebf2
srf
srf-3
srfA
srfAA
srfB
srfbp1
srk1
srmB
srp101
srp102
srp14-1
srp19
srp2
srp54
srp68
srpG
srpr
srpx2
srr
srrt
srrt-A
srrt-B
srs-2
srw1
srx1
ss18l1
ssa1
ssa2
ssb
ssb-A
ssb1
ssbip1
ssbp1-A
ssbp1-B
ssdA
sseA
ssh
ssh4
ssl-1
ssm4
ssn3
ssp-1
ssp1
ssp2
ssp4
ssr1
ssr2
ssr3
ssrp1
sst2
sst4
sstT
ssu72
ssuB
ssuB1
ssuB2
ssuB3
st
st6gal2
st7
st7l
st8sia1
stac3
stag1
stag2
stam-1
stambp
stan
star
stard3
stat3.1
stat3.2
stau
stau2
stc
stcS
stcU
stdh-1
stdh-2
stdh-3
ste-20
ste13
ste20
ste6
steT
stg
sthA
sti1
stil
stk11
stk11ip
stk3
stk4
stk40
stlA
stmA
stmn1-A
stmn2-A
stmn4
stn-1
sto-1
sto-2
sto-3
sto-4
stp1
strap
strbp
strn
sts1
stt3
stt4
stx18
stxbp5l
sty
styx-A
styx-B
su(f)
su(w[a])
sub
sub2
suc22
sucA
sucB
sucC
sucC1
sucD
sucD2
sudA
sufC
sug
sugt1
suhB
sui1
sul-1
sulp-3
sult1st1
sult1st2
sumo1
sumo1-A
sumo1-B
sumo2
sumo2-A
sumo2-B
sumo3
sumo3l
sun1
sup-9
sup35
supt16h
supt4h1
supt6h
supv3l1
sur-5
sur2
surf1
surf1-1
surf4
suv3
suv39h1
suv39h1a
suv39h2
suv420h1
suv420h1-A
suv420h1-B
suv420h2
suz12
suz12a
suz12b
svkA
svop
svopl
svp
svr
sw
swd1
swd2
swf-1
swf1
swi10
swi3
swoF
swoH
swp-1
swr-1
swr1
sws
sxa1
sycp2l
syd
syd-1
syd-2
syf-1
syf1
syf2
syj1
syj2
sym-1
sym-2
sympk
syn-3
sys1
syt17
syvn1
syvn1-A
syvn1-B
t
tacc3
tad2
tadA
tada1
tada2b
tada3
tada3-A
tada3-B
taf1
taf10
taf11
taf12
taf13
taf2
taf3
taf5
taf6
taf7
taf8
tag-124
tag-125
tag-131
tag-148
tag-151
tag-165
tag-174
tag-175
tag-182
tag-210
tag-230
tag-242
tag-253
tag-256
tag-277
tag-312
tag-320
tag-325
tag-335
tag-51
tag-53
tag-72
tag-76
tagA
tagB
tagC
tagD
tagH
tal
tal1
tal2
talA
talB
tam
taok1-A
taok1-B
taok2
taok3
tap
tapt1
tarbp2
tardbp
tarsl2
tat
tatD
tatdn1
tatdn3
tatdn3-A
tatdn3-B
tauB
tauB2
tax-4
tax1bp1
tax1bp1a
tax1bp1b
taz
tba-1
tba-2
tba-8
tbb-2
tbb-4
tbc-6
tbc1d12
tbc1d23
tbc1d24
tbc1d2b
tbc1d30
tbc1d5B
tbc1d8b
tbcb
tbccd1
tbcd
tbce
tbck
tbh-1
tbk1
tbl1xr1-A
tbl1xr1-B
tbp
tbp-1
tbp1
tbpl1
tbpl2
tbrg1
tbrg4
tbx-11
tbx-2
tbx-37
tbx-38
tbx-7
tbx-8
tbx-9
tbx1
tbx1-A
tbx1-B
tbx2
tbx2-A
tbx2-B
tbx20
tbx2b
tbx5
tbx6
tcea1
tcf21
tcf25
tcf3
tcf7l1
tcf7l1-A
tcf7l1-B
tcf7l1-C
tcf7l1-D
tcf7l1a
tcf7l1b
tchp
tck1
tcp1
tctex1d1
tctex1d1-A
tctex1d1-B
tdcB
tdcF
tdh
tdo
tdo2
tdo2a
tdo2b
tdrd1
tdrd3
tdrd5
tea1
tea2
tecpr1
tectonic
tef1a
tef1b
tef2
tef3
tef5
tefu
tekt4
tel1
telo2
tes
tesA
tesB
tesc
tetQ
tex
tex10
tf
tf-A
tf-B
tf1
tfap2d
tfap2e
tfb1m
tfb2
tfb4
tfb5
tfcp2
tfh47
tfip11
tfs1
tgds
tgfb1
tgfb1i1
tgfb2
tgfbrap1
tgo
tgs1
tgt
tgt-1
th
thap1
thap1-A
thap1-B
thap11
thap5
thbs3a
thbs3b
thbs4
thbs4b
thetaTry
thg1
thiQ
thlA
thnsl2
thoc4
thoc4-A
thoc4-B
thoc5
thoc5-A
thoc5-B
thoc6
thoc7
thrA
thrC
thrS
thrS1
thrS2
thrZ
thra-A
thra1
thraa
thrb
thrb-A
thrb-B
thrc
ths
ths1
thsA
thsB
thyA
thyn1
tie2
tif-31
tif-32
tif-51
tif1
tif11
tif211
tif212
tif213
tif221
tif222
tif224
tif225
tif32
tif34
tif471
tif51a
tif51b
tif6
tifA
tigar
tigara
tigarb
tim
tim-17
tim-44
tim13
tim17
tim50
timm13
timm13-A
timm13-B
timm16
timm16-A
timm16-B
timm22
timm23
timm50
timm9
timp3
tin
tio
tip20
tipin
tiprl
tir-1
tirA
tko
tkr-1
tkt
tld
tle4
tlh1
tlh2
tlk-1
tlk1b
tlk2
tll
tll1
tll2
tlyC
tm2d1
tm2d2
tm2d3
tm6sf1
tma20
tmbi-4
tmco1
tmed1
tmem103
tmem104
tmem107
tmem11
tmem111
tmem116
tmem117
tmem120a
tmem120b
tmem120b-A
tmem120b-B
tmem127
tmem129
tmem135
tmem136
tmem138
tmem144B
tmem145
tmem147
tmem14c
tmem150a
tmem150b
tmem150b-A
tmem150b-B
tmem151b
tmem159-A
tmem160
tmem161
tmem161a
tmem161b
tmem163
tmem168
tmem168a
tmem17
tmem170a
tmem173
tmem175
tmem177
tmem178
tmem179
tmem179b
tmem18
tmem182
tmem184A
tmem184B
tmem184C
tmem184c
tmem188
tmem19
tmem192
tmem194a
tmem195
tmem196
tmem198
tmem2
tmem200a
tmem201
tmem203
tmem205
tmem206
tmem208
tmem209
tmem211
tmem214-A
tmem214-B
tmem218
tmem220
tmem223
tmem229b
tmem35
tmem38a
tmem38b
tmem38b-A
tmem38b-B
tmem39a
tmem39a-A
tmem39a-B
tmem39b
tmem41aa
tmem41ab
tmem41b
tmem45b
tmem47
tmem48
tmem49
tmem5
tmem50
tmem53
tmem53-A
tmem53-B
tmem55a
tmem55b
tmem55ba
tmem55bb
tmem56
tmem56-A
tmem56-B
tmem56b
tmem69
tmem71
tmem82
tmem85
tmem87a
tmem8c
tmem90a
tmem93
tmem97
tmem98
tmp1
tmppe
tms1
tmsb4
tmtc2
tmub1
tmx2
tmx3
tnc-2
tnfaip1
tnfaip8
tnfaip8l1
tnfaip8l2
tnfaip8l2a
tnfaip8l2b
tnfaip8l3
tni-1
tnni3
tnpo
tnr3
tnrc4
tnrc4-A
tnrc4-B
todA
toe-1
tof1
toh-1
tollip
tollip-A
tollip-B
tollipa
tom1l2
tomboy40
tomm20
tomm20b
tomm40
top-1
top-3
top1
top2
top2mt
top3
top6A
topA
tor
tor1
tor2
tor2a
torR
torp4a
tos
tox4
tox4-A
tox4-B
tp53
tpa-1
tpc-1
tpc1
tpcn2
tph
tpi1
tpi1a
tpp1
tppp3
tpra1
tpst-1
tpst1
tpt1
tpx1
tra-1
tra-3
tra1
tra2
tradd
traf3ip1
traf6
traf6-A
traf6-B
tram1l1
trap1
trappc1-1
trappc2
trappc2l
trappc3
trappc9
trbd
trc
treA
treh
trf2
trf3
trh
trim33
trim72
trip10
trm-1
trm1
trm10
trm11
trm112
trm12
trm5
trm61
trm8
trm82
trmD
trmFO
trmt11
trmt12
trmt6
trmt61a
trmu
trnau1ap
trove2
trp
trp-1
trpE
trpS
trpS1
trpS2
trpgamma
trpl
trps1
trpt1
trr
trs-1
trs20
trs31
trt1
truA
truA1
truA2
truB
truC
truD
trub2
trx
trx-2
trxA
trxC
trxE
trxr-1
trxr-2
tsaA
tsf
tsg
tshb
tsku
tsn1
tspan31
tspan31-A
tspan31-B
tspan33
tspan9
tsr1
tssc1
tsu
tsuA
ttb-1
ttc21b
ttc25
ttc26
ttc27
ttc29
ttc30
ttc33
ttc35
ttc35-A
ttc35-B
ttc36
ttc37
ttc38
ttc39a
ttc39b
ttc39c
ttc9c
ttk
ttll-12
ttll3
ttll6
ttm2
ttm3
ttm50
ttrap
ttv
ttx-7
tty
ttyh1
ttyh1-A
ttyh1-B
ttyh2
ttyh2l
ttyh3
tub-1
tub1
tubA
tubB
tubC
tuba
tubb2
tubb4
tubd1
tud
tuf
tuf1
tuf2
tuf3
tufA
tug1
tusc5
tutl
tvp23
tw
twe
twf
twf1
twf2
twf2-A
twf2-B
twfA
twist1
twistnb
twk-12
twk-18
twk-7
twk-9
tws
twsg1-A
twsg1-B
twsg1a
twsg1b
txndc15
txndc17
txnl4a
tynA
typA
tyr
tyr-3
tyrS
tyrS1
tyra-2
tyro3
tys1
tyw1
tyw3
uaf-1
uap1
uap1l1
uap56
uba-2
uba-3
uba1
uba2
uba2-A
uba3
uba4
uba5
ubac1
ubc-1
ubc-12
ubc-17
ubc-21
ubc-7
ubc1
ubc11
ubc12
ubc13
ubc14
ubc15
ubc2
ubc3
ubc4
ubc6
ubc8
ubc9
ubcB
ube2c
ube2d2
ube2f
ube2i
ube2ia
ube2ib
ube2j2
ube2m
ube2n
ube2s
ube2s-A
ube2s-B
ube2s-C
ube2t
ube2v
ube2v2
ube2w
ube2z
ube3b
ubh-4
ubiA
ubiB
ubiE
ubiF
ubiG
ubiad1
ublcp1
ubp1
ubp10
ubp12
ubp13
ubp14
ubp16
ubp21
ubp3
ubp4
ubp5
ubp7
ubpA
ubqln
ubr1
ubr11
ubr7
ubtd1
ubtd2
ubtf-A
ubtf-B
ubxd7
ubxn-4
ubxn1
ubxn1-A
ubxn1-B
ubxn2b
uch1
uch2
uck1
uck1-A
uck1-B
uck2
uck2a
uck2b
ucp12
ucp3
ucp8
ucpA
ucpB
ucpC
ucr-1
uda-1
udk
udkA
udkB
uevld
ufc1
ufd-1
ufd-2
ufd1
ufd2
ufl1
ufm1
ufsp2
ugcg
ugcg-A
ugcg-B
uglA
ugpB
ugpC
ugpC2
ugpQ
ugt-48
ugt-50
ugt-55
ugt-58
ugt3a1
ugt52
ugtp-1
uhpC
uhrf1bp1l
uidA
uimc1
ula1
ulk3
ulp-1
ulp1
ulp2
unc-1
unc-10
unc-101
unc-104
unc-11
unc-112
unc-116
unc-119
unc-13
unc-16
unc-17
unc-18
unc-27
unc-29
unc-3
unc-30
unc-31
unc-32
unc-33
unc-36
unc-37
unc-38
unc-4
unc-41
unc-47
unc-5
unc-50
unc-51
unc-52
unc-53
unc-58
unc-6
unc-62
unc-63
unc-64
unc-78
unc-79
unc-8
unc-80
unc-84
unc-86
unc-89
unc-94
unc-97
unc119b
unc119b-A
unc119b-B
unc50
unc50-A
unc50-B
unc5b
unc93a
ung
ung1
ung2
unk
unpg
upf1
upf2
upf3a
upp
uppA
uppS
uppS1
uprt
ura-7
ura1
ura3
ura4
ura7
urk1
urm1
uroc1
urod
use1
ushA
usp
usp-14
usp-46
usp-7
usp101
usp102
usp106
usp12
usp12-A
usp16
usp20
usp22
usp22-A
usp22-B
usp30
usp33
utp10
utp13
utp15
utp17
utp20
utp22
utp6
utp7
uup
uup-A
uup-B
uvrA
uvrC
uvs-2
uvsH
uxs1
vab-1
vab-15
vab-7
vac14
valS
valS1
valS2
vamp2
vamp7B
vangl2
vangl2-A
vangl2-B
vapA
vas
vas2
vasn
vat
vatA
vatB
vatD-1
vatH
vatM
vatP
vav
vav-1
vax1
vax1-A
vax1-B
vax2
vax2-A
vax2-B
vcl
vcp
vdac2
vdr
vdra
vdrb
veg
vegfaa
vegt
vegt-A
vegt-B
vent1B
veph
vex1
vezt
vg
vha-11
vha-12
vha-13
vha-14
vha-15
vha-17
vha-2
vha-9
vhp-1
viaf
vibC
vibE
vid21
vih
vilA
vilB
vim
vim1
vioC
vir
visC
vma-1
vma-11
vma-2
vma-3
vma-6
vma1
vma16
vma2
vma21
vma3
vma6
vma7
vma8
vnd
vopp1
vph-1
vph1
vpr
vps-26
vps-41
vps-54
vps1
vps11
vps13A
vps13B
vps13D
vps13E
vps13F
vps13a
vps13b
vps15
vps16
vps18
vps24
vps25
vps26
vps26a
vps26a-A
vps26a-B
vps26b
vps26b-A
vps26b-B
vps26bl
vps27
vps29
vps34
vps35
vps36
vps4
vps45
vps5
vps72
vps901
vraB
vrg4
vrk1
vrs-2
vsig1
vstm2b
vsx1
vsx2
vti1A
vvl
vwa2
vwc2l
vwkA
w
waaK
wapl
wars2
wash
wash1
wat1
wbl
wbp11
wdfy-2
wdpA
wdr-23
wdr1
wdr1-A
wdr1-B
wdr12
wdr24
wdr26
wdr3
wdr37
wdr4
wdr44
wdr45
wdr45l
wdr48
wdr5
wdr55
wdr61
wdr67
wdr68
wdr69
wdr70
wdr73
wdr75
wdr76
wdr82
wdr82-A
wdr82-B
wdr85
wdr90
wdr91
wdr92
wds
wdsof1
wdsub1
wdyhv1
wee
wee-1.1
wee-1.3
wee1
wfikkn
wg
wge
wht-1
wht-3
wibg
wif1
win1
wipi1
wipi2
wis1
wis2
wis4
wisp
wls
wnt-2
wnt1
wnt10b
wnt11b
wnt2
wnt2b
wnt3a
wnt4a
wnt5a
wnt5b
wnt8
wnt8a
wnt8b
wntD
wos2
wrb
wrn
wrn-1
wrs-2
wrs1
wsb1
wscd1
wscd2
wt1
wt1-A
wt1-B
wtap
wtip
wtpC
wuho
wun
wwc1
wwc2
wwox
xab1
xab2
xapA
xdh
xdj1
xecE
xhox3
xiap
xirp1
xk70a
xks1
xlhbox8
xmas-2
xnp-1
xpa
xpnpep1
xpnpep3
xpo1
xpo2
xpo4
xpo5
xpo6
xpo6-A
xpo6-B
xpo7
xpo7-A
xpo7-B
xpot
xpr1
xrn-2
xrp1
xt
xylC
xylE
xylG
xylL
xylS
yaaU
yabD
yabJ
yadG
yaeB
yaf-9
yaf9
yakA
yars
ybbA
ybbL
ybbO
ybdL
ybeB
ybfF
ybhF
ybiT
ybx2-A
ybx2-B
ycbD
ycbX
ycdF
ycf2
ycf2-A
ycf27
ycf42
ycf46
ycf64
ycgM
ychM
yciC
yciK
ycjT
yclF
yclJ
ydaB
ydaD
ydaP
ydcI
ydcW
yddA
ydeN
ydeQ
ydfG
ydhE
ydiF
ydiO
ydjJ
ydjX
ydjc
yeaE
yeaU
yecA
yecC
yegU
yejF
yemalpha
yfbS
yfcH
yfdE
yfeB
yfhM
yfhQ
yfiB
yfiG
yfiL
yfjR
yfkJ
yfkN
yfmF
yfmJ
yfmL
yfmR
yfmT
yfnA
yfnG
ygaD
ygaF
ygfF
yggS
yghZ
ygjH
yhcH
yhcM
yhdF
yhdG
yhdH
yhdR
yhdZ
yheH
yheI
yheS
yhfS
yhgF
yhiH
yhxA
yhxC
yhxD
yicO
yidJ
yidK
yif1a
yif1b
yif1b-A
yif1b-B
yihQ
yihU
yin
yip1
yip5
yipf1
yipf3
yipf4
yipf5
yipf6
yisK
yisY
yisZ
yjdA
yjjK
yjjN
yjkB
yjoB
ykfD
ykgC
yknU
yknV
ykoD
ykpA
ykt6
ykt6-A
ykt6-B
ykvO
yl
ylmD
ylmE
yloB
ymdB
ymel-1
ymfD
ymfI
ymxG
ynbD
yncC
ynd1
yneI
yngE
yngF
yngG
yngI
yngJ
yniA
yobN
yocR
yocS
yod1
yodQ
yodR
yodS
yodT
yojK
yomE
yop-1
yop1
yoxD
ypbG
ypel3
ypfD
ypfI
yphE
ypjH
ypt-1
ypt1
ypt2
ypt3
ypt4
ypt5
ypt7
yqaB
yqcA
yqeF
yqfO
yqhH
yqhT
yqjD
yraR
yrvM
yrvN
ysaA
ysgA
ysh-1
ysh1
ytbE
ytcC
ytcI
yth-1
yth1
ytkP
ytlR
ytm-1
ytm1
ytnA
ytpA
ytxM
yuaG
yugT
yusP
yusR
yusS
yusZ
yutK
yuxG
yvaG
yvcP
yvcR
yvdM
yvfR
yvh1
yvqK
yvrA
yvrD
ywdH
ywfO
ywhab
ywhab-A
ywhab-B
ywhab1
ywhab2
ywhag-A
ywhag-B
ywhag1
ywhaz
ywjA
ywkE
ywqA
ywrO
ywtG
yxdL
yxjF
yxnA
yyaL
yyaO
yybJ
yybO
yycF
zakA
zam
zar1
zax
zbtb24
zbtb33
zbtb44
zbtb8a
zbtb8a-A
zbtb8a-B
zbtb8a.2
zbtb8os
zc3h14
zc3h15
zc3h18
zc3hc1
zcchc4
zcchc8
zcrb1
zdhhc15
zen
zen2
zer-1
zetaTry
zfand
zfand3
zfh1
zfh2
zfpl1
zfr
zfyve28
zgpat
zhf1
zic1
zic2-A
zic2-B
zic3
zic4
zic5
zip
zitB
zmat1
zmat5
zmcm3
zmcm6
zmcm6-A
zmcm6-B
zmpste24
znf143
znf148
znf346
znf367
znf385b
znf395
znf423
znf503
znf511
znf521
znf574
znf593
znf598
znf652-A
znf652-B
znf703
znf703-B
znf750
znf830
znrf1
znrf2
znuC
znuC1
zosA
zpld1
zpr1
zranb1
zranb1-A
zranb1-B
zswim7
zurA
zwf
zwf1
zwilch
zyg-1
zyg-11
zyg11
zyx
