# Supplementary material for: Finding Protein-Coding Genes through Human Polymorphisms
Source: PLoS One. 2013 Jan 22;8(1):e54210. doi: 10.1371/journal.pone.0054210 (PMC3551959; doi:10.1371/journal.pone.0054210)
Supplement: Supporting Information S1 — Gene Ontology data used for experiment as described in the method section. (ZIP) [file pone.0054210.s005.zip › GO_data/for_gorilla_target_after_exp1-2.txt]

A1BG
A2M
AACS
AAMP
AARS2
AARSD1
AASDH
AATK
ABAT
ABCA1
ABCA10
ABCA12
ABCA13
ABCA3
ABCA5
ABCA7
ABCB1
ABCB10
ABCB4
ABCB6
ABCB9
ABCC1
ABCC4
ABCC6
ABCC8
ABCD4
ABCE1
ABCF1
ABCF3
ABCG4
ABCG8
ABHD12
ABHD13
ABHD14B
ABHD3
ABHD8
ABI2
ABI3BP
ABL1
ABL2
ABLIM1
ABLIM2
ABP1
ABR
ACAA2
ACAC
ACACA
ACACB
ACAD10
ACAD11
ACAD8
ACAD9
ACADM
ACAM
ACAP2
ACBD3
ACBD5
ACCN1
ACCN2
ACE
ACE2
ACLY
ACO2
ACOT2
ACOT8
ACOX1
ACOX2
ACOX3
ACP2
ACSBG1
ACSBG2
ACSL1
ACSL5
ACSM2A
ACSM3
ACSS1
ACSS2
ACTG2
ACTL6A
ACTL7A
ACTN1
ACTN2
ACTR1A
ACTR3
ACTR8
ACVR1
ACVR1B
ACVR1C
ACVR2A
ACVR2B
ACVRL1
ACY1
ACY3
ADAD1
ADAM10
ADAM12
ADAM17
ADAM2
ADAM29
ADAM33
ADAMTS10
ADAMTS13
ADAMTS16
ADAMTS18
ADAMTS19
ADAMTS20
ADAMTS3
ADAMTS7
ADAMTS9
ADAMTSL4
ADAMTSL5
ADAR
ADARB1
ADAT1
ADC
ADCY1
ADCY3
ADCY6
ADCY7
ADD1
ADD3
ADH1B
ADH4
ADH5
ADH7
ADI1
ADIPOR1
ADK
ADNP
ADORA1
ADPRH
ADPRHL1
ADPRHL2
ADRB2
ADRB3
ADRM1
ADSS
AEBP2
AER61
AFAF
AFAP1
AFAP1L1
AFAP1L2
AFF1
AFF3
AFF4
AFTPH
AGAP2
AGBL2
AGBL4
AGBL5
AGFG1
AGFG2
AGGF1
AGL
AGPAT3
AGPAT4
AGR2
AGXT2
AGXT2L1
AGXT2L2
AHCTF1
AHCYL1
AHDC1
AHRR
AIFM3
AIM1
AIM1L
AIPL1
AK1
AK2
AKAP13
AKAP2
AKAP4
AKAP8
AKAP9
AKNA
AKR1C2
AKR7L
AKT1
AKT1S1
AKT2
AKT3
AKTIP
ALB
ALCAM
ALDH16A1
ALDH1A1
ALDH1B1
ALDH1L1
ALDH2
ALDH4A1
ALDH9A1
ALG1
ALG12
ALG3
ALG8
ALK
ALKBH8
ALOX15B
ALPK2
ALPL
ALPP
ALS2CR12
ALS2CR4
ALS2CR8
ALX4
AMACR
AMBP
AMDHD1
AMDHD2
AMFR
AMIGO1
AMIGO3
AMN1
AMOT
AMOTL2
AMPD1
AMPD2
AMPD3
AMPH
AMY1A
AMZ1
AMZ2
ANAPC5
ANGEL2
ANK1
ANK2
ANKFY1
ANKH
ANKHD1
ANKIB1
ANKMY2
ANKRD11
ANKRD13A
ANKRD18A
ANKRD20A2
ANKRD24
ANKRD26
ANKRD27
ANKRD28
ANKRD32
ANKRD34B
ANKRD40
ANKRD44
ANKRD6
ANO10
ANO3
ANO6
ANO8
ANP32A
ANP32B
ANP32E
ANUBL1
ANXA10
ANXA11
ANXA5
ANXA6
ANXA7
AOAH
AOPEP
AP1B1
AP1G2
AP1M1
AP1M2
AP3D1
AP3S1
AP3S2
AP4M1
APAF1
APBB2
APBB3
APEX1
APLP1
APLP2
APMAP
APOA4
APOBEC3G
APOBEC4
APOD
APOF
APOL2
APOLD1
APOO
APPL2
APTX
AQP3
AQP5
AQP8
AQPEP
AQR
ARAF
ARAP2
ARAP3
ARD1A
AREG
ARF3
ARFGAP1
ARFGEF1
ARFRP1
ARGLU1
ARHGAP1
ARHGAP10
ARHGAP12
ARHGAP15
ARHGAP17
ARHGAP18
ARHGAP19
ARHGAP20
ARHGAP21
ARHGAP24
ARHGAP27
ARHGAP28
ARHGAP29
ARHGAP8
ARHGEF1
ARHGEF10
ARHGEF10L
ARHGEF11
ARHGEF15
ARHGEF16
ARHGEF18
ARHGEF3
ARHGEF4
ARHGEF7
ARHGEF9
ARID1A
ARID4A
ARID5A
ARID5B
ARIH2
ARL11
ARL13B
ARL14
ARL17A
ARL6
ARL6IP1
ARMC4
ARMC5
ARMC6
ARMC8
ARMCX3
ARNT
ARPC1B
ARPC5
ARRB1
ARRB2
ARRDC2
ARRDC3
ARSB
ARSE
ARSF
ARSH
ARSI
ARSJ
ART3
ART4
ARTN
ARVCF
AS3MT
ASAH1
ASAP1
ASAP3
ASB15
ASB17
ASB2
ASB6
ASB9
ASCC1
ASCC2
ASH2L
ASMT
ASMTL
ASNA1
ASPH
ASPM
ASPN
ASRGL1
ASS1
ASTN1
ASXL1
ASZ1
ATAD2
ATAD5
ATCAY
ATE1
ATF2
ATF5
ATF7
ATF7IP
ATG10
ATG16L1
ATG16L2
ATG3
ATG4C
ATG4D
ATG5
ATG9A
ATN1
ATP10A
ATP10B
ATP11B
ATP12A
ATP13A4
ATP1A1
ATP1A4
ATP1B2
ATP2A1
ATP2B1
ATP2B2
ATP2B4
ATP2C1
ATP5A1
ATP5C1
ATP5SL
ATP6V0A1
ATP6V0A4
ATP6V0D2
ATP6V1A
ATP6V1B1
ATP6V1B2
ATP6V1D
ATP7A
ATP8A1
ATP8B1
ATP8B2
ATP8B3
ATP8B4
ATP9B
ATPBD4
ATRIP
ATRN
ATRNL1
ATXN3
ATXN7L3
AURKC
AXIN1
AXIN2
AXL
AZGP1
AZI1
AZIN1
Abca2
Abi1
Adam8
Adamts8
Adarb1
Afg3l1
Ankar
Ankrd13d
Aplp2
Arhgap8
Arl13a
Ascc1
Atf7ip
B3GALNT1
B3GALT1
B3GAT1
B3GNT2
B3GNT3
B4GALNT1
B4GALT4
B4GALT5
BACH2
BAD
BAI1
BAI2
BAI3
BAIAP2L1
BAIAP2L2
BAK1
BANP
BAP1
BARD1
BAT1
BAT2
BAT3
BAT4
BAT5
BAZ1A
BAZ1B
BAZ2B
BBOX1
BBS12
BBS7
BBX
BCAN
BCAR1
BCAR3
BCAS1
BCAS2
BCAS3
BCHE
BCKDHA
BCKDHB
BCL10
BCL11A
BCL2L15
BCL7B
BCL9
BCLAF1
BCMO1
BCO2
BCOR
BCORL1
BCR
BDH2
BDP1
BECN1
BEGAIN
BEND4
BEND5
BEND7
BEST1
BFAR
BFSP1
BICC1
BID
BIRC2
BIRC7
BLK
BLM
BLMH
BMCC1
BMF
BMP1
BMP4
BMP7
BMPR1B
BNIP3
BOD1L
BOLL
BORA
BPHL
BPNT1
BPTF
BRAF
BRD2
BRDT
BRSK1
BRSK2
BRUNOL6
BRWD1
BSCL2
BSDC1
BST2
BTAF1
BTBD1
BTBD10
BTBD17
BTBD2
BTBD3
BTBD7
BTBD9
BTG3
BTK
BTLA
BTN2A2
BTN3A1
BTN3A2
BTN3A3
BUB3
BUD13
BUD31
BZW1
Bat2l1
Bcorl1
C10orf18
C10orf68
C10orf79
C10orf84
C11orf21
C11orf40
C11orf61
C11orf65
C11orf66
C11orf84
C12orf41
C12orf42
C12orf48
C12orf49
C13orf16
C13orf18
C13orf27
C13orf30
C13orf38
C14orf102
C14orf105
C14orf115
C14orf138
C14orf143
C14orf145
C14orf149
C14orf43
C14orf49
C15orf29
C15orf39
C16orf59
C16orf62
C16orf80
C16orf89
C17orf107
C17orf47
C17orf48
C17orf49
C17orf50
C17orf59
C17orf62
C17orf63
C17orf82
C17orf85
C18orf1
C18orf54
C18orf55
C18orf8
C19orf29
C19orf66
C1R
C1RL
C1S
C1orf101
C1orf105
C1orf106
C1orf110
C1orf112
C1orf125
C1orf129
C1orf150
C1orf163
C1orf168
C1orf175
C1orf201
C1orf49
C1orf56
C1orf59
C1orf62
C1orf66
C1orf92
C1orf94
C20orf112
C20orf135
C20orf152
C20orf194
C20orf96
C21orf58
C21orf59
C22orf13
C22orf36
C22orf42
C22orf9
C2orf18
C2orf24
C2orf42
C2orf43
C2orf44
C2orf62
C2orf65
C2orf80
C2orf86
C3AR1
C3orf1
C3orf17
C3orf20
C3orf21
C3orf32
C3orf34
C3orf37
C3orf59
C3orf63
C3orf67
C4
C4A
C4orf17
C4orf26
C4orf40
C4orf41
C5
C5orf22
C5orf33
C5orf34
C5orf45
C6orf141
C6orf15
C6orf150
C6orf167
C6orf168
C6orf170
C6orf186
C6orf192
C6orf203
C7
C7orf25
C7orf27
C7orf43
C7orf63
C7orf64
C8A
C8B
C8orf34
C8orf38
C8orf45
C9
C9orf103
C9orf114
C9orf4
C9orf40
C9orf43
C9orf47
C9orf64
C9orf72
C9orf75
C9orf78
C9orf79
C9orf85
C9orf93
C9orf94
CA11
CA13
CA3
CA6
CA8
CABP5
CABYR
CACNA1C
CACNA1E
CACNA2D1
CACNA2D2
CACNA2D4
CACNB1
CACNB2
CADM1
CADPS
CALB1
CALCOCO1
CALCOCO2
CALD1
CALML3
CALR
CALR3
CAMK1
CAMK1G
CAMK2A
CAMK2B
CAMK2D
CAMK2G
CAMTA1
CAMTA2
CAND1
CAPG
CAPN1
CAPN11
CAPN12
CAPN2
CAPN3
CAPN5
CAPN9
CAPRIN1
CAPRIN2
CAPSL
CARD10
CARD11
CARD9
CARS2
CASC3
CASD1
CASK
CASP1
CASP14
CASP2
CASP3
CASP4
CASP5
CASP6
CASP8
CASP8AP2
CASP9
CASR
CAST
CASZ1
CATSPER1
CAV2
CBARA1
CBFA2T2
CBFA2T3
CBLB
CBLC
CBLN2
CBLN3
CBS
CBX1
CC2D1B
CC2D2A
CC2D2B
CCAR1
CCBE1
CCBL2
CCDC105
CCDC106
CCDC108
CCDC109A
CCDC110
CCDC111
CCDC116
CCDC129
CCDC130
CCDC132
CCDC134
CCDC144A
CCDC151
CCDC155
CCDC158
CCDC18
CCDC19
CCDC27
CCDC28A
CCDC28B
CCDC38
CCDC41
CCDC42
CCDC46
CCDC47
CCDC55
CCDC63
CCDC65
CCDC67
CCDC69
CCDC7
CCDC71
CCDC73
CCDC74A
CCDC74B
CCDC77
CCDC8
CCDC82
CCDC84
CCDC88A
CCDC88B
CCDC88C
CCDC91
CCDC92
CCDC93
CCDC94
CCHCR1
CCNC
CCND3
CCNE1
CCNE2
CCNG1
CCNH
CCNL2
CCNY
CCR3
CCR4
CCR6
CCR9
CCT4
CCT7
CCT8
CD14
CD151
CD163
CD180
CD19
CD1A
CD1B
CD209
CD276
CD300C
CD300LD
CD302
CD34
CD36
CD3EAP
CD4
CD55
CD5L
CD7
CD72
CD80
CD93
CD97
CD99L2
CDC14B
CDC16
CDC20
CDC23
CDC25A
CDC25B
CDC27
CDC37
CDC42BPA
CDC42EP3
CDC42EP4
CDC5L
CDC6
CDC7
CDCA2
CDCA4
CDCA7L
CDCP2
CDGAP
CDH13
CDH18
CDH19
CDH2
CDH20
CDH23
CDH26
CDK10
CDK11A
CDK13
CDK14
CDK15
CDK18
CDK19
CDK20
CDK5RAP2
CDK6
CDK7
CDKL1
CDKL3
CDKN1A
CDKN2AIP
CDKN2D
CDKN3
CDON
CDT1
CEACAM1
CEACAM16
CEACAM21
CEACAM5
CEACAM7
CEACAM8
CECR2
CELSR1
CELSR2
CELSR3
CENPJ
CEP152
CEP350
CEP55
CEP57
CEP78
CEPT1
CERK
CERKL
CES1
CETN1
CETP
CFDP1
CFH
CFL2
CFLAR
CFP
CGB
CGB1
CHAF1A
CHD1L
CHD2
CHD3
CHD6
CHD7
CHD9
CHEK1
CHEK2
CHFR
CHGA
CHI3L1
CHID1
CHML
CHMP4A
CHMP7
CHN2
CHODL
CHP
CHPF2
CHRD
CHRDL1
CHRNA3
CHRNA4
CHRNB4
CHST1
CHST10
CHST14
CHUK
CIAPIN1
CIB3
CIDEA
CIDEB
CIDEC
CINP
CIR1
CIRH1A
CISH
CKAP2L
CKAP4
CKAP5
CKB
CKM
CKMT2
CLASP1
CLCA1
CLCA4
CLCC1
CLCN2
CLCN3
CLCN7
CLDN1
CLDN20
CLDN7
CLDND1
CLEC4C
CLEC4F
CLEC5A
CLEC6A
CLGN
CLIC2
CLIC5
CLIP1
CLIP4
CLK1
CLK4
CLN3
CLN8
CLOCK
CLP1
CLPP
CLPTM1
CLPX
CLRN1
CLSPN
CLSTN1
CLU
CNGA1
CNKSR1
CNKSR3
CNN1
CNN3
CNOT1
CNOT10
CNOT4
CNOT7
CNP
CNST
CNTN1
CNTN2
CNTN3
CNTNAP1
CNTNAP2
CNTNAP3
CNTROB
COBL
COBRA1
COCH
COG1
COG3
COG6
COL11A1
COL11A2
COL12A1
COL14A1
COL17A1
COL18A1
COL1A1
COL24A1
COL29A1
COL3A1
COL4A2
COL4A3
COL4A4
COL6A1
COL6A2
COL6A3
COL8A2
COL9A2
COLEC12
COLQ
COMP
COMT
COMTD1
COPA
COPG
COPS2
COPS3
COPS5
COPS7B
COQ5
COQ6
COQ7
CORO1C
CORO2A
CORO7
COX15
COX16
COX18
COX4NB
COX6B2
CP
CPA5
CPA6
CPB2
CPD
CPN1
CPNE2
CPNE4
CPNE5
CPNE8
CPO
CPSF2
CPSF3L
CPSF7
CPT1A
CPT1C
CPXCR1
CPXM1
CPXM2
CR1
CREB3
CREB3L2
CREBZF
CRELD2
CRHR1
CRHR2
CRISP2
CRISPLD1
CRK
CRKL
CRLF3
CRMP1
CRNKL1
CROT
CRTAM
CRTC1
CRTC2
CRTC3
CRY1
CRYBA1
CRYBG3
CRYM
CS
CSDA
CSDE1
CSF1R
CSGALNACT1
CSGALNACT2
CSH1
CSHL1
CSK
CSMD1
CSNK1D
CSNK1E
CSNK1G1
CSNK1G2
CSNK2A1
CSPP1
CSRNP3
CSRP1
CSRP3
CSTF1
CSTF3
CSTL1
CTAGE1
CTAGE5
CTBP2
CTCFL
CTDSP1
CTDSP2
CTDSPL
CTDSPL2
CTGF
CTHRC1
CTNNA1
CTNNA3
CTNNB1
CTNND1
CTNND2
CTPS
CTPS2
CTSB
CTSD
CTSS
CTSZ
CTTNBP2
CTTNBP2NL
CTU2
CUEDC1
CUGBP1
CUL2
CUL7
CUZD1
CWF19L1
CXCL16
CXCR2
CXXC1
CXorf56
CYB5R1
CYB5R2
CYB5R4
CYBB
CYHR1
CYLC1
CYLC2
CYP11B2
CYP19A1
CYP1A1
CYP1B1
CYP24A1
CYP26A1
CYP2B6
CYP2C19
CYP2D6
CYP2F1
CYP2J2
CYP2R1
CYP3A4
CYP3A43
CYP3A5
CYP4A11
CYP4B1
CYP4F11
CYP4F12
CYP4F2
CYP4F22
CYP4F8
CYP4X1
CYP4Z1
CYSLTR2
CYTIP
Cadps
Cald1
Camk2b
Camk2g
Capn8
Cdc14b
Cdc20
Cetn2
Chd8
Clic5
Cpsf7
Csnk1g1
D2HGDH
D7h11orf16
DAAM1
DAB2
DAB2IP
DACH1
DACT1
DACT2
DAGLB
DAO
DAP
DARS
DARS2
DAXX
DAZL
DBF4
DCAF11
DCAF12
DCAF12L1
DCAF15
DCAF16
DCAF4
DCAF7
DCAKD
DCBLD1
DCBLD2
DCC
DCDC2
DCHS2
DCK
DCLRE1C
DCNP1
DCP1B
DCT
DCUN1D1
DDHD1
DDIT4L
DDN
DDOST
DDR1
DDRGK1
DDT
DDX11
DDX18
DDX19A
DDX21
DDX23
DDX24
DDX25
DDX39
DDX4
DDX42
DDX47
DDX49
DDX50
DDX54
DDX56
DDX59
DDX60
DEAF1
DECR1
DEDD
DEDD2
DEF
DEF8
DEK
DENND1A
DENND2A
DENND2C
DENND4A
DENND4C
DENND5A
DEPDC1A
DEPDC4
DES
DET1
DFFA
DGAT1
DGKA
DGKD
DGKH
DGKI
DGKQ
DHC1B
DHCR24
DHCR7
DHH
DHODH
DHRS4
DHTKD1
DHX15
DHX16
DHX29
DHX30
DHX33
DHX36
DHX40
DHX57
DHX58
DHX8
DHX9
DIAPH1
DIAPH2
DIAPH3
DICER1
DIDO1
DIMT1L
DIP2
DIP2A
DIP2C
DIS3
DIS3L
DIS3L2
DISC1
DISP1
DIXDC1
DLAT
DLC1
DLD
DLEC1
DLG1
DLG4
DLGAP1
DLGAP3
DLGAP4
DLK2
DLL4
DLST
DMBT1
DMC1
DMD
DMGDH
DMKN
DMPK
DMRTA1
DMRTC2
DMXL2
DNA2
DNAH1
DNAH11
DNAH2
DNAH5
DNAH7
DNAH8
DNAI2
DNAJA1
DNAJA4
DNAJB1
DNAJB12
DNAJB14
DNAJB3
DNAJB4
DNAJC10
DNAJC14
DNAJC16
DNAJC27
DNAJC28
DNAJC4
DNAJC7
DNAJC8
DNASE1
DNASE1L1
DNASE2
DNER
DNL4
DNM1
DNM2
DNMBP
DNMT3A
DNMT3B
DNMT3L
DNTTIP2
DOCK1
DOCK10
DOCK11
DOCK2
DOCK6
DOCK8
DOCK9
DOK2
DOK7
DOM3Z
DOPEY1
DOPEY2
DPEP1
DPM1
DPP10
DPP3
DPP4
DPP6
DPP7
DPP8
DPP9
DPPA4
DPY19L2
DPY19L4
DPYSL2
DPYSL3
DRD2
DSC1
DSC2
DSCAM
DSCC1
DSCR3
DSE
DSP
DST
DTL
DTNA
DTNB
DTX1
DTX3
DTYMK
DUOX1
DUOXA1
DUS2L
DUS4L
DUSP13
DUSP16
DUSP18
DUSP22
DUSP3
DVL2
DYN1
DYNC1H1
DYNC1I1
DYNC1I2
DYNC1LI2
DYRK1A
DYRK3
DYRK4
DZIP1
DZIP3
Dab1
Dclk1
Dnajb3
Dnmbp
Dos
Dtna
Dtnb
E2F8
EAN57
EAPP
EBF4
ECE1
ECE2
ECEL1
ECM1
ECM2
EDA
EDA2R
EDAR
EDC4
EDEM3
EDRF1
EEA1
EED
EEF1A1
EEF1A2
EEF1B2
EEF1D
EEF1G
EEF2
EFCAB2
EFCAB4A
EFEMP1
EFEMP2
EFHA1
EFHB
EFHC1
EFNA1
EFNB2
EFR3A
EFTUD1
EGFL6
EGFL8
EGFLAM
EGFR
EGLN1
EGLN2
EGR3
EHBP1
EHHADH
EHMT1
EHMT2
EIF2AK2
EIF2AK4
EIF2B4
EIF2C1
EIF3C
EIF3D
EIF3L
EIF4A1
EIF4A2
EIF4B
EIF4G1
EIF5
EIF5A2
EIF5B
ELAVL3
ELF2
ELK1
ELL
ELL2
ELMO1
ELMO2
ELOVL2
ELOVL4
ELOVL5
ELP2
ELP3
EME1
EME2
EMG1
EMILIN1
EML2
EML3
EMR1
EMR2
EMSY
EMX1
ENC1
ENDOD1
ENG
ENO1
ENO2
ENOSF1
ENOX2
ENPP5
ENTPD1
ENTPD3
ENTPD4
EOMES
EP400
EPAS1
EPB41L2
EPB41L3
EPC1
EPC2
EPHA1
EPHA10
EPHA2
EPHA3
EPHA7
EPHB1
EPHB4
EPHB5
EPHB6
EPHX4
EPM2AIP1
EPN1
EPOR
EPPK1
EPRS
EPS15
EPS15L1
EPS8
EPS8L1
EPS8L2
EPX
ERAP1
ERAP2
ERAS
ERBB2IP
ERBB3
ERCC1
ERCC2
ERCC3
ERCC4
ERCC5
ERCC6L
ERG
ERGIC1
ERGIC2
ERLEC1
ERMAP
ERMN
ERMP1
ERN2
ERP27
ERRFI1
ERVFRDE1
ESD
ESF1
ESPN
ESR1
ESR2
ESRP1
ESRRA
ESYT1
ESYT2
ETFA
ETNK1
ETS1
ETS2
ETV1
ETV3
ETV6
ETV7
EVI5
EVI5L
EVL
EVX1
EXD2
EXD3
EXO1
EXOC1
EXOC2
EXOC3
EXOC4
EXOC5
EXOC6
EXOG
EXOSC1
EXOSC10
EXOSC3
EXOSC7
EXT1
EYA1
EYA2
EYA3
EYS
EZH1
EZR
Epb41l4b
Etv2
Exph5
Eya2
Eya3
F11
F13A1
F2
F5
F7
F8
FAAP100
FAAP24
FADS1
FADS2
FAF1
FAH
FAHD2A
FAIM2
FAIM3
FAM113A
FAM114A1
FAM114A2
FAM116A
FAM119A
FAM120B
FAM125B
FAM126A
FAM126B
FAM127C
FAM129C
FAM134A
FAM134B
FAM135B
FAM136A
FAM13A
FAM13C
FAM149A
FAM149B1
FAM153B
FAM160A1
FAM160A2
FAM161A
FAM163A
FAM164A
FAM166B
FAM169A
FAM171A1
FAM173B
FAM175A
FAM178A
FAM184A
FAM18A
FAM192A
FAM198B
FAM20A
FAM27A
FAM27E3
FAM47A
FAM49A
FAM49B
FAM53B
FAM53C
FAM54A
FAM54B
FAM55C
FAM55D
FAM57A
FAM59A
FAM60A
FAM65B
FAM65C
FAM69A
FAM73B
FAM76B
FAM78A
FAM81B
FAM82A2
FAM83B
FAM83C
FAM83H
FAM86B1
FAM91A1
FAM92B
FAM98C
FANCB
FANCD2
FANCF
FANCG
FANCI
FANCL
FANK1
FAR2
FARSA
FARSB
FAS
FAT1
FAT3
FAT4
FBLN1
FBLN5
FBN1
FBXL17
FBXL18
FBXL2
FBXL3
FBXL4
FBXL5
FBXO10
FBXO11
FBXO16
FBXO17
FBXO18
FBXO28
FBXO3
FBXO30
FBXO40
FBXO5
FBXO9
FBXW10
FBXW11
FBXW2
FBXW4
FBXW5
FBXW7
FCAR
FCGR3A
FCHO1
FCHSD1
FCHSD2
FCRL2
FCRL4
FCRL5
FCRLB
FDPS
FEM1B
FEN1
FER1L6
FERMT1
FERMT3
FES
FEV
FEZ1
FEZ2
FEZF2
FFR
FGA
FGB
FGD1
FGD2
FGD4
FGD6
FGF13
FGF19
FGFR1
FGFR1OP2
FGFR2
FGFR3
FGFR4
FGFRL1
FGG
FGGY
FGR
FHL3
FHL5
FHOD1
FIGN
FILIP1
FILIP1L
FIZ1
FKBP5
FKRP
FLAD1
FLCN
FLI1
FLII
FLNA
FLNB
FLOT1
FLRT1
FLT1
FLT3
FLT4
FMNL2
FMO1
FMO3
FMO5
FMOD
FN1
FN3KRP
FNBP1L
FNDC3A
FNDC3B
FNDC7
FNDC8
FNIP1
FNTB
FOLH1
FOSL2
FOXD1
FOXL2
FOXN1
FOXN3
FOXN4
FOXO1
FOXP1
FOXRED1
FOXS1
FPGT
FRA10AC1
FRAS1
FREM2
FRG1
FRK
FRMD1
FRMD3
FRMD4A
FRMD4B
FRMD6
FRMPD4
FRS2
FRS3
FRY
FSCN3
FSD1
FSD2
FSHR
FSTL1
FSTL4
FSTL5
FTCD
FTSJ3
FTSJD1
FTSJD2
FUBP1
FUCA1
FUCA2
FURIN
FUS
FUT1
FUT4
FUT5
FUT6
FXR2
FYB
FYN
FZD4
Fam169b
Fam38a
G2E3
G3BP1
G3BP2
G6PC2
GAB2
GAB3
GABBR1
GABPA
GABPB1
GABPB2
GABRA1
GABRA2
GABRA5
GABRB1
GABRB2
GABRB3
GAD1
GAGE4
GAK
GAL3ST1
GALK2
GALM
GALNS
GALNT11
GALNT14
GALNT4
GALNT6
GALNT7
GALNTL2
GALT
GAP43
GAPVD1
GAR1
GARNL3
GART
GAS2L3
GAS7
GATA2
GATA4
GATA5
GATAD2B
GATS
GBA
GBAS
GBE1
GBF1
GBGT1
GBP2
GBP6
GC
GCC1
GCC2
GCDH
GCFC
GCLC
GCN1L1
GCNT2
GDA
GDE5
GDF10
GDF5
GDI2
GEM
GFI1B
GFM2
GFPT2
GFRA1
GGA1
GGA2
GGT1
GGT5
GH2
GHRHR
GIGYF2
GIMAP2
GIMAP6
GIP
GIPC2
GJA1
GJA5
GK
GK5
GKN2
GLB1
GLB1L2
GLE1
GLI2
GLIPR1L2
GLIPR2
GLIS3
GLMN
GLO1
GLOD4
GLP2R
GLRA3
GLRB
GLRX
GLRX3
GLS
GLT1D1
GLT25D2
GLT8D2
GLTSCR1
GLUD1
GLUL
GMCL1
GMDS
GNA14
GNAI2
GNB1L
GNB2L1
GNB3
GNB5
GNL1
GNLY
GNPAT
GNPDA1
GNPTAB
GNS
GOLGA2
GOLGA2L1
GOLGA5
GOLGA6C
GOLGA8B
GOLGA8F
GOLPH3
GON4L
GOPC
GORASP1
GORASP2
GOT1
GOT2
GP2
GP6
GPAM
GPATCH2
GPATCH4
GPATCH8
GPBAR1
GPBP1
GPBP1L1
GPC3
GPC6
GPD2
GPI
GPN1
GPR107
GPR108
GPR109A
GPR110
GPR116
GPR128
GPR133
GPR143
GPR17
GPR172A
GPR176
GPR177
GPR180
GPR35
GPR39
GPR56
GPR84
GPR85
GPR87
GPR97
GPRASP1
GPRC5A
GPRC5B
GPRC5C
GPSM1
GPSM2
GPX1
GPX5
GPX7
GRAMD1A
GRAMD3
GRAMD4
GRB10
GRB14
GRB7
GREB1
GRIA1
GRIK1
GRIN1
GRIN2A
GRINA
GRK4
GRK6
GRM1
GRM2
GRM4
GRM8
GRN
GRSF1
GRTP1
GSDMA
GSK3A
GSK3B
GSR
GSTM2
GSTM4
GSTO2
GTF2B
GTF2F1
GTF2IRD1
GTF2IRD2
GTF3C1
GTF3C5
GUSB
GYG2
GYLTL1B
GYS1
GZMH
GZMK
Galntl5
Gja3
Glod4
Gm672
Gpr107
Gpr44
Grip1
H2AFY
HABP2
HACE1
HADHA
HADHB
HAGHL
HAO1
HAO2
HAP1
HAT1
HAUS3
HAUS4
HAUS6
HAUS8
HAVCR1
HBA1
HBE1
HBG1
HBS1L
HCFC2
HCK
HCLS1
HCN3
HDAC1
HDAC11
HDAC2
HDAC4
HDAC7
HDAC9
HDC
HDGF
HDHD2
HEATR1
HEATR2
HEATR5A
HEATR5B
HEATR7A
HEBP1
HECTD1
HEMGN
HEMK1
HEPH
HERC1
HERC2
HERC3
HERC6
HEXIM2
HGD
HGF
HHIPL1
HHIPL2
HIC2
HIF3A
HINFP
HIP1
HIPK1
HIPK3
HIRA
HIVEP1
HIVEP2
HJURP
HK1
HLA-A
HLA-B
HLA-C
HLA-DMB
HLA-DOB
HLA-DPA1
HLA-DQA1
HLA-DQA2
HLA-DQB1
HLA-DRB1
HLA-E
HLA-G
HLCS
HLF
HLTF
HMBS
HMCN1
HMG20A
HMGB1
HMGB2
HMGB3
HMGCS2
HMGN1
HMGXB3
HMGXB4
HNF1A
HNRNPA1L2
HNRNPA2B1
HNRNPAB
HNRNPD
HNRNPH1
HNRNPH2
HNRNPH3
HNRNPK
HNRNPR
HNRNPU
HNRNPUL1
HNRNPUL2
HNRPLL
HOMER1
HOMER3
HORMAD2
HOXA3
HOXB7
HOXC13
HP
HP1BP3
HPD
HPGD
HPN
HPS1
HPS4
HPSE
HPX
HRH2
HRH3
HS1BP3
HS3ST2
HSD11B1
HSD17B11
HSD17B2
HSD17B3
HSD17B4
HSF2
HSH2D
HSP81-1
HSP90AA1
HSP90AB1
HSP90B1
HSPA1
HSPA13
HSPA14
HSPA4
HSPA5
HSPA8
HSPA9
HSPB7
HSPBAP1
HSPD1
HSPG2
HSPH1
HTR2A
HTR2B
HTR3B
HTR3D
HTR4
HTR7
HVCN1
HYAL1
HYAL2
HYAL3
HYPK
Helz
Hem
Hils1
Hnrnpab
IARS
IARS2
IBTK
ICA1L
ICAM1
ICAM5
ICOSLG
IDH1
IDH2
IDH3B
IDI2
IDS
IFI27
IFI44
IFNA10
IFNAR2
IFRD1
IFRD2
IFT122
IFT172
IFT57
IGBP1
IGDCC3
IGF1
IGF1R
IGF2BP2
IGFL2
IGLL1
IGSF11
IGSF21
IGSF8
IK
IKBKB
IKBKE
IKZF1
IKZF3
IKZF4
IL10RB
IL12B
IL12RB1
IL12RB2
IL16
IL18R1
IL18RAP
IL1A
IL1F9
IL1R1
IL1RAP
IL1RAPL1
IL1RL1
IL21R
IL22RA1
IL22RA2
IL23R
IL27RA
IL28RA
IL2RB
IL4R
IL5RA
IL7R
ILF2
ILF3
IMMT
IMP3
IMPA1
IMPA2
IMPDH1
IMPDH2
IMPG1
INADL
INCA1
ING2
INHBA
INO80D
INPP4A
INPP4B
INPP5B
INPP5F
INPP5K
INSR
INSRR
INTS1
INTS12
INTS4
INTS8
IP6K2
IPO13
IPO7
IPO9
IPP
IPPK
IQCA1
IQCE
IQGAP1
IQSEC1
IQUB
IREB2
IRF1
IRF2
IRF3
IRF4
IRF5
IRF6
IRF7
IRGC
IRS1
IRS2
IRX1
ISCU
ISL1
ISM1
ISM2
ISYNA1
ITCH
ITFG1
ITFG2
ITGA1
ITGA10
ITGA2B
ITGA4
ITGAM
ITGB7
ITIH1
ITIH2
ITIH5
ITK
ITPK1
ITPR1
ITSN1
IVNS1ABP
IWS1
IYD
Igfn1
Iswi
JAK1
JAK2
JAK3
JAKMIP1
JAKMIP2
JAM2
JKAMP
JMJD1C
JMJD4
JMJD7
JMJD8
JMY
JPH2
JRKL
JTB
JUB
JUP
Jkamp
Jrk
KALRN
KANK1
KANK2
KANK4
KAP115
KARS
KAT5
KATNA1
KAZ
KBTBD10
KBTBD3
KCNA10
KCNA4
KCNAB1
KCNAB2
KCNB1
KCND2
KCNH2
KCNH6
KCNIP1
KCNJ10
KCNJ12
KCNJ16
KCNJ2
KCNJ8
KCNK10
KCNK2
KCNK4
KCNMA1
KCNMB1
KCNMB3
KCNN4
KCNQ1
KCNQ2
KCNQ3
KCTD1
KCTD11
KCTD15
KCTD16
KCTD17
KCTD3
KCTD8
KDM1
KDM2A
KDM3B
KDM4A
KDM4C
KDM4D
KDM5A
KDM5B
KDM5D
KDSR
KEL
KHDRBS2
KHSRP
KIAA0020
KIAA0090
KIAA0146
KIAA0174
KIAA0220L
KIAA0226
KIAA0240
KIAA0319
KIAA0467
KIAA0494
KIAA0513
KIAA0556
KIAA0649
KIAA0748
KIAA0776
KIAA0819
KIAA0892
KIAA0895L
KIAA0907
KIAA0913
KIAA0947
KIAA1024
KIAA1033
KIAA1045
KIAA1107
KIAA1161
KIAA1199
KIAA1211
KIAA1257
KIAA1267
KIAA1279
KIAA1310
KIAA1377
KIAA1429
KIAA1430
KIAA1468
KIAA1530
KIAA1539
KIAA1598
KIAA1614
KIAA1683
KIAA1704
KIAA1712
KIAA1737
KIAA1751
KIAA1841
KIAA1967
KIAA1984
KIAA2022
KIF11
KIF13A
KIF13B
KIF17
KIF18A
KIF19
KIF1A
KIF1B
KIF1C
KIF20B
KIF21A
KIF23
KIF2A
KIF2C
KIF3A
KIF3B
KIF3C
KIF4A
KIF5A
KIF6
KIF7
KIF9
KIFC3
KIR2DL1
KIR2DL2
KIR2DL3
KIR2DL4
KIR2DS1
KIR2DS4
KIR3DL1
KIR3DL2
KIR3DP1
KIRREL
KLC1
KLC3
KLC4
KLF11
KLF6
KLHDC4
KLHL1
KLHL10
KLHL14
KLHL18
KLHL2
KLHL22
KLHL24
KLHL25
KLHL28
KLHL29
KLHL3
KLHL33
KLHL36
KLHL6
KLHL8
KLHL9
KLK11
KLK13
KLK2
KLKB1
KLRAQ1
KLRB1
KLRC3
KLRK1
KNG1
KNL2
KPNA1
KPNA2
KPNA7
KRBA1
KRE33
KRI1
KRR1
KRT1
KRT12
KRT14
KRT15
KRT16
KRT18
KRT20
KRT222
KRT24
KRT25
KRT26
KRT3
KRT32
KRT40
KRT5
KRT6A
KRT71
KRT75
KRT79
KRT8
KRT81
KRT83
KRT84
KRTAP15-1
KSR1
KSR2
KTELC1
Kdm6b
Kiaa1267
Kiaa1549
Kif18b
Klf4
L3MBTL
L3MBTL4
LAD1
LAIR1
LALBA
LAMA1
LAMA2
LAMA3
LAMA5
LAMB1
LAMB3
LAMC2
LAMC3
LAMP1
LAMP2
LANCL1
LAPTM5
LARGE
LARP4
LARP7
LARS
LARS2
LASS2
LASS3
LASS4
LASS5
LASS6
LAT
LAX1
LBR
LCA5L
LCLAT1
LCMT2
LCORL
LCP1
LCP2
LCT
LD
LDB2
LDB3
LDHB
LDLR
LENG8
LEO1
LEPR
LEPRE1
LEPREL1
LETMD1
LGALS3BP
LGALS8
LGALS9C
LGI2
LGI3
LHFP
LHFPL2
LHPP
LIFR
LIG1
LILRA5
LILRA6
LILRB1
LILRB2
LILRB5
LIMA1
LIMCH1
LIMD1
LIMK1
LIMK2
LIN28B
LIN54
LIN7A
LIN9
LIPC
LIPE
LIPH
LIPM
LIPN
LIPT1
LKAP
LLGL2
LMAN2L
LMBR1L
LMBRD2
LMCD1
LMF1
LMF2
LMLN
LMNA
LMOD1
LMOD3
LMX1A
LNP
LNP1
LNX1
LONP1
LONRF3
LOXHD1
LOXL2
LOXL3
LPA
LPAR1
LPAR6
LPCAT1
LPCAT2
LPHN1
LPHN2
LPHN3
LPIN1
LPLUNC4
LPPR2
LPPR4
LRBA
LRDD
LRFN3
LRG1
LRGUK
LRIG2
LRP1
LRP11
LRP2
LRP2BP
LRP3
LRP4
LRP5
LRP8
LRPPRC
LRRC14
LRRC16A
LRRC23
LRRC37A
LRRC3B
LRRC4
LRRC41
LRRC47
LRRC48
LRRC50
LRRC8A
LRRC8B
LRRC8D
LRRFIP2
LRRIQ1
LRRK1
LRRN4
LRRTM2
LRRTM4
LRSAM1
LRTOMT
LRWD1
LSG1
LSP1
LSS
LTA4H
LTB4R
LTBP1
LTBP4
LTBR
LTF
LTK
LUC7L
LUC7L2
LUM
LY6G5B
LY75
LY9
LYAR
LYN
LYPD6B
LYPLA2
LYST
LZTS1
Lar
Lasp1
Lmln
Lmtk3
Lrrc15
Lsamp
MACC1
MACROD2
MAD2L1BP
MAGEA2
MAGEA4
MAGED4
MAGEF1
MAGI2
MAGI3
MAK
MAN2A1
MAN2A2
MAN2B2
MANBA
MANEAL
MAOB
MAP1D
MAP2K4
MAP2K5
MAP3K10
MAP3K11
MAP3K12
MAP3K15
MAP3K3
MAP3K4
MAP3K6
MAP3K7
MAP3K7IP3
MAP3K8
MAP3K9
MAP4K1
MAP4K5
MAP7
MAP7D1
MAP7D2
MAP9
MAPK10
MAPK11
MAPK13
MAPK3
MAPK6
MAPK7
MAPK8IP1
MAPK8IP2
MAPK9
MAPKAPK2
MAPRE2
MAPT
MARCH1
MARCH10
MARCH4
MARCH7
MARCH8
MARE
MARK1
MARK3
MARS
MASP1
MASP2
MAST1
MAST2
MAST4
MASTL
MAT1A
MATK
MATN1
MATN2
MBD1
MBD2
MBD4
MBIP
MBOAT2
MBOAT4
MBOAT7
MBP
MCART1
MCF2
MCF2L2
MCFD2
MCL1
MCM10
MCM3
MCM4
MCM5
MCM6
MCM8
MCPH1
MCTP2
MDC1
MDFI
MDH1B
MDM2
MDM4
MDN1
MDP1
ME2
ME3
MECOM
MED1
MED13
MED14
MED15
MED16
MED18
MED23
MED24
MED25
MED26
MED28
MED29
MED4
MEFV
MEGF10
MEGF6
MEI1
MEIS1
MEIS2
MEIS3
MELK
MEOX1
MEP1B
MERTK
MESDC2
MET
METAP2
METT10D
METT11D1
METT5D1
METTL10
METTL14
METTL2A
METTL2B
METTL3
METTL4
METTL5
MEX3B
MFAP4
MFAP5
MFN1
MFSD10
MFSD2A
MFSD6
MFSD9
MGA
MGAM
MGAT1
MGAT4A
MGAT5
MGEA5
MIA2
MIA3
MIB1
MICA
MICAL2
MICALL2
MICB
MIER1
MIER3
MIIP
MINA
MIOS
MIOX
MITF
MKL1
MKLN1
MKRN1
MKS1
MLC1
MLF1
MLF2
MLH1
MLH3
MLL
MLL2
MLL3
MLLT10
MLLT3
MLLT6
MLPH
MLTK
MLXIPL
MMAB
MMADHC
MMD
MME
MMP12
MMP13
MMP16
MMP2
MMP20
MMP28
MMP8
MMS19
MOB2
MOBKL2B
MOCOS
MOCS1
MON1A
MON1B
MON2
MORC1
MORC4
MORN1
MORN4
MOV10
MOV10L1
MPEG1
MPHOSPH9
MPI
MPL
MPP3
MPP4
MPP5
MPPE1
MPPED1
MPPED2
MPZ
MPZL2
MPZL3
MR1
MRE11
MRE11A
MRO
MRPL2
MRPL21
MRPL30
MRPL4
MRPL43
MRPL9
MRPS18B
MRPS2
MRPS31
MRPS33
MRPS34
MRPS7
MRS2
MS4A14
MSH2
MSH5
MSH6
MSL1
MSLN
MSRB3
MST1
MST4
MTAP
MTERFD1
MTF1
MTF2
MTFMT
MTHFD2
MTIF2
MTMR10
MTMR11
MTMR14
MTMR3
MTMR4
MTMR8
MTMR9
MTO1
MTPAP
MTR4
MTRF1L
MTSS1
MTTP
MTUS1
MUC1
MUC20
MUC4
MUC5B
MUM1
MUS81
MUTYH
MX1
MX2
MYB
MYBBP1A
MYBL2
MYBPC1
MYBPC3
MYCBPAP
MYCL1
MYCT1
MYEF2
MYH1
MYH10
MYH11
MYH13
MYH14
MYH7
MYL12B
MYNN
MYO16
MYO1C
MYO1D
MYO1E
MYO3A
MYO5A
MYO5B
MYO6
MYO7A
MYO7B
MYO9A
MYOC
MYOCD
MYOF
MYOG
MYOM1
MYOM2
MYST2
MYST3
MYST4
MYT1
MYT1L
Map1a
Mapk9
Mfhas1
Mgmt
Mical3
Micalcl
Mpdz
Mpn2
Mppe1
Mtss1
Mybpc2
Myo9a
N
N4BP1
N4BP2L2
NAA20
NADSYN1
NAE1
NAGA
NAIP
NALCN
NAMPT
NANS
NAP1L1
NAPB
NARF
NARFL
NARG1L
NARG2
NASP
NAT1
NAT10
NAT6
NAT9
NAV1
NAV2
NBAS
NBEAL2
NBN
NBPF1
NBPF14
NBPF15
NBPF20
NBPF3
NBR1
NCAM1
NCAM2
NCAPD2
NCAPH
NCDN
NCEH1
NCK1
NCK2
NCKAP1L
NCKAP5L
NCL
NCOA3
NCOA5
NCOA6
NCOA7
NCSTN
NDC80
NDRG2
NDRG4
NDST1
NDST2
NDUFA9
NDUFAB1
NDUFAF1
NDUFC2
NEB
NEBL
NECAB2
NECAP1
NEDD4
NEDD4L
NEDD9
NEIL2
NEK1
NEK11
NEK3
NEK4
NEK9
NEL
NELL1
NET1
NETO2
NEU4
NEURL
NEUROD6
NF1
NF2
NFASC
NFAT5
NFATC2
NFATC2IP
NFATC3
NFE2
NFIB
NFIC
NFKB2
NFKBIA
NFKBIE
NFKBIL1
NFS1
NFXL1
NGDN
NGEF
NGLY1
NHEDC1
NHEDC2
NHLRC1
NHLRC2
NHS
NHSL1
NID1
NID2
NIN
NIPAL4
NIPSNAP1
NIPSNAP3A
NISCH
NIT1
NKAP
NKTR
NKX2-1
NLGN1
NLGN3
NLRC4
NLRC5
NLRP1
NLRP12
NLRP13
NLRP14
NLRP2
NLRP4
NLRP5
NMBR
NMD3
NME6
NME7
NMNAT2
NMT2
NMU
NMUR2
NNT
NOC3L
NOL6
NOP14
NOP16
NOP56
NOS1
NOSIP
NOTCH1
NOTCH2
NOTCH2NL
NOTCH4
NOV
NOX4
NOX5
NOXIN
NPAS1
NPAT
NPC1
NPEPL1
NPEPPS
NPHP3
NPIP
NPLOC4
NPR3
NPTN
NQO1
NR1H2
NR1H3
NR2C1
NR2C2
NR3C1
NR3C2
NR4A1
NR4A3
NR5A1
NR5A2
NRBP2
NRD1
NRF1
NRG1
NRIP1
NRN1
NRP1
NRP2
NRXN1
NSD1
NSF
NSG1
NSG2
NSL1
NSMAF
NSMCE4A
NSUN2
NSUN4
NT5C1A
NT5C1B
NT5C2
NT5C3
NT5C3L
NT5DC2
NT5DC3
NTHL1
NTN4
NTNG2
NTRK1
NTRK2
NTRK3
NUBP1
NUCB1
NUCKS1
NUDCD1
NUDT2
NUDT5
NUDT9
NUF2
NUMB
NUMBL
NUP107
NUP153
NUP155
NUP205
NUP43
NUP93
NUP98
NUPL1
NUPL2
NUSAP1
NXF1
NXF3
NXN
Nek4
Nfic
Nostrin
OASL
OAT
OBFC2B
OBP2A
OBSCN
OCEL1
OCIAD2
OCLN
ODF2
ODZ2
ODZ4
OGFOD1
OGFOD2
OGG1
OLA1
OLFM1
OLFM2
OLFM3
OLFML1
OLR1
OMA1
OMP
OPCML
OPHN1
OPN1LW
OPN1MW
OPN4
OPRL1
OPRS1
OR10J1
OR11G2
OR13C2
OR13C5
OR2A5
OR2C3
OR2J2
OR2L13
OR2W3
OR51A7
OR51I1
OR52A5
OR52L1
OR56A1
OR5AU1
OR5C1
OR7E24
OR8D1
OR8D4
OR9I1
ORAOV1
ORC2L
ORC5L
OS9
OSBP
OSBP2
OSBPL10
OSBPL11
OSBPL1A
OSBPL3
OSBPL5
OSBPL8
OSBPL9
OSCAR
OSGEP
OSGIN1
OSR1
OSTC
OTC
OTOF
OTOP3
OTUB1
OTUD4
OTUD7A
OXA1L
OXCT1
OXGR1
OXR1
OXSR1
Odf2l
Osbpl3
P140
P2RX1
P2RX5
P2RY2
P2RY6
P2ry13
P4HA1
PABPC1
PACS1
PACS2
PACSIN2
PACSIN3
PADI1
PADI2
PAFAH2
PAG1
PAICS
PAK4
PAK6
PALD
PAM
PAMR1
PANK1
PAPD4
PAPPA
PAPSS1
PAQR3
PAQR6
PAQR8
PARD3
PARG
PARK2
PARL
PARP15
PARP8
PARP9
PARVB
PARVG
PASD1
PASK
PATL1
PATZ1
PAX1
PAX2
PAX6
PBX2
PBX3
PBXIP1
PC
PCBP2
PCBP3
PCCA
PCCB
PCDH11X
PCDH12
PCDH15
PCDH19
PCDH20
PCDH24
PCDHB1
PCDHB10
PCDHGA1
PCGF2
PCGF5
PCK1
PCK2
PCM1
PCMTD1
PCNXL2
PCOLCE2
PCSK4
PCSK5
PCYOX1L
PCYT1B
PDCD11
PDCL2
PDE11A
PDE1A
PDE1B
PDE2A
PDE4A
PDE4B
PDE4C
PDE4D
PDE4DIP
PDE6A
PDE6D
PDE8A
PDE8B
PDE9A
PDGFB
PDGFC
PDGFD
PDGFRB
PDHA2
PDHX
PDIA4
PDIA6
PDK4
PDLIM2
PDLIM3
PDPN
PDPR
PDSS1
PDXDC1
PDZD2
PDZD7
PEG3
PEMT
PER1
PER2
PERP
PET112L
PEX1
PEX13
PEX14
PEX19
PEX5L
PFKFB2
PFKFB4
PFKL
PFKM
PFKP
PFN2
PGAP1
PGAP2
PGBD2
PGBD3
PGBD5
PGCP
PGD
PGF
PGK2
PGLYRP3
PGLYRP4
PGM2L1
PHACTR1
PHACTR2
PHACTR3
PHACTR4
PHC1
PHC2
PHF1
PHF11
PHF15
PHF17
PHF19
PHF20
PHF20L1
PHF21B
PHF3
PHF8
PHKA1
PHKG1
PHKG2
PHLDA2
PHLDB1
PHLDB2
PHLPP1
PHLPP2
PHRF1
PHTF1
PHTF2
PHYH
PHYHD1
PHYHIP
PHYHIPL
PI15
PI4KA
PIAS1
PIAS3
PIBF1
PICALM
PICK1
PID1
PIGH
PIGK
PIGN
PIGR
PIGS
PIGT
PIH1D1
PIK3AP1
PIK3C2A
PIK3C2G
PIK3C3
PIK3CA
PIK3CB
PIK3CD
PIK3IP1
PIK3R1
PIK3R3
PIK3R4
PIK3R5
PIK3R6
PIKFYVE
PIM2
PINK1
PINX1
PISD
PITPNA
PITPNB
PITPNM2
PIWIL2
PJA1
PJA2
PKD1
PKD2L1
PKN2
PKN3
PKNOX2
PLA1A
PLA2G12A
PLA2G15
PLA2G3
PLA2G4A
PLA2G4C
PLA2G5
PLA2G6
PLA2G7
PLA2R1
PLAGL1
PLAT
PLB1
PLCB2
PLCB3
PLCB4
PLCD1
PLCD3
PLCG1
PLCL1
PLCXD1
PLCXD3
PLD1
PLD2
PLD3
PLD4
PLEC1
PLEKHA5
PLEKHA6
PLEKHA7
PLEKHG2
PLEKHG3
PLEKHG4
PLEKHM3
PLEKHO2
PLET1
PLIN3
PLIN5
PLK1
PLK2
PLK3
PLOD2
PLOD3
PLSCR4
PLUNC
PLVAP
PLXDC1
PLXDC2
PLXNA2
PLXNB1
PLXNB2
PLXNC1
PLXND1
PMEPA1
PMP22
PMS1
PMS2
PNKP
PNLIPRP2
PNMA1
PNMA2
PNMAL1
PNPLA4
PNPLA5
PNPLA6
PNPLA7
PNPO
PNPT1
PODNL1
POLD2
POLDIP3
POLE2
POLL
POLM
POLN
POLR1B
POLR2A
POLR2F
POLR2J
POLR2J2
POLR3B
POLR3D
POLR3E
POLR3GL
POLRMT
POM121
POMT2
PON1
PON2
POPDC3
POR
POSTN
POTEA
POTEB
POU2F2
POU5F1
POU5F1B
PPA2
PPAN
PPAP2A
PPARA
PPAT
PPCDC
PPEF1
PPEF2
PPFIA1
PPFIBP1
PPFIBP2
PPIC
PPID
PPIG
PPIL6
PPM1A
PPM1D
PPM1F
PPM1H
PPM1K
PPP1CA
PPP1CB
PPP1R12A
PPP1R13L
PPP1R16A
PPP1R16B
PPP1R3C
PPP1R3F
PPP1R8
PPP1R9B
PPP2CA
PPP2CB
PPP2R1A
PPP2R1B
PPP2R2B
PPP2R2D
PPP2R3A
PPP2R3C
PPP2R5A
PPP2R5E
PPP3CA
PPP3R2
PPP4R1
PPP5C
PPRC1
PPT1
PPWD1
PQBP1
PQLC2
PRAMEF12
PRAP1
PRCC
PRCP
PRDM10
PRDM11
PRDM12
PRDM13
PRDM14
PRDM15
PRDM4
PREB
PREPL
PREX1
PRG2
PRIC285
PRICKLE1
PRICKLE2
PRIM2
PRKAA1
PRKACA
PRKACG
PRKAG1
PRKAG2
PRKAR1A
PRKAR2B
PRKCA
PRKCD
PRKCG
PRKCQ
PRKCZ
PRKD1
PRKD2
PRKD3
PRKG2
PRKRA
PRKRIR
PRKX
PRLR
PRMT2
PRMT7
PRMT8
PRNP
PROKR1
PROM1
PROM2
PROSC
PROTOR1
PROX1
PRP8
PRPF3
PRPF38A
PRPF40A
PRPF40B
PRPF4B
PRPF8
PRPSAP2
PRR12
PRR19
PRR22
PRR4
PRSS12
PRSS22
PRSS36
PRTG
PRUNE
PSAPL1
PSCA
PSD3
PSG10
PSG2
PSG5
PSG7
PSG8
PSIP1
PSMA1
PSMB1
PSMB6
PSMB7
PSMC3
PSMC6
PSMD2
PSMD4
PSMD6
PSME4
PSRC1
PSTK
PSTPIP2
PTCD3
PTCHD2
PTCHD3
PTEN
PTGER3
PTGES2
PTGS1
PTK2
PTK6
PTPDC1
PTPLAD1
PTPLB
PTPN1
PTPN11
PTPN13
PTPN14
PTPN22
PTPN23
PTPN3
PTPN5
PTPN6
PTPN7
PTPN9
PTPRA
PTPRE
PTPRK
PTPRR
PTPRS
PUM1
PUS10
PUS3
PUS7L
PUSL1
PVR
PVRIG
PVRL1
PVRL2
PWWP2A
PXK
PXMP4
PYCRL
PYGM
Pabpnl1
Papd5
Patr-A
Pcbp2
Pcbp4
Pgpep1
Phactr2
Phf21b
Phyhd1
Pkd1l3
Pkp1
Ppfibp1
QDPR
QPCT
QRFPR
QRICH1
QRSL1
R3HDM2
RAB11FIP1
RAB11FIP3
RAB11FIP5
RAB17
RAB1B
RAB2B
RAB3A
RAB3D
RAB3GAP2
RAB40A
RAB40B
RAB41
RAB5A
RAB5B
RAB6A
RAB7A
RABEPK
RABGAP1L
RABGEF1
RABGGTA
RACGAP1
RAD1
RAD21
RAD26L
RAD51
RAD51L3
RAD9B
RADIL
RAE1
RAF1
RAG1AP1
RAI1
RAI2
RALGAPA1
RALGAPA2
RALY
RALYL
RANBP17
RANBP2
RANBP9
RAP1GAP2
RAP2C
RAPGEF1
RAPGEF4
RAPGEF5
RAPH1
RAPSN
RARG
RASA2
RASA3
RASA4
RASAL1
RASD1
RASEF
RASGRF1
RASGRP1
RASGRP2
RASGRP3
RASL12
RASSF1
RASSF2
RAVER2
RB1CC1
RBBP6
RBCK1
RBL1
RBM10
RBM11
RBM14
RBM16
RBM22
RBM23
RBM25
RBM26
RBM27
RBM43
RBM46
RBM6
RBM9
RBMS3
RBMY1A1
RC3H1
RC3H2
RCBTB1
RCBTB2
RCC1
RCHY1
RCN2
RCVRN
RD3
RDH11
RDX
RECQL
RECQL4
RECQL5
REEP1
REEP5
REG4
RELA
RELT
REM1
REV1
REXO1
REXO4
RFC1
RFC4
RFFL
RFPL2
RFPL3
RFTN2
RFWD3
RFX2
RFX3
RFX7
RFXANK
RG9MTD2
RGS11
RGS22
RGS3
RGS6
RGS7BP
RHBDD3
RHBDF1
RHBDF2
RHBG
RHD
RHOA
RHOBTB1
RHOC
RHOQ
RHOT1
RIBC2
RICH2
RICS
RICTOR
RILPL1
RIMBP2
RIMS1
RIN2
RIOK1
RIOK2
RIOK3
RIPK1
RIPK3
RIT1
RMI1
RMND5B
RMP
RNASEN
RND3
RNF10
RNF115
RNF123
RNF128
RNF130
RNF139
RNF14
RNF145
RNF149
RNF157
RNF160
RNF17
RNF19B
RNF2
RNF207
RNF216
RNF219
RNF220
RNF34
RNF38
RNF39
RNF43
RNF44
RNF8
RNFT1
RNGTT
RNMT
RNMTL1
RNPEP
RNPS1
ROBO1
ROCK1
ROCK2
ROD1
ROM1
ROS1
RP1
RPAIN
RPAP3
RPGR
RPGRIP1
RPGRIP1L
RPH3A
RPL13A
RPL17
RPL23A
RPL3L
RPLP0
RPN1
RPRD1A
RPS2
RPS3
RPS6KA
RPS6KA4
RPS6KA5
RPS6KB1
RPS6KL1
RPTOR
RPUSD2
RRAGC
RREB1
RRM1
RRP12
RRP7A
RRP8
RSBN1
RSBN1L
RSL1D1
RSPH10B2
RSRC1
RTN4
RTN4IP1
RUFY1
RUNDC2A
RUNX1T1
RUSC2
RUVBL2
RWDD2B
RXRA
RXRB
RYBP
RYK
RYR1
RYR3
Rffl
Rgnef
Ripk4
Rnps1
S100PBP
S1PR5
SACM1L
SACS
SAMD11
SAMD14
SAMD4A
SAMD4B
SAMD7
SAMD9
SAMHD1
SAMM50
SAMSN1
SAP30BP
SAPS1
SAR1B
SARDH
SARM1
SARS2
SART3
SASH1
SASH3
SAV1
SBF1
SC65
SCAF1
SCAMP1
SCAMP5
SCARA3
SCARA5
SCARB2
SCARF1
SCARF2
SCD
SCFD1
SCFD2
SCG2
SCG3
SCHIP1
SCIN
SCLT1
SCMH1
SCML1
SCML4
SCN10A
SCN11A
SCN1A
SCN2B
SCN9A
SCNN1D
SCNN1G
SCP2
SCPEP1
SCRN1
SCRN3
SCUBE1
SCYL3
SDAD1
SDCCAG3
SDCCAG8
SDHA
SDHB
SDN5
SDPR
SEC14L1
SEC14L2
SEC14L3
SEC14L4
SEC16A
SEC22C
SEC23A
SEC23B
SEC23IP
SEC24C
SEC24D
SEC31A
SEC31B
SEC63
SECISBP2
SECISBP2L
SEL1L
SEL1L3
SELE
SELL
SELO
SELS
SEMA3C
SEMA3E
SEMA3F
SEMA4A
SEMA4D
SEMA4G
SEMA5A
SEMA5B
SEMA6A
SEMA6D
SENP1
SENP3
SEPHS1
SEPN1
SEPP1
SEPSECS
SEPT14
SEPT4
SEPT6
SEPT8
SERHL2
SERINC1
SERINC2
SERINC3
SERPINA1
SERPINA3
SERPINB1
SERPINB12
SERPINB13
SERPINB6
SERPINB7
SERPINB8
SERPINE1
SERPINE2
SERPINF1
SERPINF2
SERPINH1
SERPINI2
SERTAD4
SESN1
SETBP1
SETD1B
SETD2
SETD3
SETD5
SETD6
SETD7
SETDB1
SETX
SEZ6
SF3A1
SF3A3
SF3B1
SF3B4
SFI1
SFRS13A
SFRS14
SFRS16
SFRS2IP
SFRS7
SFRS8
SFTPD
SGCZ
SGEF
SGIP1
SGK071
SGK1
SGK2
SGOL2
SH2D3C
SH3BP1
SH3BP4
SH3PXD2A
SH3RF1
SH3RF2
SH3TC2
SHBG
SHC1
SHC2
SHC4
SHISA5
SHKBP1
SHMT1
SHMT2
SHOC2
SHOX2
SHPK
SHPRH
SHROOM3
SIAE
SIAH2
SIDT2
SIGLEC1
SIGLEC10
SIGLEC5
SIGLEC6
SIGLEC8
SIGLEC9
SIK3
SIL1
SIM2
SIN3A
SIPA1L1
SIRPB2
SIRT5
SKA3
SKAP1
SKAP2
SKP1
SKT
SLA
SLA2
SLAIN1
SLC11A1
SLC11A2
SLC12A1
SLC12A3
SLC12A4
SLC12A7
SLC12A8
SLC12A9
SLC13A1
SLC13A3
SLC14A1
SLC14A2
SLC15A1
SLC15A2
SLC15A4
SLC16A1
SLC16A4
SLC16A5
SLC16A6
SLC16A9
SLC17A1
SLC17A4
SLC17A6
SLC17A8
SLC18A1
SLC18A3
SLC19A1
SLC19A2
SLC1A2
SLC1A3
SLC1A5
SLC1A7
SLC22A1
SLC22A17
SLC22A2
SLC22A8
SLC23A2
SLC24A5
SLC25A12
SLC25A13
SLC25A19
SLC25A21
SLC25A22
SLC25A25
SLC25A35
SLC25A40
SLC25A41
SLC25A45
SLC26A11
SLC26A3
SLC26A4
SLC26A5
SLC26A7
SLC27A2
SLC28A1
SLC28A2
SLC29A1
SLC29A2
SLC2A1
SLC2A11
SLC2A12
SLC2A14
SLC2A4RG
SLC2A5
SLC30A2
SLC30A8
SLC34A2
SLC35A1
SLC35A4
SLC35B2
SLC35B3
SLC35F2
SLC35F4
SLC35F5
SLC37A4
SLC38A1
SLC38A2
SLC38A3
SLC38A4
SLC38A7
SLC38A9
SLC39A10
SLC39A12
SLC39A13
SLC39A4
SLC39A6
SLC3A1
SLC41A3
SLC43A2
SLC44A1
SLC44A3
SLC44A4
SLC44A5
SLC47A1
SLC47A2
SLC48A1
SLC4A10
SLC4A1AP
SLC4A2
SLC4A4
SLC4A8
SLC5A1
SLC5A10
SLC5A7
SLC6A1
SLC6A15
SLC6A18
SLC6A19
SLC6A2
SLC6A4
SLC6A6
SLC6A9
SLC7A1
SLC7A10
SLC7A2
SLC7A5
SLC7A6
SLC7A8
SLC7A9
SLC8A1
SLC8A2
SLC8A3
SLC9A1
SLC9A5
SLCO1A2
SLCO2A1
SLCO2B1
SLCO4A1
SLCO4C1
SLCO6A1
SLFN11
SLFN13
SLFN14
SLFN5
SLIT1
SLIT3
SLITRK3
SLITRK4
SLMAP
SLMO2
SLTM
SMAD1
SMAD3
SMAD7
SMAP2
SMARCA2
SMARCA4
SMARCAD1
SMARCAL1
SMARCB1
SMARCC1
SMARCC2
SMARCD1
SMARCD3
SMARCE1
SMC2
SMC3
SMC4
SMC6
SMCHD1
SMEK1
SMEK2
SMG1
SMG6
SMG7
SMG8
SMO
SMPD1
SMURF1
SMURF2
SMYD4
SNAI3
SNAP91
SNAPC1
SNRNP40
SNRNP70
SNRPC
SNTA1
SNTG1
SNUPN
SNX1
SNX13
SNX18
SNX25
SNX26
SNX30
SNX5
SNX6
SOAT1
SOCS5
SOCS6
SOHLH1
SOLH
SON
SORBS1
SORBS2
SORCS1
SORD
SORL1
SOS1
SOSTDC1
SOX13
SOX17
SOX5
SOX6
SP1
SP110
SPAG16
SPAG17
SPAG8
SPAG9
SPARC
SPATA1
SPATA13
SPATA17
SPATA18
SPATA2
SPATA20
SPATA2L
SPATA4
SPATA6
SPATS2L
SPC24
SPDYA
SPEG
SPEN
SPHK1
SPHK2
SPHKAP
SPIN1
SPIRE1
SPIRE2
SPNS3
SPOCD1
SPOCK1
SPOCK3
SPP1
SPPL2B
SPPL3
SPRED2
SPRN
SPRY2
SPRYD4
SPSB3
SPTA1
SPTAN1
SPTB
SPTBN1
SPTBN4
SPTBN5
SQSTM1
SR140
SRBD1
SRC
SRCRB4D
SRD5A3
SRGAP1
SRGAP2
SRI
SRL
SRMS
SRP72
SRPK3
SRRD
SRRM1
SRRM2
SRRT
SSBP3
SSR1
SSRP1
SSU72
SSX2IP
SSX3
SSX5
ST18
ST3GAL1
ST3GAL5
ST5
ST6GALNAC6
ST7
ST7L
ST8SIA4
ST8SIA5
STAB2
STAC2
STAG1
STAM2
STARD13
STAT1
STAT2
STAT3
STAU1
STAU2
STC1
STC2
STIL
STIM1
STIM2
STK11IP
STK19
STK25
STK3
STK32B
STK32C
STK38
STK40
STOML1
STON1
STON2
STOX2
STRBP
STRN3
STRN4
STT3B
STX10
STX11
STX18
STX3
STX6
STXBP5
STYK1
STYXL1
SUCLA2
SUGT1
SULF1
SULF2
SULT1C4
SULT4A1
SUMF1
SUN1
SUN2
SUPT16H
SUPV3L1
SURF6
SUSD1
SUSD3
SUSD4
SUV420H2
SV2A
SV2B
SVEP1
SVIL
SVOP
SYCP2
SYCP2L
SYK
SYMPK
SYNCRIP
SYNE1
SYNE2
SYNPO2
SYNRG
SYT1
SYT11
SYT12
SYT14
SYT15
SYT16
SYT2
SYT6
SYT7
SYT9
SYTL2
SYTL3
Sac3d1
Scube1
Sdccag1
Sema4b
Serpinb11
Shank3
Shf
Sidt1
Slc16a7
Smad9
Smek2
Smpd4
Smtnl1
Smurf1
Sorbs2
Sppl3
St7
Stxbp2
TACC1
TACC2
TACR2
TADA2A
TAF1
TAF15
TAF6
TAGLN
TAGLN2
TAOK1
TAP2
TAPBP
TARDBP
TARS
TARS2
TARSL2
TAS1R1
TAS1R2
TAS2R46
TATDN1
TATDN2
TATDN3
TBC1D10A
TBC1D10B
TBC1D14
TBC1D2
TBC1D22A
TBC1D23
TBC1D2B
TBC1D4
TBC1D7
TBC1D8
TBC1D8B
TBCE
TBCEL
TBCK
TBL1XR1
TBL2
TBL3
TBPL1
TBX3
TBXAS1
TC2N
TCEA2
TCEAL3
TCEAL6
TCF12
TCF20
TCF3
TCF7L2
TCF9
TCFL5
TCN2
TCP1
TCP10
TCTEX1D4
TCTN1
TDG
TDH
TDP1
TDRD1
TDRD5
TDRD7
TDRKH
TEAD2
TECRL
TEK
TEKT2
TEKT4
TEKT5
TENC1
TEP1
TERT
TESK2
TET3
TEX10
TEX14
TEX19
TFAP2D
TFB2M
TFCP2
TFCP2L1
TFEB
TFPI
TFPT
TFRC
TG
TGDS
TGFA
TGFB3
TGFBRAP1
TGIF1
TGM1
TGM2
TGM7
TGOLN2
TGS1
THADA
THAP1
THAP6
THAP7
THAP8
THBS1
THBS2
THBS3
THEMIS
THG1L
THOC1
THOC6
THSD4
THUMPD2
TIAL1
TIGIT
TIMELESS
TIMM44
TINAGL1
TIPARP
TIRAP
TJAP1
TJP1
TJP2
TKT
TKTL1
TLE1
TLE2
TLE6
TLK1
TLN2
TLR1
TLR7
TLR8
TLR9
TM4SF1
TM4SF18
TM6SF1
TM6SF2
TM9SF1
TM9SF2
TM9SF3
TM9SF4
TMBIM1
TMC1
TMC5
TMCC1
TMCC2
TMCO4
TMED10
TMED7
TMED8
TMEFF2
TMEM110
TMEM115
TMEM120A
TMEM123
TMEM128
TMEM130
TMEM132B
TMEM143
TMEM144
TMEM154
TMEM163
TMEM168
TMEM171
TMEM176B
TMEM180
TMEM184A
TMEM184B
TMEM185A
TMEM189
TMEM19
TMEM190
TMEM2
TMEM20
TMEM200A
TMEM200B
TMEM207
TMEM22
TMEM229B
TMEM30A
TMEM39B
TMEM41B
TMEM48
TMEM49
TMEM50B
TMEM53
TMEM55B
TMEM59
TMEM63A
TMEM63B
TMEM67
TMEM87A
TMEM88
TMEM97
TMIE
TMLHE
TMOD2
TMPO
TMPRSS11B
TMPRSS2
TMPRSS3
TMPRSS4
TMPRSS6
TMTC2
TMTC4
TMUB2
TMX3
TMX4
TNC
TNFAIP3
TNFAIP8L3
TNFRSF10A
TNFRSF10C
TNFRSF11B
TNIK
TNIP1
TNIP3
TNKS
TNNI3K
TNNT2
TNPO1
TNRC6C
TNS
TNS1
TNS3
TNS4
TNXB
TOB2
TOM1L2
TOP2
TOP2A
TOP2B
TOP3A
TOPORS
TOR1B
TP53
TP53BP1
TP53BP2
TP53I3
TP53INP1
TP53TG3
TP63
TP73
TPK1
TPO
TPP1
TPPP
TPPP3
TPTE
TRAF3
TRAF3IP2
TRAF6
TRAFD1
TRAIP
TRAK1
TRAK2
TRAM1
TRAM2
TRAP1
TRAPPC10
TRAT1
TRDMT1
TRDN
TREX1
TRHDE
TRIB3
TRIM13
TRIM14
TRIM16L
TRIM2
TRIM23
TRIM26
TRIM27
TRIM29
TRIM3
TRIM32
TRIM34
TRIM36
TRIM42
TRIM46
TRIM47
TRIM49
TRIM5
TRIM50
TRIM9
TRIOBP
TRIT1
TRM1L
TRMT1
TRMT11
TRMT2B
TRMT6
TRMT61B
TROVE2
TRPC3
TRPC4AP
TRPC6
TRPC7
TRPM4
TRPM5
TRPM6
TRPM7
TRPV2
TRPV3
TRPV4
TRPV5
TRPV6
TRUB2
TRYX2
TSC1
TSC21
TSC22D3
TSEN2
TSEN54
TSFM
TSG101
TSGA10IP
TSHR
TSHZ1
TSNARE1
TSPAN15
TSPAN18
TSPAN3
TSPAN5
TSPAN7
TSPAN8
TSPO
TSR1
TSSK6
TST
TSTD2
TTBK2
TTC12
TTC16
TTC17
TTC18
TTC21A
TTC23
TTC27
TTC29
TTC3
TTC32
TTC38
TTC4
TTF1
TTK
TTLL13
TTLL3
TTLL7
TTMP
TTN
TTPAL
TTRAP
TTYH1
TUB
TUBA1A
TUBB4
TUBD1
TUBGCP3
TUFM
TWF1
TXK
TXNDC11
TXNDC2
TXNDC5
TXNDC6
TXNL1
TXNRD1
TYMP
TYR
TYRO3
Tak1l
Tceanc
Tcf12
Tcf7l2
Tial1
Tmem55b
Tmprss8
Tox2
Trim39
Ttc39a
Ttc39b
Tyro3
U2AF1L4
UAP1
UBA2
UBA6
UBA7
UBAP2
UBAP2L
UBE2G1
UBE2N
UBE2O
UBE2S
UBE3A
UBE4B
UBL4A
UBN2
UBP1
UBP5
UBQLN1
UBQLN3
UBR1
UBR2
UBR3
UBR4
UBR7
UBTF
UCK1
UCKL1
UCP3
UEVLD
UGDH
UGGT1
UGGT2
UGT1A3
UGT2A3
UGT2B10
UGT2B15
UGT3A1
UGT3A2
UHMK1
UHRF2
UIMC1
ULK2
ULK3
ULK4
UMOD
UMPS
UNC45A
UNC45B
UNC5A
UNC5B
UNC5CL
UNC5D
UPF1
UPK3B
UPLP
URGCP
UROD
USHBP1
USP10
USP15
USP16
USP19
USP22
USP24
USP25
USP28
USP3
USP30
USP31
USP34
USP36
USP39
USP4
USP44
USP47
USP48
USP53
USP6NL
USP7
USP8
USP9X
UTRN
UTY
Usp19
Usp45
VAC14
VARS2
VASH1
VASH2
VASN
VAT1
VAV1
VAV2
VAV3
VBP1
VCL
VEPH1
VEZT
VGLL1
VGLL3
VIL1
VILL
VIM
VLDLR
VNN1
VNN2
VPRBP
VPS11
VPS13C
VPS13D
VPS16
VPS24
VPS33A
VPS33B
VPS35
VPS39
VPS41
VPS4B
VRK3
VSIG4
VTA1
VWA3A
VWA3B
VWC2L
VWCE
VWF
Vwa5b1
WAPAL
WARS
WARS2
WASF1
WASF3
WASH1
WASL
WBP11
WBP4
WDFY1
WDFY3
WDR1
WDR20
WDR24
WDR26
WDR3
WDR31
WDR36
WDR37
WDR4
WDR41
WDR45L
WDR46
WDR48
WDR53
WDR59
WDR60
WDR61
WDR63
WDR70
WDR72
WDR77
WDR78
WDR8
WDR82
WDR90
WDR91
WDSUB1
WDTC1
WFDC8
WFS1
WHRN
WHSC1L1
WIF1
WIPF2
WIPI2
WISP2
WNK2
WNK3
WNK4
WNT11
WNT16
WNT2
WNT4
WNT5B
WRN
WSB2
WSCD1
WSCD2
WT1
WWC1
WWC2
WWP1
WWTR1
Wdr81
Wipi2
XAB2
XAF1
XCR1
XIRP2
XKR4
XKR6
XPC
XPNPEP1
XPO1
XPO4
XPO5
XPO6
XRCC1
XRN1
YAP1
YARS
YEATS2
YES1
YIPF1
YIPF3
YIPF5
YJEFN3
YSK4
YTHDC1
YTHDC2
YTHDF1
YTHDF2
YWHAE
YWHAG
YWHAH
YWHAZ
YY1AP1
Yap1
ZAP70
ZBBX
ZBP1
ZBTB1
ZBTB11
ZBTB17
ZBTB24
ZBTB3
ZBTB4
ZBTB43
ZBTB44
ZBTB5
ZBTB7A
ZBTB7B
ZBTB8OS
ZC3H11A
ZC3H12C
ZC3H12D
ZC3H13
ZC3H14
ZC3H4
ZC3H7B
ZC3H8
ZC3HAV1
ZC3HC1
ZCCHC11
ZCCHC14
ZCCHC2
ZCCHC24
ZCCHC6
ZCCHC7
ZDBF2
ZDHHC12
ZDHHC6
ZDHHC8
ZEB2
ZFAND1
ZFAND2B
ZFC3H1
ZFHX3
ZFP106
ZFP161
ZFP28
ZFP3
ZFP30
ZFP36L2
ZFP64
ZFP82
ZFPM2
ZFR
ZFX
ZFYVE1
ZFYVE16
ZFYVE19
ZFYVE26
ZFYVE28
ZHX1
ZHX3
ZIC4
ZKSCAN1
ZKSCAN5
ZMIZ1
ZMYM1
ZMYM2
ZMYM4
ZMYM6
ZMYND10
ZMYND11
ZMYND19
ZNF10
ZNF121
ZNF131
ZNF140
ZNF143
ZNF148
ZNF165
ZNF169
ZNF17
ZNF174
ZNF182
ZNF192
ZNF195
ZNF2
ZNF200
ZNF202
ZNF207
ZNF211
ZNF212
ZNF213
ZNF214
ZNF215
ZNF219
ZNF221
ZNF227
ZNF229
ZNF236
ZNF238
ZNF24
ZNF248
ZNF250
ZNF253
ZNF264
ZNF277
ZNF280A
ZNF280C
ZNF280D
ZNF281
ZNF284
ZNF285A
ZNF295
ZNF3
ZNF302
ZNF311
ZNF317
ZNF318
ZNF321
ZNF322A
ZNF330
ZNF331
ZNF333
ZNF334
ZNF337
ZNF347
ZNF354A
ZNF37A
ZNF383
ZNF385A
ZNF397
ZNF398
ZNF410
ZNF417
ZNF418
ZNF423
ZNF44
ZNF446
ZNF449
ZNF471
ZNF473
ZNF479
ZNF492
ZNF500
ZNF507
ZNF510
ZNF512
ZNF513
ZNF516
ZNF518B
ZNF528
ZNF530
ZNF532
ZNF540
ZNF541
ZNF544
ZNF547
ZNF550
ZNF557
ZNF559
ZNF565
ZNF568
ZNF57
ZNF571
ZNF582
ZNF583
ZNF585B
ZNF586
ZNF606
ZNF608
ZNF610
ZNF613
ZNF614
ZNF615
ZNF625
ZNF626
ZNF639
ZNF641
ZNF652
ZNF655
ZNF672
ZNF674
ZNF677
ZNF683
ZNF687
ZNF692
ZNF7
ZNF70
ZNF700
ZNF707
ZNF711
ZNF714
ZNF732
ZNF74
ZNF750
ZNF76
ZNF761
ZNF766
ZNF77
ZNF772
ZNF776
ZNF786
ZNF789
ZNF80
ZNF804A
ZNF821
ZNF829
ZNF839
ZNF84
ZNF844
ZNF85
ZNF860
ZNF862
ZNFX1
ZNRF1
ZP2
ZP3
ZRANB1
ZSWIM3
ZSWIM4
ZSWIM5
ZSWIM6
ZUFSP
ZXDC
ZYG11A
ZYG11B
ZYX
ZZEF1
Zcchc24
Zdhhc3
arnt2
ccdc79
crm
endou-B
ezh2
gpr98
pan3
pax2a
